# Supplementary material for: Exploring Applications of Artificial Intelligence Tools in Clinical Care and Health Professions Education: An Online Module for Students
Source: MedEdPORTAL. 2025 May 1;21:11524. doi: 10.15766/mep_2374-8265.11524 (PMC12043951; doi:10.15766/mep_2374-8265.11524)
Supplement: Supplementary file 1 — AI in Medicine folderPre- and Posttest.docxFeedback Survey.docx [file mep_2374-8265.11524-s001.zip]

Archive with 125 entries (106 files):
- A. AI in Medicine/
- A. AI in Medicine/adlcp_rootv1p2.xsd
- A. AI in Medicine/AICCComm.html
- A. AI in Medicine/assets/
- A. AI in Medicine/assets/0bDika/
- A. AI in Medicine/assets/0bDika/stock-image.jpg
- A. AI in Medicine/assets/2003.i518.003_digital medicine illustration.jpg
- A. AI in Medicine/assets/24966.jpg
- A. AI in Medicine/assets/5G5baJ/
- A. AI in Medicine/assets/5G5baJ/stock-image.jpg
- A. AI in Medicine/assets/9_svK-/
- A. AI in Medicine/assets/9_svK-/stock-image.jpg
- A. AI in Medicine/assets/A.png
- A. AI in Medicine/assets/anonymous-coworkers-with-papers.jpg
- A. AI in Medicine/assets/B.png
- A. AI in Medicine/assets/BK9URZ/
- A. AI in Medicine/assets/BK9URZ/stock-image.jpg
- A. AI in Medicine/assets/Cd6YQd/
- A. AI in Medicine/assets/Cd6YQd/stock-image.jpg
- A. AI in Medicine/assets/doctor-explaining-coronavirus-illustration-tablet-display.jpg
- A. AI in Medicine/assets/doctor-from-future-concept (1).jpg
- A. AI in Medicine/assets/doctor-from-future-concept.jpg
- A. AI in Medicine/assets/doctors-using-transparent-tablet-with-hologram-medical.jpg
- A. AI in Medicine/assets/doctors-wearing-vr-simulation-with-hologram-medical.jpg
- A. AI in Medicine/assets/Dr. Agarwal Intro.jpg
- A. AI in Medicine/assets/Dr. Agarwal Intro.mp4
- A. AI in Medicine/assets/Dr. Braga.jpg
- A. AI in Medicine/assets/Dr. Braga.mp4
- A. AI in Medicine/assets/Dr. Chatzizisis.jpg
- A. AI in Medicine/assets/Dr. Chatzizisis.mp4
- A. AI in Medicine/assets/Dr. Collado-Mesa (1).jpg
- A. AI in Medicine/assets/Dr. Collado-Mesa (1).mp4
- A. AI in Medicine/assets/Dr. Goodman.jpg
- A. AI in Medicine/assets/Dr. Goodman.mp4
- A. AI in Medicine/assets/Dr. Jose.jpg
- A. AI in Medicine/assets/Dr. Jose.mp4
- A. AI in Medicine/assets/Dr. Ricur (1).jpg
- A. AI in Medicine/assets/Dr. Ricur (1).mp4
- A. AI in Medicine/assets/edQltt/
- A. AI in Medicine/assets/edQltt/stock-image.jpg
- A. AI in Medicine/assets/Fwx1k3/
- A. AI in Medicine/assets/Fwx1k3/stock-image.jpg
- A. AI in Medicine/assets/How are Artificial Intelligence and Virtual Reality.jpg
- A. AI in Medicine/assets/How are Artificial Intelligence and Virtual Reality.mp4
- A. AI in Medicine/assets/I-pnr0/
- A. AI in Medicine/assets/I-pnr0/stock-image.jpg
- A. AI in Medicine/assets/medical-banner-with-doctor-working-laptop.jpg
- A. AI in Medicine/assets/medium-shot-doctor-holding-tablet.jpg
- A. AI in Medicine/assets/modern-hospital-office-using-devices.jpg
- A. AI in Medicine/assets/P7dZNuy_YE3cGYtL.jpg
- A. AI in Medicine/assets/qcM8D5/
- A. AI in Medicine/assets/qcM8D5/stock-image.jpg
- A. AI in Medicine/assets/Reflective Questions (Interactive PDF Form).pdf
- A. AI in Medicine/assets/Sabrina.jpg
- A. AI in Medicine/assets/Sabrina.mp4
- A. AI in Medicine/assets/scientific-specialist-research-lab-wearing-vr.jpg
- A. AI in Medicine/assets/stock-image.jpg
- A. AI in Medicine/assets/team-young-specialist-doctors-reviewing-documents-corridor.jpg
- A. AI in Medicine/assets/TERMS.png
- A. AI in Medicine/assets/TryLd6/
- A. AI in Medicine/assets/TryLd6/stock-image.jpg
- A. AI in Medicine/assets/young-female-doctor-wearing-vr-glasses-holding.jpg
- A. AI in Medicine/assets/_7DChH/
- A. AI in Medicine/assets/_7DChH/stock-image.jpg
- A. AI in Medicine/auto-scripts/
- A. AI in Medicine/auto-scripts/AutoBookmark.js
- A. AI in Medicine/auto-scripts/AutoCompleteSCO.js
- A. AI in Medicine/auto-scripts/CourseExit.js
- A. AI in Medicine/blank.html
- A. AI in Medicine/browsersniff.js
- A. AI in Medicine/driverOptions.js
- A. AI in Medicine/goodbye.html
- A. AI in Medicine/imscp_rootv1p1p2.xsd
- A. AI in Medicine/imsmanifest.xml
- A. AI in Medicine/ims_xml.xsd
- A. AI in Medicine/index.html
- A. AI in Medicine/indexAPI.html
- A. AI in Medicine/lib/
- A. AI in Medicine/lib/fonts/
- A. AI in Medicine/lib/fonts/icomoon.ttf
- A. AI in Medicine/lib/fonts/icomoon.woff
- A. AI in Medicine/lib/fonts/Lato2-Black.woff
- A. AI in Medicine/lib/fonts/Lato2-Bold.woff
- A. AI in Medicine/lib/fonts/Lato2-Italic.woff
- A. AI in Medicine/lib/fonts/Lato2-Light.woff
- A. AI in Medicine/lib/fonts/Lato2-Regular.woff
- A. AI in Medicine/lib/fonts/Merriweather-Black.woff
- A. AI in Medicine/lib/fonts/Merriweather-Bold.woff
- A. AI in Medicine/lib/fonts/Merriweather-Italic.woff
- A. AI in Medicine/lib/fonts/Merriweather-Light.woff
- A. AI in Medicine/lib/fonts/Merriweather-Regular.woff
- A. AI in Medicine/lib/icomoon.css
- A. AI in Medicine/lib/lzwcompress.js
- A. AI in Medicine/lib/mondrian/
- A. AI in Medicine/lib/mondrian/215fe725.js
- A. AI in Medicine/lib/mondrian/44997117.js
- A. AI in Medicine/lib/mondrian/56ae9b9c.js
- A. AI in Medicine/lib/mondrian/5ebb90af.js
- A. AI in Medicine/lib/mondrian/6eb617eb.js
- A. AI in Medicine/lib/mondrian/825dd797.js
- A. AI in Medicine/lib/mondrian/8f15de33.js
- A. AI in Medicine/lib/mondrian/9e55e1d2.js
- A. AI in Medicine/lib/mondrian/beccd965.js
- A. AI in Medicine/lib/mondrian/c16e7dd3.js
- A. AI in Medicine/lib/mondrian/entry.js
- A. AI in Medicine/lib/player-0.0.11.min.js
- A. AI in Medicine/lib/rise/
- A. AI in Medicine/lib/rise/10cbab57.js
- A. AI in Medicine/lib/rise/2c542238.js
- A. AI in Medicine/lib/rise/3622fbfb.css
- A. AI in Medicine/lib/rise/75f8c3eb.js
- A. AI in Medicine/lib/rise/77688f0c.js
- A. AI in Medicine/lib/rise/8d3eeabf.js
- A. AI in Medicine/lib/rise/9689cd64.js
- A. AI in Medicine/lib/rise/e082d3a7.css
- A. AI in Medicine/lib/rise/f5cc6ff7.js
- A. AI in Medicine/locales/
- A. AI in Medicine/locales/und.js
- A. AI in Medicine/metadata.xml
- A. AI in Medicine/preloadIntegrity.js
- A. AI in Medicine/scormdriver.js
- A. AI in Medicine/ScormEnginePackageProperties.xsd
- B. Pre- and Posttest.docx
- C. Feedback Survey.docx
- _Educational Summary Report_11524.pdf
