# Supplementary material for: Exploring Applications of Artificial Intelligence Tools in Clinical Care and Health Professions Education: An Online Module for Students
Source: MedEdPORTAL. 2025 May 1;21:11524. doi: 10.15766/mep_2374-8265.11524 (PMC12043951; doi:10.15766/mep_2374-8265.11524)
Supplement: Supplementary file 1 — AI in Medicine folderPre- and Posttest.docxFeedback Survey.docx [file mep_2374-8265.11524-s001.zip › A. AI in Medicine/imsmanifest.xml]

<?xml version="1.0" ?>
<manifest identifier="VdzZOjKluEuDi6Yv1h22og3wJ0InQywEANA-YOyl" version="1"
  xmlns="http://www.imsproject.org/xsd/imscp_rootv1p1p2"
  xmlns:adlcp="http://www.adlnet.org/xsd/adlcp_rootv1p2"
  xmlns:xsi="http://www.w3.org/2001/XMLSchema-instance"
  xsi:schemaLocation="http://www.imsproject.org/xsd/imscp_rootv1p1p2 imscp_rootv1p1p2.xsd
                      http://www.adlnet.org/xsd/adlcp_rootv1p2 adlcp_rootv1p2.xsd">
  <metadata>
    <schema>ADL SCORM</schema>
    <schemaversion>1.2</schemaversion>
    <adlcp:location>metadata.xml</adlcp:location>
  </metadata>
  <organizations default="articulate_rise">
      <organization identifier="articulate_rise">
      <title>Applications of Artificial Intelligence (AI) Tools in Healthcare</title>
      <item identifier="i1" identifierref="r1" isvisible="true">
        <title>Applications of Artificial Intelligence (AI) Tools in Healthcare</title>
        <adlcp:datafromlms>eyJjcHYiOiJBTkEtWU95bCIsInJsZCI6ZmFsc2V9</adlcp:datafromlms>
      </item>
    </organization>
  </organizations>
  <resources>
    <resource identifier="r1" type="webcontent" adlcp:scormtype="sco" href="scormdriver/indexAPI.html">
      <!-- SCORMDRIVER STUFF -->
      <file href="scormdriver/indexAPI.html" />
      <file href="scormdriver/preloadIntegrity.js" />
      <file href="scormdriver/driverOptions.js" />
      <file href="scormdriver/AICCComm.html" />
      <file href="scormdriver/auto-scripts/AutoBookmark.js" />
      <file href="scormdriver/auto-scripts/AutoCompleteSCO.js" />
      <file href="scormdriver/auto-scripts/CourseExit.js" />
      <file href="scormdriver/blank.html" />
      <file href="scormdriver/goodbye.html" />
      <file href="scormdriver/scormdriver.js" />
      <file href="scormdriver/browsersniff.js" />

      <!-- RUNTIME COMMON STUFF -->
      <file href="scormcontent/index.html" />

      
        <file href="scormcontent/lib/fonts/icomoon.ttf"/>
        <file href="scormcontent/lib/fonts/icomoon.woff"/>

        <file href="scormcontent/lib/icomoon.css"/>
        <file href="scormcontent/lib/player-0.0.11.min.js"/>
        <file href="scormcontent/lib/lzwcompress.js"/>
      

      <!-- FRONTEND BUNDLE ASSETS -->
      <file href="scormcontent/lib/rise/2c542238.js" />
<file href="scormcontent/lib/rise/3622fbfb.css" />
<file href="scormcontent/lib/rise/f5cc6ff7.js" />
<file href="scormcontent/lib/rise/e082d3a7.css" />
<file href="scormcontent/lib/rise/8d3eeabf.js" />
<file href="scormcontent/lib/rise/77688f0c.js" />
<file href="scormcontent/lib/rise/75f8c3eb.js" />
<file href="scormcontent/lib/rise/10cbab57.js" />
<file href="scormcontent/lib/rise/9689cd64.js" />
<file href="scormcontent/lib/mondrian/entry.js" />
<file href="scormcontent/lib/mondrian/44997117.js" />
<file href="scormcontent/lib/mondrian/8f15de33.js" />
<file href="scormcontent/lib/mondrian/215fe725.js" />
<file href="scormcontent/lib/mondrian/c16e7dd3.js" />
<file href="scormcontent/lib/mondrian/6eb617eb.js" />
<file href="scormcontent/lib/mondrian/9e55e1d2.js" />
<file href="scormcontent/lib/mondrian/5ebb90af.js" />
<file href="scormcontent/lib/mondrian/825dd797.js" />
<file href="scormcontent/lib/mondrian/beccd965.js" />
<file href="scormcontent/lib/mondrian/56ae9b9c.js" />


      <!-- RUNTIME CONTENT STUFF -->
      <file href="scormcontent/lib/fonts/Lato2-Regular.woff" />
<file href="scormcontent/lib/fonts/Lato2-Light.woff" />
<file href="scormcontent/lib/fonts/Lato2-Italic.woff" />
<file href="scormcontent/lib/fonts/Lato2-Bold.woff" />
<file href="scormcontent/lib/fonts/Lato2-Black.woff" />
<file href="scormcontent/lib/fonts/Merriweather-Black.woff" />
<file href="scormcontent/lib/fonts/Merriweather-Italic.woff" />
<file href="scormcontent/lib/fonts/Merriweather-Bold.woff" />
<file href="scormcontent/lib/fonts/Merriweather-Regular.woff" />
<file href="scormcontent/lib/fonts/Merriweather-Light.woff" />
<file href="scormcontent/assets/P7dZNuy_YE3cGYtL.jpg" />
<file href="scormcontent/assets/stock-image.jpg" />
<file href="scormcontent/assets/5G5baJ/stock-image.jpg" />
<file href="scormcontent/assets/0bDika/stock-image.jpg" />
<file href="scormcontent/assets/Fwx1k3/stock-image.jpg" />
<file href="scormcontent/assets/TERMS.png" />
<file href="scormcontent/assets/doctors-wearing-vr-simulation-with-hologram-medical-technology.jpg" />
<file href="scormcontent/assets/young-female-doctor-wearing-vr-glasses-holding-her-hand-up-high-quality-photo.jpg" />
<file href="scormcontent/assets/scientific-specialist-research-lab-wearing-vr-goggles-using-high-tech-equipment-wired-sensors-medical-study-healthcare-pract.jpg" />
<file href="scormcontent/assets/A.png" />
<file href="scormcontent/assets/B.png" />
<file href="scormcontent/assets/modern-hospital-office-using-devices.jpg" />
<file href="scormcontent/assets/24966.jpg" />
<file href="scormcontent/assets/2003.i518.003_digital%20medicine%20illustration.jpg" />
<file href="scormcontent/assets/doctor-from-future-concept.jpg" />
<file href="scormcontent/assets/doctor-explaining-coronavirus-illustration-tablet-display-adult-little-child-medical-cabinet-man-talking-about-virus-spreadi.jpg" />
<file href="scormcontent/assets/medical-banner-with-doctor-working-laptop.jpg" />
<file href="scormcontent/assets/doctor-from-future-concept%20%281%29.jpg" />
<file href="scormcontent/assets/medium-shot-doctor-holding-tablet.jpg" />
<file href="scormcontent/assets/doctors-using-transparent-tablet-with-hologram-medical-technology.jpg" />
<file href="scormcontent/assets/team-young-specialist-doctors-reviewing-documents-corridor-hospital.jpg" />
<file href="scormcontent/assets/anonymous-coworkers-with-papers.jpg" />
<file href="scormcontent/assets/Dr.%20Agarwal%20Intro.mp4" />
<file href="scormcontent/assets/Dr.%20Agarwal%20Intro.jpg" />
<file href="scormcontent/assets/TryLd6/stock-image.jpg" />
<file href="scormcontent/assets/Dr.%20Chatzizisis.mp4" />
<file href="scormcontent/assets/Dr.%20Chatzizisis.jpg" />
<file href="scormcontent/assets/9_svK-/stock-image.jpg" />
<file href="scormcontent/assets/Dr.%20Collado-Mesa%20%281%29.mp4" />
<file href="scormcontent/assets/Dr.%20Collado-Mesa%20%281%29.jpg" />
<file href="scormcontent/assets/Dr.%20Jose.mp4" />
<file href="scormcontent/assets/Dr.%20Jose.jpg" />
<file href="scormcontent/assets/Dr.%20Braga.mp4" />
<file href="scormcontent/assets/Dr.%20Braga.jpg" />
<file href="scormcontent/assets/_7DChH/stock-image.jpg" />
<file href="scormcontent/assets/Dr.%20Ricur%20%281%29.mp4" />
<file href="scormcontent/assets/Dr.%20Ricur%20%281%29.jpg" />
<file href="scormcontent/assets/qcM8D5/stock-image.jpg" />
<file href="scormcontent/assets/How%20are%20Artificial%20Intelligence%20and%20Virtual%20Reality%20Transforming%20the%20Field%20of%20Physical%20Therapy.mp4" />
<file href="scormcontent/assets/How%20are%20Artificial%20Intelligence%20and%20Virtual%20Reality%20Transforming%20the%20Field%20of%20Physical%20Therapy.jpg" />
<file href="scormcontent/assets/Cd6YQd/stock-image.jpg" />
<file href="scormcontent/assets/Sabrina.mp4" />
<file href="scormcontent/assets/Sabrina.jpg" />
<file href="scormcontent/assets/edQltt/stock-image.jpg" />
<file href="scormcontent/assets/Dr.%20Goodman.mp4" />
<file href="scormcontent/assets/Dr.%20Goodman.jpg" />
<file href="scormcontent/assets/I-pnr0/stock-image.jpg" />
<file href="scormcontent/assets/Reflective%20Questions%20%28Interactive%20PDF%20Form%29.pdf" />
<file href="scormcontent/assets/BK9URZ/stock-image.jpg" />

      <file href="scormcontent/locales/und.js" />

    </resource>
  </resources>
</manifest>
