# Supplementary material for: Exploring Applications of Artificial Intelligence Tools in Clinical Care and Health Professions Education: An Online Module for Students
Source: MedEdPORTAL. 2025 May 1;21:11524. doi: 10.15766/mep_2374-8265.11524 (PMC12043951; doi:10.15766/mep_2374-8265.11524)
Supplement: Supplementary file 1 — AI in Medicine folderPre- and Posttest.docxFeedback Survey.docx [file mep_2374-8265.11524-s001.zip › A. AI in Medicine/lib/mondrian/56ae9b9c.js]

"use strict";(self.webpackChunk_articulate_mondrian_bundles=self.webpackChunk_articulate_mondrian_bundles||[]).push([[598,356,179],{7179:(e,t,n)=>{n.r(t),n.d(t,{SvelteComponent:()=>o.SvelteComponentDev,SvelteComponentTyped:()=>o.SvelteComponentTyped,afterUpdate:()=>o.afterUpdate,beforeUpdate:()=>o.beforeUpdate,createEventDispatcher:()=>o.createEventDispatcher,getAllContexts:()=>o.getAllContexts,getContext:()=>o.getContext,hasContext:()=>o.hasContext,onDestroy:()=>o.onDestroy,onMount:()=>o.onMount,setContext:()=>o.setContext,tick:()=>o.tick});var o=n(7112)},4356:(e,t,n)=>{n.d(t,{j:()=>a,x:()=>o});const o="4.2.18",a="4"}}]);
