# Supplementary material for: Exploring Applications of Artificial Intelligence Tools in Clinical Care and Health Professions Education: An Online Module for Students
Source: MedEdPORTAL. 2025 May 1;21:11524. doi: 10.15766/mep_2374-8265.11524 (PMC12043951; doi:10.15766/mep_2374-8265.11524)
Supplement: Supplementary file 1 — AI in Medicine folderPre- and Posttest.docxFeedback Survey.docx [file mep_2374-8265.11524-s001.zip › A. AI in Medicine/lib/mondrian/6eb617eb.js]

(self.webpackChunk_articulate_mondrian_bundles=self.webpackChunk_articulate_mondrian_bundles||[]).push([[295],{8120:(r,t,e)=>{var n=e(2372),o=e(3157);function a(r){this.__wrapped__=r,this.__actions__=[],this.__dir__=1,this.__filtered__=!1,this.__iteratees__=[],this.__takeCount__=4294967295,this.__views__=[]}a.prototype=n(o.prototype),a.prototype.constructor=a,r.exports=a},4693:(r,t,e)=>{var n=e(2372),o=e(3157);function a(r,t){this.__wrapped__=r,this.__actions__=[],this.__chain__=!!t,this.__index__=0,this.__values__=void 0}a.prototype=n(o.prototype),a.prototype.constructor=a,r.exports=a},8005:r=>{r.exports=function(r,t){for(var e=-1,n=null==r?0:r.length;++e<n&&!1!==t(r[e],e,r););return r}},6825:(r,t,e)=>{var n=e(9571),o=e(4026);r.exports=function(r,t){return r&&n(t,o(t),r)}},1954:(r,t,e)=>{var n=e(9571),o=e(4893);r.exports=function(r,t){return r&&n(t,o(t),r)}},6947:(r,t,e)=>{var n=e(2309),o=e(8005),a=e(1967),u=e(6825),c=e(1954),i=e(1190),s=e(3987),f=e(6619),p=e(7048),v=e(9158),_=e(6353),l=e(6689),b=e(2033),x=e(3763),y=e(5901),h=e(4509),j=e(5628),d=e(1910),g=e(9049),w=e(7972),A=e(4026),m=e(4893),O="[object Arguments]",S="[object Function]",I="[object Object]",U={};U[O]=U["[object Array]"]=U["[object ArrayBuffer]"]=U["[object DataView]"]=U["[object Boolean]"]=U["[object Date]"]=U["[object Float32Array]"]=U["[object Float64Array]"]=U["[object Int8Array]"]=U["[object Int16Array]"]=U["[object Int32Array]"]=U["[object Map]"]=U["[object Number]"]=U[I]=U["[object RegExp]"]=U["[object Set]"]=U["[object String]"]=U["[object Symbol]"]=U["[object Uint8Array]"]=U["[object Uint8ClampedArray]"]=U["[object Uint16Array]"]=U["[object Uint32Array]"]=!0,U["[object Error]"]=U[S]=U["[object WeakMap]"]=!1,r.exports=function r(t,e,E,M,k,C){var F,B=1&e,D=2&e,P=4&e;if(E&&(F=k?E(t,M,k,C):E(t)),void 0!==F)return F;if(!g(t))return t;var N=h(t);if(N){if(F=b(t),!B)return s(t,F)}else{var R=l(t),V=R==S||"[object GeneratorFunction]"==R;if(j(t))return i(t,B);if(R==I||R==O||V&&!k){if(F=D||V?{}:y(t),!B)return D?p(t,c(F,t)):f(t,u(F,t))}else{if(!U[R])return k?t:{};F=x(t,R,B)}}C||(C=new n);var G=C.get(t);if(G)return G;C.set(t,F),w(t)?t.forEach((function(n){F.add(r(n,e,E,n,t,C))})):d(t)&&t.forEach((function(n,o){F.set(o,r(n,e,E,o,t,C))}));var L=N?void 0:(P?D?_:v:D?m:A)(t);return o(L||t,(function(n,o){L&&(n=t[o=n]),a(F,o,r(n,e,E,o,t,C))})),F}},6788:(r,t,e)=>{var n=e(4484),o=e(1327);r.exports=function r(t,e,a,u,c){var i=-1,s=t.length;for(a||(a=o),c||(c=[]);++i<s;){var f=t[i];e>0&&a(f)?e>1?r(f,e-1,a,u,c):n(c,f):u||(c[c.length]=f)}return c}},8224:(r,t,e)=>{var n=e(6689),o=e(7926);r.exports=function(r){return o(r)&&"[object Map]"==n(r)}},9866:(r,t,e)=>{var n=e(6689),o=e(7926);r.exports=function(r){return o(r)&&"[object Set]"==n(r)}},3157:r=>{r.exports=function(){}},5732:(r,t,e)=>{var n=e(1441),o=e(1162);r.exports=function(r,t){var e=-1,a=o(r)?Array(r.length):[];return n(r,(function(r,n,o){a[++e]=t(r,n,o)})),a}},4087:(r,t,e)=>{var n=e(7888),o=e(7802),a=e(1057),u=e(5732),c=e(6669),i=e(2521),s=e(8662),f=e(780),p=e(4509);r.exports=function(r,t,e){t=t.length?n(t,(function(r){return p(r)?function(t){return o(t,1===r.length?r[0]:r)}:r})):[f];var v=-1;t=n(t,i(a));var _=u(r,(function(r,e,o){return{criteria:n(t,(function(t){return t(r)})),index:++v,value:r}}));return c(_,(function(r,t){return s(r,t,e)}))}},419:r=>{var t=Math.ceil,e=Math.max;r.exports=function(r,n,o,a){for(var u=-1,c=e(t((n-r)/(o||1)),0),i=Array(c);c--;)i[a?c:++u]=r,r+=o;return i}},4444:r=>{r.exports=function(r,t,e){var n=-1,o=r.length;t<0&&(t=-t>o?0:o+t),(e=e>o?o:e)<0&&(e+=o),o=t>e?0:e-t>>>0,t>>>=0;for(var a=Array(o);++n<o;)a[n]=r[n+t];return a}},6669:r=>{r.exports=function(r,t){var e=r.length;for(r.sort(t);e--;)r[e]=r[e].value;return r}},8431:(r,t,e)=>{var n=e(8461),o=e(142),a=e(3925),u=e(9897);r.exports=function(r,t){return t=n(t,r),null==(r=a(r,t))||delete r[u(o(t))]}},2893:(r,t,e)=>{var n=e(6841);r.exports=function(r,t){var e=t?n(r.buffer):r.buffer;return new r.constructor(e,r.byteOffset,r.byteLength)}},6469:r=>{var t=/\w*$/;r.exports=function(r){var e=new r.constructor(r.source,t.exec(r));return e.lastIndex=r.lastIndex,e}},652:(r,t,e)=>{var n=e(1741),o=n?n.prototype:void 0,a=o?o.valueOf:void 0;r.exports=function(r){return a?Object(a.call(r)):{}}},1462:(r,t,e)=>{var n=e(3062);r.exports=function(r,t){if(r!==t){var e=void 0!==r,o=null===r,a=r==r,u=n(r),c=void 0!==t,i=null===t,s=t==t,f=n(t);if(!i&&!f&&!u&&r>t||u&&c&&s&&!i&&!f||o&&c&&s||!e&&s||!a)return 1;if(!o&&!u&&!f&&r<t||f&&e&&a&&!o&&!u||i&&e&&a||!c&&a||!s)return-1}return 0}},8662:(r,t,e)=>{var n=e(1462);r.exports=function(r,t,e){for(var o=-1,a=r.criteria,u=t.criteria,c=a.length,i=e.length;++o<c;){var s=n(a[o],u[o]);if(s)return o>=i?s:s*("desc"==e[o]?-1:1)}return r.index-t.index}},6619:(r,t,e)=>{var n=e(9571),o=e(9516);r.exports=function(r,t){return n(r,o(r),t)}},7048:(r,t,e)=>{var n=e(9571),o=e(2579);r.exports=function(r,t){return n(r,o(r),t)}},301:(r,t,e)=>{var n=e(4693),o=e(7884),a=e(9033),u=e(1136),c=e(4509),i=e(7147);r.exports=function(r){return o((function(t){var e=t.length,o=e,s=n.prototype.thru;for(r&&t.reverse();o--;){var f=t[o];if("function"!=typeof f)throw new TypeError("Expected a function");if(s&&!p&&"wrapper"==u(f))var p=new n([],!0)}for(o=p?o:e;++o<e;){f=t[o];var v=u(f),_="wrapper"==v?a(f):void 0;p=_&&i(_[0])&&424==_[1]&&!_[4].length&&1==_[9]?p[u(_[0])].apply(p,_[3]):1==f.length&&i(f)?p[v]():p.thru(f)}return function(){var r=arguments,n=r[0];if(p&&1==r.length&&c(n))return p.plant(n).value();for(var o=0,a=e?t[o].apply(this,r):n;++o<e;)a=t[o].call(this,a);return a}}))}},9760:(r,t,e)=>{var n=e(419),o=e(7788),a=e(812);r.exports=function(r){return function(t,e,u){return u&&"number"!=typeof u&&o(t,e,u)&&(e=u=void 0),t=a(t),void 0===e?(e=t,t=0):e=a(e),u=void 0===u?t<e?1:-1:a(u),n(t,e,u,r)}}},1334:(r,t,e)=>{var n=e(9335);r.exports=function(r){return n(r)?void 0:r}},7884:(r,t,e)=>{var n=e(2046),o=e(1201),a=e(8261);r.exports=function(r){return a(o(r,void 0,n),r+"")}},6353:(r,t,e)=>{var n=e(4035),o=e(2579),a=e(4893);r.exports=function(r){return n(r,a,o)}},9033:(r,t,e)=>{var n=e(5508),o=e(890),a=n?function(r){return n.get(r)}:o;r.exports=a},1136:(r,t,e)=>{var n=e(121),o=Object.prototype.hasOwnProperty;r.exports=function(r){for(var t=r.name+"",e=n[t],a=o.call(n,t)?e.length:0;a--;){var u=e[a],c=u.func;if(null==c||c==r)return u.name}return t}},2579:(r,t,e)=>{var n=e(4484),o=e(3539),a=e(9516),u=e(6269),c=Object.getOwnPropertySymbols?function(r){for(var t=[];r;)n(t,a(r)),r=o(r);return t}:u;r.exports=c},2033:r=>{var t=Object.prototype.hasOwnProperty;r.exports=function(r){var e=r.length,n=new r.constructor(e);return e&&"string"==typeof r[0]&&t.call(r,"index")&&(n.index=r.index,n.input=r.input),n}},3763:(r,t,e)=>{var n=e(6841),o=e(2893),a=e(6469),u=e(652),c=e(1869);r.exports=function(r,t,e){var i=r.constructor;switch(t){case"[object ArrayBuffer]":return n(r);case"[object Boolean]":case"[object Date]":return new i(+r);case"[object DataView]":return o(r,e);case"[object Float32Array]":case"[object Float64Array]":case"[object Int8Array]":case"[object Int16Array]":case"[object Int32Array]":case"[object Uint8Array]":case"[object Uint8ClampedArray]":case"[object Uint16Array]":case"[object Uint32Array]":return c(r,e);case"[object Map]":case"[object Set]":return new i;case"[object Number]":case"[object String]":return new i(r);case"[object RegExp]":return a(r);case"[object Symbol]":return u(r)}}},1327:(r,t,e)=>{var n=e(1741),o=e(6888),a=e(4509),u=n?n.isConcatSpreadable:void 0;r.exports=function(r){return a(r)||o(r)||!!(u&&r&&r[u])}},7147:(r,t,e)=>{var n=e(8120),o=e(9033),a=e(1136),u=e(466);r.exports=function(r){var t=a(r),e=u[t];if("function"!=typeof e||!(t in n.prototype))return!1;if(r===e)return!0;var c=o(e);return!!c&&r===c[0]}},5508:(r,t,e)=>{var n=e(5747),o=n&&new n;r.exports=o},3925:(r,t,e)=>{var n=e(7802),o=e(4444);r.exports=function(r,t){return t.length<2?r:n(r,o(t,0,-1))}},121:r=>{r.exports={}},3189:(r,t,e)=>{var n=e(8120),o=e(4693),a=e(3987);r.exports=function(r){if(r instanceof n)return r.clone();var t=new o(r.__wrapped__,r.__chain__);return t.__actions__=a(r.__actions__),t.__index__=r.__index__,t.__values__=r.__values__,t}},2046:(r,t,e)=>{var n=e(6788);r.exports=function(r){return null!=r&&r.length?n(r,1):[]}},2:(r,t,e)=>{var n=e(301)();r.exports=n},1910:(r,t,e)=>{var n=e(8224),o=e(2521),a=e(6005),u=a&&a.isMap,c=u?o(u):n;r.exports=c},7972:(r,t,e)=>{var n=e(9866),o=e(2521),a=e(6005),u=a&&a.isSet,c=u?o(u):n;r.exports=c},142:r=>{r.exports=function(r){var t=null==r?0:r.length;return t?r[t-1]:void 0}},4816:(r,t,e)=>{var n=e(9604),o=e(197),a=e(1057);r.exports=function(r,t){var e={};return t=a(t,3),o(r,(function(r,o,a){n(e,o,t(r,o,a))})),e}},890:r=>{r.exports=function(){}},4348:(r,t,e)=>{var n=e(7888),o=e(6947),a=e(8431),u=e(8461),c=e(9571),i=e(1334),s=e(7884),f=e(6353),p=s((function(r,t){var e={};if(null==r)return e;var s=!1;t=n(t,(function(t){return t=u(t,r),s||(s=t.length>1),t})),c(r,f(r),e),s&&(e=o(e,7,i));for(var p=t.length;p--;)a(e,t[p]);return e}));r.exports=p},3537:(r,t,e)=>{var n=e(9760)();r.exports=n},8683:(r,t,e)=>{var n=e(6788),o=e(4087),a=e(5042),u=e(7788),c=a((function(r,t){if(null==r)return[];var e=t.length;return e>1&&u(r,t[0],t[1])?t=[]:e>2&&u(t[0],t[1],t[2])&&(t=[t[0]]),o(r,n(t,1),[])}));r.exports=c},812:(r,t,e)=>{var n=e(9570),o=1/0;r.exports=function(r){return r?(r=n(r))===o||r===-1/0?17976931348623157e292*(r<0?-1:1):r==r?r:0:0===r?r:0}},466:(r,t,e)=>{var n=e(8120),o=e(4693),a=e(3157),u=e(4509),c=e(7926),i=e(3189),s=Object.prototype.hasOwnProperty;function f(r){if(c(r)&&!u(r)&&!(r instanceof n)){if(r instanceof o)return r;if(s.call(r,"__wrapped__"))return i(r)}return new o(r)}f.prototype=a.prototype,f.prototype.constructor=f,r.exports=f}}]);
