# Supplementary material for: Exploring Applications of Artificial Intelligence Tools in Clinical Care and Health Professions Education: An Online Module for Students
Source: MedEdPORTAL. 2025 May 1;21:11524. doi: 10.15766/mep_2374-8265.11524 (PMC12043951; doi:10.15766/mep_2374-8265.11524)
Supplement: Supplementary file 1 — AI in Medicine folderPre- and Posttest.docxFeedback Survey.docx [file mep_2374-8265.11524-s001.zip › A. AI in Medicine/lib/mondrian/8f15de33.js]

"use strict";(self.webpackChunk_articulate_mondrian_bundles=self.webpackChunk_articulate_mondrian_bundles||[]).push([[643],{8761:(t,e,r)=>{r.d(e,{A:()=>s,b:()=>l});var n=r(1182),a=r.n(n),o=r(2806),i=r.n(o)()(a());i.push([t.id,".hXRin0tc .tiptap {\n  font-family: var(--mon-theme-font-body);\n  min-height: 100%;\n  width: 100%;\n}\n\n.hXRin0tc .tiptap :is(h1, h2, h3, h4, h5) {\n  font-family: var(--mon-theme-font-heading);\n  font-size: inherit;\n  font-weight: inherit;\n}\n\n.hXRin0tc .tiptap :is(p, h1, h2, h3, h4, h5) {\n  margin: 0;\n}\n\n.hXRin0tc .tiptap strong {\n  font-weight: bold;\n}\n\n.hXRin0tc .tiptap em {\n  font-style: italic;\n}\n\n.hXRin0tc .tiptap s {\n  text-decoration: line-through;\n}\n\n.hXRin0tc .tiptap u {\n  text-decoration: underline;\n}\n","",{version:3,sources:["webpack://./../../packages/core/src/styles/tiptap.module.css"],names:[],mappings:"AAAA;EACE,uCAAuC;EACvC,gBAAgB;EAChB,WAAW;AACb;;AAEA;EACE,0CAA0C;EAC1C,kBAAkB;EAClB,oBAAoB;AACtB;;AAEA;EACE,SAAS;AACX;;AAEA;EACE,iBAAiB;AACnB;;AAEA;EACE,kBAAkB;AACpB;;AAEA;EACE,6BAA6B;AAC/B;;AAEA;EACE,0BAA0B;AAC5B",sourcesContent:[".textItem :global(.tiptap) {\n  font-family: var(--mon-theme-font-body);\n  min-height: 100%;\n  width: 100%;\n}\n\n.textItem :global(.tiptap :is(h1, h2, h3, h4, h5)) {\n  font-family: var(--mon-theme-font-heading);\n  font-size: inherit;\n  font-weight: inherit;\n}\n\n.textItem :global(.tiptap :is(p, h1, h2, h3, h4, h5)) {\n  margin: 0;\n}\n\n.textItem :global(.tiptap strong) {\n  font-weight: bold;\n}\n\n.textItem :global(.tiptap em) {\n  font-style: italic;\n}\n\n.textItem :global(.tiptap s) {\n  text-decoration: line-through;\n}\n\n.textItem :global(.tiptap u) {\n  text-decoration: underline;\n}\n"],sourceRoot:""}]);var l="hXRin0tc";const s=i},3643:(t,e,r)=>{r.r(e),r.d(e,{default:()=>un});var n=r(6218),a=(r(9763),r(2604)),o=r.n(a),i=r(101),l=r.n(i),s=r(5863),c=r.n(s),d=r(3124),u=r.n(d),p=r(6896),m=r.n(p),h=r(9917),f=r.n(h),g=r(8761),v={};v.styleTagTransform=f(),v.setAttributes=u(),v.insert=c().bind(null,"head"),v.domAPI=l(),v.insertStyleElement=m(),o()(g.A,v),g.A&&g.A.locals&&g.A.locals;var y=r(7268);const b="isLearn",_=()=>(0,y.getContext)(b)??!1;function x(t){return`assets/${t.path}`}var $=r(3280),z=r(1120);function w(t,e,r,n){return e.addEventListener(t,r,n),()=>{e.removeEventListener(t,r,n)}}const k=new Map,C=new Map,A="ItemRenderingContext";function E(t,e){k.set(t.id,e)}function I(t){return k.get(t.id)}function S(t){k.delete(t.id)}function L(t,e){C.set(t.id,e)}function P(t){return C.get(t.id)}function M(t){C.delete(t.id)}const T=(()=>{const t=document.createElement("div");t.style.visibility="hidden",t.style.overflowX="hidden",t.style.overflowY="scroll",document.body.appendChild(t);const e=t.offsetWidth-t.scrollWidth;return t.remove(),e})();function R(t,e,r){return e<t?t:e>r?r:e}function j({fromPoint:t,fromValue:e,toPoint:r,toValue:n},a){const o=a.x-t.x,i=a.y-t.y,l=r.x-t.x,s=r.y-t.y,c=(o*l+i*s)/(l*l+s*s);return(1-c)*e+c*n}function H({fromPoint:t,fromValue:e,toPoint:r,toValue:n},a){const o=(a-e)/(n-e),i=1-o;return{x:t.x*i+r.x*o,y:t.y*i+r.y*o}}function V({fromPoint:t,i:e,j:r},n){const a=H({fromPoint:t,...e},n.x),o=H({fromPoint:t,...r},n.y);return{x:a.x+o.x-t.x,y:a.y+o.y-t.y}}function B(t,e=1,r=1){const n=[];let a=0,o=0;function i(t,n){const i=t.x,l=t.y,s=`${(i-a)*e},${(l-o)*r}`;return n&&(a=i,o=l),s}function l(t,n){const i=t.x,l=t.y,s=`${i*e},${l*r}`;return n&&(a+=i,o+=l),s}for(const s of t)switch(n.push(s.cmd.toLowerCase()),s.cmd){case"M":case"L":case"T":n.push(i(s.p,!0));break;case"m":case"l":case"t":n.push(l(s.p,!0));break;case"H":n.push(i({x:s.v,y:o},!0));break;case"V":n.push(i({x:a,y:s.v},!0));break;case"h":n.push(l({x:s.v,y:0},!0));break;case"v":n.push(l({x:0,y:s.v},!0));break;case"C":n.push(i(s.c1,!1),i(s.c2,!1),i(s.p,!0));break;case"c":n.push(l(s.c1,!1),l(s.c2,!1),l(s.p,!0));break;case"S":case"Q":n.push(i(s.c,!1),i(s.p,!0));break;case"s":case"q":n.push(l(s.c,!1),l(s.p,!0));break;case"A":n.push(s.radius.x*e,s.radius.y*r,s.angle,+s.large,+s.sweep,i(s.p,!0));break;case"a":n.push(s.radius.x,s.radius.y,s.angle,+s.large,+s.sweep,l(s.p,!0))}return n.join(" ")}function D({width:t,height:e}){return{fromPoint:{x:0,y:0},i:{fromValue:1,toPoint:{x:t,y:0},toValue:0},j:{fromValue:.5,toPoint:{x:0,y:e},toValue:-.5}}}document.body.style.setProperty("--ua-scrollbar-width",`${T}px`);const N={discriminator:"arrow",clipPath({thickness:t,headLength:e},{width:r,height:n}){const a=1-e;return B([{cmd:"M",p:{x:0,y:.5-t}},{cmd:"H",v:a},{cmd:"V",v:0},{cmd:"L",p:{x:1,y:.5}},{cmd:"L",p:{x:a,y:1}},{cmd:"V",v:.5+t},{cmd:"H",v:0},{cmd:"Z"}],r,n)},textExtents({thickness:t,headLength:e}){const r=.5-t;return{left:0,top:r,width:2*r*e+(1-e),height:.5+t-r}},getControlPoints:({thickness:t,headLength:e},r,n,a,o)=>[{position:V(D(r),{x:e,y:t}),style:"normal"}],dragControlPoint({thickness:t,headLength:e},r,n,a,o,i){const l=function({fromPoint:t,i:e,j:r},n){return{x:j({fromPoint:t,...e},n),y:j({fromPoint:t,...r},n)}}(D(r),a);return{type:"arrow",thickness:R(.1,l.y,.5),headLength:R(.1,l.x,.9)}}},O={discriminator:"bookmark",textExtents:({cutoutInset:t})=>({left:0,top:0,width:1,height:1-t}),clipPath:({cutoutInset:t},{width:e,height:r})=>B([{cmd:"M",p:{x:0,y:0}},{cmd:"L",p:{x:0,y:1}},{cmd:"L",p:{x:.5,y:1-t}},{cmd:"L",p:{x:1,y:1}},{cmd:"L",p:{x:1,y:0}},{cmd:"L",p:{x:0,y:0}},{cmd:"Z"}],e,r),getControlPoints:({cutoutInset:t},e)=>[{position:H(F(e)[0],t),style:"normal"}],dragControlPoint:(t,e,r,n)=>({...t,cutoutInset:R(0,j(F(e)[r],n),.8)})};function F({width:t,height:e}){const r=.5*t;return[{fromPoint:{x:r,y:.2*e},fromValue:.8,toPoint:{x:r,y:e},toValue:0}]}function K({width:t,height:e}){return[{fromPoint:{x:.3*t,y:.5*e},fromValue:.3,toPoint:{x:0,y:.5*e},toValue:0},{fromPoint:{x:.7*t,y:.5*e},fromValue:.7,toPoint:{x:1*t,y:.5*e},toValue:1}]}const q={discriminator:"chevron",clipPath:({insideCenterXCoord:t,outsideCornerXCoords:e},{width:r,height:n})=>B([{cmd:"M",p:{x:0,y:0}},{cmd:"L",p:{x:e,y:0}},{cmd:"L",p:{x:1,y:.5}},{cmd:"L",p:{x:e,y:1}},{cmd:"L",p:{x:0,y:1}},{cmd:"L",p:{x:t,y:.5}},{cmd:"L",p:{x:0,y:0}},{cmd:"Z"}],r,n),textExtents:({insideCenterXCoord:t,outsideCornerXCoords:e})=>({left:t,top:0,width:e-t,height:1}),getControlPoints({insideCenterXCoord:t,outsideCornerXCoords:e},r){const n=K(r);return[t,e].map(((t,e)=>({position:H(n[e],t),style:"normal"})))},dragControlPoint(t,e,r,n){const a=j(K(e)[r],n),o={...t};switch(r){case 0:o.insideCenterXCoord=R(0,a,.3);break;case 1:o.outsideCornerXCoords=R(.7,a,1)}return o}},G=[{cmd:"M",p:{x:217.234,y:57.006}},{cmd:"C",c1:{x:217.785,y:54.084},c2:{x:218.073,y:51.069},p:{x:218.073,y:47.986}},{cmd:"C",c1:{x:218.073,y:21.4841},c2:{x:196.796,y:0},p:{x:170.549,y:0}},{cmd:"C",c1:{x:154.49,y:0},c2:{x:140.291,y:8.043},p:{x:131.689,y:20.3575}},{cmd:"C",c1:{x:123.43,y:13.3566},c2:{x:112.778,y:9.1402},p:{x:101.151,y:9.1402}},{cmd:"C",c1:{x:75.1559,y:9.1402},c2:{x:54.036,y:30.2136},p:{x:53.6331,y:56.364}},{cmd:"C",c1:{x:24.4644,y:56.364},c2:{x:.82373,y:80.235},p:{x:.82373,y:109.682}},{cmd:"C",c1:{x:.82373,y:139.129},c2:{x:24.4644,y:163},p:{x:53.6272,y:163}},{cmd:"L",p:{x:209.021,y:163}},{cmd:"C",c1:{x:238.183,y:163},c2:{x:261.824,y:139.129},p:{x:261.824,y:109.682}},{cmd:"C",c1:{x:261.824,y:83.056},c2:{x:242.496,y:60.99},p:{x:217.234,y:57.006}},{cmd:"Z"}],U={left:20/262,top:50/163,width:222/262,height:113/163},Y={discriminator:"cloud",clipPath:(t,{width:e,height:r})=>B(G,e/262,r/163),textExtents:t=>U},X={left:(1-Math.SQRT1_2)/2,top:(1-Math.SQRT1_2)/2,width:Math.SQRT1_2,height:Math.SQRT1_2},W={discriminator:"ellipse",clipPath(t,{width:e,height:r}){let n="m 0 0";return n+=` m ${e} ${r/2}`,n+=` a ${e/2} ${r/2} 0 0 1 ${-e},0`,n+=` a ${e/2} ${r/2} 0 0 1 ${e},0`,n+=" z",n},textExtents:t=>X},Z={left:(1-Math.SQRT1_2)/2,top:(1-Math.SQRT1_2)/2,width:Math.SQRT1_2,height:Math.SQRT1_2},Q={discriminator:"octagon",clipPath(t,{width:e,height:r}){const n=Math.min(e,r)/(1+Math.SQRT2)/Math.SQRT2;return B([{cmd:"M",p:{x:n,y:0}},{cmd:"L",p:{x:e-n,y:0}},{cmd:"L",p:{x:e,y:n}},{cmd:"L",p:{x:e,y:r-n}},{cmd:"L",p:{x:e-n,y:r}},{cmd:"L",p:{x:n,y:r}},{cmd:"L",p:{x:0,y:r-n}},{cmd:"L",p:{x:0,y:n}},{cmd:"L",p:{x:n,y:0}},{cmd:"Z"}])},textExtents:t=>Z},J={discriminator:"parallelogram",textExtents:({shear:t})=>t>.45?{left:.45,top:0,width:0,height:1}:{left:t,top:0,width:1-2*t,height:1},clipPath:({shear:t},{width:e,height:r})=>B([{cmd:"M",p:{x:1,y:0}},{cmd:"L",p:{x:t,y:0}},{cmd:"L",p:{x:0,y:1}},{cmd:"L",p:{x:1-t,y:1}},{cmd:"L",p:{x:1,y:0}},{cmd:"Z"}],e,r),getControlPoints:({shear:t},e)=>[{position:H(tt(e)[0],t),style:"normal"}],dragControlPoint:(t,e,r,n)=>({...t,shear:R(0,j(tt(e)[r],n),.99)})};function tt({width:t}){return[{fromPoint:{x:0,y:0},fromValue:0,toPoint:{x:t,y:0},toValue:1}]}const et={discriminator:"plus",textExtents:({stroke:t})=>({left:0,top:(1-t)/2,width:1,height:t}),clipPath({stroke:t},{width:e,height:r}){const n=(1-t)/2;return B([{cmd:"M",p:{x:n,y:0}},{cmd:"L",p:{x:n,y:n}},{cmd:"L",p:{x:0,y:n}},{cmd:"L",p:{x:0,y:1-n}},{cmd:"L",p:{x:n,y:1-n}},{cmd:"L",p:{x:n,y:1}},{cmd:"L",p:{x:1-n,y:1}},{cmd:"L",p:{x:1-n,y:1-n}},{cmd:"L",p:{x:1,y:1-n}},{cmd:"L",p:{x:1,y:n}},{cmd:"L",p:{x:1-n,y:n}},{cmd:"L",p:{x:1-n,y:0}},{cmd:"L",p:{x:n,y:0}},{cmd:"Z"}],e,r)},getControlPoints:({stroke:t},e)=>[{position:H(rt(e)[0],t),style:"normal"}],dragControlPoint:(t,e,r,n)=>({...t,stroke:R(.01,j(rt(e)[r],n),1)})};function rt({width:t,height:e}){return[{fromPoint:{x:0,y:0},fromValue:1,toPoint:{x:t/2,y:e/2},toValue:0}]}const nt=`url(${function(t,e){const r=[...(new TextEncoder).encode('\n<svg xmlns="http://www.w3.org/2000/svg" width="28" height="40" viewBox="0 0 28 40" fill="none">\n  <g filter="url(#filter0_d_10962_163787)">\n    <path fill-rule="evenodd" clip-rule="evenodd" d="M4 18.5V2.5L15.6 14.1081H8.55353L8.40242 14.232L4 18.5Z" fill="white"/>\n    <path fill-rule="evenodd" clip-rule="evenodd" d="M5 4.7998V15.9998L7.969 13.1307L8.129 12.9916L13.165 12.9998L5 4.7998Z" fill="black"/>\n    <path d="M8.5 27.5C9.06115 27.5 9.48005 27.0493 9.51635 26.5351C9.74356 23.3161 12.3161 20.7436 15.5351 20.5163C16.0493 20.4801 16.5 20.0611 16.5 19.5C16.5 18.956 16.0524 18.4804 15.4691 18.5163C11.1973 18.7798 7.7798 22.1973 7.51632 26.4691C7.48035 27.0524 7.95597 27.5 8.5 27.5Z" fill="black" stroke="white" stroke-linejoin="round"/>\n  </g>\n  <defs>\n    <filter id="filter0_d_10962_163787" x="2.2" y="1.7" width="16.6" height="29.1" filterUnits="userSpaceOnUse" color-interpolation-filters="sRGB">\n      <feFlood flood-opacity="0" result="BackgroundImageFix"/>\n      <feColorMatrix in="SourceAlpha" type="matrix" values="0 0 0 0 0 0 0 0 0 0 0 0 0 0 0 0 0 0 127 0" result="hardAlpha"/>\n      <feOffset dy="1"/>\n      <feGaussianBlur stdDeviation="0.9"/>\n      <feColorMatrix type="matrix" values="0 0 0 0 0 0 0 0 0 0 0 0 0 0 0 0 0 0 0.65 0"/>\n      <feBlend mode="normal" in2="BackgroundImageFix" result="effect1_dropShadow_10962_163787"/>\n      <feBlend mode="normal" in="SourceGraphic" in2="effect1_dropShadow_10962_163787" result="shape"/>\n    </filter>\n  </defs>\n</svg>\n')].map((t=>String.fromCharCode(t))).join("");return"data:image/svg+xml;base64,"+btoa(r)}()}) 5 5, move`,at=["ne","nw","nw","ne"],{min:ot}=Math,it={left:0,top:0,width:1,height:1},lt={topLeft:0,topRight:0,bottomRight:0,bottomLeft:0};function st(t,e,r){return t+r<=e?t:t*e/(t+r)}function ct(t,e,r,n,a){return ot(st(r,e,t),st(r,n,a))}function dt({topLeft:t,topRight:e,bottomRight:r,bottomLeft:n},{width:a,height:o}){return{topLeft:ct(n,o,t,a,e),topRight:ct(t,a,e,o,r),bottomRight:ct(e,o,r,a,n),bottomLeft:ct(r,a,n,o,t)}}function ut(t){if(!t)return!0;const{topLeft:e,topRight:r,bottomRight:n,bottomLeft:a}=t;return e===r&&e===n&&e===a}function pt({width:t,height:e}){return[{fromPoint:{x:0,y:0},fromValue:0,toPoint:{x:10,y:10},toValue:10},{fromPoint:{x:t,y:0},fromValue:0,toPoint:{x:t-10,y:10},toValue:10},{fromPoint:{x:t,y:e},fromValue:0,toPoint:{x:t-10,y:e-10},toValue:10},{fromPoint:{x:0,y:e},fromValue:0,toPoint:{x:10,y:e-10},toValue:10}]}const mt={discriminator:"rectangle",clipPath({borderRadius:t},e){const{width:r,height:n}=e;let a="m 0 0";if(t){const{topLeft:o,topRight:i,bottomRight:l,bottomLeft:s}=dt(t,e);a+=` m ${o} 0`,a+=` l ${r-o-i} 0 a ${i} ${i} 0 0 1 ${i},${i}`,a+=` l 0 ${n-i-l} a ${l} ${l} 0 0 1 ${-l},${l}`,a+=` l ${l+s-r} 0 a ${s} ${s} 0 0 1 ${-s},${-s}`,a+=` l 0 ${s+o-n} a ${o} ${o} 0 0 1 ${o},${-o}`}else a+=` l ${r} 0`,a+=` l 0 ${n}`,a+=` l ${-r} 0`,a+=" l 0 "+-n;return a+=" z",a},textExtents:t=>it,getControlPoints({borderRadius:t},e,r,n,a){const{topLeft:o,topRight:i,bottomRight:l,bottomLeft:s}=dt(t??lt,e),c=pt(e),d=ut(a?dt(a.borderRadius??lt,e):t)!==n?"normal":"alternate";return[o,i,l,s].map(((t,e)=>({position:H(c[e],t),style:d,tooltip:{text:`Radius ${t.toFixed(0)}`,position:at[e]},cursor:nt})))},dragControlPoint({borderRadius:t},e,r,n,a,o){const i=pt(e)[r],{width:l,height:s}=e,c=j(i,n);let d;if(ut(t)!==o){const t=R(0,c,ot(s/2,l/2));d={topLeft:t,topRight:t,bottomRight:t,bottomLeft:t}}else switch(d={...t??lt},r){case 0:d.topLeft=R(0,c,ot(s-d.bottomLeft,l-d.topRight));break;case 1:d.topRight=R(0,c,ot(l-d.topLeft,s-d.bottomRight));break;case 2:d.bottomRight=R(0,c,ot(s-d.topRight,l-d.bottomLeft));break;case 3:d.bottomLeft=R(0,c,ot(l-d.bottomRight,s-d.topLeft))}return{type:"rectangle",borderRadius:d}}},ht={left:0,top:0,width:1,height:1},ft={discriminator:"shield",clipPath(t,{width:e,height:r}){const n=Math.min(.5*e,.5*r);return B([{cmd:"M",p:{x:0,y:0}},{cmd:"H",v:e},{cmd:"V",v:r-n},{cmd:"A",radius:{x:.5*e,y:n},angle:0,large:!1,sweep:!0,p:{x:0,y:r-n}},{cmd:"V",v:0},{cmd:"Z"}])},textExtents:t=>ht},gt=[{cmd:"M",p:{x:0,y:0}},{cmd:"H",v:210},{cmd:"V",v:175},{cmd:"H",v:129},{cmd:"L",p:{x:40,y:217}},{cmd:"V",v:175},{cmd:"H",v:0},{cmd:"V",v:0},{cmd:"Z"}],vt={left:0,top:0,width:1,height:175/217},yt={discriminator:"speechBubble",clipPath:(t,{width:e,height:r})=>B(gt,e/210,r/217),textExtents:t=>vt},{PI:bt,cos:_t,sin:xt}=Math,$t=-.5*bt,zt=2*bt;function wt(t,e){return $t+zt*(t/e)}function kt(t,e){return $t+zt*((2*t+1)/(2*e))}const Ct={left:(1-Math.SQRT1_2)/2,top:(1-Math.SQRT1_2)/2,width:Math.SQRT1_2,height:Math.SQRT1_2};function At({sidePairs:t},{width:e,height:r}){const n=kt(t-1,t);return{fromPoint:{x:.5*e,y:.5*r},fromValue:0,toPoint:{x:(.5*_t(n)+.5)*e,y:(.5*xt(n)+.5)*r},toValue:1}}const Et={discriminator:"star",clipPath({sidePairs:t,innerRadius:e},{width:r,height:n}){const a=[];let o=!0;function i(t,e){const r=_t(t)*e*.5+.5,n=xt(t)*e*.5+.5;a.push({cmd:o?"M":"L",p:{x:r,y:n}}),o=!1}for(let r=0;r<t;r+=1)i(wt(r,t),1),i(kt(r,t),e);return a.push({cmd:"z"}),B(a,r,n)},textExtents:t=>Ct,getControlPoints:(t,e)=>[{position:H(At(t,e),t.innerRadius),style:"normal"}],dragControlPoint(t,e,r,n){const a=j(At(t,e),n);return{...t,innerRadius:R(.1,a,1)}}},It={discriminator:"triangle",clipPath:({topVertex:t},{width:e,height:r})=>B([{cmd:"M",p:{x:t??.5,y:0}},{cmd:"L",p:{x:0,y:1}},{cmd:"L",p:{x:1,y:1}},{cmd:"Z"}],e,r),textExtents:({topVertex:t})=>({width:.5,height:.5,left:(t??.5)/2,top:.5}),getControlPoints:({topVertex:t},e)=>[{position:H(St(e)[0],t??.5),style:"normal"}],dragControlPoint:(t,e,r,n)=>({...t,topVertex:R(0,j(St(e)[r],n),1)})};function St({width:t}){return[{fromPoint:{x:0,y:0},fromValue:0,toPoint:{x:t,y:0},toValue:1}]}const Lt=new Map;function Pt(t){Lt.set(t.discriminator,t)}function Mt(t,e){return Lt.get(t.type).clipPath(t,e)}Pt(mt),Pt(W),Pt(Et),Pt(Y),Pt(et),Pt(It),Pt(O),Pt(Q),Pt(q),Pt(J),Pt(yt),Pt(ft),Pt(N);var Tt=r(4015),Rt=r.n(Tt);function jt(t,e,r=Object.keys(t.states.default)){const n=t.states.default,a=structuredClone(t.states[e]);return r.reduce(((t,e)=>(Rt()(t[e])&&(t[e]=structuredClone(n[e])),t)),a)}var Ht=r(3134),Vt=r.n(Ht);const{Map:Bt}=n.globals;function Dt(t,e,r){const n=t.slice();return n[2]=e[r],n}function Nt(t,e){let r,a;return{key:t,first:null,c(){r=(0,n.element)("link"),(0,n.attr)(r,"rel","prefetch"),(0,n.attr)(r,"href",a=x(e[2])),(0,n.attr)(r,"as","image"),this.first=r},m(t,e){(0,n.insert)(t,r,e)},p(t,o){e=t,1&o&&a!==(a=x(e[2]))&&(0,n.attr)(r,"href",a)},d(t){t&&(0,n.detach)(r)}}}function Ot(t){let e,r=[],a=new Bt,o=(0,n.ensure_array_like)(t[0].values());const i=t=>t[2].id;for(let e=0;e<o.length;e+=1){let n=Dt(t,o,e),l=i(n);a.set(l,r[e]=Nt(l,n))}return{c(){for(let t=0;t<r.length;t+=1)r[t].c();e=(0,n.empty)()},m(t,a){for(let t=0;t<r.length;t+=1)r[t]&&r[t].m(document.head,null);(0,n.append)(document.head,e)},p(t,[l]){1&l&&(o=(0,n.ensure_array_like)(t[0].values()),r=(0,n.update_keyed_each)(r,l,i,1,t,o,a,e.parentNode,n.destroy_block,Nt,e,Dt))},i:n.noop,o:n.noop,d(t){for(let t=0;t<r.length;t+=1)r[t].d();(0,n.detach)(e)}}}function Ft(t,e,r){let n,{items:a}=e;return t.$$set=t=>{"items"in t&&r(1,a=t.items)},t.$$.update=()=>{2&t.$$.dirty&&r(0,n=new Map(a.flatMap((t=>Object.values(t.assets??{}))).map((t=>[t.id,t]))))},[n,a]}class Kt extends n.SvelteComponent{constructor(t){super(),(0,n.init)(this,t,Ft,Ot,n.safe_not_equal,{items:1})}}const qt=Kt;function Gt(t){if(!t.applied)return;const e=t.width.value;return"dashed"===t.style?`${2*e} ${2*e}`:"dotted"===t.style?"0 "+2*e:void 0}function Ut(t){(0,n.append_styles)(t,"svelte-112xmrx",".mondrian__border-holder-3ExtJZ{position:absolute;pointer-events:none}svg.mondrian__border-cMEOUp{position:absolute;top:0;left:0;width:100%;height:100%}svg.mondrian__border-cMEOUp path{fill:none;stroke-linecap:round}")}function Yt(t){let e,r,a,o,i,l;return{c(){e=(0,n.element)("div"),r=(0,n.svg_element)("svg"),a=(0,n.svg_element)("path"),(0,n.attr)(a,"stroke-width",t[3]),(0,n.attr)(a,"stroke",o=t[0].color),(0,n.attr)(a,"stroke-dasharray",t[4]),(0,n.attr)(a,"d",t[5]),(0,n.attr)(r,"class","mondrian__border-cMEOUp"),(0,n.attr)(r,"viewBox",t[7]),(0,n.attr)(r,"width",i=t[2]+t[3]),(0,n.attr)(r,"height",l=t[1]+t[3]),(0,n.attr)(r,"preserveAspectRatio","none"),(0,n.set_style)(r,"opacity",t[0].opacity),(0,n.attr)(e,"class","mondrian__border-holder-3ExtJZ"),(0,n.set_style)(e,"inset",t[6])},m(t,o){(0,n.insert)(t,e,o),(0,n.append)(e,r),(0,n.append)(r,a)},p(t,s){8&s&&(0,n.attr)(a,"stroke-width",t[3]),1&s&&o!==(o=t[0].color)&&(0,n.attr)(a,"stroke",o),16&s&&(0,n.attr)(a,"stroke-dasharray",t[4]),32&s&&(0,n.attr)(a,"d",t[5]),128&s&&(0,n.attr)(r,"viewBox",t[7]),12&s&&i!==(i=t[2]+t[3])&&(0,n.attr)(r,"width",i),10&s&&l!==(l=t[1]+t[3])&&(0,n.attr)(r,"height",l),1&s&&(0,n.set_style)(r,"opacity",t[0].opacity),64&s&&(0,n.set_style)(e,"inset",t[6])},d(t){t&&(0,n.detach)(e)}}}function Xt(t){let e,r=t[0].applied&&Yt(t);return{c(){r&&r.c(),e=(0,n.empty)()},m(t,a){r&&r.m(t,a),(0,n.insert)(t,e,a)},p(t,[n]){t[0].applied?r?r.p(t,n):(r=Yt(t),r.c(),r.m(e.parentNode,e)):r&&(r.d(1),r=null)},i:n.noop,o:n.noop,d(t){t&&(0,n.detach)(e),r&&r.d(t)}}}function Wt(t,e,r){let n,a,o,i,l,s,c,d,{width:u}=e,{height:p}=e,{border:m}=e,{clipDef:h}=e;return t.$$set=t=>{"width"in t&&r(8,u=t.width),"height"in t&&r(9,p=t.height),"border"in t&&r(0,m=t.border),"clipDef"in t&&r(10,h=t.clipDef)},t.$$.update=()=>{256&t.$$.dirty&&r(2,n=u.value),512&t.$$.dirty&&r(1,a=p.value),1&t.$$.dirty&&r(3,o=m.width.value),8&t.$$.dirty&&r(11,i=o/2),14&t.$$.dirty&&r(7,l=`0 0 ${n+o} ${a+o}`),2048&t.$$.dirty&&r(6,s=-i+"px"),3078&t.$$.dirty&&r(5,c=`M ${i} ${i} `+Mt(h,{width:n,height:a})),1&t.$$.dirty&&r(4,d=Gt(m))},[m,a,n,o,d,c,s,l,u,p,h,i]}class Zt extends n.SvelteComponent{constructor(t){super(),(0,n.init)(this,t,Wt,Xt,n.safe_not_equal,{width:8,height:9,border:0,clipDef:10},Ut)}}const Qt=Zt;function Jt(t){(0,n.append_styles)(t,"svelte-9hz1lu",".mondrian__fill-color-2P6gBW{stroke:none}")}function te(t){let e,r,a,o,i,l;return{c(){e=(0,n.svg_element)("image"),(0,n.attr)(e,"class","fill-image"),(0,n.attr)(e,"role",r=t[2]&&"img"),(0,n.attr)(e,"aria-label",t[2]),(0,n.attr)(e,"preserveAspectRatio","none"),(0,n.attr)(e,"href",t[4]),(0,n.attr)(e,"width",a=t[7]),(0,n.attr)(e,"height",o=t[8]),(0,n.attr)(e,"x",i=t[9]),(0,n.attr)(e,"y",l=t[10]),(0,n.set_style)(e,"opacity",t[3].opacity)},m(t,r){(0,n.insert)(t,e,r)},p(t,s){4&s&&r!==(r=t[2]&&"img")&&(0,n.attr)(e,"role",r),4&s&&(0,n.attr)(e,"aria-label",t[2]),16&s&&(0,n.attr)(e,"href",t[4]),9&s&&a!==(a=t[7])&&(0,n.attr)(e,"width",a),10&s&&o!==(o=t[8])&&(0,n.attr)(e,"height",o),9&s&&i!==(i=t[9])&&(0,n.attr)(e,"x",i),10&s&&l!==(l=t[10])&&(0,n.attr)(e,"y",l),8&s&&(0,n.set_style)(e,"opacity",t[3].opacity)},d(t){t&&(0,n.detach)(e)}}}function ee(t){let e,r,a;return{c(){e=(0,n.svg_element)("rect"),(0,n.attr)(e,"class","mondrian__fill-color-2P6gBW"),(0,n.attr)(e,"width",t[0]),(0,n.attr)(e,"height",t[1]),(0,n.attr)(e,"fill",r=t[3].color),(0,n.attr)(e,"opacity",a=t[3].opacity)},m(t,r){(0,n.insert)(t,e,r)},p(t,o){1&o&&(0,n.attr)(e,"width",t[0]),2&o&&(0,n.attr)(e,"height",t[1]),8&o&&r!==(r=t[3].color)&&(0,n.attr)(e,"fill",r),8&o&&a!==(a=t[3].opacity)&&(0,n.attr)(e,"opacity",a)},d(t){t&&(0,n.detach)(e)}}}function re(t){let e;function r(t,e){return"color"===t[3].type&&t[3].color?ee:"image"===t[3].type&&t[4]?te:void 0}function a(t,e){return e===te?function(t){const e=t.slice(),r=e[3];e[6]=r.crop;const n=e[6].width*e[0];e[7]=n;const a=e[6].height*e[1];e[8]=a;const o=.5*(e[0]-e[7])+e[0]*e[6].left;e[9]=o;const i=.5*(e[1]-e[8])+e[1]*e[6].top;return e[10]=i,e}(t):t}let o=r(t),i=o&&o(a(t,o));return{c(){i&&i.c(),e=(0,n.empty)()},m(t,r){i&&i.m(t,r),(0,n.insert)(t,e,r)},p(t,[n]){o===(o=r(t))&&i?i.p(a(t,o),n):(i&&i.d(1),i=o&&o(a(t,o)),i&&(i.c(),i.m(e.parentNode,e)))},i:n.noop,o:n.noop,d(t){t&&(0,n.detach)(e),i&&i.d(t)}}}function ne(t,e,r){let n,{width:a}=e,{height:o}=e,{altText:i}=e,{assets:l}=e,{fill:s}=e;return t.$$set=t=>{"width"in t&&r(0,a=t.width),"height"in t&&r(1,o=t.height),"altText"in t&&r(2,i=t.altText),"assets"in t&&r(5,l=t.assets),"fill"in t&&r(3,s=t.fill)},t.$$.update=()=>{40&t.$$.dirty&&r(4,n="image"===s.type&&l?.[s.assetId]?x(l?.[s.assetId]):null)},[a,o,i,s,n,l]}class ae extends n.SvelteComponent{constructor(t){super(),(0,n.init)(this,t,ne,re,n.safe_not_equal,{width:0,height:1,altText:2,assets:5,fill:3},Jt)}}const oe=ae;function ie(t){(0,n.append_styles)(t,"svelte-uspc47",".mondrian__mon-audio-wrapper-1N0BNV{position:absolute;inset:0}audio.mondrian__mon-item-audio-19T-ps{pointer-events:initial;object-fit:cover;width:100%;height:100%}")}function le(t){let e,r,a,o;return{c(){e=(0,n.element)("audio"),(0,n.attr)(e,"class","mondrian__mon-item-audio-19T-ps"),(0,n.src_url_equal)(e.src,r=t[3])||(0,n.attr)(e,"src",r),e.controls=!0},m(r,i){(0,n.insert)(r,e,i),t[7](e),a||(o=[(0,n.listen)(e,"play",t[4]),(0,n.listen)(e,"pause",t[5]),(0,n.listen)(e,"ended",t[6])],a=!0)},p(t,a){8&a&&!(0,n.src_url_equal)(e.src,r=t[3])&&(0,n.attr)(e,"src",r)},d(r){r&&(0,n.detach)(e),t[7](null),a=!1,(0,n.run_all)(o)}}}function se(t){let e,r,a=t[1],o=le(t);return{c(){e=(0,n.element)("div"),o.c(),(0,n.attr)(e,"class","mondrian__mon-audio-wrapper-1N0BNV"),(0,n.attr)(e,"data-item-id",r=t[0].id)},m(t,r){(0,n.insert)(t,e,r),o.m(e,null)},p(t,[i]){2&i&&(0,n.safe_not_equal)(a,a=t[1])?(o.d(1),o=le(t),o.c(),o.m(e,null)):o.p(t,i),1&i&&r!==(r=t[0].id)&&(0,n.attr)(e,"data-item-id",r)},i:n.noop,o:n.noop,d(t){t&&(0,n.detach)(e),o.d(t)}}}function ce(t,e,r){let a,o,{item:i}=e,{stateId:l}=e;function s(t){o.dispatchEvent(new CustomEvent(t,{bubbles:!0,detail:{itemId:i.id}}))}return(0,y.onDestroy)((()=>{o&&M(i)})),t.$$set=t=>{"item"in t&&r(0,i=t.item),"stateId"in t&&r(1,l=t.stateId)},t.$$.update=()=>{if(3&t.$$.dirty){const t=(i.states[l].audioSources??i.states.default.audioSources).default,e=t&&i.assets?.[t];r(3,a=e?x(e):void 0)}5&t.$$.dirty&&o&&L(i,o)},[i,l,o,a,function(){s($.H5.mediaPlay)},function(){s($.H5.mediaPause)},function(){s($.H5.mediaEnd)},function(t){n.binding_callbacks[t?"unshift":"push"]((()=>{o=t,r(2,o)}))}]}class de extends n.SvelteComponent{constructor(t){super(),(0,n.init)(this,t,ce,se,n.safe_not_equal,{item:0,stateId:1},ie)}}const ue=de;function pe(t){(0,n.append_styles)(t,"svelte-1425xic",".mondrian__drop-shadow-holder-JPMMzV{position:absolute;pointer-events:none}.mondrian__drop-shadow-2q0CEl{position:absolute;top:0;left:0;width:100%;height:100%}.mondrian__drop-shadow-2q0CEl path{fill:black;stroke:none}.mondrian__drop-shadow-2q0CEl path.mondrian__stroked-KNqEbp{stroke:black;stroke-linecap:round}")}function me(t){let e,r,a,o,i,l,s,c,d,u,p,m,h,f,g=`${t[2]}px`,v=`${t[1]}px`;return{c(){e=(0,n.element)("div"),r=(0,n.svg_element)("svg"),a=(0,n.svg_element)("defs"),o=(0,n.svg_element)("filter"),i=(0,n.svg_element)("feGaussianBlur"),s=(0,n.svg_element)("feMorphology"),d=(0,n.svg_element)("feFlood"),m=(0,n.svg_element)("feComposite"),h=(0,n.svg_element)("path"),(0,n.attr)(i,"in","SourceAlpha"),(0,n.attr)(i,"stdDeviation",l=t[0].blur*fe),(0,n.attr)(s,"operator","dilate"),(0,n.attr)(s,"radius",c=t[0].spread),(0,n.attr)(s,"result","mask"),(0,n.attr)(d,"flood-color",u=t[0].color),(0,n.attr)(d,"flood-opacity",p=t[0].opacity),(0,n.attr)(d,"result","color"),(0,n.attr)(m,"operator","in"),(0,n.attr)(m,"in","color"),(0,n.attr)(m,"in2","mask"),(0,n.attr)(o,"id",t[10]),(0,n.attr)(o,"x","0"),(0,n.attr)(o,"y","0"),(0,n.attr)(o,"width",t[2]),(0,n.attr)(o,"height",t[1]),(0,n.attr)(o,"filterUnits","userSpaceOnUse"),(0,n.attr)(h,"d",t[5]),(0,n.attr)(h,"filter",f="url(#"+t[10]),(0,n.attr)(h,"stroke-width",t[3]),(0,n.attr)(h,"stroke-dasharray",t[9]),(0,n.toggle_class)(h,"mondrian__stroked-KNqEbp",t[4].applied),(0,n.attr)(r,"class","mondrian__drop-shadow-2q0CEl"),(0,n.attr)(r,"viewBox",t[8]),(0,n.attr)(e,"class","mondrian__drop-shadow-holder-JPMMzV"),(0,n.set_style)(e,"left",t[7]),(0,n.set_style)(e,"top",t[6]),(0,n.set_style)(e,"width",g),(0,n.set_style)(e,"height",v)},m(t,l){(0,n.insert)(t,e,l),(0,n.append)(e,r),(0,n.append)(r,a),(0,n.append)(a,o),(0,n.append)(o,i),(0,n.append)(o,s),(0,n.append)(o,d),(0,n.append)(o,m),(0,n.append)(r,h)},p(t,[a]){1&a&&l!==(l=t[0].blur*fe)&&(0,n.attr)(i,"stdDeviation",l),1&a&&c!==(c=t[0].spread)&&(0,n.attr)(s,"radius",c),1&a&&u!==(u=t[0].color)&&(0,n.attr)(d,"flood-color",u),1&a&&p!==(p=t[0].opacity)&&(0,n.attr)(d,"flood-opacity",p),4&a&&(0,n.attr)(o,"width",t[2]),2&a&&(0,n.attr)(o,"height",t[1]),32&a&&(0,n.attr)(h,"d",t[5]),8&a&&(0,n.attr)(h,"stroke-width",t[3]),512&a&&(0,n.attr)(h,"stroke-dasharray",t[9]),16&a&&(0,n.toggle_class)(h,"mondrian__stroked-KNqEbp",t[4].applied),256&a&&(0,n.attr)(r,"viewBox",t[8]),128&a&&(0,n.set_style)(e,"left",t[7]),64&a&&(0,n.set_style)(e,"top",t[6]),4&a&&g!==(g=`${t[2]}px`)&&(0,n.set_style)(e,"width",g),2&a&&v!==(v=`${t[1]}px`)&&(0,n.set_style)(e,"height",v)},i:n.noop,o:n.noop,d(t){t&&(0,n.detach)(e)}}}let he=0;const fe=.5;function ge(t,e,r){let n,a,o,i,l,s,c,d,u,p,m,h,f,g,v,y,{state:b}=e;const _="mon-item-drop-shadow-"+he++;return t.$$set=t=>{"state"in t&&r(11,b=t.state)},t.$$.update=()=>{2048&t.$$.dirty&&r(17,({width:n,height:a,dropShadow:o,border:i,clipDef:l}=b),n,(r(16,a),r(11,b)),(r(0,o),r(11,b)),(r(4,i),r(11,b)),(r(14,l),r(11,b))),131072&t.$$.dirty&&r(13,s=n.value),65536&t.$$.dirty&&r(12,c=a.value),16&t.$$.dirty&&r(3,d=i.applied?i.width.value:0),16&t.$$.dirty&&r(9,u=Gt(i)),9&t.$$.dirty&&r(15,p=1*o.blur+o.spread+.5*d),40960&t.$$.dirty&&r(2,m=s+2*p),36864&t.$$.dirty&&r(1,h=c+2*p),6&t.$$.dirty&&r(8,f=`0 0 ${m} ${h}`),32769&t.$$.dirty&&r(7,g=o.offset.x-p+"px"),32769&t.$$.dirty&&r(6,v=o.offset.y-p+"px"),61440&t.$$.dirty&&r(5,y=`M ${p} ${p} `+Mt(l,{width:s,height:c}))},[o,h,m,d,i,y,v,g,f,u,_,b,c,s,l,p,a,n]}class ve extends n.SvelteComponent{constructor(t){super(),(0,n.init)(this,t,ge,me,n.safe_not_equal,{state:11},pe)}}const ye=ve;function be(t){(0,n.append_styles)(t,"svelte-w9b72",".mondrian__mon-item-backdrop-34j2QO{position:absolute;top:0;left:0;width:100%;height:100%}.mondrian__mon-item-mouse-trigger-2KZR8D{fill:none}.mondrian__mon-item-mouse-trigger-2KZR8D.mondrian__--visible-3PgcEz{pointer-events:all}.mondrian__mon-item-mouse-trigger-2KZR8D.mondrian__--clickable-1bgRHd{cursor:pointer}")}function _e(t){let e,r;return e=new oe({props:{width:t[4],height:t[3],altText:t[6],assets:t[0].assets,fill:t[8]}}),{c(){(0,n.create_component)(e.$$.fragment)},m(t,a){(0,n.mount_component)(e,t,a),r=!0},p(t,r){const n={};16&r&&(n.width=t[4]),8&r&&(n.height=t[3]),64&r&&(n.altText=t[6]),1&r&&(n.assets=t[0].assets),256&r&&(n.fill=t[8]),e.$set(n)},i(t){r||((0,n.transition_in)(e.$$.fragment,t),r=!0)},o(t){(0,n.transition_out)(e.$$.fragment,t),r=!1},d(t){(0,n.destroy_component)(e,t)}}}function xe(t){let e,r;return e=new oe({props:{width:t[4],height:t[3],assets:t[0].assets,fill:t[7]}}),{c(){(0,n.create_component)(e.$$.fragment)},m(t,a){(0,n.mount_component)(e,t,a),r=!0},p(t,r){const n={};16&r&&(n.width=t[4]),8&r&&(n.height=t[3]),1&r&&(n.assets=t[0].assets),128&r&&(n.fill=t[7]),e.$set(n)},i(t){r||((0,n.transition_in)(e.$$.fragment,t),r=!0)},o(t){(0,n.transition_out)(e.$$.fragment,t),r=!1},d(t){(0,n.destroy_component)(e,t)}}}function $e(t){let e,r,a,o,i,l,s,c,d,u,p,m=null!=t[8]&&_e(t),h=null!=t[7]&&xe(t);return{c(){e=(0,n.svg_element)("svg"),r=(0,n.svg_element)("clipPath"),a=(0,n.svg_element)("path"),o=(0,n.svg_element)("g"),m&&m.c(),i=(0,n.empty)(),h&&h.c(),l=(0,n.svg_element)("rect"),(0,n.attr)(a,"d",t[5]),(0,n.attr)(r,"id",t[9]),(0,n.attr)(l,"class","mondrian__mon-item-mouse-trigger-2KZR8D"),(0,n.attr)(l,"width",t[4]),(0,n.attr)(l,"height",t[3]),(0,n.attr)(l,"role",s=t[2]?"button":void 0),(0,n.attr)(l,"tabindex",c=t[2]?0:void 0),(0,n.toggle_class)(l,"mondrian__--visible-3PgcEz",t[1]),(0,n.toggle_class)(l,"mondrian__--clickable-1bgRHd",t[2]),(0,n.attr)(o,"clip-path",d="url(#"+t[9]+")"),(0,n.attr)(e,"class","mondrian__mon-item-backdrop-34j2QO"),(0,n.attr)(e,"preserveAspectRatio","none"),(0,n.attr)(e,"viewBox",u="0 0 "+t[4]+" "+t[3])},m(t,s){(0,n.insert)(t,e,s),(0,n.append)(e,r),(0,n.append)(r,a),(0,n.append)(e,o),m&&m.m(o,null),(0,n.append)(o,i),h&&h.m(o,null),(0,n.append)(o,l),p=!0},p(t,[r]){(!p||32&r)&&(0,n.attr)(a,"d",t[5]),null!=t[8]?m?(m.p(t,r),256&r&&(0,n.transition_in)(m,1)):(m=_e(t),m.c(),(0,n.transition_in)(m,1),m.m(o,i)):m&&((0,n.group_outros)(),(0,n.transition_out)(m,1,1,(()=>{m=null})),(0,n.check_outros)()),null!=t[7]?h?(h.p(t,r),128&r&&(0,n.transition_in)(h,1)):(h=xe(t),h.c(),(0,n.transition_in)(h,1),h.m(o,l)):h&&((0,n.group_outros)(),(0,n.transition_out)(h,1,1,(()=>{h=null})),(0,n.check_outros)()),(!p||16&r)&&(0,n.attr)(l,"width",t[4]),(!p||8&r)&&(0,n.attr)(l,"height",t[3]),(!p||4&r&&s!==(s=t[2]?"button":void 0))&&(0,n.attr)(l,"role",s),(!p||4&r&&c!==(c=t[2]?0:void 0))&&(0,n.attr)(l,"tabindex",c),(!p||2&r)&&(0,n.toggle_class)(l,"mondrian__--visible-3PgcEz",t[1]),(!p||4&r)&&(0,n.toggle_class)(l,"mondrian__--clickable-1bgRHd",t[2]),(!p||24&r&&u!==(u="0 0 "+t[4]+" "+t[3]))&&(0,n.attr)(e,"viewBox",u)},i(t){p||((0,n.transition_in)(m),(0,n.transition_in)(h),p=!0)},o(t){(0,n.transition_out)(m),(0,n.transition_out)(h),p=!1},d(t){t&&(0,n.detach)(e),m&&m.d(),h&&h.d()}}}let ze=0;function we(t,e,r){let n,a,o,i,l,s,c,d,u,{item:p}=e,{stateId:m}=e,{visible:h}=e,{clickable:f=!1}=e;const g="mon-item-backdrop-clip-"+ze++;return t.$$set=t=>{"item"in t&&r(0,p=t.item),"stateId"in t&&r(10,m=t.stateId),"visible"in t&&r(1,h=t.visible),"clickable"in t&&r(2,f=t.clickable)},t.$$.update=()=>{1&t.$$.dirty&&r(13,n=p.states.default),1025&t.$$.dirty&&r(12,a=p.states[m]),12288&t.$$.dirty&&r(11,o=a.clipDef??n.clipDef),12288&t.$$.dirty&&r(4,i=a.width?.value??n.width.value),12288&t.$$.dirty&&r(3,l=a.height?.value??n.height.value),12288&t.$$.dirty&&r(8,s=a.fill??n.fill),12288&t.$$.dirty&&r(7,c=a.overlay??n.overlay),4096&t.$$.dirty&&r(6,d="altText"in a?a.altText??void 0:void 0),2072&t.$$.dirty&&r(5,u=Mt(o,{width:i,height:l}))},[p,h,f,l,i,u,d,c,s,g,m,o,a,n]}class ke extends n.SvelteComponent{constructor(t){super(),(0,n.init)(this,t,we,$e,n.safe_not_equal,{item:0,stateId:10,visible:1,clickable:2},be)}}const Ce=ke;function Ae(t){(0,n.append_styles)(t,"svelte-11xtlh8",".mondrian__mon-item-transform-35_L4P{position:absolute;pointer-events:none}.mondrian__mon-item-transform-35_L4P.mondrian__--smooth-transitions-1R_oNu{transition:all 100ms ease}")}function Ee(t){let e,r,a,o=`${t[8]}px`,i=`${t[7]}px`,l=`translate(${t[6]}px, ${t[5]}px) rotate(${t[2]}deg) scale(${t[4]?-1:1}, ${t[3]?-1:1})`;const s=t[15].default,c=(0,n.create_slot)(s,t,t[14],null);return{c(){e=(0,n.element)("div"),c&&c.c(),(0,n.attr)(e,"class","mondrian__mon-item-transform-35_L4P"),(0,n.attr)(e,"tabindex","-1"),(0,n.attr)(e,"data-item-id",r=t[0].id.slice(0,5)),(0,n.toggle_class)(e,"mondrian__--smooth-transitions-1R_oNu",t[9]),(0,n.set_style)(e,"width",o),(0,n.set_style)(e,"height",i),(0,n.set_style)(e,"transform",l),(0,n.set_style)(e,"z-index",t[1])},m(t,r){(0,n.insert)(t,e,r),c&&c.m(e,null),a=!0},p(t,[d]){c&&c.p&&(!a||16384&d)&&(0,n.update_slot_base)(c,s,t,t[14],a?(0,n.get_slot_changes)(s,t[14],d,null):(0,n.get_all_dirty_from_scope)(t[14]),null),(!a||1&d&&r!==(r=t[0].id.slice(0,5)))&&(0,n.attr)(e,"data-item-id",r),256&d&&o!==(o=`${t[8]}px`)&&(0,n.set_style)(e,"width",o),128&d&&i!==(i=`${t[7]}px`)&&(0,n.set_style)(e,"height",i),124&d&&l!==(l=`translate(${t[6]}px, ${t[5]}px) rotate(${t[2]}deg) scale(${t[4]?-1:1}, ${t[3]?-1:1})`)&&(0,n.set_style)(e,"transform",l),2&d&&(0,n.set_style)(e,"z-index",t[1])},i(t){a||((0,n.transition_in)(c,t),a=!0)},o(t){(0,n.transition_out)(c,t),a=!1},d(t){t&&(0,n.detach)(e),c&&c.d(t)}}}function Ie(t,e,r){let n,a,o,i,l,s,c,d,{$$slots:u={},$$scope:p}=e,{item:m}=e,{stateId:h}=e,{zIndex:f}=e;const g=!(m.parentId===m.blockumentId)&&_();let v,y;return t.$$set=t=>{"item"in t&&r(0,m=t.item),"stateId"in t&&r(10,h=t.stateId),"zIndex"in t&&r(1,f=t.zIndex),"$$scope"in t&&r(14,p=t.$$scope)},t.$$.update=()=>{if(1&t.$$.dirty&&r(12,n=m.states.default),1025&t.$$.dirty&&r(13,a=m.states[h]),12288&t.$$.dirty&&r(8,o=(a.width??n.width).value),12288&t.$$.dirty&&r(7,i=(a.height??n.height).value),12288&t.$$.dirty&&r(6,l=n.x.value+(a.xOffset??0)),12288&t.$$.dirty&&r(5,s=n.y.value+(a.yOffset??0)),14340&t.$$.dirty){const t=a.rotation??n.rotation;if(null==v)r(2,y=t);else if(t!==v){let e=t-v;e>180?e-=360:e<=-180&&(e+=360),r(2,y+=e)}r(11,v=t)}12288&t.$$.dirty&&r(4,c=a.flipX??n.flipX),12288&t.$$.dirty&&r(3,d=a.flipY??n.flipY)},[m,f,y,d,c,s,l,i,o,g,h,v,n,a,p,u]}class Se extends n.SvelteComponent{constructor(t){super(),(0,n.init)(this,t,Ie,Ee,n.safe_not_equal,{item:0,stateId:10,zIndex:1},Ae)}}const Le=Se;var Pe=r(4198),Me=r(9679);const Te=(0,Pe._w)($.Al),Re=Me.ZF.fromSchema(Te),je=(t,e)=>{function r({doc:e}){t.textContent="";const r=Me.bP.fromJSON(Te,e);Re.serializeFragment(r.content,void 0,t)}return r(e),{update:r}};function He(t){(0,n.append_styles)(t,"svelte-1hl8f32",".mondrian__text-item-clip-1kBbRD{position:absolute;inset:0}.mondrian__text-item-clip-boundary-1xFGh_{position:absolute}.mondrian__text-item-padding-boundary-1LACOH{position:absolute;inset:var(--top) var(--right) var(--bottom) var(--left)}.mondrian__text-item-padding-boundary-1LACOH[data-vertical-align='top']{--text-item-vertical-align:start}.mondrian__text-item-padding-boundary-1LACOH[data-vertical-align='middle']{--text-item-vertical-align:center}.mondrian__text-item-padding-boundary-1LACOH[data-vertical-align='bottom']{--text-item-vertical-align:end}.mondrian__text-item-padding-boundary-1LACOH .tiptap{align-content:var(--text-item-vertical-align);align-self:var(--text-item-vertical-align);overflow-anchor:none}")}function Ve(t){let e,r,a,o,i,l=`${t[1].top}px`,s=`${t[1].left}px`,c=`${t[1].bottom}px`,d=`${t[1].right}px`,u=`calc(${t[2].left} * 100%)`,p=`calc(${t[2].top} * 100%)`,m=`calc(${t[2].width} * 100%)`,h=`calc(${t[2].height} * 100%)`;const f=t[6].default,g=(0,n.create_slot)(f,t,t[5],null);return{c(){e=(0,n.element)("div"),r=(0,n.element)("div"),a=(0,n.element)("div"),g&&g.c(),(0,n.attr)(a,"class","mondrian__text-item-padding-boundary-1LACOH"),(0,n.attr)(a,"data-vertical-align",o=t[0].textVerticalAlign),(0,n.set_style)(a,"--top",l),(0,n.set_style)(a,"--left",s),(0,n.set_style)(a,"--bottom",c),(0,n.set_style)(a,"--right",d),(0,n.attr)(r,"class","mondrian__text-item-clip-boundary-1xFGh_"),(0,n.set_style)(r,"left",u),(0,n.set_style)(r,"top",p),(0,n.set_style)(r,"width",m),(0,n.set_style)(r,"height",h),(0,n.attr)(e,"class","mondrian__text-item-clip-1kBbRD")},m(t,o){(0,n.insert)(t,e,o),(0,n.append)(e,r),(0,n.append)(r,a),g&&g.m(a,null),i=!0},p(t,[e]){g&&g.p&&(!i||32&e)&&(0,n.update_slot_base)(g,f,t,t[5],i?(0,n.get_slot_changes)(f,t[5],e,null):(0,n.get_all_dirty_from_scope)(t[5]),null),(!i||1&e&&o!==(o=t[0].textVerticalAlign))&&(0,n.attr)(a,"data-vertical-align",o),2&e&&l!==(l=`${t[1].top}px`)&&(0,n.set_style)(a,"--top",l),2&e&&s!==(s=`${t[1].left}px`)&&(0,n.set_style)(a,"--left",s),2&e&&c!==(c=`${t[1].bottom}px`)&&(0,n.set_style)(a,"--bottom",c),2&e&&d!==(d=`${t[1].right}px`)&&(0,n.set_style)(a,"--right",d),4&e&&u!==(u=`calc(${t[2].left} * 100%)`)&&(0,n.set_style)(r,"left",u),4&e&&p!==(p=`calc(${t[2].top} * 100%)`)&&(0,n.set_style)(r,"top",p),4&e&&m!==(m=`calc(${t[2].width} * 100%)`)&&(0,n.set_style)(r,"width",m),4&e&&h!==(h=`calc(${t[2].height} * 100%)`)&&(0,n.set_style)(r,"height",h)},i(t){i||((0,n.transition_in)(g,t),i=!0)},o(t){(0,n.transition_out)(g,t),i=!1},d(t){t&&(0,n.detach)(e),g&&g.d(t)}}}function Be(t,e,r){let n,a,o,{$$slots:i={},$$scope:l}=e,{item:s}=e,{stateId:c}=e;return t.$$set=t=>{"item"in t&&r(3,s=t.item),"stateId"in t&&r(4,c=t.stateId),"$$scope"in t&&r(5,l=t.$$scope)},t.$$.update=()=>{var e;24&t.$$.dirty&&r(0,n=jt(s,c)),1&t.$$.dirty&&r(2,(e=n.clipDef,a=Lt.get(e.type).textExtents(e))),1&t.$$.dirty&&r(1,({textPadding:o}=n),o)},[n,o,a,s,c,l,i]}class De extends n.SvelteComponent{constructor(t){super(),(0,n.init)(this,t,Be,Ve,n.safe_not_equal,{item:3,stateId:4},He)}}const Ne=De;function Oe(t){(0,n.append_styles)(t,"svelte-5lzuef",".mondrian__content-wrapper-ypq03R{height:100%;display:flex}.mondrian__content-D3WkuU p:empty{min-height:1lh}.mondrian__content-D3WkuU{word-wrap:break-word;white-space:pre-wrap;white-space:break-spaces;font-variant-ligatures:none;font-feature-settings:'liga' 0}")}function Fe(t){let e,r,a,o,i,l;return{c(){e=(0,n.element)("div"),r=(0,n.element)("div"),(0,n.attr)(r,"class","tiptap ProseMirror mondrian__content-D3WkuU"),(0,n.attr)(e,"class",o=br+" mondrian__content-wrapper-ypq03R")},m(o,s){(0,n.insert)(o,e,s),(0,n.append)(e,r),i||(l=(0,n.action_destroyer)(a=je.call(null,r,{doc:t[2]})),i=!0)},p(t,e){a&&(0,n.is_function)(a.update)&&4&e&&a.update.call(null,{doc:t[2]})},d(t){t&&(0,n.detach)(e),i=!1,l()}}}function Ke(t){let e,r;return e=new Ne({props:{item:t[0],stateId:t[1],$$slots:{default:[Fe]},$$scope:{ctx:t}}}),{c(){(0,n.create_component)(e.$$.fragment)},m(t,a){(0,n.mount_component)(e,t,a),r=!0},p(t,[r]){const n={};1&r&&(n.item=t[0]),2&r&&(n.stateId=t[1]),12&r&&(n.$$scope={dirty:r,ctx:t}),e.$set(n)},i(t){r||((0,n.transition_in)(e.$$.fragment,t),r=!0)},o(t){(0,n.transition_out)(e.$$.fragment,t),r=!1},d(t){(0,n.destroy_component)(e,t)}}}function qe(t,e,r){let n,{item:a}=e,{stateId:o}=e;return t.$$set=t=>{"item"in t&&r(0,a=t.item),"stateId"in t&&r(1,o=t.stateId)},t.$$.update=()=>{3&t.$$.dirty&&r(2,n=a.states[o].text?.json??a.states.default.text.json)},[a,o,n]}class Ge extends n.SvelteComponent{constructor(t){super(),(0,n.init)(this,t,qe,Ke,n.safe_not_equal,{item:0,stateId:1},Oe)}}const Ue=Ge;function Ye(t){(0,n.append_styles)(t,"svelte-vg4dc1",".mondrian__mon-video-wrapper-37dPyY{position:absolute;inset:0}video.mondrian__mon-item-video-1Wv5W4{pointer-events:initial;object-fit:cover;width:100%;height:100%}")}function Xe(t){let e,r,a,o;return{c(){e=(0,n.element)("video"),(0,n.attr)(e,"class","mondrian__mon-item-video-1Wv5W4"),(0,n.src_url_equal)(e.src,r=t[3])||(0,n.attr)(e,"src",r),e.controls=!0},m(r,i){(0,n.insert)(r,e,i),t[7](e),a||(o=[(0,n.listen)(e,"play",t[4]),(0,n.listen)(e,"pause",t[5]),(0,n.listen)(e,"ended",t[6])],a=!0)},p(t,a){8&a&&!(0,n.src_url_equal)(e.src,r=t[3])&&(0,n.attr)(e,"src",r)},d(r){r&&(0,n.detach)(e),t[7](null),a=!1,(0,n.run_all)(o)}}}function We(t){let e,r,a=t[1],o=Xe(t);return{c(){e=(0,n.element)("div"),o.c(),(0,n.attr)(e,"class","mondrian__mon-video-wrapper-37dPyY"),(0,n.attr)(e,"data-item-id",r=t[0].id)},m(t,r){(0,n.insert)(t,e,r),o.m(e,null)},p(t,[i]){2&i&&(0,n.safe_not_equal)(a,a=t[1])?(o.d(1),o=Xe(t),o.c(),o.m(e,null)):o.p(t,i),1&i&&r!==(r=t[0].id)&&(0,n.attr)(e,"data-item-id",r)},i:n.noop,o:n.noop,d(t){t&&(0,n.detach)(e),o.d(t)}}}function Ze(t,e,r){let a,o,{item:i}=e,{stateId:l}=e;function s(t){o.dispatchEvent(new CustomEvent(t,{bubbles:!0,detail:{itemId:i.id}}))}return(0,y.onDestroy)((()=>{o&&S(i)})),t.$$set=t=>{"item"in t&&r(0,i=t.item),"stateId"in t&&r(1,l=t.stateId)},t.$$.update=()=>{if(3&t.$$.dirty){const t=(i.states[l].videoSources??i.states.default.videoSources).default,e=t&&i.assets?.[t];r(3,a=e?x(e):void 0)}5&t.$$.dirty&&o&&E(i,o)},[i,l,o,a,function(){s($.H5.mediaPlay)},function(){s($.H5.mediaPause)},function(){s($.H5.mediaEnd)},function(t){n.binding_callbacks[t?"unshift":"push"]((()=>{o=t,r(2,o)}))}]}class Qe extends n.SvelteComponent{constructor(t){super(),(0,n.init)(this,t,Ze,We,n.safe_not_equal,{item:0,stateId:1},Ye)}}const Je=Qe;function tr(t){(0,n.append_styles)(t,"svelte-1xuhpbp",".mondrian__mon-item-2qYEoK{position:absolute;inset:0}.mondrian__mon-item-2qYEoK.mondrian__--smooth-transitions-fWIe80{transition:opacity 100ms ease}.mondrian__mon-item-2qYEoK.mondrian__--hidden-s36Wik{opacity:0}.mondrian__mon-item-children-3w5s3j{isolation:isolate}")}function er(t,e,r){const n=t.slice();return n[23]=e[r],n[0]=r,n}function rr(t){let e,r;return e=new ye({props:{state:t[5]}}),{c(){(0,n.create_component)(e.$$.fragment)},m(t,a){(0,n.mount_component)(e,t,a),r=!0},p(t,r){const n={};32&r&&(n.state=t[5]),e.$set(n)},i(t){r||((0,n.transition_in)(e.$$.fragment,t),r=!0)},o(t){(0,n.transition_out)(e.$$.fragment,t),r=!1},d(t){(0,n.destroy_component)(e,t)}}}function nr(t){let e,r,a=[],o=new Map,i=(0,n.ensure_array_like)(t[10]);const l=t=>t[23].id;for(let e=0;e<i.length;e+=1){let r=er(t,i,e),n=l(r);o.set(n,a[e]=ar(n,r))}return{c(){e=(0,n.element)("div");for(let t=0;t<a.length;t+=1)a[t].c();(0,n.attr)(e,"class","mondrian__mon-item-children-3w5s3j")},m(t,o){(0,n.insert)(t,e,o);for(let t=0;t<a.length;t+=1)a[t]&&a[t].m(e,null);r=!0},p(t,r){1024&r&&(i=(0,n.ensure_array_like)(t[10]),(0,n.group_outros)(),a=(0,n.update_keyed_each)(a,r,l,1,t,i,o,e,n.outro_and_destroy_block,ar,null,er),(0,n.check_outros)())},i(t){if(!r){for(let t=0;t<i.length;t+=1)(0,n.transition_in)(a[t]);r=!0}},o(t){for(let t=0;t<a.length;t+=1)(0,n.transition_out)(a[t]);r=!1},d(t){t&&(0,n.detach)(e);for(let t=0;t<a.length;t+=1)a[t].d()}}}function ar(t,e){let r,a,o;return a=new pr({props:{itemId:e[23].id,index:e[0]}}),{key:t,first:null,c(){r=(0,n.empty)(),(0,n.create_component)(a.$$.fragment),this.first=r},m(t,e){(0,n.insert)(t,r,e),(0,n.mount_component)(a,t,e),o=!0},p(t,r){e=t;const n={};1024&r&&(n.itemId=e[23].id),1024&r&&(n.index=e[0]),a.$set(n)},i(t){o||((0,n.transition_in)(a.$$.fragment,t),o=!0)},o(t){(0,n.transition_out)(a.$$.fragment,t),o=!1},d(t){t&&(0,n.detach)(r),(0,n.destroy_component)(a,t)}}}function or(t){let e,r;return e=new Ue({props:{item:t[9],stateId:t[4]}}),{c(){(0,n.create_component)(e.$$.fragment)},m(t,a){(0,n.mount_component)(e,t,a),r=!0},p(t,r){const n={};512&r&&(n.item=t[9]),16&r&&(n.stateId=t[4]),e.$set(n)},i(t){r||((0,n.transition_in)(e.$$.fragment,t),r=!0)},o(t){(0,n.transition_out)(e.$$.fragment,t),r=!1},d(t){(0,n.destroy_component)(e,t)}}}function ir(t){let e,r;return e=new Je({props:{item:t[8],stateId:t[4]}}),{c(){(0,n.create_component)(e.$$.fragment)},m(t,a){(0,n.mount_component)(e,t,a),r=!0},p(t,r){const n={};256&r&&(n.item=t[8]),16&r&&(n.stateId=t[4]),e.$set(n)},i(t){r||((0,n.transition_in)(e.$$.fragment,t),r=!0)},o(t){(0,n.transition_out)(e.$$.fragment,t),r=!1},d(t){(0,n.destroy_component)(e,t)}}}function lr(t){let e,r;return e=new ue({props:{item:t[7],stateId:t[4]}}),{c(){(0,n.create_component)(e.$$.fragment)},m(t,a){(0,n.mount_component)(e,t,a),r=!0},p(t,r){const n={};128&r&&(n.item=t[7]),16&r&&(n.stateId=t[4]),e.$set(n)},i(t){r||((0,n.transition_in)(e.$$.fragment,t),r=!0)},o(t){(0,n.transition_out)(e.$$.fragment,t),r=!1},d(t){(0,n.destroy_component)(e,t)}}}function sr(t){let e,r,a,o,i,l,s,c,d,u,p,m,h,f,g,v=t[5]&&rr(t);a=new Ce({props:{item:t[3],stateId:t[4],visible:t[12],clickable:t[6]}}),i=new Qt({props:{width:t[1].width,height:t[1].height,border:t[1].border,clipDef:t[11]}});let y=t[10]&&nr(t),b=t[9]&&or(t),_=t[8]&&ir(t),x=t[7]&&lr(t);return{c(){e=(0,n.element)("div"),v&&v.c(),r=(0,n.space)(),(0,n.create_component)(a.$$.fragment),o=(0,n.space)(),(0,n.create_component)(i.$$.fragment),l=(0,n.space)(),y&&y.c(),s=(0,n.space)(),b&&b.c(),c=(0,n.space)(),_&&_.c(),d=(0,n.space)(),x&&x.c(),(0,n.attr)(e,"class","mondrian__mon-item-2qYEoK"),e.inert=u=!t[12],(0,n.attr)(e,"aria-hidden",p=!t[12]),(0,n.toggle_class)(e,"mondrian__--smooth-transitions-fWIe80",t[18]),(0,n.toggle_class)(e,"mondrian__--hidden-s36Wik",!t[12])},m(u,p){(0,n.insert)(u,e,p),v&&v.m(e,null),(0,n.append)(e,r),(0,n.mount_component)(a,e,null),(0,n.append)(e,o),(0,n.mount_component)(i,e,null),(0,n.append)(e,l),y&&y.m(e,null),(0,n.append)(e,s),b&&b.m(e,null),(0,n.append)(e,c),_&&_.m(e,null),(0,n.append)(e,d),x&&x.m(e,null),h=!0,f||(g=(0,n.action_destroyer)(m=t[13].call(null,e,{item:t[3],triggers:t[2]})),f=!0)},p(t,o){t[5]?v?(v.p(t,o),32&o&&(0,n.transition_in)(v,1)):(v=rr(t),v.c(),(0,n.transition_in)(v,1),v.m(e,r)):v&&((0,n.group_outros)(),(0,n.transition_out)(v,1,1,(()=>{v=null})),(0,n.check_outros)());const l={};8&o&&(l.item=t[3]),16&o&&(l.stateId=t[4]),4096&o&&(l.visible=t[12]),64&o&&(l.clickable=t[6]),a.$set(l);const f={};2&o&&(f.width=t[1].width),2&o&&(f.height=t[1].height),2&o&&(f.border=t[1].border),2048&o&&(f.clipDef=t[11]),i.$set(f),t[10]?y?(y.p(t,o),1024&o&&(0,n.transition_in)(y,1)):(y=nr(t),y.c(),(0,n.transition_in)(y,1),y.m(e,s)):y&&((0,n.group_outros)(),(0,n.transition_out)(y,1,1,(()=>{y=null})),(0,n.check_outros)()),t[9]?b?(b.p(t,o),512&o&&(0,n.transition_in)(b,1)):(b=or(t),b.c(),(0,n.transition_in)(b,1),b.m(e,c)):b&&((0,n.group_outros)(),(0,n.transition_out)(b,1,1,(()=>{b=null})),(0,n.check_outros)()),t[8]?_?(_.p(t,o),256&o&&(0,n.transition_in)(_,1)):(_=ir(t),_.c(),(0,n.transition_in)(_,1),_.m(e,d)):_&&((0,n.group_outros)(),(0,n.transition_out)(_,1,1,(()=>{_=null})),(0,n.check_outros)()),t[7]?x?(x.p(t,o),128&o&&(0,n.transition_in)(x,1)):(x=lr(t),x.c(),(0,n.transition_in)(x,1),x.m(e,null)):x&&((0,n.group_outros)(),(0,n.transition_out)(x,1,1,(()=>{x=null})),(0,n.check_outros)()),(!h||4096&o&&u!==(u=!t[12]))&&(e.inert=u),(!h||4096&o&&p!==(p=!t[12]))&&(0,n.attr)(e,"aria-hidden",p),m&&(0,n.is_function)(m.update)&&12&o&&m.update.call(null,{item:t[3],triggers:t[2]}),(!h||4096&o)&&(0,n.toggle_class)(e,"mondrian__--hidden-s36Wik",!t[12])},i(t){h||((0,n.transition_in)(v),(0,n.transition_in)(a.$$.fragment,t),(0,n.transition_in)(i.$$.fragment,t),(0,n.transition_in)(y),(0,n.transition_in)(b),(0,n.transition_in)(_),(0,n.transition_in)(x),h=!0)},o(t){(0,n.transition_out)(v),(0,n.transition_out)(a.$$.fragment,t),(0,n.transition_out)(i.$$.fragment,t),(0,n.transition_out)(y),(0,n.transition_out)(b),(0,n.transition_out)(_),(0,n.transition_out)(x),h=!1},d(t){t&&(0,n.detach)(e),v&&v.d(),(0,n.destroy_component)(a),(0,n.destroy_component)(i),y&&y.d(),b&&b.d(),_&&_.d(),x&&x.d(),f=!1,g()}}}function cr(t){let e,r;return e=new Le({props:{item:t[3],stateId:t[4],zIndex:null!=t[0]?-t[0]:void 0,$$slots:{default:[sr]},$$scope:{ctx:t}}}),{c(){(0,n.create_component)(e.$$.fragment)},m(t,a){(0,n.mount_component)(e,t,a),r=!0},p(t,[r]){const n={};8&r&&(n.item=t[3]),16&r&&(n.stateId=t[4]),1&r&&(n.zIndex=null!=t[0]?-t[0]:void 0),33562622&r&&(n.$$scope={dirty:r,ctx:t}),e.$set(n)},i(t){r||((0,n.transition_in)(e.$$.fragment,t),r=!0)},o(t){(0,n.transition_out)(e.$$.fragment,t),r=!1},d(t){(0,n.destroy_component)(e,t)}}}function dr({event:t}){return"click"===t}function ur(t,e,r){let a,o,i,l,s,c,d,u,p,m,h,f,g,v,{itemId:b}=e,{index:x}=e;const $=function(){const t=(0,y.getContext)(A);if(!t)throw new Error("This component must be provided with an ItemRenderingContext");return t}(),{bindTriggers:z}=$,w=$.getItem(b);(0,n.component_subscribe)(t,w,(t=>r(3,h=t)));const k=$.getState(b);(0,n.component_subscribe)(t,k,(t=>r(4,g=t)));const C=$.getVisible(b);(0,n.component_subscribe)(t,C,(t=>r(12,v=t)));const E=$.getTriggersBySourceId();(0,n.component_subscribe)(t,E,(t=>r(21,f=t)));const I=_();return t.$$set=t=>{"itemId"in t&&r(19,b=t.itemId),"index"in t&&r(0,x=t.index)},t.$$.update=()=>{24&t.$$.dirty&&r(1,a=jt(h,g)),2&t.$$.dirty&&r(11,o=a.clipDef),8&t.$$.dirty&&r(10,i="group"===h.type?h.children:void 0),8&t.$$.dirty&&r(9,l="shape"===h.type||"text"===h.type?h:void 0),8&t.$$.dirty&&r(8,s="video"===h.type?h:void 0),8&t.$$.dirty&&r(7,c="audio"===h.type?h:void 0),2097160&t.$$.dirty&&r(2,d=f.get(h.id)??[]),4&t.$$.dirty&&r(6,u=d.some(dr)),10&t.$$.dirty&&r(20,p="shape"===h.type?a:void 0),1048576&t.$$.dirty&&r(5,m=p?.dropShadow.applied?p:void 0)},[x,a,d,h,g,m,u,c,s,l,i,o,v,z,w,k,C,E,I,b,p,f]}class pr extends n.SvelteComponent{constructor(t){super(),(0,n.init)(this,t,ur,cr,n.safe_not_equal,{itemId:19,index:0},tr)}}const mr=pr;function hr(t){(0,n.append_styles)(t,"svelte-14j4ili",":root{--mon-color-border:var(--art-color-border-standard);--mon-color-border-selected:var(--art-color-brand-root);--mon-color-primary:var(--art-color-blue-600);--mon-color-secondary:var(--art-color-blue-500);--mon-opacity-inert:var(--art-alpha-50);--mon-color-input:var(--art-color-alpha-black-03);--mon-z-index-select:3000;--mon-z-index-popover:3100;--mon-z-index-context-menu:3200;--mon-z-index-tooltip:4000;--mon-z-index-toast:5000;--mon-input-padding:var(--art-space-0-75) var(--art-space-1);--mon-input-height:3.2rem;--mon-focus-outline-width:0.2rem;--mon-input-hover-box-shadow:inset 0 0 0 0.1rem\n      var(--art-color-border-stark);--mon-input-focus-box-shadow:inset 0 0 0 var(--mon-focus-outline-width)\n      var(--art-color-border-focus);--mon-button-hover-background:var(--art-color-alpha-black-05);--mon-button-active-background:var(--art-color-alpha-black-10)}.mondrian__ui-theme-2kzccp{--art-font-family-body:Inter, system-ui, sans-serif;font-family:var(--art-font-family-body);font-size:var(--art-font-size-14)}.mondrian__ui-theme-2kzccp *,.mondrian__ui-theme-2kzccp *::before,.mondrian__ui-theme-2kzccp *::after{box-sizing:border-box;font-synthesis:none}.mondrian__ui-theme-2kzccp :where(button, input, textarea){font-family:inherit}.mon-sr-only{clip:rect(0 0 0 0);clip-path:inset(50%);height:1px;overflow:hidden;position:absolute;white-space:nowrap;width:1px}:where(.mon-focusable){border-radius:var(--art-border-radius-sm)}:where(.mon-focusable:not(:disabled, :has(:disabled)):hover){box-shadow:inset 0 0 0 0.1rem var(--art-color-neutral-100)}\n      :where(\n          .mon-focusable:is(:focus-visible, :has(:focus-visible), .--mon-open)\n        )\n    {box-shadow:var(--mon-input-focus-box-shadow)}.mon-visually-hidden{clip:rect(0 0 0 0);clip-path:inset(50%);height:1px;overflow:hidden;position:absolute;white-space:nowrap;width:1px}@layer art-theme, art-utils;@layer art-theme{:root,::backdrop{--art-color-blue-050:#f0fbff;--art-color-blue-100:#ddf4fd;--art-color-blue-200:#99e4ff;--art-color-blue-300:#53d1ff;--art-color-blue-400:#00aff0;--art-color-blue-500:#0098eb;--art-color-blue-600:#0075cf;--art-color-blue-700:#0065b2;--art-color-blue-800:#005394;--art-color-blue-900:#00335b;--art-color-purple-050:#f1f0ff;--art-color-purple-100:#e9e7fe;--art-color-purple-200:#b2a8ff;--art-color-purple-300:#9789fa;--art-color-purple-400:#8676ff;--art-color-purple-500:#7565f1;--art-color-purple-600:#4e3bd5;--art-color-purple-700:#3120b4;--art-color-purple-800:#16068e;--art-color-purple-900:#0c0064;--art-color-maroon-050:#ffeff3;--art-color-maroon-100:#fedde5;--art-color-maroon-200:#ffa8be;--art-color-maroon-300:#fe8fab;--art-color-maroon-400:#f27195;--art-color-maroon-500:#e05580;--art-color-maroon-600:#c73868;--art-color-maroon-700:#aa1a53;--art-color-maroon-800:#841a42;--art-color-maroon-900:#5d132d;--art-color-red-050:#fff0f0;--art-color-red-100:#fde2e2;--art-color-red-200:#ff9999;--art-color-red-300:#ff6161;--art-color-red-400:#ff0000;--art-color-red-500:#eb0000;--art-color-red-600:#b80000;--art-color-red-700:#990000;--art-color-red-800:#7a0000;--art-color-red-900:#520000;--art-color-orange-050:#fff6f0;--art-color-orange-100:#fdeadd;--art-color-orange-200:#fac39e;--art-color-orange-300:#fd9e5e;--art-color-orange-400:#ff6602;--art-color-orange-500:#e95d00;--art-color-orange-600:#c24e00;--art-color-orange-700:#a84300;--art-color-orange-800:#933b00;--art-color-orange-900:#662900;--art-color-yellow-050:#fffaf0;--art-color-yellow-100:#fdf2dd;--art-color-yellow-200:#ffdb94;--art-color-yellow-300:#ffc960;--art-color-yellow-400:#ffb629;--art-color-yellow-500:#eb9b00;--art-color-yellow-600:#9e6900;--art-color-yellow-700:#805400;--art-color-yellow-800:#604000;--art-color-yellow-900:#3e2900;--art-color-green-050:#f6fff0;--art-color-green-100:#e7fdd9;--art-color-green-200:#bfeea0;--art-color-green-300:#8dd65c;--art-color-green-400:#74bb44;--art-color-green-500:#57a225;--art-color-green-600:#358201;--art-color-green-700:#2c6d00;--art-color-green-800:#235800;--art-color-green-900:#1b4300;--art-color-mint-050:#f0fff9;--art-color-mint-100:#d9fdef;--art-color-mint-200:#9df1d1;--art-color-mint-300:#6de3b6;--art-color-mint-400:#44bf90;--art-color-mint-500:#0f9f68;--art-color-mint-600:#008451;--art-color-mint-700:#006e44;--art-color-mint-800:#005937;--art-color-mint-900:#00442a;--art-color-neutral-050:#f7f7f7;--art-color-neutral-100:#ededed;--art-color-neutral-200:#e6e6e6;--art-color-neutral-300:#c6c6c6;--art-color-neutral-400:#b0b0b0;--art-color-neutral-500:#9b9b9b;--art-color-neutral-600:#737373;--art-color-neutral-700:#636363;--art-color-neutral-800:#4b4b4b;--art-color-neutral-900:#212121;--art-color-ai-purple-050:#faf3ff;--art-color-ai-purple-100:#efccff;--art-color-ai-purple-200:#9c15ff;--art-color-ai-purple-300:#680278;--art-color-ai-purple-400:#5d3668;--art-color-ai-purple-500:#37003f;--art-color-ai-purple-600:#27002c;--art-color-ai-blue-050:#f4fbff;--art-color-ai-blue-100:#d2f1fe;--art-color-ai-blue-200:#1eb4fb;--art-color-ai-blue-300:#0286e6;--art-color-ai-blue-400:#36648c;--art-color-ai-blue-500:#004273;--art-color-ai-blue-600:#012a48;--art-color-brand-root:var(--art-color-blue-400);--art-color-brand-light:var(--art-color-blue-050);--art-color-brand-medium:var(--art-color-blue-200);--art-color-brand-dark:var(--art-color-blue-600);--art-color-brand-heavy:var(--art-color-blue-800);--art-color-info-root:var(--art-color-purple-500);--art-color-info-light:var(--art-color-purple-050);--art-color-info-medium:var(--art-color-purple-200);--art-color-info-dark:var(--art-color-purple-600);--art-color-info-heavy:var(--art-color-purple-700);--art-color-critical-root:var(--art-color-red-500);--art-color-critical-light:var(--art-color-red-050);--art-color-critical-medium:var(--art-color-red-200);--art-color-critical-dark:var(--art-color-red-600);--art-color-critical-heavy:var(--art-color-red-700);--art-color-warning-root:var(--art-color-yellow-400);--art-color-warning-light:var(--art-color-yellow-050);--art-color-warning-medium:var(--art-color-yellow-200);--art-color-warning-dark:var(--art-color-yellow-500);--art-color-warning-heavy:var(--art-color-yellow-700);--art-color-success-root:var(--art-color-green-400);--art-color-success-light:var(--art-color-green-050);--art-color-success-medium:var(--art-color-green-200);--art-color-success-dark:var(--art-color-green-600);--art-color-success-heavy:var(--art-color-green-700);--art-color-alpha-white-0:rgb(255 255 255 / 0%);--art-color-alpha-white-03:rgb(255 255 255 / 3%);--art-color-alpha-white-05:rgb(255 255 255 / 5%);--art-color-alpha-white-10:rgb(255 255 255 / 10%);--art-color-alpha-white-20:rgb(255 255 255 / 20%);--art-color-alpha-white-30:rgb(255 255 255 / 30%);--art-color-alpha-white-40:rgb(255 255 255 / 40%);--art-color-alpha-white-50:rgb(255 255 255 / 50%);--art-color-alpha-white-60:rgb(255 255 255 / 60%);--art-color-alpha-white-70:rgb(255 255 255 / 70%);--art-color-alpha-white-80:rgb(255 255 255 / 80%);--art-color-alpha-white-90:rgb(255 255 255 / 90%);--art-color-alpha-white-95:rgb(255 255 255 / 95%);--art-color-alpha-white-100:rgb(255 255 255 / 100%);--art-color-alpha-black-0:rgb(0 0 0 / 0%);--art-color-alpha-black-03:rgb(0 0 0 / 3%);--art-color-alpha-black-05:rgb(0 0 0 / 5%);--art-color-alpha-black-10:rgb(0 0 0 / 10%);--art-color-alpha-black-20:rgb(0 0 0 / 20%);--art-color-alpha-black-30:rgb(0 0 0 / 30%);--art-color-alpha-black-40:rgb(0 0 0 / 40%);--art-color-alpha-black-50:rgb(0 0 0 / 50%);--art-color-alpha-black-60:rgb(0 0 0 / 60%);--art-color-alpha-black-70:rgb(0 0 0 / 70%);--art-color-alpha-black-80:rgb(0 0 0 / 80%);--art-color-alpha-black-90:rgb(0 0 0 / 90%);--art-color-alpha-black-95:rgb(0 0 0 / 95%);--art-color-alpha-black-100:rgb(0 0 0 / 100%);--art-color-border-subtle:var(--art-color-alpha-black-05);--art-color-border-standard:var(--art-color-alpha-black-10);--art-color-border-stark:var(--art-color-alpha-black-30);--art-color-border-brand:var(--art-color-brand-root);--art-color-border-critical:var(--art-color-critical-root);--art-color-border-warning:var(--art-color-warning-root);--art-color-border-success:var(--art-color-success-root);--art-color-border-focus:var(--art-color-blue-600);--art-color-border-focus-dark:var(--art-color-blue-300);--art-color-mono-black:#000000;--art-color-mono-white:#ffffff;--art-color-text-primary:var(--art-color-mono-black);--art-color-text-secondary:var(--art-color-neutral-700);--art-color-text-tertiary:var(--art-color-neutral-400);--art-color-text-caption:var(--art-color-alpha-black-60);--art-color-text-disabled:var(--art-color-alpha-black-30);--art-color-text-info:var(--art-color-info-root);--art-color-text-critical:var(--art-color-critical-root);--art-color-text-warning:var(--art-color-warning-heavy);--art-color-text-success:var(--art-color-success-dark);--art-color-text-inverse:var(--art-color-mono-white);--art-color-icon-primary:var(--art-color-mono-black);--art-color-icon-secondary:var(--art-color-neutral-700);--art-color-icon-tertiary:var(--art-color-neutral-400);--art-color-icon-caption:var(--art-color-alpha-black-60);--art-color-icon-disabled:var(--art-color-alpha-black-30);--art-color-icon-info:var(--art-color-info-root);--art-color-icon-critical:var(--art-color-critical-root);--art-color-icon-warning:var(--art-color-warning-root);--art-color-icon-success:var(--art-color-success-root);--art-color-icon-inverse:var(--art-color-mono-white);--art-color-icon-primary-hover:var(--art-color-neutral-700);--art-color-icon-secondary-hover:var(--art-color-neutral-900);--art-color-icon-inverse-hover:var(--art-color-alpha-white-70);--art-color-link-primary:var(--art-color-mono-black);--art-color-link-primary-hover:var(--art-color-neutral-700);--art-color-link-secondary:var(--art-color-neutral-700);--art-color-link-secondary-hover:var(--art-color-neutral-900);--art-color-background-primary:var(--art-color-mono-white);--art-color-background-primary-hover:var(--art-color-neutral-100);--art-color-background-primary-selected:var(--art-color-blue-100);--art-color-background-primary-selected-stark:var(--art-color-blue-200);--art-color-background-secondary:var(--art-color-neutral-050);--art-color-background-tertiary:var(--art-color-neutral-200);--art-color-background-inverse:var(--art-color-neutral-900);--art-color-overlay-dark:var(--art-color-alpha-black-50);--art-color-overlay-light:var(--art-color-alpha-white-70);--art-gradient-ai-050:linear-gradient(\n        to right top,\n        var(--art-color-ai-purple-050),\n        var(--art-color-ai-blue-050)\n      );--art-gradient-ai-100:linear-gradient(\n        to right top,\n        var(--art-color-ai-purple-100),\n        var(--art-color-ai-blue-100)\n      );--art-gradient-ai-200:linear-gradient(\n        to right top,\n        var(--art-color-ai-purple-200),\n        var(--art-color-ai-blue-200)\n      );--art-gradient-ai-300:linear-gradient(\n        to right top,\n        var(--art-color-ai-purple-300),\n        var(--art-color-ai-blue-300)\n      );--art-gradient-ai-400:linear-gradient(\n        to right top,\n        var(--art-color-ai-purple-400),\n        var(--art-color-ai-blue-400)\n      );--art-gradient-ai-500:linear-gradient(\n        to right top,\n        var(--art-color-ai-purple-500),\n        var(--art-color-ai-blue-500)\n      );--art-gradient-ai-600:linear-gradient(\n        to right top,\n        var(--art-color-ai-purple-600),\n        var(--art-color-ai-blue-600)\n      )}}@layer art-theme{:root,::backdrop{--art-internal-font-family:Inter, system-ui, sans-serif;--art-internal-font-variation-settings:var(\n        --art-font-variation-settings,\n        'opsz' 24\n      );--art-internal-heading-letter-spacing:var(\n        --art-heading-letter-spacing,\n        -0.015em\n      );--art-font-size-base:1;--art-internal-font-size:var(--art-font-size-base, 0.625);--art-font-family-body:var(--art-internal-font-family);--art-font-family-expressive:'GT Walsheim', system-ui, sans-serif;--art-font-family-heading:var(--art-font-family-expressive);--art-font-family-mono:'Roboto Mono', monospace;--art-font-size-08:calc(0.8rem * var(--art-internal-font-size));--art-font-size-10:calc(1rem * var(--art-internal-font-size));--art-font-size-12:calc(1.2rem * var(--art-internal-font-size));--art-font-size-14:calc(1.4rem * var(--art-internal-font-size));--art-font-size-16:calc(1.6rem * var(--art-internal-font-size));--art-font-size-18:calc(1.8rem * var(--art-internal-font-size));--art-font-size-20:calc(2rem * var(--art-internal-font-size));--art-font-size-24:calc(2.4rem * var(--art-internal-font-size));--art-font-size-28:calc(2.8rem * var(--art-internal-font-size));--art-font-size-32:calc(3.2rem * var(--art-internal-font-size));--art-font-size-40:calc(4rem * var(--art-internal-font-size));--art-font-weight-400:400;--art-font-weight-500:500;--art-font-weight-600:600;--art-font-weight-700:700;--art-line-height-loose:1.6;--art-line-height-standard:1.4;--art-line-height-tight:1.2}}@layer art-utils{:where([data-art-theme~='font-family']){font-family:var(--art-font-family-body);font-variation-settings:var(--art-internal-font-variation-settings);font-size:var(--art-font-size-16);line-height:var(--art-line-height-standard)}:where([data-art-theme~='font-family']) :where(h1, h2, h3){font-family:var(--art-font-family-heading);font-weight:var(--art-font-weight-600);line-height:var(\n        --art-internal-line-height,\n        var(--art-line-height-tight)\n      );letter-spacing:var(--art-internal-heading-letter-spacing, unset)}:where([data-art-theme~='font-family']) :where(h4, h5, h6){font-family:var(--art-font-family-body);font-weight:var(--art-font-weight-600);font-variation-settings:var(--art-internal-font-variation-settings);line-height:var(\n        --art-internal-line-height,\n        var(--art-line-height-tight)\n      )}:where([data-art-theme~='font-family']) :where(h1){font-size:var(--art-font-size-24)}:where([data-art-theme~='font-family']) :where(h2){font-size:var(--art-font-size-20)}:where([data-art-theme~='font-family']) :where(h3){font-size:var(--art-font-size-18)}:where([data-art-theme~='font-family']) :where(h4){font-size:var(--art-font-size-16)}:where([data-art-theme~='font-family']) :where(h5){font-size:var(--art-font-size-14)}:where([data-art-theme~='font-family']) :where(h6){font-size:var(--art-font-size-12)}:where([data-art-theme~='font-family']) :where(b, strong){font-weight:var(--art-font-weight-600)}:where([data-art-theme~='font-family']) :where(i, em){font-style:italic}:where([data-art-theme~='font-family']) :where(u){text-decoration:underline}:where([data-art-theme~='font-family']) :where(pre, code){font-family:var(--art-font-family-mono);font-size:0.875em}:is(.mondrian__art-font-heading-xxxlg-djUSQQ, .mondrian__art-font-title-lg-1BzVPX){font-family:var(--art-font-family-heading);font-weight:var(--art-font-weight-600);font-size:var(--art-font-size-40);line-height:var(\n        --art-internal-line-height,\n        var(--art-line-height-tight)\n      );letter-spacing:var(--art-internal-heading-letter-spacing, unset)}:is(.mondrian__art-font-heading-xxlg-Xz3Xao, .mondrian__art-font-title-md-35niCE){font-family:var(--art-font-family-heading);font-weight:var(--art-font-weight-600);font-size:var(--art-font-size-32);line-height:var(\n        --art-internal-line-height,\n        var(--art-line-height-tight)\n      );letter-spacing:var(--art-internal-heading-letter-spacing, unset)}:is(.mondrian__art-font-heading-xlg-1prPZv, .mondrian__art-font-title-sm-3kAh0m){font-family:var(--art-font-family-heading);font-weight:var(--art-font-weight-600);font-size:var(--art-font-size-28);line-height:var(\n        --art-internal-line-height,\n        var(--art-line-height-tight)\n      );letter-spacing:var(--art-internal-heading-letter-spacing, unset)}.mondrian__art-font-heading-lg-1hqIIo{font-family:var(--art-font-family-heading);font-weight:var(--art-font-weight-600);font-size:var(--art-font-size-24);line-height:var(\n        --art-internal-line-height,\n        var(--art-line-height-tight)\n      );letter-spacing:var(--art-internal-heading-letter-spacing, unset)}.mondrian__art-font-heading-md-2-U35V{font-family:var(--art-font-family-heading);font-weight:var(--art-font-weight-600);font-size:var(--art-font-size-20);line-height:var(\n        --art-internal-line-height,\n        var(--art-line-height-tight)\n      );letter-spacing:var(--art-internal-heading-letter-spacing, unset)}.mondrian__art-font-heading-sm-v6JhCs{font-family:var(--art-font-family-heading);font-weight:var(--art-font-weight-600);font-size:var(--art-font-size-18);line-height:var(\n        --art-internal-line-height,\n        var(--art-line-height-tight)\n      );letter-spacing:var(--art-internal-heading-letter-spacing, unset)}:is(.mondrian__art-font-heading-xsm-1W-54W, .mondrian__art-font-subheading-lg-3jIikk){font-family:var(--art-font-family-body);font-weight:var(--art-font-weight-600);font-size:var(--art-font-size-16);font-variation-settings:var(--art-internal-font-variation-settings);line-height:var(\n        --art-internal-line-height,\n        var(--art-line-height-tight)\n      )}:is(.mondrian__art-font-heading-xxsm-1bKj1M, .mondrian__art-font-subheading-md-3jwnVT){font-family:var(--art-font-family-body);font-weight:var(--art-font-weight-600);font-size:var(--art-font-size-14);font-variation-settings:var(--art-internal-font-variation-settings);line-height:var(\n        --art-internal-line-height,\n        var(--art-line-height-tight)\n      )}:is(.mondrian__art-font-heading-xxxsm-Mel6xC, .mondrian__art-font-subheading-sm-39bmWn){font-family:var(--art-font-family-body);font-weight:var(--art-font-weight-600);font-size:var(--art-font-size-12);font-variation-settings:var(--art-internal-font-variation-settings);line-height:var(\n        --art-internal-line-height,\n        var(--art-line-height-tight)\n      )}:is(.mondrian__art-font-body-202Rv5, .mondrian__art-font-body-lg-2DoU0M){font-family:var(--art-font-family-body);font-size:var(--art-font-size-16);font-variation-settings:var(--art-internal-font-variation-settings);line-height:var(\n        --art-internal-line-height,\n        var(--art-line-height-standard)\n      )}.mondrian__art-font-body-md-3TNIrG{font-family:var(--art-font-family-body);font-size:var(--art-font-size-14);font-variation-settings:var(--art-internal-font-variation-settings);line-height:var(\n        --art-internal-line-height,\n        var(--art-line-height-standard)\n      )}.mondrian__art-font-body-sm-si5QNo{font-family:var(--art-font-family-body);font-size:var(--art-font-size-12);font-variation-settings:var(--art-internal-font-variation-settings);line-height:var(\n        --art-internal-line-height,\n        var(--art-line-height-standard)\n      )}.mondrian__art-font-body-xsm-3HLunT{font-family:var(--art-font-family-body);font-size:var(--art-font-size-10);font-variation-settings:var(--art-internal-font-variation-settings);line-height:var(\n        --art-internal-line-height,\n        var(--art-line-height-standard)\n      )}:is(.mondrian__art-font-mono-2pPMs0, .mondrian__art-font-mono-lg-27O_6R){font-family:var(--art-font-family-mono);font-size:var(--art-font-size-14);line-height:var(\n        --art-internal-line-height,\n        var(--art-line-height-standard)\n      )}.mondrian__art-font-mono-md-3UEZ-H{font-family:var(--art-font-family-mono);font-size:var(--art-font-size-12);line-height:var(\n        --art-internal-line-height,\n        var(--art-line-height-standard)\n      )}.mondrian__art-font-mono-sm-2qtC0a{font-family:var(--art-font-family-mono);font-size:var(--art-font-size-10);line-height:var(\n        --art-internal-line-height,\n        var(--art-line-height-standard)\n      )}.mondrian__art-line-height-loose-1vJcck{--art-internal-line-height:var(--art-line-height-loose);line-height:var(--art-internal-line-height)}.mondrian__art-line-height-standard-3-B4XZ{--art-internal-line-height:var(--art-line-height-standard);line-height:var(--art-internal-line-height)}.mondrian__art-line-height-tight-2kGYU_{--art-internal-line-height:var(--art-line-height-tight);line-height:var(--art-internal-line-height)}}@layer art-theme{:root,::backdrop{--art-internal-space:calc(0.8rem * var(--art-internal-font-size));--art-space-0:0;--art-space-0-25:calc(0.25 * var(--art-internal-space));--art-space-0-5:calc(0.5 * var(--art-internal-space));--art-space-0-75:calc(0.75 * var(--art-internal-space));--art-space-1:var(--art-internal-space);--art-space-1-5:calc(1.5 * var(--art-internal-space));--art-space-2:calc(2 * var(--art-internal-space));--art-space-2-5:calc(2.5 * var(--art-internal-space));--art-space-3:calc(3 * var(--art-internal-space));--art-space-4:calc(4 * var(--art-internal-space));--art-space-5:calc(5 * var(--art-internal-space));--art-space-6:calc(6 * var(--art-internal-space));--art-space-7:calc(7 * var(--art-internal-space));--art-space-8:calc(8 * var(--art-internal-space));--art-space-9:calc(9 * var(--art-internal-space));--art-space-10:calc(10 * var(--art-internal-space));--art-space-11:calc(11 * var(--art-internal-space));--art-space-12:calc(12 * var(--art-internal-space));--art-size-0:0;--art-size-0-25:calc(0.25 * var(--art-internal-space));--art-size-0-5:calc(0.5 * var(--art-internal-space));--art-size-0-75:calc(0.75 * var(--art-internal-space));--art-size-1:var(--art-internal-space);--art-size-1-5:calc(1.5 * var(--art-internal-space));--art-size-1-75:calc(1.75 * var(--art-internal-space));--art-size-2:calc(2 * var(--art-internal-space));--art-size-2-5:calc(2.5 * var(--art-internal-space));--art-size-3:calc(3 * var(--art-internal-space));--art-size-3-5:calc(3.5 * var(--art-internal-space));--art-size-4:calc(4 * var(--art-internal-space));--art-size-4-5:calc(4.5 * var(--art-internal-space));--art-size-5:calc(5 * var(--art-internal-space));--art-size-6:calc(6 * var(--art-internal-space));--art-size-7:calc(7 * var(--art-internal-space));--art-size-8:calc(8 * var(--art-internal-space));--art-size-9:calc(9 * var(--art-internal-space));--art-size-10:calc(10 * var(--art-internal-space));--art-size-11:calc(11 * var(--art-internal-space));--art-size-12:calc(12 * var(--art-internal-space));--art-size-13:calc(13 * var(--art-internal-space));--art-size-14:calc(14 * var(--art-internal-space));--art-size-15:calc(15 * var(--art-internal-space));--art-size-16:calc(16 * var(--art-internal-space));--art-size-17:calc(17 * var(--art-internal-space));--art-size-18:calc(18 * var(--art-internal-space));--art-size-19:calc(19 * var(--art-internal-space));--art-size-20:calc(20 * var(--art-internal-space))}}@layer art-theme{:root,::backdrop{--art-alpha-0:0%;--art-alpha-03:3%;--art-alpha-05:5%;--art-alpha-10:10%;--art-alpha-20:20%;--art-alpha-30:30%;--art-alpha-40:40%;--art-alpha-50:50%;--art-alpha-60:60%;--art-alpha-70:70%;--art-alpha-80:80%;--art-alpha-90:90%;--art-alpha-95:95%;--art-alpha-100:100%;--art-border-radius-none:0px;--art-border-radius-sm:2px;--art-border-radius-md:4px;--art-border-radius-lg:8px;--art-border-radius-xl:16px;--art-border-radius-circle:50%;--art-border-radius-pill:100vh;--art-border-width-none:0px;--art-border-width-sm:1px;--art-border-width-md:2px;--art-border-width-lg:3px;--art-border-width-xl:4px;--art-shadow-none:0 0 0 0 rgb(0 0 0 / 0%);--art-shadow-sm:0 0 4px 0 rgb(0 0 0 / 25%);--art-shadow-md:0 2px 6px 0 rgb(0 0 0 / 16%);--art-shadow-lg:0 6px 24px 0 rgb(0 0 0 / 10%);--art-shadow-xl:0 12px 40px 0 rgb(0 0 0 / 15%)}}")}function fr(t){let e,r;const a=t[1].default,o=(0,n.create_slot)(a,t,t[0],null);return{c(){e=(0,n.element)("div"),o&&o.c(),(0,n.attr)(e,"class","mondrian__ui-theme-2kzccp")},m(t,a){(0,n.insert)(t,e,a),o&&o.m(e,null),r=!0},p(t,[e]){o&&o.p&&(!r||1&e)&&(0,n.update_slot_base)(o,a,t,t[0],r?(0,n.get_slot_changes)(a,t[0],e,null):(0,n.get_all_dirty_from_scope)(t[0]),null)},i(t){r||((0,n.transition_in)(o,t),r=!0)},o(t){(0,n.transition_out)(o,t),r=!1},d(t){t&&(0,n.detach)(e),o&&o.d(t)}}}function gr(t,e,r){let{$$slots:n={},$$scope:a}=e;return t.$$set=t=>{"$$scope"in t&&r(0,a=t.$$scope)},[a,n]}class vr extends n.SvelteComponent{constructor(t){super(),(0,n.init)(this,t,gr,fr,n.safe_not_equal,{},hr)}}const yr=vr,br=g.b;(0,z.writable)(!1);const _r=['input:not([type="checkbox"], [type="radio"])',"art-asset-library","textarea","[contenteditable]"].join(", ");var xr=r(9205);const $r=r.n(xr)()("mondrian").extend("keyboard"),zr={activeModifierKeys:new Set,get alt(){return zr.activeModifierKeys.has("Alt")},get meta(){return zr.activeModifierKeys.has("Meta")||zr.activeModifierKeys.has("Control")},get shift(){return zr.activeModifierKeys.has("Shift")},key:void 0,get combo(){return[zr.meta&&"Meta",zr.alt&&"Alt",zr.shift&&"Shift",zr.key].filter(Boolean).join("+")}};function wr({metaKey:t,altKey:e,shiftKey:r,ctrlKey:n},a){let o=!1;return t!==a.has("Meta")&&(o=!0,t?a.add("Meta"):a.delete("Meta")),e!==a.has("Alt")&&(o=!0,e?a.add("Alt"):a.delete("Alt")),r!==a.has("Shift")&&(o=!0,r?a.add("Shift"):a.delete("Shift")),n!==a.has("Control")&&(o=!0,n?a.add("Control"):a.delete("Control")),o}let kr=!1;const Cr={...(0,z.readable)(zr,(t=>{function e(e){const r="keydown"===e.type;wr(e,zr.activeModifierKeys),zr.key=r?e.key:void 0,t(zr)}function r(e){wr(e,zr.activeModifierKeys)&&t(zr)}kr||(kr=!0,window.addEventListener("keydown",e),window.addEventListener("keyup",e),document.addEventListener("visibilitychange",(function(){"hidden"===document.visibilityState&&(zr.activeModifierKeys.clear(),zr.key=void 0,t(zr))})),window.addEventListener("blur",(function(){zr.activeModifierKeys.clear(),zr.key=void 0,t(zr)})),window.addEventListener("mousedown",r,{passive:!0,capture:!0}),window.addEventListener("mousemove",r,{passive:!0,capture:!0}))})),is:t=>(zr.combo&&$r(`comparing keycombos, store: ${zr.combo}, comparison: ${t}`),zr.combo.toLowerCase()===t.toLowerCase()),on(t,e){const r=r=>{!function(){const{activeElement:t}=document;return null!=t&&!!t.matches(_r)}()&&Cr.is(t)&&($r("keyCombo matched, executing handler",t),e(r))};return window.addEventListener("keydown",r),()=>{window.removeEventListener("keydown",r)}}},Ar=((0,z.derived)(Cr,(t=>t.meta)),(0,z.derived)(Cr,(t=>t.alt)),(0,z.derived)(Cr,(t=>t.shift)),{down:!1,downX:-1,downY:-1,target:void 0,x:-1,y:-1}),Er=((0,z.readable)(Ar,(t=>{return window.addEventListener("mousedown",e),window.addEventListener("mousemove",n),window.addEventListener("mouseup",r),function(){window.removeEventListener("mousedown",e),window.removeEventListener("mousemove",n),window.removeEventListener("mouseup",r)};function e(t){Ar.down=!0,Ar.downX=Ar.x=t.clientX,Ar.downY=Ar.y=t.clientY,Ar.target=t.target,a()}function r(){Ar.down=!1,Ar.downX=Ar.x=Ar.downY=Ar.y=-1,Ar.target=void 0,a()}function n(t){Ar.x=t.x,Ar.y=t.y,a()}function a(){t(Ar)}})),"mondrian-suspense");r(2466),n.SvelteComponent,r(2732);var Ir=r(5494);const Sr={nw:"top-end",n:"top",ne:"top-start",sw:"bottom-end",s:"bottom",se:"bottom-start"},Lr=new ResizeObserver(jr);let Pr,Mr,Tr;function Rr(t){const e=function(t){for(let e=t;e;e=e.parentElement)if(e.classList.contains("mon-tooltip-anchor"))return e}(t.target);if(e===Pr)return;Mr&&(Mr.removeAttribute("data-active"),Lr.unobserve(Mr));const r=e?.querySelector("[data-mon-tooltip]");if(!r||r.getAttribute("aria-hidden"))return Pr=void 0,void(Mr=void 0);r.setAttribute("data-active","true"),r.showPopover(),Pr=e,Mr=r,Tr=Mr.querySelector("[data-mon-tooltip-arrow]"),jr(),Lr.observe(Mr)}async function jr(){if(Pr&&Mr){const{x:t,y:e,middlewareData:r}=await(0,Ir.rD)(Pr,Mr,{middleware:[(0,Ir.cY)(5),(0,Ir.UU)(),(0,Ir.BN)(),(0,Ir.UE)({element:Tr})],strategy:"fixed",placement:Sr[Mr.getAttribute("data-position")]});if(Mr.style.transform=`translate(${t}px,${e}px)`,r.arrow){const{x:t,y:e}=r.arrow;Tr.style.left=null!=t?`${t}px`:"",Tr.style.top=null!=e?`${e}px`:""}}}function Hr(t){(0,n.append_styles)(t,"svelte-1ooljvd",".mondrian__suspense-3tgPBN.mondrian__--loading-3irTkJ{visibility:hidden}")}document.addEventListener("mouseover",Rr,{passive:!0}),document.documentElement.addEventListener("mouseleave",Rr,{passive:!0}),document.addEventListener("scroll",jr,{passive:!0,capture:!0}),n.SvelteComponent,n.SvelteComponent,n.SvelteComponent,r(9777),n.SvelteComponent,n.SvelteComponent,n.SvelteComponent,n.SvelteComponent,n.SvelteComponent,n.SvelteComponent,n.SvelteComponent,n.SvelteComponent,n.SvelteComponent,n.SvelteComponent,n.SvelteComponent,n.SvelteComponent,n.SvelteComponent,n.SvelteComponent,n.SvelteComponent,n.SvelteComponent,n.SvelteComponent,n.SvelteComponent,n.SvelteComponent,n.SvelteComponent,n.SvelteComponent;const Vr=t=>({isLoading:1&t}),Br=t=>({isLoading:t[0]});function Dr(t){let e,r;const a=t[2].default,o=(0,n.create_slot)(a,t,t[1],Br);return{c(){e=(0,n.element)("div"),o&&o.c(),(0,n.attr)(e,"class","mondrian__suspense-3tgPBN"),(0,n.toggle_class)(e,"mondrian__--loading-3irTkJ",t[0])},m(t,a){(0,n.insert)(t,e,a),o&&o.m(e,null),r=!0},p(t,[i]){o&&o.p&&(!r||3&i)&&(0,n.update_slot_base)(o,a,t,t[1],r?(0,n.get_slot_changes)(a,t[1],i,Vr):(0,n.get_all_dirty_from_scope)(t[1]),Br),(!r||1&i)&&(0,n.toggle_class)(e,"mondrian__--loading-3irTkJ",t[0])},i(t){r||((0,n.transition_in)(o,t),r=!0)},o(t){(0,n.transition_out)(o,t),r=!1},d(t){t&&(0,n.detach)(e),o&&o.d(t)}}}function Nr(t,e,r){let{$$slots:n={},$$scope:a}=e;const o=function(){const t=new Set;return(0,y.setContext)(Er,t),t}();let i=!0;return(0,y.onMount)((()=>{Promise.all(o).then((()=>{r(0,i=!1)}))})),t.$$set=t=>{"$$scope"in t&&r(1,a=t.$$scope)},[i,a,n]}class Or extends n.SvelteComponent{constructor(t){super(),(0,n.init)(this,t,Nr,Dr,n.safe_not_equal,{},Hr)}}const Fr=Or;n.SvelteComponent,n.SvelteComponent,n.SvelteComponent,n.SvelteComponent;var Kr=r(4993),qr=r.n(Kr);const Gr=(t,{item:e,triggers:r})=>{function n(n,a={}){r.filter((t=>t.event===n)).forEach((r=>{!function(t,e,r){e.dispatchEvent(new CustomEvent("trigger",{detail:r,bubbles:!0}))}(0,t,{itemId:e.id,triggerId:r.id,...a})}))}const a=[...new Set(r.map((t=>t.event)))].map((e=>{switch(e){case $.H5.hover:{let r=!1;return[w("mouseenter",t,(t=>{r||(r=!0,n(e,{hovered:r}))})),w("mouseleave",t,(t=>{r&&(r=!1,n(e,{hovered:r}))}))]}case $.H5.click:return[w("click",t,(t=>{n(e)})),w("keyup",t,(t=>{["Space","Enter"].includes(t.code)&&t.target===document.activeElement&&n(e)}))];case $.H5.mediaPlay:case $.H5.mediaPause:case $.H5.mediaEnd:return w(e,t,(t=>{n(e)}));default:return w(e,t,(()=>{n(e)}))}})).flat(2).filter(Boolean);return{destroy(){a.forEach((t=>{t()}))}}},Ur=(t,{items:e,currentStates:r,currentVisibles:n,triggers:a})=>{const o=Vt()(a,"sourceId"),i={[$.zw.changeState](t,n,a){const o="self"===t.targetId?a:e[t.targetId];!1===n.hovered?r.get(o.id)?.revert(t.targetState):r.get(o.id)?.set(t.targetState)},[$.zw.changeVisibility](t,r,a){const o="self"===t.targetId?a:e[t.targetId];!1===r.hovered?n.get(o.id)?.set(!t.targetVisibility):n.get(o.id)?.set(t.targetVisibility)},[$.zw.mediaPause](t,r,n){const a="self"===t.targetId?n:e[t.targetId];if("video"===a.type){const t=I(a);if(!t)return;t.pause()}else if("audio"===a.type){const t=P(a);if(!t)return;t.pause()}},[$.zw.mediaPlay](t,r,n){const a="self"===t.targetId?n:e[t.targetId];if("video"===a.type){const t=I(a);if(!t)return;t.play()}else if("audio"===a.type){const t=P(a);if(!t)return;t.play()}},[$.zw.mediaEnd](t,r,n){const a="self"===t.targetId?n:e[t.targetId];if("video"===a.type){const t=I(a);if(!t)return;t.currentTime=t.duration,t.pause()}else if("audio"===a.type){const t=P(a);if(!t)return;t.currentTime=t.duration,t.pause()}}},l=w("trigger",t,(t=>{const{itemId:r,triggerId:n,...a}=t.detail,l=e[r];if(!l)throw new Error(`Could not execute trigger ${n} on item ${r} because the item could not be found.`);const s=o[l.id]?.find((t=>t.id===n));if(!s)throw new Error(`Could not execute trigger ${n} on item ${r} because the trigger could not be found.`);const c=i[s.action];if(!c)throw new Error(`Could not execute trigger ${n} on item ${r} because an appropriate handler for its '${s.action}' action could not be found.`);c(s,a,l)}));return{destroy(){l()}}},Yr=function(){const t=(0,z.writable)({blockuments:{},items:{}}),{subscribe:e,set:r,update:n}=t,a=new Map;return{subscribe:e,set:r,update:n,addManifest:(t,e)=>{a.set(t,e),o()},removeManifest:t=>{a.delete(t),o()}};function o(){r((0,$.tr)(...a.values()))}}();function Xr(t){(0,n.append_styles)(t,"svelte-16ijcvp",".mondrian__preview-L_XOPz{display:flex;justify-content:center;align-items:center;position:relative;width:100%}.mondrian__preview--empty-1j7eyn{background-color:var(--art-color-neutral-050)}.mondrian__item-wrapper-2afgtL{transform-origin:center;position:relative;overflow:hidden}.mondrian__width-gauge-1yjeUe{position:absolute;width:100%}")}function Wr(t){let e,r;return e=new qt({props:{items:t[13]}}),{c(){(0,n.create_component)(e.$$.fragment)},m(t,a){(0,n.mount_component)(e,t,a),r=!0},p(t,r){const n={};8192&r[0]&&(n.items=t[13]),e.$set(n)},i(t){r||((0,n.transition_in)(e.$$.fragment,t),r=!0)},o(t){(0,n.transition_out)(e.$$.fragment,t),r=!1},d(t){(0,n.destroy_component)(e,t)}}}function Zr(t){let e,r;return e=new Fr({props:{$$slots:{default:[en]},$$scope:{ctx:t}}}),{c(){(0,n.create_component)(e.$$.fragment)},m(t,a){(0,n.mount_component)(e,t,a),r=!0},p(t,r){const n={};4092&r[0]|2&r[1]&&(n.$$scope={dirty:r,ctx:t}),e.$set(n)},i(t){r||((0,n.transition_in)(e.$$.fragment,t),r=!0)},o(t){(0,n.transition_out)(e.$$.fragment,t),r=!1},d(t){(0,n.destroy_component)(e,t)}}}function Qr(t){let e,r,a,o;return{c(){e=(0,n.element)("div"),r=(0,n.text)("Block "),a=(0,n.text)(t[0]),o=(0,n.text)(" could not be loaded")},m(t,i){(0,n.insert)(t,e,i),(0,n.append)(e,r),(0,n.append)(e,a),(0,n.append)(e,o)},p(t,e){1&e[0]&&(0,n.set_data)(a,t[0])},i:n.noop,o:n.noop,d(t){t&&(0,n.detach)(e)}}}function Jr(t){let e,r,a,o,i,l,s,c=`${t[6]}px`,d=`${t[5]}px`;return r=new mr({props:{itemId:t[4]}}),{c(){e=(0,n.element)("div"),(0,n.create_component)(r.$$.fragment),(0,n.attr)(e,"class","mondrian__item-wrapper-2afgtL"),(0,n.attr)(e,"role","region"),(0,n.attr)(e,"aria-label",a=t[3].title),(0,n.attr)(e,"aria-live",t[11]),(0,n.set_style)(e,"width",c),(0,n.set_style)(e,"height",d)},m(a,c){(0,n.insert)(a,e,c),(0,n.mount_component)(r,e,null),i=!0,l||(s=[(0,n.listen)(e,"focus",t[18]),(0,n.listen)(e,"blur",t[19]),(0,n.listen)(e,"focusin",t[18]),(0,n.listen)(e,"mouseover",t[18]),(0,n.listen)(e,"mouseout",t[19]),(0,n.listen)(e,"focusout",t[19]),(0,n.action_destroyer)(o=Ur.call(null,e,{items:t[7],currentStates:t[14],currentVisibles:t[15],triggers:t[3].triggers}))],l=!0)},p(t,l){const s={};16&l[0]&&(s.itemId=t[4]),r.$set(s),(!i||8&l[0]&&a!==(a=t[3].title))&&(0,n.attr)(e,"aria-label",a),(!i||2048&l[0])&&(0,n.attr)(e,"aria-live",t[11]),o&&(0,n.is_function)(o.update)&&136&l[0]&&o.update.call(null,{items:t[7],currentStates:t[14],currentVisibles:t[15],triggers:t[3].triggers}),64&l[0]&&c!==(c=`${t[6]}px`)&&(0,n.set_style)(e,"width",c),32&l[0]&&d!==(d=`${t[5]}px`)&&(0,n.set_style)(e,"height",d)},i(t){i||((0,n.transition_in)(r.$$.fragment,t),i=!0)},o(t){(0,n.transition_out)(r.$$.fragment,t),i=!1},d(t){t&&(0,n.detach)(e),(0,n.destroy_component)(r),l=!1,(0,n.run_all)(s)}}}function tn(t){let e,r,a,o,i,l,s,c,d,u,p,m=`scale(${t[10]})`,h=`${t[6]}px`,f=`${t[5]}px`,g=(t[5]??500)*t[10]+"px";return l=new mr({props:{itemId:t[4]}}),{c(){e=(0,n.element)("div"),r=(0,n.element)("div"),a=(0,n.space)(),o=(0,n.element)("div"),i=(0,n.element)("div"),(0,n.create_component)(l.$$.fragment),(0,n.attr)(r,"class","mondrian__width-gauge-1yjeUe"),(0,n.attr)(i,"class","mondrian__item-wrapper-2afgtL"),(0,n.attr)(i,"role","region"),(0,n.attr)(i,"aria-label",s=t[3].title),(0,n.attr)(i,"aria-live",t[11]),(0,n.set_style)(i,"transform",m),(0,n.set_style)(i,"width",h),(0,n.set_style)(i,"height",f),(0,n.attr)(e,"class","mondrian__preview-L_XOPz"),(0,n.toggle_class)(e,"mondrian__preview--empty-1j7eyn",t[8]),(0,n.set_style)(e,"height",g)},m(s,m){(0,n.insert)(s,e,m),(0,n.append)(e,r),t[25](r),(0,n.append)(e,a),(0,n.append)(e,o),(0,n.append)(o,i),(0,n.mount_component)(l,i,null),d=!0,u||(p=[(0,n.listen)(i,"focus",t[18]),(0,n.listen)(i,"blur",t[19]),(0,n.listen)(i,"focusin",t[18]),(0,n.listen)(i,"mouseover",t[18]),(0,n.listen)(i,"mouseout",t[19]),(0,n.listen)(i,"focusout",t[19]),(0,n.action_destroyer)(c=Ur.call(null,i,{items:t[7],currentStates:t[14],currentVisibles:t[15],triggers:t[3].triggers}))],u=!0)},p(t,r){const a={};16&r[0]&&(a.itemId=t[4]),l.$set(a),(!d||8&r[0]&&s!==(s=t[3].title))&&(0,n.attr)(i,"aria-label",s),(!d||2048&r[0])&&(0,n.attr)(i,"aria-live",t[11]),c&&(0,n.is_function)(c.update)&&136&r[0]&&c.update.call(null,{items:t[7],currentStates:t[14],currentVisibles:t[15],triggers:t[3].triggers}),1024&r[0]&&m!==(m=`scale(${t[10]})`)&&(0,n.set_style)(i,"transform",m),64&r[0]&&h!==(h=`${t[6]}px`)&&(0,n.set_style)(i,"width",h),32&r[0]&&f!==(f=`${t[5]}px`)&&(0,n.set_style)(i,"height",f),(!d||256&r[0])&&(0,n.toggle_class)(e,"mondrian__preview--empty-1j7eyn",t[8]),1056&r[0]&&g!==(g=(t[5]??500)*t[10]+"px")&&(0,n.set_style)(e,"height",g)},i(t){d||((0,n.transition_in)(l.$$.fragment,t),d=!0)},o(t){(0,n.transition_out)(l.$$.fragment,t),d=!1},d(r){r&&(0,n.detach)(e),t[25](null),(0,n.destroy_component)(l),u=!1,(0,n.run_all)(p)}}}function en(t){let e,r,a,o;const i=[tn,Jr],l=[];function s(t,e){return t[2]?0:1}return e=s(t),r=l[e]=i[e](t),{c(){r.c(),a=(0,n.empty)()},m(t,r){l[e].m(t,r),(0,n.insert)(t,a,r),o=!0},p(t,o){let c=e;e=s(t),e===c?l[e].p(t,o):((0,n.group_outros)(),(0,n.transition_out)(l[c],1,1,(()=>{l[c]=null})),(0,n.check_outros)(),r=l[e],r?r.p(t,o):(r=l[e]=i[e](t),r.c()),(0,n.transition_in)(r,1),r.m(a.parentNode,a))},i(t){o||((0,n.transition_in)(r),o=!0)},o(t){(0,n.transition_out)(r),o=!1},d(t){t&&(0,n.detach)(a),l[e].d(t)}}}function rn(t){let e,r,a,o,i,l=t[1]&&Wr(t);const s=[Qr,Zr],c=[];function d(t,e){return void 0===t[3]||void 0===t[4]?0:1}return r=d(t),a=c[r]=s[r](t),{c(){l&&l.c(),e=(0,n.space)(),a.c(),o=(0,n.empty)()},m(t,a){l&&l.m(t,a),(0,n.insert)(t,e,a),c[r].m(t,a),(0,n.insert)(t,o,a),i=!0},p(t,i){t[1]?l?(l.p(t,i),2&i[0]&&(0,n.transition_in)(l,1)):(l=Wr(t),l.c(),(0,n.transition_in)(l,1),l.m(e.parentNode,e)):l&&((0,n.group_outros)(),(0,n.transition_out)(l,1,1,(()=>{l=null})),(0,n.check_outros)());let u=r;r=d(t),r===u?c[r].p(t,i):((0,n.group_outros)(),(0,n.transition_out)(c[u],1,1,(()=>{c[u]=null})),(0,n.check_outros)(),a=c[r],a?a.p(t,i):(a=c[r]=s[r](t),a.c()),(0,n.transition_in)(a,1),a.m(o.parentNode,o))},i(t){i||((0,n.transition_in)(l),(0,n.transition_in)(a),i=!0)},o(t){(0,n.transition_out)(l),(0,n.transition_out)(a),i=!1},d(t){t&&((0,n.detach)(e),(0,n.detach)(o)),l&&l.d(t),c[r].d(t)}}}function nn(t){let e,r;return e=new yr({props:{$$slots:{default:[rn]},$$scope:{ctx:t}}}),{c(){(0,n.create_component)(e.$$.fragment)},m(t,a){(0,n.mount_component)(e,t,a),r=!0},p(t,r){const n={};12287&r[0]|2&r[1]&&(n.$$scope={dirty:r,ctx:t}),e.$set(n)},i(t){r||((0,n.transition_in)(e.$$.fragment,t),r=!0)},o(t){(0,n.transition_out)(e.$$.fragment,t),r=!1},d(t){(0,n.destroy_component)(e,t)}}}function an(t,e,r){let a,o,i,l,s,c,d,u=n.noop;t.$$.on_destroy.push((()=>u()));let{manifest:p}=e,{blockumentId:m}=e,{prefetch:h=!0}=e,{autoSize:f=!0}=e;(0,y.setContext)(b,!0);const g=Symbol("LearnComponent");let v,_,x=!1;const $=function(){const t=new Map;return{...(0,z.writable)(t),add:(e,r)=>(t.has(e)||t.set(e,function(t){let e,r,n;t.subscribe((t=>{e=t}));const a=(0,z.writable)(e);a.subscribe((t=>{r=n??e,n=t}));const o={...a,revert(t){n===t&&o.set(r)},reset(){o.set(e)}};return o}(r)),t.get(e)),get(e){if(!t.has(e))throw new Error(`No state found for item ${e}`);return t.get(e)},resetAll(){[...t.values()].forEach((t=>{t.reset()}))}}}(),w=function(){const t=new Map;return{...(0,z.writable)(t),upsert(e,r){if(!t.has(e)){const n=function(t){const e={...(0,z.writable)(t),show(){e.set(!0)},hide(){e.set(!1)},reset(){e.set(t)}};return e}(r);return t.set(e,n),n}const n=t.get(e);return n.set(r),n},get(e){if(!t.has(e))throw new Error(`No visibility found for item ${e}`);return t.get(e)},resetAll(){[...t.values()].forEach((t=>{t.reset()}))}}}(),k=(0,z.writable)(new Map),C=(0,z.writable)({});(0,n.component_subscribe)(t,C,(t=>r(7,c=t)));const T=(0,z.derived)(C,(t=>Object.values(t)));(0,n.component_subscribe)(t,T,(t=>r(13,d=t))),(0,z.derived)([k,T],(([t,e])=>({triggers:t,items:e}))).subscribe((({items:t})=>{t.forEach((t=>{$.add(t.id,(0,z.readable)(t.initialState)),w.upsert(t.id,t.initialVisible)})),w.resetAll(),$.resetAll()}));const R={getTriggersBySourceId:()=>(0,z.readonly)(k),getItem:t=>(0,z.derived)(C,(e=>e[t])),getState:t=>$.get(t),getVisible:t=>w.get(t),bindTriggers:Gr,registerVideoElement(t,e){E(t,e)},getVideoElement:t=>I(t),unregisterVideoElement(t){S(t)},registerAudioElement(t,e){L(t,e)},getAudioElement:t=>P(t),unregisterAudioElement(t){M(t)}};var j;let H;j=R,(0,y.setContext)(A,j),(0,y.onMount)((()=>{w.resetAll();const t=new ResizeObserver((()=>{H&&N()}));return H&&t.observe(H),()=>{t.disconnect()}})),(0,y.onDestroy)((()=>{Yr.removeManifest(g)}));let V,B,D=1;function N(){if(!(_&&H&&s&&f&&i&&l))return;const t=H.offsetWidth;r(10,D=Math.min(1,t/i))}let O="off";const F=qr()((t=>{r(11,O=t?"polite":"off")}),100,{maxWait:500,trailing:!0});return t.$$set=t=>{"manifest"in t&&r(20,p=t.manifest),"blockumentId"in t&&r(0,m=t.blockumentId),"prefetch"in t&&r(1,h=t.prefetch),"autoSize"in t&&r(2,f=t.autoSize)},t.$$.update=()=>{if(1048585&t.$$.dirty[0]){const t=function(t,e){const r=structuredClone(t.items)??{};for(const t in r)r[t].blockumentId!==e&&delete r[t];return r}(p,m);r(3,v=p.blockuments?.[m]),r(4,_=v?.children[0]?.id),r(8,x=1===Object.keys(t).length),Yr.addManifest(g,p),k.set((e=v?.triggers??[],new Map(Object.entries(Vt()(e,(t=>t.sourceId??"none")))))),C.set(t)}var e;16&t.$$.dirty[0]&&(r(12,a=_?$.get(_):void 0),u(),u=(0,n.subscribe)(a,(t=>r(24,s=t)))),16777360&t.$$.dirty[0]&&r(23,o=_&&c[_]&&s?jt(c[_],s,["width","height"]):void 0),8388608&t.$$.dirty[0]&&r(6,i=o?.width.value),8388608&t.$$.dirty[0]&&r(5,l=o?.height.value),6291552&t.$$.dirty[0]&&(V===i&&B===l||(r(21,V=i),r(22,B=l),N()))},[m,h,f,v,_,l,i,c,x,H,D,O,a,d,$,w,C,T,function(){F(!0)},function(){F(!1)},p,V,B,o,s,function(t){n.binding_callbacks[t?"unshift":"push"]((()=>{H=t,r(9,H)}))}]}class on extends n.SvelteComponent{constructor(t){super(),(0,n.init)(this,t,an,nn,n.safe_not_equal,{manifest:20,blockumentId:0,prefetch:1,autoSize:2},Xr,[-1,-1])}}const ln=on;var sn=r(6170),cn=r.n(sn);const dn=((t,e={width:"100%"},r="div")=>n=>{const a=(0,sn.useRef)(null),o=(0,sn.useRef)(null);return(0,sn.useEffect)((()=>(o.current=new t({target:a.current,props:n}),()=>{o.current?.$destroy()})),[]),(0,sn.useEffect)((()=>{o.current?.$set(n)}),[n]),cn().createElement(r,{ref:a,style:e})})(ln),un=t=>{const{manifest:e,...r}=t,n=(0,sn.useMemo)((()=>{const t=$.S0.safeParse(e);if(t.success)return t.data}),[e]);return n?cn().createElement(dn,{manifest:n,...r}):null}},3280:(t,e,r)=>{r.d(e,{Mw:()=>ut,un:()=>pt,S0:()=>st,zw:()=>dt,H5:()=>ct,tr:()=>kt,Al:()=>Ot});var n=r(6195);const a=n.z.object({id:n.z.string(),path:n.z.string(),name:n.z.string(),width:n.z.number().optional(),height:n.z.number().optional()}),o=n.z.object({unit:n.z.enum(["px","%","auto","fr"]),value:n.z.number()}),i=n.z.object({applied:n.z.boolean().default(!1),type:n.z.enum(["none","fill"]).default("none"),color:n.z.string().default("#000000"),opacity:n.z.number().default(1),style:n.z.enum(["solid","dashed","dotted"]).default("solid"),width:o.default({value:1,unit:"px"})}),l=n.z.object({assetId:n.z.string().optional(),color:n.z.string().optional(),opacity:n.z.number().min(0).max(1).default(1)}),s=l.extend({type:n.z.literal("color"),color:n.z.string().default("#e4e4e4")}),c=n.z.object({width:n.z.number(),height:n.z.number(),left:n.z.number(),top:n.z.number()}),d=l.extend({type:n.z.literal("image"),assetId:n.z.string(),crop:c.default({width:1,height:1,left:0,top:0})}),u=l.extend({type:n.z.literal("none")}),p=n.z.discriminatedUnion("type",[s,d,u]),m=n.z.discriminatedUnion("type",[s,u]),h=n.z.object({top:o.default({value:0,unit:"px"}),left:o.default({value:0,unit:"px"}),bottom:o.default({value:0,unit:"px"}),right:o.default({value:0,unit:"px"})}),f=n.z.object({type:n.z.literal("rectangle"),borderRadius:n.z.object({topLeft:n.z.number(),topRight:n.z.number(),bottomRight:n.z.number(),bottomLeft:n.z.number()}).optional()}),g=n.z.object({type:n.z.literal("ellipse")}),v=n.z.object({type:n.z.literal("star"),sidePairs:n.z.number().min(3),innerRadius:n.z.number().min(.1).max(1)}),y=n.z.object({type:n.z.literal("cloud")}),b=n.z.object({type:n.z.literal("plus"),stroke:n.z.number().min(.01).max(1)}),_=n.z.object({type:n.z.literal("triangle"),topVertex:n.z.number().min(0).max(1).optional()}),x=n.z.object({type:n.z.literal("bookmark"),cutoutInset:n.z.number().min(0).max(.8)}),$=n.z.object({type:n.z.literal("chevron"),outsideCornerXCoords:n.z.number().min(.7).max(1),insideCenterXCoord:n.z.number().min(0).max(.3)}),z=n.z.object({type:n.z.literal("octagon")}),w=n.z.object({type:n.z.literal("parallelogram"),shear:n.z.number().min(0).max(1)}),k=n.z.object({type:n.z.literal("shield")}),C=n.z.object({type:n.z.literal("speechBubble")}),A=n.z.object({type:n.z.literal("arrow"),thickness:n.z.number().min(.1).max(.5),headLength:n.z.number().min(.1).max(.9)}),E=n.z.discriminatedUnion("type",[x,$,y,g,z,b,f,v,_,w,k,C,A]),I=n.z.object({id:n.z.string(),name:n.z.string().max(128)}),S=I.extend({x:o.default({value:0,unit:"px"}),y:o.default({value:0,unit:"px"}),xOffset:n.z.number().default(0),yOffset:n.z.number().default(0),position:n.z.literal("absolute").default("absolute"),width:o.default({value:100,unit:"%"}),height:o.default({value:100,unit:"%"}),padding:h,fill:p,overlay:m,aspectRatioLocked:n.z.boolean(),border:i,clipDef:E.default({type:"rectangle"}),rotation:n.z.number().default(0),flipX:n.z.boolean().default(!1),flipY:n.z.boolean().default(!1),authoringAspectRatioCropLock:n.z.enum(["freeform","preset","none"])}),L=t=>n.z.intersection(I,t.partial()),P=t=>n.z.intersection(n.z.object({default:t}),n.z.record(L(t))),M=t=>n.z.object({id:n.z.string(),blockumentId:n.z.string(),clonedFromId:n.z.string().optional(),parentId:n.z.string(),type:n.z.string(),name:n.z.string().max(128),tagName:n.z.enum(["div","figure","figcaption","blockquote"]).default("div"),locked:n.z.boolean().default(!1),authoringVisible:n.z.boolean().default(!0),initialVisible:n.z.boolean().default(!0),initialState:n.z.string().default("default"),states:P(t),assets:n.z.record(a).default({}).optional(),removed:n.z.boolean().default(!1),_v:n.z.literal(10)}),T=(L(S),n.z.object({default:n.z.string()})),R=S.extend({audioSources:T}),j=M(R).extend({type:n.z.literal("audio")}),H=(L(R),n.z.object({id:n.z.string(),clonedFromId:n.z.string().optional()})),V=n.z.object({id:n.z.string(),event:n.z.enum(["click","hover","mediaPlay","mediaPause","mediaEnd"]),sourceId:n.z.string().optional()}),B=V.extend({action:n.z.enum(["mediaPause","mediaPlay","mediaEnd"]),targetId:n.z.string()}),D=V.extend({action:n.z.literal("changeState"),targetId:n.z.string(),targetState:n.z.string().default("default")}),N=V.extend({action:n.z.literal("changeVisibility"),targetId:n.z.string(),targetVisibility:n.z.boolean()}),O=n.z.discriminatedUnion("action",[D,N,B]),F=n.z.object({id:n.z.string(),title:n.z.string().max(255),children:n.z.array(H).min(0).max(1),triggers:n.z.array(O),fonts:n.z.record(n.z.string()).optional(),_v:n.z.literal(10)}),K=n.z.object({x:n.z.number(),y:n.z.number()}),q=n.z.object({applied:n.z.literal(!1)}),G=n.z.object({applied:n.z.literal(!0),offset:K,blur:n.z.number().min(0),spread:n.z.number().min(0),color:n.z.string(),opacity:n.z.number().min(0).max(1)}),U=n.z.discriminatedUnion("applied",[q,G]),Y=S.extend({_groupBrand:n.z.never().optional()}),X=M(Y).extend({type:n.z.literal("group"),children:n.z.array(H)}),W=(L(Y),n.z.intersection(n.z.object({type:n.z.string().optional(),attrs:n.z.record(n.z.any()).optional(),content:n.z.array(n.z.lazy((()=>W))).optional(),marks:n.z.array(n.z.intersection(n.z.object({type:n.z.string(),attrs:n.z.record(n.z.any()).optional()}),n.z.record(n.z.any()))).optional(),text:n.z.string().optional()}),n.z.record(n.z.any()))),Z=n.z.object({id:n.z.string(),type:n.z.literal("tiptap"),json:W}),Q=n.z.enum(["top","middle","bottom"]),J=n.z.object({top:n.z.number(),left:n.z.number(),bottom:n.z.number(),right:n.z.number()}),tt=S.extend({text:Z,textVerticalAlign:Q.default("top"),textPadding:J}),et=M(tt).extend({type:n.z.literal("text")}),rt=(L(tt),tt.extend({altText:n.z.string().nullable().default(null),dropShadow:U})),nt=M(rt).extend({type:n.z.literal("shape")}),at=(L(rt),n.z.object({default:n.z.string()})),ot=S.extend({videoSources:at}),it=M(ot).extend({type:n.z.literal("video")}),lt=(L(ot),n.z.discriminatedUnion("type",[j,X,nt,et,it])),st=n.z.object({blockuments:n.z.record(F).optional(),items:n.z.record(lt).optional()}),ct={click:"click",hover:"hover",mediaPlay:"mediaPlay",mediaPause:"mediaPause",mediaEnd:"mediaEnd"},dt={changeState:"changeState",changeVisibility:"changeVisibility",mediaPause:"mediaPause",mediaPlay:"mediaPlay",mediaEnd:"mediaEnd"};r(9840);const ut={top:20,left:20,bottom:20,right:20},pt={top:0,left:0,bottom:0,right:0};var mt=r(4198),ht=r(2559);const ft=14,gt=1.2,vt="merriweather",yt="lato",bt="#000000",_t={2:{textContent:"Heading 2",fontSize:24,lineHeight:1.4,fontFamily:yt},3:{textContent:"Heading 3",fontSize:18,lineHeight:1.4,fontFamily:yt},4:{textContent:"Heading 4",fontSize:16,lineHeight:1.3,fontFamily:yt},5:{textContent:"Heading 5",fontSize:14,lineHeight:1.3,fontFamily:yt}};function xt({tr:t}){const{$head:e}=t.selection;return t.setSelection(new ht.U3(t.doc.resolve(e.start()),t.doc.resolve(e.end()))),!0}function $t(t,e,r){const n=r.getAttributes("textStyle").color,a=r.getAttributes("paragraph").textAlign||r.getAttributes("heading").textAlign||"left";if(t=t.command(xt).unsetMark("textStyle").unsetMark("bold").unsetMark("italic").unsetMark("underline").unsetMark("strike").unsetMark("highlight"),"paragraph"===e)t=t.setParagraph().setTextSize(ft).setLineHeight(gt).setFontFamily(vt);else{const r=parseInt(e.substring(1)),n=_t[r];t=t.setHeading({level:r}).setTextSize(n.fontSize).setLineHeight(n.lineHeight).setFontFamily(n.fontFamily)}return(t=t.setColor(n)).setTextAlign(a)}function zt(t,e){const r=t.chain(),n=t.isActive("heading"),a=n?t.getAttributes("heading").level:null,o=e.startsWith("h")?parseInt(e.substring(1)):null;if(n&&a===o)return $t(r,"paragraph",t).run();const{$head:i}=t.state.selection,l=0===i.parent.content.size;let s=$t(r,e,t);if(l)if("paragraph"===e)s=s.setTextSize(ft).setFontFamily(vt).setColor(bt);else{const t=parseInt(e.substring(1)),r=_t[t];s=s.setTextSize(r.fontSize).setFontFamily(r.fontFamily).setColor(bt)}return s.run()}const wt=mt.YY.create({name:"headingShortcuts",addKeyboardShortcuts(){return{"Mod-Alt-2":()=>zt(this.editor,"h2"),"Mod-Alt-3":()=>zt(this.editor,"h3"),"Mod-Alt-4":()=>zt(this.editor,"h4"),"Mod-Alt-5":()=>zt(this.editor,"h5")}}});function kt(...t){const e={blockuments:{},items:{}};for(const r of t)Object.assign(e.blockuments,r.blockuments),Object.assign(e.items,r.items);return e}var Ct=r(4717),At=r(3004),Et=r(4758),It=r(2359),St=r(31),Lt=r(2740),Pt=r(5873),Mt=r(9395);const Tt=/([a-z%]+)\s*$/i,Rt=mt.YY.create({name:"textSize",addGlobalAttributes:()=>[{types:["textStyle","highlight"],attributes:{textSize:{default:ft,parseHTML(t){const e=t.style.fontSize,r=parseFloat(e);if(isNaN(r))return null;const n=Tt.exec(e);if(null==n)return null;switch(n[1]){case"rem":return Math.round(10*r);case"px":return Math.round(r);default:return null}},renderHTML:t=>({style:`font-size: ${t.textSize/10}rem`})}}}],addCommands:()=>({setTextSize:t=>({chain:e,editor:r})=>{const n=r.isActive("highlight"),a=e().setMark("textStyle",{textSize:t});return n&&a.setMark("highlight",{textSize:t}),a.run()}})}),jt=mt.YY.create({name:"lineHeight",addGlobalAttributes:()=>[{types:["paragraph","heading"],attributes:{lineHeight:{default:gt,parseHTML(t){const e=t.style.lineHeight,r=parseFloat(e);return isNaN(r)?null:r},renderHTML:t=>({style:`line-height: ${t.lineHeight};`})}}}],addCommands:()=>({setLineHeight:t=>({commands:e})=>{const r=e.updateAttributes("paragraph",{lineHeight:t}),n=e.updateAttributes("heading",{lineHeight:t});return r&&n}})}),Ht=mt.YY.create({name:"fontFamily",addGlobalAttributes:()=>[{types:["textStyle"],attributes:{fontFamily:{default:vt,parseHTML:t=>t.style.fontFamily,renderHTML:t=>t.fontFamily?{style:`font-family: ${t.fontFamily}`}:{}}}}],addCommands:()=>({setFontFamily:t=>({chain:e})=>e().setMark("textStyle",{fontFamily:t}).run()})});Ct.A.configure({types:["textStyle"]});const Vt=mt.YY.create({name:"init",addCommands:()=>({initFontFamily:()=>({chain:t})=>t().setFontFamily(vt).run(),initLineHeight:()=>({chain:t})=>t().setLineHeight(gt).run(),initTextSize:()=>({chain:t})=>t().setTextSize(ft).run(),initColor:()=>({chain:t})=>t().setColor(bt).run()})}),Bt="latestDefocusedSelectionDecoration",Dt=mt.YY.create({name:Bt,addProseMirrorPlugins:()=>[new ht.k_({key:new ht.hs(Bt),state:{init:t=>Pt.zF.empty,apply(t,e){const{doc:r,selection:n}=t,a=t.getMeta(Bt),o=n&&n.from!==n.to;if(!o||"focus"===a?.action)return Pt.zF.empty;if(o&&"blur"===a?.action){const t=Pt.NZ.inline(n.from,n.to,{class:"latest-defocused-selection",nodeName:"mark"});return Pt.zF.create(r,[t])}return e}},props:{decorations(t){return this.getState(t)},handleDOMEvents:{blur(t){const{tr:e}=t.state,r=e.setMeta(Bt,{from:e.selection.from,to:e.selection.to,action:"blur"});t.dispatch(r)},focus(t){const{tr:e}=t.state,r=e.setMeta(Bt,{from:e.selection.from,to:e.selection.to,action:"focus"});t.dispatch(r)}}}})]}),Nt=mt.YY.create({name:"clearMarksOnEnter",addKeyboardShortcuts(){return{Enter:()=>{const{state:t}=this.editor,{selection:e}=t,{$from:r,empty:n}=e;if(!n)return!1;const a=r.parent;if("heading"!==a.type.name)return!1;const o=r.marks().filter((t=>"textStyle"===t.type.name));let i=null;o.length>0&&(i=o[0].attrs.color||null);const l=a.attrs.textAlign||"left";let s=this.editor.chain().splitBlock().setParagraph().setTextAlign(l);return s=s.unsetMark("bold").unsetMark("italic").unsetMark("underline").unsetMark("strike").unsetMark("highlight"),s=i?s.setMark("textStyle",{color:i}):s.unsetMark("textStyle"),s.run()}}}}),Ot=[Mt.A.configure({history:!1,heading:{levels:[2,3,4,5]}}),It.A.configure({types:["heading","paragraph"]}),At.Ay.configure({multicolor:!0}),wt,Nt,St.A,Ct.A,Rt,jt,Lt.A,Et.A,Ht,Vt,Dt];(0,mt._w)(Ot);class Ft extends n.z.ZodType{constructor(t){super({}),this._object=t}_parse(t){const e={},{data:r}=t;if(r&&"object"==typeof r&&!Array.isArray(r))for(const[t,n]of Object.entries(this._object.shape))if(Object.hasOwn(r,t)){const a=r[t],o=n.safeParse(a);o.success&&(e[t]=o.data)}return{status:"valid",value:e}}}function Kt(t){return new Ft(t)}const qt=n.z.object({themeId:n.z.string(),accentContrast:n.z.enum(["AUTO","BLACK","LIGHT","DARK"]).nullable().optional(),allowSearch:n.z.boolean(),animateBlockEntrance:n.z.boolean(),blockCorners:n.z.enum(["ROUNDED","SQUARED"]),blockNavigationType:n.z.enum(["CONTINOUS","STEPPED"]).nullable().optional(),blockPaddingBottom:n.z.number(),blockPaddingTop:n.z.number(),buttonNavigationStyle:n.z.enum(["FULL","FLOATING","FLOATING_FULL"]),buttonInlineStyle:n.z.enum(["ROUNDED","SQUARED"]),buttonScheme:n.z.enum(["ACCENT","DARK","LIGHT","TINT"]),colorAccent:n.z.string(),compactShowLessonCount:n.z.boolean(),coverImage:n.z.string(),coverImageAlpha:n.z.number(),coverImageColor:n.z.enum(["ACCENT","DARK","LIGHT"]).nullable().optional(),coverImageDefault:n.z.string().nullable().optional(),coverPageType:n.z.enum(["ACCENT","CENTERED","CENTERED_ACCENT_TINT","CENTERED_OVERLAY","CENTERED_IMAGE","IMAGE","LEFT","LEFT_OVERLAY","SPLIT_LEFT","SPLIT_LEFT_IMAGE","SPLIT_RIGHT","SPLIT_RIGHT_IMAGE","TWO_THIRDS_LEFT_IMAGE","TWO_THIRDS_RIGHT_IMAGE","WHITE"]),customColorLessonHeaderContrast:n.z.enum(["AUTO","BLACK","LIGHT","DARK"]).nullable().optional(),enableVideoPlaybackSpeed:n.z.boolean().nullable().optional(),hideCoverPage:n.z.boolean().nullable().optional(),hideLessonHeaders:n.z.boolean().nullable().optional(),lessonHeaderColor:n.z.string().nullable().optional(),lessonHeaderImage:n.z.string(),lessonHeaderImageAlpha:n.z.number(),lessonHeaderImageColor:n.z.enum(["ACCENT","DARK","LIGHT"]),lessonHeaderSize:n.z.enum(["LARGE","MEDIUM","SMALL"]),lessonHeaderStyle:n.z.enum(["ACCENT","BLACK","COLOR","DARK","GRAY","IMAGE","LIGHT","TINT"]),navigation:n.z.boolean(),navigationRestricted:n.z.boolean(),navigationStyle:n.z.enum(["ACCENT","DARK","DARK_ACCENT","DARK_IMAGE","LIGHT","LIGHT_ACCENT","LIGHT_IMAGE","GRAY","TINT"]),navigationType:n.z.enum(["COMPACT","OVERLAY","SIDEBAR"]),showAuthor:n.z.boolean(),showLessonCount:n.z.boolean(),showNavigationButtons:n.z.boolean(),sidebarStartsOpen:n.z.boolean(),bodyTypefaceId:n.z.string().nullable().optional(),headingTypefaceId:n.z.string().nullable().optional(),uiTypefaceId:n.z.string().nullable().optional(),colors:n.z.array(n.z.string()).nullable().optional()}),Gt=n.z.enum(["bold","regular","light","italic","black","semibold","semibolditalic","bolditalic","medium"]),Ut=n.z.object({id:n.z.string(),key:n.z.string(),original:n.z.string().nullable(),style:Gt}),Yt=n.z.object({id:n.z.string(),name:n.z.string(),author:n.z.string().nullable(),createdAt:n.z.string(),default:n.z.boolean(),fonts:n.z.record(Ut)}),Xt=n.z.record(Yt),Wt=n.z.union([n.z.boolean(),n.z.number(),n.z.string()]),Zt=n.z.record(Wt),Qt=n.z.object({backgroundColor:n.z.string().optional()});Kt(n.z.object({theme:Kt(qt),typefaces:Xt,featureFlags:Zt,block:Qt})),n.z.object({key:n.z.string(),url:n.z.string(),refs:n.z.string().optional(),jobId:n.z.string(),courseId:n.z.string(),inputKey:n.z.string(),lessonId:n.z.string(),original:n.z.string(),uploadId:n.z.string(),mediaType:n.z.enum(["audio","video"]),thumbnail:n.z.string(),transcodeId:n.z.string(),state:n.z.enum(["COMPLETE","CANCELLED","ERROR"]),done:n.z.boolean(),duration:n.z.number()}),n.z.object({id:n.z.string(),blockumentId:n.z.string(),name:n.z.string().max(128),isComponent:n.z.boolean().default(!1)})}}]);
