# Supplementary material for: Exploring Applications of Artificial Intelligence Tools in Clinical Care and Health Professions Education: An Online Module for Students
Source: MedEdPORTAL. 2025 May 1;21:11524. doi: 10.15766/mep_2374-8265.11524 (PMC12043951; doi:10.15766/mep_2374-8265.11524)
Supplement: Supplementary file 1 — AI in Medicine folderPre- and Posttest.docxFeedback Survey.docx [file mep_2374-8265.11524-s001.zip › A. AI in Medicine/lib/mondrian/entry.js]

var mondrian;(()=>{"use strict";var e,r,t,n,o,a,i,l,u,s,d,f,c,p,h,v,m,g,b,y,w,S,k,P,j={3213:(e,r,t)=>{var n={"./learn-react":()=>Promise.all([t.e(503),t.e(643)]).then((()=>()=>t(3643)))},o=(e,r)=>(t.R=r,r=t.o(n,e)?n[e]():Promise.resolve().then((()=>{throw new Error('Module "'+e+'" does not exist in container.')})),t.R=void 0,r),a=(e,r)=>{if(t.S){var n="default",o=t.S[n];if(o&&o!==e)throw new Error("Container initialization failed as it has already been initialized with a different share scope");return t.S[n]=e,t.I(n,r)}};t.d(r,{get:()=>o,init:()=>a})}},E={};function O(e){var r=E[e];if(void 0!==r)return r.exports;var t=E[e]={id:e,loaded:!1,exports:{}};return j[e](t,t.exports,O),t.loaded=!0,t.exports}O.m=j,O.c=E,O.n=e=>{var r=e&&e.__esModule?()=>e.default:()=>e;return O.d(r,{a:r}),r},O.d=(e,r)=>{for(var t in r)O.o(r,t)&&!O.o(e,t)&&Object.defineProperty(e,t,{enumerable:!0,get:r[t]})},O.f={},O.e=e=>Promise.all(Object.keys(O.f).reduce(((r,t)=>(O.f[t](e,r),r)),[])),O.u=e=>({112:"215fe725",179:"c16e7dd3",295:"6eb617eb",356:"825dd797",396:"beccd965",503:"44997117",598:"56ae9b9c",643:"8f15de33",705:"5ebb90af",731:"9e55e1d2"}[e]+".js"),O.g=function(){if("object"==typeof globalThis)return globalThis;try{return this||new Function("return this")()}catch(e){if("object"==typeof window)return window}}(),O.o=(e,r)=>Object.prototype.hasOwnProperty.call(e,r),e={},r="@articulate/mondrian-bundles:",O.l=(t,n,o,a)=>{if(e[t])e[t].push(n);else{var i,l;if(void 0!==o)for(var u=document.getElementsByTagName("script"),s=0;s<u.length;s++){var d=u[s];if(d.getAttribute("src")==t||d.getAttribute("data-webpack")==r+o){i=d;break}}i||(l=!0,(i=document.createElement("script")).charset="utf-8",i.timeout=120,O.nc&&i.setAttribute("nonce",O.nc),i.setAttribute("data-webpack",r+o),i.src=t),e[t]=[n];var f=(r,n)=>{i.onerror=i.onload=null,clearTimeout(c);var o=e[t];if(delete e[t],i.parentNode&&i.parentNode.removeChild(i),o&&o.forEach((e=>e(n))),r)return r(n)},c=setTimeout(f.bind(null,void 0,{type:"timeout",target:i}),12e4);i.onerror=f.bind(null,i.onerror),i.onload=f.bind(null,i.onload),l&&document.head.appendChild(i)}},O.r=e=>{"undefined"!=typeof Symbol&&Symbol.toStringTag&&Object.defineProperty(e,Symbol.toStringTag,{value:"Module"}),Object.defineProperty(e,"__esModule",{value:!0})},O.nmd=e=>(e.paths=[],e.children||(e.children=[]),e),(()=>{O.S={};var e={},r={};O.I=(t,n)=>{n||(n=[]);var o=r[t];if(o||(o=r[t]={}),!(n.indexOf(o)>=0)){if(n.push(o),e[t])return e[t];O.o(O.S,t)||(O.S[t]={});var a=O.S[t],i="@articulate/mondrian-bundles",l=(e,r,t,n)=>{var o=a[e]=a[e]||{},l=o[r];(!l||!l.loaded&&(!n!=!l.eager?n:i>l.from))&&(o[r]={get:t,from:i,eager:!!n})},u=[];return"default"===t&&(l("svelte/internal","^4.2.0",(()=>Promise.all([O.e(112),O.e(356)]).then((()=>()=>O(7112))))),l("svelte/store","^4.2.0",(()=>Promise.all([O.e(112),O.e(396)]).then((()=>()=>O(4705))))),l("svelte","^4.2.0",(()=>Promise.all([O.e(112),O.e(598)]).then((()=>()=>O(7179)))))),e[t]=u.length?Promise.all(u).then((()=>e[t]=1)):1}}})(),(()=>{var e;O.g.importScripts&&(e=O.g.location+"");var r=O.g.document;if(!e&&r&&(r.currentScript&&(e=r.currentScript.src),!e)){var t=r.getElementsByTagName("script");if(t.length)for(var n=t.length-1;n>-1&&(!e||!/^http(s?):/.test(e));)e=t[n--].src}if(!e)throw new Error("Automatic publicPath is not supported in this browser");e=e.replace(/#.*$/,"").replace(/\?.*$/,"").replace(/\/[^\/]+$/,"/"),O.p=e})(),t=e=>{var r=e=>e.split(".").map((e=>+e==e?+e:e)),t=/^([^-+]+)?(?:-([^+]+))?(?:\+(.+))?$/.exec(e),n=t[1]?r(t[1]):[];return t[2]&&(n.length++,n.push.apply(n,r(t[2]))),t[3]&&(n.push([]),n.push.apply(n,r(t[3]))),n},n=(e,r)=>{e=t(e),r=t(r);for(var n=0;;){if(n>=e.length)return n<r.length&&"u"!=(typeof r[n])[0];var o=e[n],a=(typeof o)[0];if(n>=r.length)return"u"==a;var i=r[n],l=(typeof i)[0];if(a!=l)return"o"==a&&"n"==l||"s"==l||"u"==a;if("o"!=a&&"u"!=a&&o!=i)return o<i;n++}},o=e=>{var r=e[0],t="";if(1===e.length)return"*";if(r+.5){t+=0==r?">=":-1==r?"<":1==r?"^":2==r?"~":r>0?"=":"!=";for(var n=1,a=1;a<e.length;a++)n--,t+="u"==(typeof(l=e[a]))[0]?"-":(n>0?".":"")+(n=2,l);return t}var i=[];for(a=1;a<e.length;a++){var l=e[a];i.push(0===l?"not("+u()+")":1===l?"("+u()+" || "+u()+")":2===l?i.pop()+" "+i.pop():o(l))}return u();function u(){return i.pop().replace(/^\((.+)\)$/,"$1")}},a=(e,r)=>{if(0 in e){r=t(r);var n=e[0],o=n<0;o&&(n=-n-1);for(var i=0,l=1,u=!0;;l++,i++){var s,d,f=l<e.length?(typeof e[l])[0]:"";if(i>=r.length||"o"==(d=(typeof(s=r[i]))[0]))return!u||("u"==f?l>n&&!o:""==f!=o);if("u"==d){if(!u||"u"!=f)return!1}else if(u)if(f==d)if(l<=n){if(s!=e[l])return!1}else{if(o?s>e[l]:s<e[l])return!1;s!=e[l]&&(u=!1)}else if("s"!=f&&"n"!=f){if(o||l<=n)return!1;u=!1,l--}else{if(l<=n||d<f!=o)return!1;u=!1}else"s"!=f&&"n"!=f&&(u=!1,l--)}}var c=[],p=c.pop.bind(c);for(i=1;i<e.length;i++){var h=e[i];c.push(1==h?p()|p():2==h?p()&p():h?a(h,r):!p())}return!!p()},i=(e,r)=>e&&O.o(e,r),l=e=>(e.loaded=1,e.get()),u=e=>Object.keys(e).reduce(((r,t)=>(e[t].eager&&(r[t]=e[t]),r)),{}),s=(e,r,t,o)=>{var i=o?u(e[r]):e[r];return(r=Object.keys(i).reduce(((e,r)=>!a(t,r)||e&&!n(e,r)?e:r),0))&&i[r]},d=(e,r,t)=>{var o=t?u(e[r]):e[r];return Object.keys(o).reduce(((e,r)=>!e||!o[e].loaded&&n(e,r)?r:e),0)},f=(e,r,t,n)=>"Unsatisfied version "+t+" from "+(t&&e[r][t].from)+" of shared singleton module "+r+" (required "+o(n)+")",c=(e,r,t,n,a)=>{var i=e[t];return"No satisfying version ("+o(n)+")"+(a?" for eager consumption":"")+" of shared module "+t+" found in shared scope "+r+".\nAvailable versions: "+Object.keys(i).map((e=>e+" from "+i[e].from)).join(", ")},p=e=>{throw new Error(e)},h=e=>{"undefined"!=typeof console&&console.warn&&console.warn(e)},m=(e,r,t)=>t?t():((e,r)=>p("Shared module "+r+" doesn't exist in shared scope "+e))(e,r),g=(v=e=>function(r,t,n,o,a){var i=O.I(r);return i&&i.then&&!n?i.then(e.bind(e,r,O.S[r],t,!1,o,a)):e(r,O.S[r],t,n,o,a)})(((e,r,t,n,o,a)=>{if(!i(r,t))return m(e,t,a);var u=s(r,t,o,n);return u?l(u):a?a():void p(c(r,e,t,o,n))})),b=v(((e,r,t,n,o,u)=>{if(!i(r,t))return m(e,t,u);var s=d(r,t,n);return a(o,s)||h(f(r,t,s,o)),l(r[t][s])})),y=v(((e,r,t,n,o,u)=>{if(!i(r,t))return m(e,t,u);var s=d(r,t,n);return a(o,s)||p(f(r,t,s,o)),l(r[t][s])})),w={},S={1120:()=>g("default","svelte/store",!1,[1,4,2,0],(()=>Promise.all([O.e(112),O.e(705)]).then((()=>()=>O(4705))))),6170:()=>y("default","react",!1,[,[1,19,0,0],[1,18,3,1],1]),6218:()=>b("default","svelte/internal",!1,[1,4,2,0],(()=>O.e(112).then((()=>()=>O(7112))))),7268:()=>b("default","svelte",!1,[1,4,2,0],(()=>Promise.all([O.e(112),O.e(179)]).then((()=>()=>O(7179)))))},k={643:[1120,6170,6218,7268]},P={},O.f.consumes=(e,r)=>{O.o(k,e)&&k[e].forEach((e=>{if(O.o(w,e))return r.push(w[e]);if(!P[e]){var t=r=>{w[e]=0,O.m[e]=t=>{delete O.c[e],t.exports=r()}};P[e]=!0;var n=r=>{delete w[e],O.m[e]=t=>{throw delete O.c[e],r}};try{var o=S[e]();o.then?r.push(w[e]=o.then(t).catch(n)):t(o)}catch(e){n(e)}}}))},(()=>{var e={711:0};O.f.j=(r,t)=>{var n=O.o(e,r)?e[r]:void 0;if(0!==n)if(n)t.push(n[2]);else{var o=new Promise(((t,o)=>n=e[r]=[t,o]));t.push(n[2]=o);var a=O.p+O.u(r),i=new Error;O.l(a,(t=>{if(O.o(e,r)&&(0!==(n=e[r])&&(e[r]=void 0),n)){var o=t&&("load"===t.type?"missing":t.type),a=t&&t.target&&t.target.src;i.message="Loading chunk "+r+" failed.\n("+o+": "+a+")",i.name="ChunkLoadError",i.type=o,i.request=a,n[1](i)}}),"chunk-"+r,r)}};var r=(r,t)=>{var n,o,a=t[0],i=t[1],l=t[2],u=0;if(a.some((r=>0!==e[r]))){for(n in i)O.o(i,n)&&(O.m[n]=i[n]);l&&l(O)}for(r&&r(t);u<a.length;u++)o=a[u],O.o(e,o)&&e[o]&&e[o][0](),e[o]=0},t=self.webpackChunk_articulate_mondrian_bundles=self.webpackChunk_articulate_mondrian_bundles||[];t.forEach(r.bind(null,0)),t.push=r.bind(null,t.push.bind(t))})(),O.nc=void 0;var _=O(3213);mondrian=_})();
