# Supplementary material for: Exploring Applications of Artificial Intelligence Tools in Clinical Care and Health Professions Education: An Online Module for Students
Source: MedEdPORTAL. 2025 May 1;21:11524. doi: 10.15766/mep_2374-8265.11524 (PMC12043951; doi:10.15766/mep_2374-8265.11524)
Supplement: Supplementary file 1 — AI in Medicine folderPre- and Posttest.docxFeedback Survey.docx [file mep_2374-8265.11524-s001.zip › A. AI in Medicine/lib/rise/10cbab57.js]

/*! For license information please see 10cbab57.js.LICENSE.txt */
"use strict";(self.wpRiseJsonp=self.wpRiseJsonp||[]).push([["math"],{37977:function(t,e,Q){var T,r=this&&this.__extends||(T=function(t,e){return T=Object.setPrototypeOf||{__proto__:[]}instanceof Array&&function(t,e){t.__proto__=e}||function(t,e){for(var Q in e)Object.prototype.hasOwnProperty.call(e,Q)&&(t[Q]=e[Q])},T(t,e)},function(t,e){if("function"!=typeof e&&null!==e)throw new TypeError("Class extends value "+String(e)+" is not a constructor or null");function Q(){this.constructor=t}T(t,e),t.prototype=null===e?Object.create(e):(Q.prototype=e.prototype,new Q)}),n=this&&this.__values||function(t){var e="function"==typeof Symbol&&Symbol.iterator,Q=e&&t[e],T=0;if(Q)return Q.call(t);if(t&&"number"==typeof t.length)return{next:function(){return t&&T>=t.length&&(t=void 0),{value:t&&t[T++],done:!t}}};throw new TypeError(e?"Object is not iterable.":"Symbol.iterator is not defined.")};Object.defineProperty(e,"__esModule",{value:!0}),e.HTMLAdaptor=void 0;var o=function(t){function e(e){var Q=t.call(this,e.document)||this;return Q.window=e,Q.parser=new e.DOMParser,Q}return r(e,t),e.prototype.parse=function(t,e){return void 0===e&&(e="text/html"),this.parser.parseFromString(t,e)},e.prototype.create=function(t,e){return e?this.document.createElementNS(e,t):this.document.createElement(t)},e.prototype.text=function(t){return this.document.createTextNode(t)},e.prototype.head=function(t){return t.head||t},e.prototype.body=function(t){return t.body||t},e.prototype.root=function(t){return t.documentElement||t},e.prototype.doctype=function(t){return t.doctype?"<!DOCTYPE ".concat(t.doctype.name,">"):""},e.prototype.tags=function(t,e,Q){void 0===Q&&(Q=null);var T=Q?t.getElementsByTagNameNS(Q,e):t.getElementsByTagName(e);return Array.from(T)},e.prototype.getElements=function(t,e){var Q,T,r=[];try{for(var o=n(t),i=o.next();!i.done;i=o.next()){var a=i.value;"string"==typeof a?r=r.concat(Array.from(this.document.querySelectorAll(a))):Array.isArray(a)||a instanceof this.window.NodeList||a instanceof this.window.HTMLCollection?r=r.concat(Array.from(a)):r.push(a)}}catch(t){Q={error:t}}finally{try{i&&!i.done&&(T=o.return)&&T.call(o)}finally{if(Q)throw Q.error}}return r},e.prototype.contains=function(t,e){return t.contains(e)},e.prototype.parent=function(t){return t.parentNode},e.prototype.append=function(t,e){return t.appendChild(e)},e.prototype.insert=function(t,e){return this.parent(e).insertBefore(t,e)},e.prototype.remove=function(t){return this.parent(t).removeChild(t)},e.prototype.replace=function(t,e){return this.parent(e).replaceChild(t,e)},e.prototype.clone=function(t){return t.cloneNode(!0)},e.prototype.split=function(t,e){return t.splitText(e)},e.prototype.next=function(t){return t.nextSibling},e.prototype.previous=function(t){return t.previousSibling},e.prototype.firstChild=function(t){return t.firstChild},e.prototype.lastChild=function(t){return t.lastChild},e.prototype.childNodes=function(t){return Array.from(t.childNodes)},e.prototype.childNode=function(t,e){return t.childNodes[e]},e.prototype.kind=function(t){var e=t.nodeType;return 1===e||3===e||8===e?t.nodeName.toLowerCase():""},e.prototype.value=function(t){return t.nodeValue||""},e.prototype.textContent=function(t){return t.textContent},e.prototype.innerHTML=function(t){return t.innerHTML},e.prototype.outerHTML=function(t){return t.outerHTML},e.prototype.serializeXML=function(t){return(new this.window.XMLSerializer).serializeToString(t)},e.prototype.setAttribute=function(t,e,Q,T){return void 0===T&&(T=null),T?(e=T.replace(/.*\//,"")+":"+e.replace(/^.*:/,""),t.setAttributeNS(T,e,Q)):t.setAttribute(e,Q)},e.prototype.getAttribute=function(t,e){return t.getAttribute(e)},e.prototype.removeAttribute=function(t,e){return t.removeAttribute(e)},e.prototype.hasAttribute=function(t,e){return t.hasAttribute(e)},e.prototype.allAttributes=function(t){return Array.from(t.attributes).map((function(t){return{name:t.name,value:t.value}}))},e.prototype.addClass=function(t,e){t.classList?t.classList.add(e):t.className=(t.className+" "+e).trim()},e.prototype.removeClass=function(t,e){t.classList?t.classList.remove(e):t.className=t.className.split(/ /).filter((function(t){return t!==e})).join(" ")},e.prototype.hasClass=function(t,e){return t.classList?t.classList.contains(e):t.className.split(/ /).indexOf(e)>=0},e.prototype.setStyle=function(t,e,Q){t.style[e]=Q},e.prototype.getStyle=function(t,e){return t.style[e]},e.prototype.allStyles=function(t){return t.style.cssText},e.prototype.insertRules=function(t,e){var Q,T;try{for(var r=n(e.reverse()),o=r.next();!o.done;o=r.next()){var i=o.value;try{t.sheet.insertRule(i,0)}catch(t){console.warn("MathJax: can't insert css rule '".concat(i,"': ").concat(t.message))}}}catch(t){Q={error:t}}finally{try{o&&!o.done&&(T=r.return)&&T.call(r)}finally{if(Q)throw Q.error}}},e.prototype.fontSize=function(t){var e=this.window.getComputedStyle(t);return parseFloat(e.fontSize)},e.prototype.fontFamily=function(t){return this.window.getComputedStyle(t).fontFamily||""},e.prototype.nodeSize=function(t,e,Q){if(void 0===e&&(e=1),void 0===Q&&(Q=!1),Q&&t.getBBox){var T=t.getBBox();return[T.width/e,T.height/e]}return[t.offsetWidth/e,t.offsetHeight/e]},e.prototype.nodeBBox=function(t){var e=t.getBoundingClientRect();return{left:e.left,right:e.right,top:e.top,bottom:e.bottom}},e}(Q(70373).AbstractDOMAdaptor);e.HTMLAdaptor=o},32486:(t,e,Q)=>{e.browserAdaptor=void 0;var T=Q(37977);e.browserAdaptor=function(){return new T.HTMLAdaptor(window)}},78865:(t,e)=>{Object.defineProperty(e,"__esModule",{value:!0}),e.VERSION=void 0,e.VERSION="3.2.2"},70373:function(t,e){var Q=this&&this.__values||function(t){var e="function"==typeof Symbol&&Symbol.iterator,Q=e&&t[e],T=0;if(Q)return Q.call(t);if(t&&"number"==typeof t.length)return{next:function(){return t&&T>=t.length&&(t=void 0),{value:t&&t[T++],done:!t}}};throw new TypeError(e?"Object is not iterable.":"Symbol.iterator is not defined.")};Object.defineProperty(e,"__esModule",{value:!0}),e.AbstractDOMAdaptor=void 0;var T=function(){function t(t){void 0===t&&(t=null),this.document=t}return t.prototype.node=function(t,e,T,r){var n,o;void 0===e&&(e={}),void 0===T&&(T=[]);var i=this.create(t,r);this.setAttributes(i,e);try{for(var a=Q(T),s=a.next();!s.done;s=a.next()){var l=s.value;this.append(i,l)}}catch(t){n={error:t}}finally{try{s&&!s.done&&(o=a.return)&&o.call(a)}finally{if(n)throw n.error}}return i},t.prototype.setAttributes=function(t,e){var T,r,n,o,i,a;if(e.style&&"string"!=typeof e.style)try{for(var s=Q(Object.keys(e.style)),l=s.next();!l.done;l=s.next()){var c=l.value;this.setStyle(t,c.replace(/-([a-z])/g,(function(t,e){return e.toUpperCase()})),e.style[c])}}catch(t){T={error:t}}finally{try{l&&!l.done&&(r=s.return)&&r.call(s)}finally{if(T)throw T.error}}if(e.properties)try{for(var u=Q(Object.keys(e.properties)),p=u.next();!p.done;p=u.next()){t[c=p.value]=e.properties[c]}}catch(t){n={error:t}}finally{try{p&&!p.done&&(o=u.return)&&o.call(u)}finally{if(n)throw n.error}}try{for(var h=Q(Object.keys(e)),f=h.next();!f.done;f=h.next()){"style"===(c=f.value)&&"string"!=typeof e.style||"properties"===c||this.setAttribute(t,c,e[c])}}catch(t){i={error:t}}finally{try{f&&!f.done&&(a=h.return)&&a.call(h)}finally{if(i)throw i.error}}},t.prototype.replace=function(t,e){return this.insert(t,e),this.remove(e),e},t.prototype.childNode=function(t,e){return this.childNodes(t)[e]},t.prototype.allClasses=function(t){var e=this.getAttribute(t,"class");return e?e.replace(/  +/g," ").replace(/^ /,"").replace(/ $/,"").split(/ /):[]},t}();e.AbstractDOMAdaptor=T},47113:(t,e,Q)=>{Object.defineProperty(e,"__esModule",{value:!0}),e.AbstractFindMath=void 0;var T=Q(84155),r=function(){function t(t){var e=this.constructor;this.options=(0,T.userOptions)((0,T.defaultOptions)({},e.OPTIONS),t)}return t.OPTIONS={},t}();e.AbstractFindMath=r},12214:function(t,e,Q){var T,r=this&&this.__extends||(T=function(t,e){return T=Object.setPrototypeOf||{__proto__:[]}instanceof Array&&function(t,e){t.__proto__=e}||function(t,e){for(var Q in e)Object.prototype.hasOwnProperty.call(e,Q)&&(t[Q]=e[Q])},T(t,e)},function(t,e){if("function"!=typeof e&&null!==e)throw new TypeError("Class extends value "+String(e)+" is not a constructor or null");function Q(){this.constructor=t}T(t,e),t.prototype=null===e?Object.create(e):(Q.prototype=e.prototype,new Q)});Object.defineProperty(e,"__esModule",{value:!0}),e.AbstractHandler=void 0;var n=function(t){function e(){return null!==t&&t.apply(this,arguments)||this}return r(e,t),e}(Q(53211).AbstractMathDocument),o=function(){function t(t,e){void 0===e&&(e=5),this.documentClass=n,this.adaptor=t,this.priority=e}return Object.defineProperty(t.prototype,"name",{get:function(){return this.constructor.NAME},enumerable:!1,configurable:!0}),t.prototype.handlesDocument=function(t){return!1},t.prototype.create=function(t,e){return new this.documentClass(t,this.adaptor,e)},t.NAME="generic",t}();e.AbstractHandler=o},47882:function(t,e,Q){var T,r=this&&this.__extends||(T=function(t,e){return T=Object.setPrototypeOf||{__proto__:[]}instanceof Array&&function(t,e){t.__proto__=e}||function(t,e){for(var Q in e)Object.prototype.hasOwnProperty.call(e,Q)&&(t[Q]=e[Q])},T(t,e)},function(t,e){if("function"!=typeof e&&null!==e)throw new TypeError("Class extends value "+String(e)+" is not a constructor or null");function Q(){this.constructor=t}T(t,e),t.prototype=null===e?Object.create(e):(Q.prototype=e.prototype,new Q)}),n=this&&this.__values||function(t){var e="function"==typeof Symbol&&Symbol.iterator,Q=e&&t[e],T=0;if(Q)return Q.call(t);if(t&&"number"==typeof t.length)return{next:function(){return t&&T>=t.length&&(t=void 0),{value:t&&t[T++],done:!t}}};throw new TypeError(e?"Object is not iterable.":"Symbol.iterator is not defined.")};Object.defineProperty(e,"__esModule",{value:!0}),e.HandlerList=void 0;var o=function(t){function e(){return null!==t&&t.apply(this,arguments)||this}return r(e,t),e.prototype.register=function(t){return this.add(t,t.priority)},e.prototype.unregister=function(t){this.remove(t)},e.prototype.handlesDocument=function(t){var e,Q;try{for(var T=n(this),r=T.next();!r.done;r=T.next()){var o=r.value.item;if(o.handlesDocument(t))return o}}catch(t){e={error:t}}finally{try{r&&!r.done&&(Q=T.return)&&Q.call(T)}finally{if(e)throw e.error}}throw new Error("Can't find handler for document")},e.prototype.document=function(t,e){return void 0===e&&(e=null),this.handlesDocument(t).create(t,e)},e}(Q(8034).PrioritizedList);e.HandlerList=o},53703:(t,e,Q)=>{Object.defineProperty(e,"__esModule",{value:!0}),e.AbstractInputJax=void 0;var T=Q(84155),r=Q(25429),n=function(){function t(t){void 0===t&&(t={}),this.adaptor=null,this.mmlFactory=null;var e=this.constructor;this.options=(0,T.userOptions)((0,T.defaultOptions)({},e.OPTIONS),t),this.preFilters=new r.FunctionList,this.postFilters=new r.FunctionList}return Object.defineProperty(t.prototype,"name",{get:function(){return this.constructor.NAME},enumerable:!1,configurable:!0}),t.prototype.setAdaptor=function(t){this.adaptor=t},t.prototype.setMmlFactory=function(t){this.mmlFactory=t},t.prototype.initialize=function(){},t.prototype.reset=function(){for(var t=[],e=0;e<arguments.length;e++)t[e]=arguments[e]},Object.defineProperty(t.prototype,"processStrings",{get:function(){return!0},enumerable:!1,configurable:!0}),t.prototype.findMath=function(t,e){return[]},t.prototype.executeFilters=function(t,e,Q,T){var r={math:e,document:Q,data:T};return t.execute(r),r.data},t.NAME="generic",t.OPTIONS={},t}();e.AbstractInputJax=n},53211:function(t,e,Q){var T,r=this&&this.__extends||(T=function(t,e){return T=Object.setPrototypeOf||{__proto__:[]}instanceof Array&&function(t,e){t.__proto__=e}||function(t,e){for(var Q in e)Object.prototype.hasOwnProperty.call(e,Q)&&(t[Q]=e[Q])},T(t,e)},function(t,e){if("function"!=typeof e&&null!==e)throw new TypeError("Class extends value "+String(e)+" is not a constructor or null");function Q(){this.constructor=t}T(t,e),t.prototype=null===e?Object.create(e):(Q.prototype=e.prototype,new Q)}),n=this&&this.__values||function(t){var e="function"==typeof Symbol&&Symbol.iterator,Q=e&&t[e],T=0;if(Q)return Q.call(t);if(t&&"number"==typeof t.length)return{next:function(){return t&&T>=t.length&&(t=void 0),{value:t&&t[T++],done:!t}}};throw new TypeError(e?"Object is not iterable.":"Symbol.iterator is not defined.")},o=this&&this.__read||function(t,e){var Q="function"==typeof Symbol&&t[Symbol.iterator];if(!Q)return t;var T,r,n=Q.call(t),o=[];try{for(;(void 0===e||e-- >0)&&!(T=n.next()).done;)o.push(T.value)}catch(t){r={error:t}}finally{try{T&&!T.done&&(Q=n.return)&&Q.call(n)}finally{if(r)throw r.error}}return o},i=this&&this.__spreadArray||function(t,e,Q){if(Q||2===arguments.length)for(var T,r=0,n=e.length;r<n;r++)!T&&r in e||(T||(T=Array.prototype.slice.call(e,0,r)),T[r]=e[r]);return t.concat(T||Array.prototype.slice.call(e))};Object.defineProperty(e,"__esModule",{value:!0}),e.AbstractMathDocument=e.resetAllOptions=e.resetOptions=e.RenderList=void 0;var a=Q(84155),s=Q(53703),l=Q(98886),c=Q(86450),u=Q(7265),p=Q(66335),h=Q(67476),f=function(t){function e(){return null!==t&&t.apply(this,arguments)||this}return r(e,t),e.create=function(t){var e,Q,T=new this;try{for(var r=n(Object.keys(t)),i=r.next();!i.done;i=r.next()){var a=i.value,s=o(this.action(a,t[a]),2),l=s[0],c=s[1];c&&T.add(l,c)}}catch(t){e={error:t}}finally{try{i&&!i.done&&(Q=r.return)&&Q.call(r)}finally{if(e)throw e.error}}return T},e.action=function(t,e){var Q,T,r,n,i,a,s=!0,l=e[0];if(1===e.length||"boolean"==typeof e[1])2===e.length&&(s=e[1]),i=(Q=o(this.methodActions(t),2))[0],a=Q[1];else if("string"==typeof e[1])if("string"==typeof e[2]){4===e.length&&(s=e[3]);var c=o(e.slice(1),2),u=c[0],p=c[1];i=(T=o(this.methodActions(u,p),2))[0],a=T[1]}else 3===e.length&&(s=e[2]),i=(r=o(this.methodActions(e[1]),2))[0],a=r[1];else 4===e.length&&(s=e[3]),i=(n=o(e.slice(1),2))[0],a=n[1];return[{id:t,renderDoc:i,renderMath:a,convert:s},l]},e.methodActions=function(t,e){return void 0===e&&(e=t),[function(e){return t&&e[t](),!1},function(t,Q){return e&&t[e](Q),!1}]},e.prototype.renderDoc=function(t,e){var Q,T;void 0===e&&(e=u.STATE.UNPROCESSED);try{for(var r=n(this.items),o=r.next();!o.done;o=r.next()){var i=o.value;if(i.priority>=e&&i.item.renderDoc(t))return}}catch(t){Q={error:t}}finally{try{o&&!o.done&&(T=r.return)&&T.call(r)}finally{if(Q)throw Q.error}}},e.prototype.renderMath=function(t,e,Q){var T,r;void 0===Q&&(Q=u.STATE.UNPROCESSED);try{for(var o=n(this.items),i=o.next();!i.done;i=o.next()){var a=i.value;if(a.priority>=Q&&a.item.renderMath(t,e))return}}catch(t){T={error:t}}finally{try{i&&!i.done&&(r=o.return)&&r.call(o)}finally{if(T)throw T.error}}},e.prototype.renderConvert=function(t,e,Q){var T,r;void 0===Q&&(Q=u.STATE.LAST);try{for(var o=n(this.items),i=o.next();!i.done;i=o.next()){var a=i.value;if(a.priority>Q)return;if(a.item.convert&&a.item.renderMath(t,e))return}}catch(t){T={error:t}}finally{try{i&&!i.done&&(r=o.return)&&r.call(o)}finally{if(T)throw T.error}}},e.prototype.findID=function(t){var e,Q;try{for(var T=n(this.items),r=T.next();!r.done;r=T.next()){var o=r.value;if(o.item.id===t)return o.item}}catch(t){e={error:t}}finally{try{r&&!r.done&&(Q=T.return)&&Q.call(T)}finally{if(e)throw e.error}}return null},e}(Q(8034).PrioritizedList);e.RenderList=f,e.resetOptions={all:!1,processed:!1,inputJax:null,outputJax:null},e.resetAllOptions={all:!0,processed:!0,inputJax:[],outputJax:[]};var d=function(t){function e(){return null!==t&&t.apply(this,arguments)||this}return r(e,t),e.prototype.compile=function(t){return null},e}(s.AbstractInputJax),L=function(t){function e(){return null!==t&&t.apply(this,arguments)||this}return r(e,t),e.prototype.typeset=function(t,e){return void 0===e&&(e=null),null},e.prototype.escaped=function(t,e){return null},e}(l.AbstractOutputJax),H=function(t){function e(){return null!==t&&t.apply(this,arguments)||this}return r(e,t),e}(c.AbstractMathList),y=function(t){function e(){return null!==t&&t.apply(this,arguments)||this}return r(e,t),e}(u.AbstractMathItem),m=function(){function t(e,Q,T){var r=this,n=this.constructor;this.document=e,this.options=(0,a.userOptions)((0,a.defaultOptions)({},n.OPTIONS),T),this.math=new(this.options.MathList||H),this.renderActions=f.create(this.options.renderActions),this.processed=new t.ProcessBits,this.outputJax=this.options.OutputJax||new L;var o=this.options.InputJax||[new d];Array.isArray(o)||(o=[o]),this.inputJax=o,this.adaptor=Q,this.outputJax.setAdaptor(Q),this.inputJax.map((function(t){return t.setAdaptor(Q)})),this.mmlFactory=this.options.MmlFactory||new p.MmlFactory,this.inputJax.map((function(t){return t.setMmlFactory(r.mmlFactory)})),this.outputJax.initialize(),this.inputJax.map((function(t){return t.initialize()}))}return Object.defineProperty(t.prototype,"kind",{get:function(){return this.constructor.KIND},enumerable:!1,configurable:!0}),t.prototype.addRenderAction=function(t){for(var e=[],Q=1;Q<arguments.length;Q++)e[Q-1]=arguments[Q];var T=o(f.action(t,e),2),r=T[0],n=T[1];this.renderActions.add(r,n)},t.prototype.removeRenderAction=function(t){var e=this.renderActions.findID(t);e&&this.renderActions.remove(e)},t.prototype.render=function(){return this.renderActions.renderDoc(this),this},t.prototype.rerender=function(t){return void 0===t&&(t=u.STATE.RERENDER),this.state(t-1),this.render(),this},t.prototype.convert=function(t,e){void 0===e&&(e={});var Q=(0,a.userOptions)({format:this.inputJax[0].name,display:!0,end:u.STATE.LAST,em:16,ex:8,containerWidth:null,lineWidth:1e6,scale:1,family:""},e),T=Q.format,r=Q.display,n=Q.end,o=Q.ex,i=Q.em,s=Q.containerWidth,l=Q.lineWidth,c=Q.scale,p=Q.family;null===s&&(s=80*o);var h=this.inputJax.reduce((function(t,e){return e.name===T?e:t}),null),f=new this.options.MathItem(t,h,r);return f.start.node=this.adaptor.body(this.document),f.setMetrics(i,o,s,l,c),this.outputJax.options.mtextInheritFont&&(f.outputData.mtextFamily=p),this.outputJax.options.merrorInheritFont&&(f.outputData.merrorFamily=p),f.convert(this,n),f.typesetRoot||f.root},t.prototype.findMath=function(t){return void 0===t&&(t=null),this.processed.set("findMath"),this},t.prototype.compile=function(){var t,e,Q,T;if(!this.processed.isSet("compile")){var r=[];try{for(var o=n(this.math),i=o.next();!i.done;i=o.next()){var a=i.value;this.compileMath(a),void 0!==a.inputData.recompile&&r.push(a)}}catch(e){t={error:e}}finally{try{i&&!i.done&&(e=o.return)&&e.call(o)}finally{if(t)throw t.error}}try{for(var s=n(r),l=s.next();!l.done;l=s.next()){var c=(a=l.value).inputData.recompile;a.state(c.state),a.inputData.recompile=c,this.compileMath(a)}}catch(t){Q={error:t}}finally{try{l&&!l.done&&(T=s.return)&&T.call(s)}finally{if(Q)throw Q.error}}this.processed.set("compile")}return this},t.prototype.compileMath=function(t){try{t.compile(this)}catch(e){if(e.retry||e.restart)throw e;this.options.compileError(this,t,e),t.inputData.error=e}},t.prototype.compileError=function(t,e){t.root=this.mmlFactory.create("math",null,[this.mmlFactory.create("merror",{"data-mjx-error":e.message,title:e.message},[this.mmlFactory.create("mtext",null,[this.mmlFactory.create("text").setText("Math input error")])])]),t.display&&t.root.attributes.set("display","block"),t.inputData.error=e.message},t.prototype.typeset=function(){var t,e;if(!this.processed.isSet("typeset")){try{for(var Q=n(this.math),T=Q.next();!T.done;T=Q.next()){var r=T.value;try{r.typeset(this)}catch(t){if(t.retry||t.restart)throw t;this.options.typesetError(this,r,t),r.outputData.error=t}}}catch(e){t={error:e}}finally{try{T&&!T.done&&(e=Q.return)&&e.call(Q)}finally{if(t)throw t.error}}this.processed.set("typeset")}return this},t.prototype.typesetError=function(t,e){t.typesetRoot=this.adaptor.node("mjx-container",{class:"MathJax mjx-output-error",jax:this.outputJax.name},[this.adaptor.node("span",{"data-mjx-error":e.message,title:e.message,style:{color:"red","background-color":"yellow","line-height":"normal"}},[this.adaptor.text("Math output error")])]),t.display&&this.adaptor.setAttributes(t.typesetRoot,{style:{display:"block",margin:"1em 0","text-align":"center"}}),t.outputData.error=e.message},t.prototype.getMetrics=function(){return this.processed.isSet("getMetrics")||(this.outputJax.getMetrics(this),this.processed.set("getMetrics")),this},t.prototype.updateDocument=function(){var t,e;if(!this.processed.isSet("updateDocument")){try{for(var Q=n(this.math.reversed()),T=Q.next();!T.done;T=Q.next()){T.value.updateDocument(this)}}catch(e){t={error:e}}finally{try{T&&!T.done&&(e=Q.return)&&e.call(Q)}finally{if(t)throw t.error}}this.processed.set("updateDocument")}return this},t.prototype.removeFromDocument=function(t){return void 0===t&&(t=!1),this},t.prototype.state=function(t,e){var Q,T;void 0===e&&(e=!1);try{for(var r=n(this.math),o=r.next();!o.done;o=r.next()){o.value.state(t,e)}}catch(t){Q={error:t}}finally{try{o&&!o.done&&(T=r.return)&&T.call(r)}finally{if(Q)throw Q.error}}return t<u.STATE.INSERTED&&this.processed.clear("updateDocument"),t<u.STATE.TYPESET&&(this.processed.clear("typeset"),this.processed.clear("getMetrics")),t<u.STATE.COMPILED&&this.processed.clear("compile"),this},t.prototype.reset=function(t){var Q;return void 0===t&&(t={processed:!0}),(t=(0,a.userOptions)(Object.assign({},e.resetOptions),t)).all&&Object.assign(t,e.resetAllOptions),t.processed&&this.processed.reset(),t.inputJax&&this.inputJax.forEach((function(e){return e.reset.apply(e,i([],o(t.inputJax),!1))})),t.outputJax&&(Q=this.outputJax).reset.apply(Q,i([],o(t.outputJax),!1)),this},t.prototype.clear=function(){return this.reset(),this.math.clear(),this},t.prototype.concat=function(t){return this.math.merge(t),this},t.prototype.clearMathItemsWithin=function(t){var e,Q=this.getMathItemsWithin(t);return(e=this.math).remove.apply(e,i([],o(Q),!1)),Q},t.prototype.getMathItemsWithin=function(t){var e,Q,T,r;Array.isArray(t)||(t=[t]);var o=this.adaptor,i=[],a=o.getElements(t,this.document);try{t:for(var s=n(this.math),l=s.next();!l.done;l=s.next()){var c=l.value;try{for(var u=(T=void 0,n(a)),p=u.next();!p.done;p=u.next()){var h=p.value;if(c.start.node&&o.contains(h,c.start.node)){i.push(c);continue t}}}catch(t){T={error:t}}finally{try{p&&!p.done&&(r=u.return)&&r.call(u)}finally{if(T)throw T.error}}}}catch(t){e={error:t}}finally{try{l&&!l.done&&(Q=s.return)&&Q.call(s)}finally{if(e)throw e.error}}return i},t.KIND="MathDocument",t.OPTIONS={OutputJax:null,InputJax:null,MmlFactory:null,MathList:H,MathItem:y,compileError:function(t,e,Q){t.compileError(e,Q)},typesetError:function(t,e,Q){t.typesetError(e,Q)},renderActions:(0,a.expandable)({find:[u.STATE.FINDMATH,"findMath","",!1],compile:[u.STATE.COMPILED],metrics:[u.STATE.METRICS,"getMetrics","",!1],typeset:[u.STATE.TYPESET],update:[u.STATE.INSERTED,"updateDocument",!1]})},t.ProcessBits=(0,h.BitFieldClass)("findMath","compile","getMetrics","typeset","updateDocument"),t}();e.AbstractMathDocument=m},7265:(t,e)=>{Object.defineProperty(e,"__esModule",{value:!0}),e.newState=e.STATE=e.AbstractMathItem=e.protoItem=void 0,e.protoItem=function(t,e,Q,T,r,n,o){return void 0===o&&(o=null),{open:t,math:e,close:Q,n:T,start:{n:r},end:{n},display:o}};var Q=function(){function t(t,Q,T,r,n){void 0===T&&(T=!0),void 0===r&&(r={i:0,n:0,delim:""}),void 0===n&&(n={i:0,n:0,delim:""}),this.root=null,this.typesetRoot=null,this.metrics={},this.inputData={},this.outputData={},this._state=e.STATE.UNPROCESSED,this.math=t,this.inputJax=Q,this.display=T,this.start=r,this.end=n,this.root=null,this.typesetRoot=null,this.metrics={},this.inputData={},this.outputData={}}return Object.defineProperty(t.prototype,"isEscaped",{get:function(){return null===this.display},enumerable:!1,configurable:!0}),t.prototype.render=function(t){t.renderActions.renderMath(this,t)},t.prototype.rerender=function(t,Q){void 0===Q&&(Q=e.STATE.RERENDER),this.state()>=Q&&this.state(Q-1),t.renderActions.renderMath(this,t,Q)},t.prototype.convert=function(t,Q){void 0===Q&&(Q=e.STATE.LAST),t.renderActions.renderConvert(this,t,Q)},t.prototype.compile=function(t){this.state()<e.STATE.COMPILED&&(this.root=this.inputJax.compile(this,t),this.state(e.STATE.COMPILED))},t.prototype.typeset=function(t){this.state()<e.STATE.TYPESET&&(this.typesetRoot=t.outputJax[this.isEscaped?"escaped":"typeset"](this,t),this.state(e.STATE.TYPESET))},t.prototype.updateDocument=function(t){},t.prototype.removeFromDocument=function(t){void 0===t&&(t=!1)},t.prototype.setMetrics=function(t,e,Q,T,r){this.metrics={em:t,ex:e,containerWidth:Q,lineWidth:T,scale:r}},t.prototype.state=function(t,Q){return void 0===t&&(t=null),void 0===Q&&(Q=!1),null!=t&&(t<e.STATE.INSERTED&&this._state>=e.STATE.INSERTED&&this.removeFromDocument(Q),t<e.STATE.TYPESET&&this._state>=e.STATE.TYPESET&&(this.outputData={}),t<e.STATE.COMPILED&&this._state>=e.STATE.COMPILED&&(this.inputData={}),this._state=t),this._state},t.prototype.reset=function(t){void 0===t&&(t=!1),this.state(e.STATE.UNPROCESSED,t)},t}();e.AbstractMathItem=Q,e.STATE={UNPROCESSED:0,FINDMATH:10,COMPILED:20,CONVERT:100,METRICS:110,RERENDER:125,TYPESET:150,INSERTED:200,LAST:1e4},e.newState=function(t,Q){if(t in e.STATE)throw Error("State "+t+" already exists");e.STATE[t]=Q}},86450:function(t,e,Q){var T,r=this&&this.__extends||(T=function(t,e){return T=Object.setPrototypeOf||{__proto__:[]}instanceof Array&&function(t,e){t.__proto__=e}||function(t,e){for(var Q in e)Object.prototype.hasOwnProperty.call(e,Q)&&(t[Q]=e[Q])},T(t,e)},function(t,e){if("function"!=typeof e&&null!==e)throw new TypeError("Class extends value "+String(e)+" is not a constructor or null");function Q(){this.constructor=t}T(t,e),t.prototype=null===e?Object.create(e):(Q.prototype=e.prototype,new Q)});Object.defineProperty(e,"__esModule",{value:!0}),e.AbstractMathList=void 0;var n=function(t){function e(){return null!==t&&t.apply(this,arguments)||this}return r(e,t),e.prototype.isBefore=function(t,e){return t.start.i<e.start.i||t.start.i===e.start.i&&t.start.n<e.start.n},e}(Q(58136).LinkedList);e.AbstractMathList=n},81074:function(t,e){var Q=this&&this.__values||function(t){var e="function"==typeof Symbol&&Symbol.iterator,Q=e&&t[e],T=0;if(Q)return Q.call(t);if(t&&"number"==typeof t.length)return{next:function(){return t&&T>=t.length&&(t=void 0),{value:t&&t[T++],done:!t}}};throw new TypeError(e?"Object is not iterable.":"Symbol.iterator is not defined.")};Object.defineProperty(e,"__esModule",{value:!0}),e.Attributes=e.INHERIT=void 0,e.INHERIT="_inherit_";var T=function(){function t(t,e){this.global=e,this.defaults=Object.create(e),this.inherited=Object.create(this.defaults),this.attributes=Object.create(this.inherited),Object.assign(this.defaults,t)}return t.prototype.set=function(t,e){this.attributes[t]=e},t.prototype.setList=function(t){Object.assign(this.attributes,t)},t.prototype.get=function(t){var Q=this.attributes[t];return Q===e.INHERIT&&(Q=this.global[t]),Q},t.prototype.getExplicit=function(t){if(this.attributes.hasOwnProperty(t))return this.attributes[t]},t.prototype.getList=function(){for(var t,e,T=[],r=0;r<arguments.length;r++)T[r]=arguments[r];var n={};try{for(var o=Q(T),i=o.next();!i.done;i=o.next()){var a=i.value;n[a]=this.get(a)}}catch(e){t={error:e}}finally{try{i&&!i.done&&(e=o.return)&&e.call(o)}finally{if(t)throw t.error}}return n},t.prototype.setInherited=function(t,e){this.inherited[t]=e},t.prototype.getInherited=function(t){return this.inherited[t]},t.prototype.getDefault=function(t){return this.defaults[t]},t.prototype.isSet=function(t){return this.attributes.hasOwnProperty(t)||this.inherited.hasOwnProperty(t)},t.prototype.hasDefault=function(t){return t in this.defaults},t.prototype.getExplicitNames=function(){return Object.keys(this.attributes)},t.prototype.getInheritedNames=function(){return Object.keys(this.inherited)},t.prototype.getDefaultNames=function(){return Object.keys(this.defaults)},t.prototype.getGlobalNames=function(){return Object.keys(this.global)},t.prototype.getAllAttributes=function(){return this.attributes},t.prototype.getAllInherited=function(){return this.inherited},t.prototype.getAllDefaults=function(){return this.defaults},t.prototype.getAllGlobals=function(){return this.global},t}();e.Attributes=T},13593:(t,e,Q)=>{var T;Object.defineProperty(e,"__esModule",{value:!0}),e.MML=void 0;var r=Q(4125),n=Q(90165),o=Q(82825),i=Q(34364),a=Q(39299),s=Q(84043),l=Q(18964),c=Q(40639),u=Q(53426),p=Q(92680),h=Q(35494),f=Q(90204),d=Q(76835),L=Q(84560),H=Q(93330),y=Q(93595),m=Q(58767),v=Q(9903),g=Q(16474),b=Q(49298),V=Q(16006),M=Q(49211),O=Q(79150),x=Q(76374),_=Q(75120),S=Q(69720),w=Q(69986),E=Q(4800),C=Q(74770),A=Q(18263),P=Q(63274);e.MML=((T={})[n.MmlMath.prototype.kind]=n.MmlMath,T[o.MmlMi.prototype.kind]=o.MmlMi,T[i.MmlMn.prototype.kind]=i.MmlMn,T[a.MmlMo.prototype.kind]=a.MmlMo,T[s.MmlMtext.prototype.kind]=s.MmlMtext,T[l.MmlMspace.prototype.kind]=l.MmlMspace,T[c.MmlMs.prototype.kind]=c.MmlMs,T[u.MmlMrow.prototype.kind]=u.MmlMrow,T[u.MmlInferredMrow.prototype.kind]=u.MmlInferredMrow,T[p.MmlMfrac.prototype.kind]=p.MmlMfrac,T[h.MmlMsqrt.prototype.kind]=h.MmlMsqrt,T[f.MmlMroot.prototype.kind]=f.MmlMroot,T[d.MmlMstyle.prototype.kind]=d.MmlMstyle,T[L.MmlMerror.prototype.kind]=L.MmlMerror,T[H.MmlMpadded.prototype.kind]=H.MmlMpadded,T[y.MmlMphantom.prototype.kind]=y.MmlMphantom,T[m.MmlMfenced.prototype.kind]=m.MmlMfenced,T[v.MmlMenclose.prototype.kind]=v.MmlMenclose,T[g.MmlMaction.prototype.kind]=g.MmlMaction,T[b.MmlMsub.prototype.kind]=b.MmlMsub,T[b.MmlMsup.prototype.kind]=b.MmlMsup,T[b.MmlMsubsup.prototype.kind]=b.MmlMsubsup,T[V.MmlMunder.prototype.kind]=V.MmlMunder,T[V.MmlMover.prototype.kind]=V.MmlMover,T[V.MmlMunderover.prototype.kind]=V.MmlMunderover,T[M.MmlMmultiscripts.prototype.kind]=M.MmlMmultiscripts,T[M.MmlMprescripts.prototype.kind]=M.MmlMprescripts,T[M.MmlNone.prototype.kind]=M.MmlNone,T[O.MmlMtable.prototype.kind]=O.MmlMtable,T[x.MmlMlabeledtr.prototype.kind]=x.MmlMlabeledtr,T[x.MmlMtr.prototype.kind]=x.MmlMtr,T[_.MmlMtd.prototype.kind]=_.MmlMtd,T[S.MmlMaligngroup.prototype.kind]=S.MmlMaligngroup,T[w.MmlMalignmark.prototype.kind]=w.MmlMalignmark,T[E.MmlMglyph.prototype.kind]=E.MmlMglyph,T[C.MmlSemantics.prototype.kind]=C.MmlSemantics,T[C.MmlAnnotation.prototype.kind]=C.MmlAnnotation,T[C.MmlAnnotationXML.prototype.kind]=C.MmlAnnotationXML,T[A.TeXAtom.prototype.kind]=A.TeXAtom,T[P.MathChoice.prototype.kind]=P.MathChoice,T[r.TextNode.prototype.kind]=r.TextNode,T[r.XMLNode.prototype.kind]=r.XMLNode,T)},66335:function(t,e,Q){var T,r=this&&this.__extends||(T=function(t,e){return T=Object.setPrototypeOf||{__proto__:[]}instanceof Array&&function(t,e){t.__proto__=e}||function(t,e){for(var Q in e)Object.prototype.hasOwnProperty.call(e,Q)&&(t[Q]=e[Q])},T(t,e)},function(t,e){if("function"!=typeof e&&null!==e)throw new TypeError("Class extends value "+String(e)+" is not a constructor or null");function Q(){this.constructor=t}T(t,e),t.prototype=null===e?Object.create(e):(Q.prototype=e.prototype,new Q)});Object.defineProperty(e,"__esModule",{value:!0}),e.MmlFactory=void 0;var n=Q(50925),o=Q(13593),i=function(t){function e(){return null!==t&&t.apply(this,arguments)||this}return r(e,t),Object.defineProperty(e.prototype,"MML",{get:function(){return this.node},enumerable:!1,configurable:!0}),e.defaultNodes=o.MML,e}(n.AbstractNodeFactory);e.MmlFactory=i},4125:function(t,e,Q){var T,r=this&&this.__extends||(T=function(t,e){return T=Object.setPrototypeOf||{__proto__:[]}instanceof Array&&function(t,e){t.__proto__=e}||function(t,e){for(var Q in e)Object.prototype.hasOwnProperty.call(e,Q)&&(t[Q]=e[Q])},T(t,e)},function(t,e){if("function"!=typeof e&&null!==e)throw new TypeError("Class extends value "+String(e)+" is not a constructor or null");function Q(){this.constructor=t}T(t,e),t.prototype=null===e?Object.create(e):(Q.prototype=e.prototype,new Q)}),n=this&&this.__assign||function(){return n=Object.assign||function(t){for(var e,Q=1,T=arguments.length;Q<T;Q++)for(var r in e=arguments[Q])Object.prototype.hasOwnProperty.call(e,r)&&(t[r]=e[r]);return t},n.apply(this,arguments)},o=this&&this.__values||function(t){var e="function"==typeof Symbol&&Symbol.iterator,Q=e&&t[e],T=0;if(Q)return Q.call(t);if(t&&"number"==typeof t.length)return{next:function(){return t&&T>=t.length&&(t=void 0),{value:t&&t[T++],done:!t}}};throw new TypeError(e?"Object is not iterable.":"Symbol.iterator is not defined.")},i=this&&this.__read||function(t,e){var Q="function"==typeof Symbol&&t[Symbol.iterator];if(!Q)return t;var T,r,n=Q.call(t),o=[];try{for(;(void 0===e||e-- >0)&&!(T=n.next()).done;)o.push(T.value)}catch(t){r={error:t}}finally{try{T&&!T.done&&(Q=n.return)&&Q.call(n)}finally{if(r)throw r.error}}return o};Object.defineProperty(e,"__esModule",{value:!0}),e.XMLNode=e.TextNode=e.AbstractMmlEmptyNode=e.AbstractMmlBaseNode=e.AbstractMmlLayoutNode=e.AbstractMmlTokenNode=e.AbstractMmlNode=e.indentAttributes=e.TEXCLASSNAMES=e.TEXCLASS=void 0;var a=Q(81074),s=Q(83763);e.TEXCLASS={ORD:0,OP:1,BIN:2,REL:3,OPEN:4,CLOSE:5,PUNCT:6,INNER:7,VCENTER:8,NONE:-1},e.TEXCLASSNAMES=["ORD","OP","BIN","REL","OPEN","CLOSE","PUNCT","INNER","VCENTER"];var l=["","thinmathspace","mediummathspace","thickmathspace"],c=[[0,-1,2,3,0,0,0,1],[-1,-1,0,3,0,0,0,1],[2,2,0,0,2,0,0,2],[3,3,0,0,3,0,0,3],[0,0,0,0,0,0,0,0],[0,-1,2,3,0,0,0,1],[1,1,0,1,1,1,1,1],[1,-1,2,3,1,0,1,1]];e.indentAttributes=["indentalign","indentalignfirst","indentshift","indentshiftfirst"];var u=function(t){function Q(e,Q,T){void 0===Q&&(Q={}),void 0===T&&(T=[]);var r=t.call(this,e)||this;return r.prevClass=null,r.prevLevel=null,r.texclass=null,r.arity<0&&(r.childNodes=[e.create("inferredMrow")],r.childNodes[0].parent=r),r.setChildren(T),r.attributes=new a.Attributes(e.getNodeClass(r.kind).defaults,e.getNodeClass("math").defaults),r.attributes.setList(Q),r}return r(Q,t),Q.prototype.copy=function(t){var e,Q,T,r;void 0===t&&(t=!1);var i=this.factory.create(this.kind);if(i.properties=n({},this.properties),this.attributes){var a=this.attributes.getAllAttributes();try{for(var s=o(Object.keys(a)),l=s.next();!l.done;l=s.next()){var c=l.value;("id"!==c||t)&&i.attributes.set(c,a[c])}}catch(t){e={error:t}}finally{try{l&&!l.done&&(Q=s.return)&&Q.call(s)}finally{if(e)throw e.error}}}if(this.childNodes&&this.childNodes.length){var u=this.childNodes;1===u.length&&u[0].isInferred&&(u=u[0].childNodes);try{for(var p=o(u),h=p.next();!h.done;h=p.next()){var f=h.value;f?i.appendChild(f.copy()):i.childNodes.push(null)}}catch(t){T={error:t}}finally{try{h&&!h.done&&(r=p.return)&&r.call(p)}finally{if(T)throw T.error}}}return i},Object.defineProperty(Q.prototype,"texClass",{get:function(){return this.texclass},set:function(t){this.texclass=t},enumerable:!1,configurable:!0}),Object.defineProperty(Q.prototype,"isToken",{get:function(){return!1},enumerable:!1,configurable:!0}),Object.defineProperty(Q.prototype,"isEmbellished",{get:function(){return!1},enumerable:!1,configurable:!0}),Object.defineProperty(Q.prototype,"isSpacelike",{get:function(){return!1},enumerable:!1,configurable:!0}),Object.defineProperty(Q.prototype,"linebreakContainer",{get:function(){return!1},enumerable:!1,configurable:!0}),Object.defineProperty(Q.prototype,"hasNewLine",{get:function(){return!1},enumerable:!1,configurable:!0}),Object.defineProperty(Q.prototype,"arity",{get:function(){return 1/0},enumerable:!1,configurable:!0}),Object.defineProperty(Q.prototype,"isInferred",{get:function(){return!1},enumerable:!1,configurable:!0}),Object.defineProperty(Q.prototype,"Parent",{get:function(){for(var t=this.parent;t&&t.notParent;)t=t.Parent;return t},enumerable:!1,configurable:!0}),Object.defineProperty(Q.prototype,"notParent",{get:function(){return!1},enumerable:!1,configurable:!0}),Q.prototype.setChildren=function(e){return this.arity<0?this.childNodes[0].setChildren(e):t.prototype.setChildren.call(this,e)},Q.prototype.appendChild=function(e){var Q,T,r=this;if(this.arity<0)return this.childNodes[0].appendChild(e),e;if(e.isInferred){if(this.arity===1/0)return e.childNodes.forEach((function(e){return t.prototype.appendChild.call(r,e)})),e;var n=e;(e=this.factory.create("mrow")).setChildren(n.childNodes),e.attributes=n.attributes;try{for(var i=o(n.getPropertyNames()),a=i.next();!a.done;a=i.next()){var s=a.value;e.setProperty(s,n.getProperty(s))}}catch(t){Q={error:t}}finally{try{a&&!a.done&&(T=i.return)&&T.call(i)}finally{if(Q)throw Q.error}}}return t.prototype.appendChild.call(this,e)},Q.prototype.replaceChild=function(e,Q){return this.arity<0?(this.childNodes[0].replaceChild(e,Q),e):t.prototype.replaceChild.call(this,e,Q)},Q.prototype.core=function(){return this},Q.prototype.coreMO=function(){return this},Q.prototype.coreIndex=function(){return 0},Q.prototype.childPosition=function(){for(var t,e,Q=this,T=Q.parent;T&&T.notParent;)Q=T,T=T.parent;if(T){var r=0;try{for(var n=o(T.childNodes),i=n.next();!i.done;i=n.next()){if(i.value===Q)return r;r++}}catch(e){t={error:e}}finally{try{i&&!i.done&&(e=n.return)&&e.call(n)}finally{if(t)throw t.error}}}return null},Q.prototype.setTeXclass=function(t){return this.getPrevClass(t),null!=this.texClass?this:t},Q.prototype.updateTeXclass=function(t){t&&(this.prevClass=t.prevClass,this.prevLevel=t.prevLevel,t.prevClass=t.prevLevel=null,this.texClass=t.texClass)},Q.prototype.getPrevClass=function(t){t&&(this.prevClass=t.texClass,this.prevLevel=t.attributes.get("scriptlevel"))},Q.prototype.texSpacing=function(){var t=null!=this.prevClass?this.prevClass:e.TEXCLASS.NONE,Q=this.texClass||e.TEXCLASS.ORD;if(t===e.TEXCLASS.NONE||Q===e.TEXCLASS.NONE)return"";t===e.TEXCLASS.VCENTER&&(t=e.TEXCLASS.ORD),Q===e.TEXCLASS.VCENTER&&(Q=e.TEXCLASS.ORD);var T=c[t][Q];return(this.prevLevel>0||this.attributes.get("scriptlevel")>0)&&T>=0?"":l[Math.abs(T)]},Q.prototype.hasSpacingAttributes=function(){return this.isEmbellished&&this.coreMO().hasSpacingAttributes()},Q.prototype.setInheritedAttributes=function(t,e,T,r){var n,a;void 0===t&&(t={}),void 0===e&&(e=!1),void 0===T&&(T=0),void 0===r&&(r=!1);var s=this.attributes.getAllDefaults();try{for(var l=o(Object.keys(t)),c=l.next();!c.done;c=l.next()){var u=c.value;if(s.hasOwnProperty(u)||Q.alwaysInherit.hasOwnProperty(u)){var p=i(t[u],2),h=p[0],f=p[1];((Q.noInherit[h]||{})[this.kind]||{})[u]||this.attributes.setInherited(u,f)}}}catch(t){n={error:t}}finally{try{c&&!c.done&&(a=l.return)&&a.call(l)}finally{if(n)throw n.error}}void 0===this.attributes.getExplicit("displaystyle")&&this.attributes.setInherited("displaystyle",e),void 0===this.attributes.getExplicit("scriptlevel")&&this.attributes.setInherited("scriptlevel",T),r&&this.setProperty("texprimestyle",r);var d=this.arity;if(d>=0&&d!==1/0&&(1===d&&0===this.childNodes.length||1!==d&&this.childNodes.length!==d))if(d<this.childNodes.length)this.childNodes=this.childNodes.slice(0,d);else for(;this.childNodes.length<d;)this.appendChild(this.factory.create("mrow"));this.setChildInheritedAttributes(t,e,T,r)},Q.prototype.setChildInheritedAttributes=function(t,e,Q,T){var r,n;try{for(var i=o(this.childNodes),a=i.next();!a.done;a=i.next()){a.value.setInheritedAttributes(t,e,Q,T)}}catch(t){r={error:t}}finally{try{a&&!a.done&&(n=i.return)&&n.call(i)}finally{if(r)throw r.error}}},Q.prototype.addInheritedAttributes=function(t,e){var Q,T,r=n({},t);try{for(var i=o(Object.keys(e)),a=i.next();!a.done;a=i.next()){var s=a.value;"displaystyle"!==s&&"scriptlevel"!==s&&"style"!==s&&(r[s]=[this.kind,e[s]])}}catch(t){Q={error:t}}finally{try{a&&!a.done&&(T=i.return)&&T.call(i)}finally{if(Q)throw Q.error}}return r},Q.prototype.inheritAttributesFrom=function(t){var e=t.attributes,Q=e.get("displaystyle"),T=e.get("scriptlevel"),r=e.isSet("mathsize")?{mathsize:["math",e.get("mathsize")]}:{},n=t.getProperty("texprimestyle")||!1;this.setInheritedAttributes(r,Q,T,n)},Q.prototype.verifyTree=function(t){if(void 0===t&&(t=null),null!==t){this.verifyAttributes(t);var e=this.arity;t.checkArity&&e>=0&&e!==1/0&&(1===e&&0===this.childNodes.length||1!==e&&this.childNodes.length!==e)&&this.mError('Wrong number of children for "'+this.kind+'" node',t,!0),this.verifyChildren(t)}},Q.prototype.verifyAttributes=function(t){var e,Q;if(t.checkAttributes){var T=this.attributes,r=[];try{for(var n=o(T.getExplicitNames()),i=n.next();!i.done;i=n.next()){var a=i.value;"data-"===a.substr(0,5)||void 0!==T.getDefault(a)||a.match(/^(?:class|style|id|(?:xlink:)?href)$/)||r.push(a)}}catch(t){e={error:t}}finally{try{i&&!i.done&&(Q=n.return)&&Q.call(n)}finally{if(e)throw e.error}}r.length&&this.mError("Unknown attributes for "+this.kind+" node: "+r.join(", "),t)}},Q.prototype.verifyChildren=function(t){var e,Q;try{for(var T=o(this.childNodes),r=T.next();!r.done;r=T.next()){r.value.verifyTree(t)}}catch(t){e={error:t}}finally{try{r&&!r.done&&(Q=T.return)&&Q.call(T)}finally{if(e)throw e.error}}},Q.prototype.mError=function(t,e,Q){if(void 0===Q&&(Q=!1),this.parent&&this.parent.isKind("merror"))return null;var T=this.factory.create("merror");if(T.attributes.set("data-mjx-message",t),e.fullErrors||Q){var r=this.factory.create("mtext"),n=this.factory.create("text");n.setText(e.fullErrors?t:this.kind),r.appendChild(n),T.appendChild(r),this.parent.replaceChild(T,this)}else this.parent.replaceChild(T,this),T.appendChild(this);return T},Q.defaults={mathbackground:a.INHERIT,mathcolor:a.INHERIT,mathsize:a.INHERIT,dir:a.INHERIT},Q.noInherit={mstyle:{mpadded:{width:!0,height:!0,depth:!0,lspace:!0,voffset:!0},mtable:{width:!0,height:!0,depth:!0,align:!0}},maligngroup:{mrow:{groupalign:!0},mtable:{groupalign:!0}}},Q.alwaysInherit={scriptminsize:!0,scriptsizemultiplier:!0},Q.verifyDefaults={checkArity:!0,checkAttributes:!1,fullErrors:!1,fixMmultiscripts:!0,fixMtables:!0},Q}(s.AbstractNode);e.AbstractMmlNode=u;var p=function(t){function e(){return null!==t&&t.apply(this,arguments)||this}return r(e,t),Object.defineProperty(e.prototype,"isToken",{get:function(){return!0},enumerable:!1,configurable:!0}),e.prototype.getText=function(){var t,e,Q="";try{for(var T=o(this.childNodes),r=T.next();!r.done;r=T.next()){var n=r.value;n instanceof L&&(Q+=n.getText())}}catch(e){t={error:e}}finally{try{r&&!r.done&&(e=T.return)&&e.call(T)}finally{if(t)throw t.error}}return Q},e.prototype.setChildInheritedAttributes=function(t,e,Q,T){var r,n;try{for(var i=o(this.childNodes),a=i.next();!a.done;a=i.next()){var s=a.value;s instanceof u&&s.setInheritedAttributes(t,e,Q,T)}}catch(t){r={error:t}}finally{try{a&&!a.done&&(n=i.return)&&n.call(i)}finally{if(r)throw r.error}}},e.prototype.walkTree=function(t,e){var Q,T;t(this,e);try{for(var r=o(this.childNodes),n=r.next();!n.done;n=r.next()){var i=n.value;i instanceof u&&i.walkTree(t,e)}}catch(t){Q={error:t}}finally{try{n&&!n.done&&(T=r.return)&&T.call(r)}finally{if(Q)throw Q.error}}return e},e.defaults=n(n({},u.defaults),{mathvariant:"normal",mathsize:a.INHERIT}),e}(u);e.AbstractMmlTokenNode=p;var h=function(t){function e(){return null!==t&&t.apply(this,arguments)||this}return r(e,t),Object.defineProperty(e.prototype,"isSpacelike",{get:function(){return this.childNodes[0].isSpacelike},enumerable:!1,configurable:!0}),Object.defineProperty(e.prototype,"isEmbellished",{get:function(){return this.childNodes[0].isEmbellished},enumerable:!1,configurable:!0}),Object.defineProperty(e.prototype,"arity",{get:function(){return-1},enumerable:!1,configurable:!0}),e.prototype.core=function(){return this.childNodes[0]},e.prototype.coreMO=function(){return this.childNodes[0].coreMO()},e.prototype.setTeXclass=function(t){return t=this.childNodes[0].setTeXclass(t),this.updateTeXclass(this.childNodes[0]),t},e.defaults=u.defaults,e}(u);e.AbstractMmlLayoutNode=h;var f=function(t){function Q(){return null!==t&&t.apply(this,arguments)||this}return r(Q,t),Object.defineProperty(Q.prototype,"isEmbellished",{get:function(){return this.childNodes[0].isEmbellished},enumerable:!1,configurable:!0}),Q.prototype.core=function(){return this.childNodes[0]},Q.prototype.coreMO=function(){return this.childNodes[0].coreMO()},Q.prototype.setTeXclass=function(t){var Q,T;this.getPrevClass(t),this.texClass=e.TEXCLASS.ORD;var r=this.childNodes[0];r?this.isEmbellished||r.isKind("mi")?(t=r.setTeXclass(t),this.updateTeXclass(this.core())):(r.setTeXclass(null),t=this):t=this;try{for(var n=o(this.childNodes.slice(1)),i=n.next();!i.done;i=n.next()){var a=i.value;a&&a.setTeXclass(null)}}catch(t){Q={error:t}}finally{try{i&&!i.done&&(T=n.return)&&T.call(n)}finally{if(Q)throw Q.error}}return t},Q.defaults=u.defaults,Q}(u);e.AbstractMmlBaseNode=f;var d=function(t){function Q(){return null!==t&&t.apply(this,arguments)||this}return r(Q,t),Object.defineProperty(Q.prototype,"isToken",{get:function(){return!1},enumerable:!1,configurable:!0}),Object.defineProperty(Q.prototype,"isEmbellished",{get:function(){return!1},enumerable:!1,configurable:!0}),Object.defineProperty(Q.prototype,"isSpacelike",{get:function(){return!1},enumerable:!1,configurable:!0}),Object.defineProperty(Q.prototype,"linebreakContainer",{get:function(){return!1},enumerable:!1,configurable:!0}),Object.defineProperty(Q.prototype,"hasNewLine",{get:function(){return!1},enumerable:!1,configurable:!0}),Object.defineProperty(Q.prototype,"arity",{get:function(){return 0},enumerable:!1,configurable:!0}),Object.defineProperty(Q.prototype,"isInferred",{get:function(){return!1},enumerable:!1,configurable:!0}),Object.defineProperty(Q.prototype,"notParent",{get:function(){return!1},enumerable:!1,configurable:!0}),Object.defineProperty(Q.prototype,"Parent",{get:function(){return this.parent},enumerable:!1,configurable:!0}),Object.defineProperty(Q.prototype,"texClass",{get:function(){return e.TEXCLASS.NONE},enumerable:!1,configurable:!0}),Object.defineProperty(Q.prototype,"prevClass",{get:function(){return e.TEXCLASS.NONE},enumerable:!1,configurable:!0}),Object.defineProperty(Q.prototype,"prevLevel",{get:function(){return 0},enumerable:!1,configurable:!0}),Q.prototype.hasSpacingAttributes=function(){return!1},Object.defineProperty(Q.prototype,"attributes",{get:function(){return null},enumerable:!1,configurable:!0}),Q.prototype.core=function(){return this},Q.prototype.coreMO=function(){return this},Q.prototype.coreIndex=function(){return 0},Q.prototype.childPosition=function(){return 0},Q.prototype.setTeXclass=function(t){return t},Q.prototype.texSpacing=function(){return""},Q.prototype.setInheritedAttributes=function(t,e,Q,T){},Q.prototype.inheritAttributesFrom=function(t){},Q.prototype.verifyTree=function(t){},Q.prototype.mError=function(t,e,Q){return void 0===Q&&(Q=!1),null},Q}(s.AbstractEmptyNode);e.AbstractMmlEmptyNode=d;var L=function(t){function e(){var e=null!==t&&t.apply(this,arguments)||this;return e.text="",e}return r(e,t),Object.defineProperty(e.prototype,"kind",{get:function(){return"text"},enumerable:!1,configurable:!0}),e.prototype.getText=function(){return this.text},e.prototype.setText=function(t){return this.text=t,this},e.prototype.copy=function(){return this.factory.create(this.kind).setText(this.getText())},e.prototype.toString=function(){return this.text},e}(d);e.TextNode=L;var H=function(t){function e(){var e=null!==t&&t.apply(this,arguments)||this;return e.xml=null,e.adaptor=null,e}return r(e,t),Object.defineProperty(e.prototype,"kind",{get:function(){return"XML"},enumerable:!1,configurable:!0}),e.prototype.getXML=function(){return this.xml},e.prototype.setXML=function(t,e){return void 0===e&&(e=null),this.xml=t,this.adaptor=e,this},e.prototype.getSerializedXML=function(){return this.adaptor.serializeXML(this.xml)},e.prototype.copy=function(){return this.factory.create(this.kind).setXML(this.adaptor.clone(this.xml))},e.prototype.toString=function(){return"XML data"},e}(d);e.XMLNode=H},18263:function(t,e,Q){var T,r=this&&this.__extends||(T=function(t,e){return T=Object.setPrototypeOf||{__proto__:[]}instanceof Array&&function(t,e){t.__proto__=e}||function(t,e){for(var Q in e)Object.prototype.hasOwnProperty.call(e,Q)&&(t[Q]=e[Q])},T(t,e)},function(t,e){if("function"!=typeof e&&null!==e)throw new TypeError("Class extends value "+String(e)+" is not a constructor or null");function Q(){this.constructor=t}T(t,e),t.prototype=null===e?Object.create(e):(Q.prototype=e.prototype,new Q)}),n=this&&this.__assign||function(){return n=Object.assign||function(t){for(var e,Q=1,T=arguments.length;Q<T;Q++)for(var r in e=arguments[Q])Object.prototype.hasOwnProperty.call(e,r)&&(t[r]=e[r]);return t},n.apply(this,arguments)};Object.defineProperty(e,"__esModule",{value:!0}),e.TeXAtom=void 0;var o=Q(4125),i=Q(39299),a=function(t){function e(e,Q,T){var r=t.call(this,e,Q,T)||this;return r.texclass=o.TEXCLASS.ORD,r.setProperty("texClass",r.texClass),r}return r(e,t),Object.defineProperty(e.prototype,"kind",{get:function(){return"TeXAtom"},enumerable:!1,configurable:!0}),Object.defineProperty(e.prototype,"arity",{get:function(){return-1},enumerable:!1,configurable:!0}),Object.defineProperty(e.prototype,"notParent",{get:function(){return this.childNodes[0]&&1===this.childNodes[0].childNodes.length},enumerable:!1,configurable:!0}),e.prototype.setTeXclass=function(t){return this.childNodes[0].setTeXclass(null),this.adjustTeXclass(t)},e.prototype.adjustTeXclass=function(t){return t},e.defaults=n({},o.AbstractMmlBaseNode.defaults),e}(o.AbstractMmlBaseNode);e.TeXAtom=a,a.prototype.adjustTeXclass=i.MmlMo.prototype.adjustTeXclass},16474:function(t,e,Q){var T,r=this&&this.__extends||(T=function(t,e){return T=Object.setPrototypeOf||{__proto__:[]}instanceof Array&&function(t,e){t.__proto__=e}||function(t,e){for(var Q in e)Object.prototype.hasOwnProperty.call(e,Q)&&(t[Q]=e[Q])},T(t,e)},function(t,e){if("function"!=typeof e&&null!==e)throw new TypeError("Class extends value "+String(e)+" is not a constructor or null");function Q(){this.constructor=t}T(t,e),t.prototype=null===e?Object.create(e):(Q.prototype=e.prototype,new Q)}),n=this&&this.__assign||function(){return n=Object.assign||function(t){for(var e,Q=1,T=arguments.length;Q<T;Q++)for(var r in e=arguments[Q])Object.prototype.hasOwnProperty.call(e,r)&&(t[r]=e[r]);return t},n.apply(this,arguments)};Object.defineProperty(e,"__esModule",{value:!0}),e.MmlMaction=void 0;var o=Q(4125),i=function(t){function e(){return null!==t&&t.apply(this,arguments)||this}return r(e,t),Object.defineProperty(e.prototype,"kind",{get:function(){return"maction"},enumerable:!1,configurable:!0}),Object.defineProperty(e.prototype,"arity",{get:function(){return 1},enumerable:!1,configurable:!0}),Object.defineProperty(e.prototype,"selected",{get:function(){var t=this.attributes.get("selection"),e=Math.max(1,Math.min(this.childNodes.length,t))-1;return this.childNodes[e]||this.factory.create("mrow")},enumerable:!1,configurable:!0}),Object.defineProperty(e.prototype,"isEmbellished",{get:function(){return this.selected.isEmbellished},enumerable:!1,configurable:!0}),Object.defineProperty(e.prototype,"isSpacelike",{get:function(){return this.selected.isSpacelike},enumerable:!1,configurable:!0}),e.prototype.core=function(){return this.selected.core()},e.prototype.coreMO=function(){return this.selected.coreMO()},e.prototype.verifyAttributes=function(e){(t.prototype.verifyAttributes.call(this,e),"toggle"!==this.attributes.get("actiontype")&&void 0!==this.attributes.getExplicit("selection"))&&delete this.attributes.getAllAttributes().selection},e.prototype.setTeXclass=function(t){"tooltip"===this.attributes.get("actiontype")&&this.childNodes[1]&&this.childNodes[1].setTeXclass(null);var e=this.selected;return t=e.setTeXclass(t),this.updateTeXclass(e),t},e.prototype.nextToggleSelection=function(){var t=Math.max(1,this.attributes.get("selection")+1);t>this.childNodes.length&&(t=1),this.attributes.set("selection",t)},e.defaults=n(n({},o.AbstractMmlNode.defaults),{actiontype:"toggle",selection:1}),e}(o.AbstractMmlNode);e.MmlMaction=i},69720:function(t,e,Q){var T,r=this&&this.__extends||(T=function(t,e){return T=Object.setPrototypeOf||{__proto__:[]}instanceof Array&&function(t,e){t.__proto__=e}||function(t,e){for(var Q in e)Object.prototype.hasOwnProperty.call(e,Q)&&(t[Q]=e[Q])},T(t,e)},function(t,e){if("function"!=typeof e&&null!==e)throw new TypeError("Class extends value "+String(e)+" is not a constructor or null");function Q(){this.constructor=t}T(t,e),t.prototype=null===e?Object.create(e):(Q.prototype=e.prototype,new Q)}),n=this&&this.__assign||function(){return n=Object.assign||function(t){for(var e,Q=1,T=arguments.length;Q<T;Q++)for(var r in e=arguments[Q])Object.prototype.hasOwnProperty.call(e,r)&&(t[r]=e[r]);return t},n.apply(this,arguments)};Object.defineProperty(e,"__esModule",{value:!0}),e.MmlMaligngroup=void 0;var o=Q(4125),i=Q(81074),a=function(t){function e(){return null!==t&&t.apply(this,arguments)||this}return r(e,t),Object.defineProperty(e.prototype,"kind",{get:function(){return"maligngroup"},enumerable:!1,configurable:!0}),Object.defineProperty(e.prototype,"isSpacelike",{get:function(){return!0},enumerable:!1,configurable:!0}),e.prototype.setChildInheritedAttributes=function(e,Q,T,r){e=this.addInheritedAttributes(e,this.attributes.getAllAttributes()),t.prototype.setChildInheritedAttributes.call(this,e,Q,T,r)},e.defaults=n(n({},o.AbstractMmlLayoutNode.defaults),{groupalign:i.INHERIT}),e}(o.AbstractMmlLayoutNode);e.MmlMaligngroup=a},69986:function(t,e,Q){var T,r=this&&this.__extends||(T=function(t,e){return T=Object.setPrototypeOf||{__proto__:[]}instanceof Array&&function(t,e){t.__proto__=e}||function(t,e){for(var Q in e)Object.prototype.hasOwnProperty.call(e,Q)&&(t[Q]=e[Q])},T(t,e)},function(t,e){if("function"!=typeof e&&null!==e)throw new TypeError("Class extends value "+String(e)+" is not a constructor or null");function Q(){this.constructor=t}T(t,e),t.prototype=null===e?Object.create(e):(Q.prototype=e.prototype,new Q)}),n=this&&this.__assign||function(){return n=Object.assign||function(t){for(var e,Q=1,T=arguments.length;Q<T;Q++)for(var r in e=arguments[Q])Object.prototype.hasOwnProperty.call(e,r)&&(t[r]=e[r]);return t},n.apply(this,arguments)};Object.defineProperty(e,"__esModule",{value:!0}),e.MmlMalignmark=void 0;var o=Q(4125),i=function(t){function e(){return null!==t&&t.apply(this,arguments)||this}return r(e,t),Object.defineProperty(e.prototype,"kind",{get:function(){return"malignmark"},enumerable:!1,configurable:!0}),Object.defineProperty(e.prototype,"arity",{get:function(){return 0},enumerable:!1,configurable:!0}),Object.defineProperty(e.prototype,"isSpacelike",{get:function(){return!0},enumerable:!1,configurable:!0}),e.defaults=n(n({},o.AbstractMmlNode.defaults),{edge:"left"}),e}(o.AbstractMmlNode);e.MmlMalignmark=i},90165:function(t,e,Q){var T,r=this&&this.__extends||(T=function(t,e){return T=Object.setPrototypeOf||{__proto__:[]}instanceof Array&&function(t,e){t.__proto__=e}||function(t,e){for(var Q in e)Object.prototype.hasOwnProperty.call(e,Q)&&(t[Q]=e[Q])},T(t,e)},function(t,e){if("function"!=typeof e&&null!==e)throw new TypeError("Class extends value "+String(e)+" is not a constructor or null");function Q(){this.constructor=t}T(t,e),t.prototype=null===e?Object.create(e):(Q.prototype=e.prototype,new Q)}),n=this&&this.__assign||function(){return n=Object.assign||function(t){for(var e,Q=1,T=arguments.length;Q<T;Q++)for(var r in e=arguments[Q])Object.prototype.hasOwnProperty.call(e,r)&&(t[r]=e[r]);return t},n.apply(this,arguments)};Object.defineProperty(e,"__esModule",{value:!0}),e.MmlMath=void 0;var o=Q(4125),i=function(t){function e(){return null!==t&&t.apply(this,arguments)||this}return r(e,t),Object.defineProperty(e.prototype,"kind",{get:function(){return"math"},enumerable:!1,configurable:!0}),Object.defineProperty(e.prototype,"linebreakContainer",{get:function(){return!0},enumerable:!1,configurable:!0}),e.prototype.setChildInheritedAttributes=function(e,Q,T,r){"display"===this.attributes.get("mode")&&this.attributes.setInherited("display","block"),e=this.addInheritedAttributes(e,this.attributes.getAllAttributes()),Q=!!this.attributes.get("displaystyle")||!this.attributes.get("displaystyle")&&"block"===this.attributes.get("display"),this.attributes.setInherited("displaystyle",Q),T=this.attributes.get("scriptlevel")||this.constructor.defaults.scriptlevel,t.prototype.setChildInheritedAttributes.call(this,e,Q,T,r)},e.defaults=n(n({},o.AbstractMmlLayoutNode.defaults),{mathvariant:"normal",mathsize:"normal",mathcolor:"",mathbackground:"transparent",dir:"ltr",scriptlevel:0,displaystyle:!1,display:"inline",maxwidth:"",overflow:"linebreak",altimg:"","altimg-width":"","altimg-height":"","altimg-valign":"",alttext:"",cdgroup:"",scriptsizemultiplier:1/Math.sqrt(2),scriptminsize:"8px",infixlinebreakstyle:"before",lineleading:"1ex",linebreakmultchar:"⁢",indentshift:"auto",indentalign:"auto",indenttarget:"",indentalignfirst:"indentalign",indentshiftfirst:"indentshift",indentalignlast:"indentalign",indentshiftlast:"indentshift"}),e}(o.AbstractMmlLayoutNode);e.MmlMath=i},63274:function(t,e,Q){var T,r=this&&this.__extends||(T=function(t,e){return T=Object.setPrototypeOf||{__proto__:[]}instanceof Array&&function(t,e){t.__proto__=e}||function(t,e){for(var Q in e)Object.prototype.hasOwnProperty.call(e,Q)&&(t[Q]=e[Q])},T(t,e)},function(t,e){if("function"!=typeof e&&null!==e)throw new TypeError("Class extends value "+String(e)+" is not a constructor or null");function Q(){this.constructor=t}T(t,e),t.prototype=null===e?Object.create(e):(Q.prototype=e.prototype,new Q)}),n=this&&this.__assign||function(){return n=Object.assign||function(t){for(var e,Q=1,T=arguments.length;Q<T;Q++)for(var r in e=arguments[Q])Object.prototype.hasOwnProperty.call(e,r)&&(t[r]=e[r]);return t},n.apply(this,arguments)};Object.defineProperty(e,"__esModule",{value:!0}),e.MathChoice=void 0;var o=Q(4125),i=function(t){function e(){return null!==t&&t.apply(this,arguments)||this}return r(e,t),Object.defineProperty(e.prototype,"kind",{get:function(){return"MathChoice"},enumerable:!1,configurable:!0}),Object.defineProperty(e.prototype,"arity",{get:function(){return 4},enumerable:!1,configurable:!0}),Object.defineProperty(e.prototype,"notParent",{get:function(){return!0},enumerable:!1,configurable:!0}),e.prototype.setInheritedAttributes=function(t,e,Q,T){var r=e?0:Math.max(0,Math.min(Q,2))+1,n=this.childNodes[r]||this.factory.create("mrow");this.parent.replaceChild(n,this),n.setInheritedAttributes(t,e,Q,T)},e.defaults=n({},o.AbstractMmlBaseNode.defaults),e}(o.AbstractMmlBaseNode);e.MathChoice=i},9903:function(t,e,Q){var T,r=this&&this.__extends||(T=function(t,e){return T=Object.setPrototypeOf||{__proto__:[]}instanceof Array&&function(t,e){t.__proto__=e}||function(t,e){for(var Q in e)Object.prototype.hasOwnProperty.call(e,Q)&&(t[Q]=e[Q])},T(t,e)},function(t,e){if("function"!=typeof e&&null!==e)throw new TypeError("Class extends value "+String(e)+" is not a constructor or null");function Q(){this.constructor=t}T(t,e),t.prototype=null===e?Object.create(e):(Q.prototype=e.prototype,new Q)}),n=this&&this.__assign||function(){return n=Object.assign||function(t){for(var e,Q=1,T=arguments.length;Q<T;Q++)for(var r in e=arguments[Q])Object.prototype.hasOwnProperty.call(e,r)&&(t[r]=e[r]);return t},n.apply(this,arguments)};Object.defineProperty(e,"__esModule",{value:!0}),e.MmlMenclose=void 0;var o=Q(4125),i=function(t){function e(){var e=null!==t&&t.apply(this,arguments)||this;return e.texclass=o.TEXCLASS.ORD,e}return r(e,t),Object.defineProperty(e.prototype,"kind",{get:function(){return"menclose"},enumerable:!1,configurable:!0}),Object.defineProperty(e.prototype,"arity",{get:function(){return-1},enumerable:!1,configurable:!0}),Object.defineProperty(e.prototype,"linebreakContininer",{get:function(){return!0},enumerable:!1,configurable:!0}),e.prototype.setTeXclass=function(t){return t=this.childNodes[0].setTeXclass(t),this.updateTeXclass(this.childNodes[0]),t},e.defaults=n(n({},o.AbstractMmlNode.defaults),{notation:"longdiv"}),e}(o.AbstractMmlNode);e.MmlMenclose=i},84560:function(t,e,Q){var T,r=this&&this.__extends||(T=function(t,e){return T=Object.setPrototypeOf||{__proto__:[]}instanceof Array&&function(t,e){t.__proto__=e}||function(t,e){for(var Q in e)Object.prototype.hasOwnProperty.call(e,Q)&&(t[Q]=e[Q])},T(t,e)},function(t,e){if("function"!=typeof e&&null!==e)throw new TypeError("Class extends value "+String(e)+" is not a constructor or null");function Q(){this.constructor=t}T(t,e),t.prototype=null===e?Object.create(e):(Q.prototype=e.prototype,new Q)}),n=this&&this.__assign||function(){return n=Object.assign||function(t){for(var e,Q=1,T=arguments.length;Q<T;Q++)for(var r in e=arguments[Q])Object.prototype.hasOwnProperty.call(e,r)&&(t[r]=e[r]);return t},n.apply(this,arguments)};Object.defineProperty(e,"__esModule",{value:!0}),e.MmlMerror=void 0;var o=Q(4125),i=function(t){function e(){var e=null!==t&&t.apply(this,arguments)||this;return e.texclass=o.TEXCLASS.ORD,e}return r(e,t),Object.defineProperty(e.prototype,"kind",{get:function(){return"merror"},enumerable:!1,configurable:!0}),Object.defineProperty(e.prototype,"arity",{get:function(){return-1},enumerable:!1,configurable:!0}),Object.defineProperty(e.prototype,"linebreakContainer",{get:function(){return!0},enumerable:!1,configurable:!0}),e.defaults=n({},o.AbstractMmlNode.defaults),e}(o.AbstractMmlNode);e.MmlMerror=i},58767:function(t,e,Q){var T,r=this&&this.__extends||(T=function(t,e){return T=Object.setPrototypeOf||{__proto__:[]}instanceof Array&&function(t,e){t.__proto__=e}||function(t,e){for(var Q in e)Object.prototype.hasOwnProperty.call(e,Q)&&(t[Q]=e[Q])},T(t,e)},function(t,e){if("function"!=typeof e&&null!==e)throw new TypeError("Class extends value "+String(e)+" is not a constructor or null");function Q(){this.constructor=t}T(t,e),t.prototype=null===e?Object.create(e):(Q.prototype=e.prototype,new Q)}),n=this&&this.__assign||function(){return n=Object.assign||function(t){for(var e,Q=1,T=arguments.length;Q<T;Q++)for(var r in e=arguments[Q])Object.prototype.hasOwnProperty.call(e,r)&&(t[r]=e[r]);return t},n.apply(this,arguments)},o=this&&this.__values||function(t){var e="function"==typeof Symbol&&Symbol.iterator,Q=e&&t[e],T=0;if(Q)return Q.call(t);if(t&&"number"==typeof t.length)return{next:function(){return t&&T>=t.length&&(t=void 0),{value:t&&t[T++],done:!t}}};throw new TypeError(e?"Object is not iterable.":"Symbol.iterator is not defined.")};Object.defineProperty(e,"__esModule",{value:!0}),e.MmlMfenced=void 0;var i=Q(4125),a=function(t){function e(){var e=null!==t&&t.apply(this,arguments)||this;return e.texclass=i.TEXCLASS.INNER,e.separators=[],e.open=null,e.close=null,e}return r(e,t),Object.defineProperty(e.prototype,"kind",{get:function(){return"mfenced"},enumerable:!1,configurable:!0}),e.prototype.setTeXclass=function(t){this.getPrevClass(t),this.open&&(t=this.open.setTeXclass(t)),this.childNodes[0]&&(t=this.childNodes[0].setTeXclass(t));for(var e=1,Q=this.childNodes.length;e<Q;e++)this.separators[e-1]&&(t=this.separators[e-1].setTeXclass(t)),this.childNodes[e]&&(t=this.childNodes[e].setTeXclass(t));return this.close&&(t=this.close.setTeXclass(t)),this.updateTeXclass(this.open),t},e.prototype.setChildInheritedAttributes=function(e,Q,T,r){var n,i;this.addFakeNodes();try{for(var a=o([this.open,this.close].concat(this.separators)),s=a.next();!s.done;s=a.next()){var l=s.value;l&&l.setInheritedAttributes(e,Q,T,r)}}catch(t){n={error:t}}finally{try{s&&!s.done&&(i=a.return)&&i.call(a)}finally{if(n)throw n.error}}t.prototype.setChildInheritedAttributes.call(this,e,Q,T,r)},e.prototype.addFakeNodes=function(){var t,e,Q=this.attributes.getList("open","close","separators"),T=Q.open,r=Q.close,n=Q.separators;if(T=T.replace(/[ \t\n\r]/g,""),r=r.replace(/[ \t\n\r]/g,""),n=n.replace(/[ \t\n\r]/g,""),T&&(this.open=this.fakeNode(T,{fence:!0,form:"prefix"},i.TEXCLASS.OPEN)),n){for(;n.length<this.childNodes.length-1;)n+=n.charAt(n.length-1);var a=0;try{for(var s=o(this.childNodes.slice(1)),l=s.next();!l.done;l=s.next()){l.value&&this.separators.push(this.fakeNode(n.charAt(a++)))}}catch(e){t={error:e}}finally{try{l&&!l.done&&(e=s.return)&&e.call(s)}finally{if(t)throw t.error}}}r&&(this.close=this.fakeNode(r,{fence:!0,form:"postfix"},i.TEXCLASS.CLOSE))},e.prototype.fakeNode=function(t,e,Q){void 0===e&&(e={}),void 0===Q&&(Q=null);var T=this.factory.create("text").setText(t),r=this.factory.create("mo",e,[T]);return r.texClass=Q,r.parent=this,r},e.defaults=n(n({},i.AbstractMmlNode.defaults),{open:"(",close:")",separators:","}),e}(i.AbstractMmlNode);e.MmlMfenced=a},92680:function(t,e,Q){var T,r=this&&this.__extends||(T=function(t,e){return T=Object.setPrototypeOf||{__proto__:[]}instanceof Array&&function(t,e){t.__proto__=e}||function(t,e){for(var Q in e)Object.prototype.hasOwnProperty.call(e,Q)&&(t[Q]=e[Q])},T(t,e)},function(t,e){if("function"!=typeof e&&null!==e)throw new TypeError("Class extends value "+String(e)+" is not a constructor or null");function Q(){this.constructor=t}T(t,e),t.prototype=null===e?Object.create(e):(Q.prototype=e.prototype,new Q)}),n=this&&this.__assign||function(){return n=Object.assign||function(t){for(var e,Q=1,T=arguments.length;Q<T;Q++)for(var r in e=arguments[Q])Object.prototype.hasOwnProperty.call(e,r)&&(t[r]=e[r]);return t},n.apply(this,arguments)},o=this&&this.__values||function(t){var e="function"==typeof Symbol&&Symbol.iterator,Q=e&&t[e],T=0;if(Q)return Q.call(t);if(t&&"number"==typeof t.length)return{next:function(){return t&&T>=t.length&&(t=void 0),{value:t&&t[T++],done:!t}}};throw new TypeError(e?"Object is not iterable.":"Symbol.iterator is not defined.")};Object.defineProperty(e,"__esModule",{value:!0}),e.MmlMfrac=void 0;var i=Q(4125),a=function(t){function e(){return null!==t&&t.apply(this,arguments)||this}return r(e,t),Object.defineProperty(e.prototype,"kind",{get:function(){return"mfrac"},enumerable:!1,configurable:!0}),Object.defineProperty(e.prototype,"arity",{get:function(){return 2},enumerable:!1,configurable:!0}),Object.defineProperty(e.prototype,"linebreakContainer",{get:function(){return!0},enumerable:!1,configurable:!0}),e.prototype.setTeXclass=function(t){var e,Q;this.getPrevClass(t);try{for(var T=o(this.childNodes),r=T.next();!r.done;r=T.next()){r.value.setTeXclass(null)}}catch(t){e={error:t}}finally{try{r&&!r.done&&(Q=T.return)&&Q.call(T)}finally{if(e)throw e.error}}return this},e.prototype.setChildInheritedAttributes=function(t,e,Q,T){(!e||Q>0)&&Q++,this.childNodes[0].setInheritedAttributes(t,!1,Q,T),this.childNodes[1].setInheritedAttributes(t,!1,Q,!0)},e.defaults=n(n({},i.AbstractMmlBaseNode.defaults),{linethickness:"medium",numalign:"center",denomalign:"center",bevelled:!1}),e}(i.AbstractMmlBaseNode);e.MmlMfrac=a},4800:function(t,e,Q){var T,r=this&&this.__extends||(T=function(t,e){return T=Object.setPrototypeOf||{__proto__:[]}instanceof Array&&function(t,e){t.__proto__=e}||function(t,e){for(var Q in e)Object.prototype.hasOwnProperty.call(e,Q)&&(t[Q]=e[Q])},T(t,e)},function(t,e){if("function"!=typeof e&&null!==e)throw new TypeError("Class extends value "+String(e)+" is not a constructor or null");function Q(){this.constructor=t}T(t,e),t.prototype=null===e?Object.create(e):(Q.prototype=e.prototype,new Q)}),n=this&&this.__assign||function(){return n=Object.assign||function(t){for(var e,Q=1,T=arguments.length;Q<T;Q++)for(var r in e=arguments[Q])Object.prototype.hasOwnProperty.call(e,r)&&(t[r]=e[r]);return t},n.apply(this,arguments)};Object.defineProperty(e,"__esModule",{value:!0}),e.MmlMglyph=void 0;var o=Q(4125),i=function(t){function e(){var e=null!==t&&t.apply(this,arguments)||this;return e.texclass=o.TEXCLASS.ORD,e}return r(e,t),Object.defineProperty(e.prototype,"kind",{get:function(){return"mglyph"},enumerable:!1,configurable:!0}),e.prototype.verifyAttributes=function(e){var Q=this.attributes.getList("src","fontfamily","index"),T=Q.src,r=Q.fontfamily,n=Q.index;""!==T||""!==r&&""!==n?t.prototype.verifyAttributes.call(this,e):this.mError("mglyph must have either src or fontfamily and index attributes",e,!0)},e.defaults=n(n({},o.AbstractMmlTokenNode.defaults),{alt:"",src:"",index:"",width:"auto",height:"auto",valign:"0em"}),e}(o.AbstractMmlTokenNode);e.MmlMglyph=i},82825:function(t,e,Q){var T,r=this&&this.__extends||(T=function(t,e){return T=Object.setPrototypeOf||{__proto__:[]}instanceof Array&&function(t,e){t.__proto__=e}||function(t,e){for(var Q in e)Object.prototype.hasOwnProperty.call(e,Q)&&(t[Q]=e[Q])},T(t,e)},function(t,e){if("function"!=typeof e&&null!==e)throw new TypeError("Class extends value "+String(e)+" is not a constructor or null");function Q(){this.constructor=t}T(t,e),t.prototype=null===e?Object.create(e):(Q.prototype=e.prototype,new Q)}),n=this&&this.__assign||function(){return n=Object.assign||function(t){for(var e,Q=1,T=arguments.length;Q<T;Q++)for(var r in e=arguments[Q])Object.prototype.hasOwnProperty.call(e,r)&&(t[r]=e[r]);return t},n.apply(this,arguments)};Object.defineProperty(e,"__esModule",{value:!0}),e.MmlMi=void 0;var o=Q(4125),i=function(t){function e(){var e=null!==t&&t.apply(this,arguments)||this;return e.texclass=o.TEXCLASS.ORD,e}return r(e,t),Object.defineProperty(e.prototype,"kind",{get:function(){return"mi"},enumerable:!1,configurable:!0}),e.prototype.setInheritedAttributes=function(Q,T,r,n){void 0===Q&&(Q={}),void 0===T&&(T=!1),void 0===r&&(r=0),void 0===n&&(n=!1),t.prototype.setInheritedAttributes.call(this,Q,T,r,n),this.getText().match(e.singleCharacter)&&!Q.mathvariant&&this.attributes.setInherited("mathvariant","italic")},e.prototype.setTeXclass=function(t){this.getPrevClass(t);var Q=this.getText();return Q.length>1&&Q.match(e.operatorName)&&"normal"===this.attributes.get("mathvariant")&&void 0===this.getProperty("autoOP")&&void 0===this.getProperty("texClass")&&(this.texClass=o.TEXCLASS.OP,this.setProperty("autoOP",!0)),this},e.defaults=n({},o.AbstractMmlTokenNode.defaults),e.operatorName=/^[a-z][a-z0-9]*$/i,e.singleCharacter=/^[\uD800-\uDBFF]?.[\u0300-\u036F\u1AB0-\u1ABE\u1DC0-\u1DFF\u20D0-\u20EF]*$/,e}(o.AbstractMmlTokenNode);e.MmlMi=i},49211:function(t,e,Q){var T,r=this&&this.__extends||(T=function(t,e){return T=Object.setPrototypeOf||{__proto__:[]}instanceof Array&&function(t,e){t.__proto__=e}||function(t,e){for(var Q in e)Object.prototype.hasOwnProperty.call(e,Q)&&(t[Q]=e[Q])},T(t,e)},function(t,e){if("function"!=typeof e&&null!==e)throw new TypeError("Class extends value "+String(e)+" is not a constructor or null");function Q(){this.constructor=t}T(t,e),t.prototype=null===e?Object.create(e):(Q.prototype=e.prototype,new Q)}),n=this&&this.__assign||function(){return n=Object.assign||function(t){for(var e,Q=1,T=arguments.length;Q<T;Q++)for(var r in e=arguments[Q])Object.prototype.hasOwnProperty.call(e,r)&&(t[r]=e[r]);return t},n.apply(this,arguments)};Object.defineProperty(e,"__esModule",{value:!0}),e.MmlNone=e.MmlMprescripts=e.MmlMmultiscripts=void 0;var o=Q(4125),i=Q(49298),a=function(t){function e(){return null!==t&&t.apply(this,arguments)||this}return r(e,t),Object.defineProperty(e.prototype,"kind",{get:function(){return"mmultiscripts"},enumerable:!1,configurable:!0}),Object.defineProperty(e.prototype,"arity",{get:function(){return 1},enumerable:!1,configurable:!0}),e.prototype.setChildInheritedAttributes=function(t,e,Q,T){this.childNodes[0].setInheritedAttributes(t,e,Q,T);for(var r=!1,n=1,o=0;n<this.childNodes.length;n++){var i=this.childNodes[n];if(i.isKind("mprescripts")){if(!r&&(r=!0,n%2==0)){var a=this.factory.create("mrow");this.childNodes.splice(n,0,a),a.parent=this,n++}}else{var s=T||o%2==0;i.setInheritedAttributes(t,!1,Q+1,s),o++}}this.childNodes.length%2==(r?1:0)&&(this.appendChild(this.factory.create("mrow")),this.childNodes[this.childNodes.length-1].setInheritedAttributes(t,!1,Q+1,T))},e.prototype.verifyChildren=function(e){for(var Q=!1,T=e.fixMmultiscripts,r=0;r<this.childNodes.length;r++){var n=this.childNodes[r];n.isKind("mprescripts")&&(Q?n.mError(n.kind+" can only appear once in "+this.kind,e,!0):(Q=!0,r%2!=0||T||this.mError("There must be an equal number of prescripts of each type",e)))}this.childNodes.length%2!=(Q?1:0)||T||this.mError("There must be an equal number of scripts of each type",e),t.prototype.verifyChildren.call(this,e)},e.defaults=n({},i.MmlMsubsup.defaults),e}(i.MmlMsubsup);e.MmlMmultiscripts=a;var s=function(t){function e(){return null!==t&&t.apply(this,arguments)||this}return r(e,t),Object.defineProperty(e.prototype,"kind",{get:function(){return"mprescripts"},enumerable:!1,configurable:!0}),Object.defineProperty(e.prototype,"arity",{get:function(){return 0},enumerable:!1,configurable:!0}),e.prototype.verifyTree=function(e){t.prototype.verifyTree.call(this,e),this.parent&&!this.parent.isKind("mmultiscripts")&&this.mError(this.kind+" must be a child of mmultiscripts",e,!0)},e.defaults=n({},o.AbstractMmlNode.defaults),e}(o.AbstractMmlNode);e.MmlMprescripts=s;var l=function(t){function e(){return null!==t&&t.apply(this,arguments)||this}return r(e,t),Object.defineProperty(e.prototype,"kind",{get:function(){return"none"},enumerable:!1,configurable:!0}),Object.defineProperty(e.prototype,"arity",{get:function(){return 0},enumerable:!1,configurable:!0}),e.prototype.verifyTree=function(e){t.prototype.verifyTree.call(this,e),this.parent&&!this.parent.isKind("mmultiscripts")&&this.mError(this.kind+" must be a child of mmultiscripts",e,!0)},e.defaults=n({},o.AbstractMmlNode.defaults),e}(o.AbstractMmlNode);e.MmlNone=l},34364:function(t,e,Q){var T,r=this&&this.__extends||(T=function(t,e){return T=Object.setPrototypeOf||{__proto__:[]}instanceof Array&&function(t,e){t.__proto__=e}||function(t,e){for(var Q in e)Object.prototype.hasOwnProperty.call(e,Q)&&(t[Q]=e[Q])},T(t,e)},function(t,e){if("function"!=typeof e&&null!==e)throw new TypeError("Class extends value "+String(e)+" is not a constructor or null");function Q(){this.constructor=t}T(t,e),t.prototype=null===e?Object.create(e):(Q.prototype=e.prototype,new Q)}),n=this&&this.__assign||function(){return n=Object.assign||function(t){for(var e,Q=1,T=arguments.length;Q<T;Q++)for(var r in e=arguments[Q])Object.prototype.hasOwnProperty.call(e,r)&&(t[r]=e[r]);return t},n.apply(this,arguments)};Object.defineProperty(e,"__esModule",{value:!0}),e.MmlMn=void 0;var o=Q(4125),i=function(t){function e(){var e=null!==t&&t.apply(this,arguments)||this;return e.texclass=o.TEXCLASS.ORD,e}return r(e,t),Object.defineProperty(e.prototype,"kind",{get:function(){return"mn"},enumerable:!1,configurable:!0}),e.defaults=n({},o.AbstractMmlTokenNode.defaults),e}(o.AbstractMmlTokenNode);e.MmlMn=i},39299:function(t,e,Q){var T,r=this&&this.__extends||(T=function(t,e){return T=Object.setPrototypeOf||{__proto__:[]}instanceof Array&&function(t,e){t.__proto__=e}||function(t,e){for(var Q in e)Object.prototype.hasOwnProperty.call(e,Q)&&(t[Q]=e[Q])},T(t,e)},function(t,e){if("function"!=typeof e&&null!==e)throw new TypeError("Class extends value "+String(e)+" is not a constructor or null");function Q(){this.constructor=t}T(t,e),t.prototype=null===e?Object.create(e):(Q.prototype=e.prototype,new Q)}),n=this&&this.__assign||function(){return n=Object.assign||function(t){for(var e,Q=1,T=arguments.length;Q<T;Q++)for(var r in e=arguments[Q])Object.prototype.hasOwnProperty.call(e,r)&&(t[r]=e[r]);return t},n.apply(this,arguments)},o=this&&this.__read||function(t,e){var Q="function"==typeof Symbol&&t[Symbol.iterator];if(!Q)return t;var T,r,n=Q.call(t),o=[];try{for(;(void 0===e||e-- >0)&&!(T=n.next()).done;)o.push(T.value)}catch(t){r={error:t}}finally{try{T&&!T.done&&(Q=n.return)&&Q.call(n)}finally{if(r)throw r.error}}return o},i=this&&this.__values||function(t){var e="function"==typeof Symbol&&Symbol.iterator,Q=e&&t[e],T=0;if(Q)return Q.call(t);if(t&&"number"==typeof t.length)return{next:function(){return t&&T>=t.length&&(t=void 0),{value:t&&t[T++],done:!t}}};throw new TypeError(e?"Object is not iterable.":"Symbol.iterator is not defined.")};Object.defineProperty(e,"__esModule",{value:!0}),e.MmlMo=void 0;var a=Q(4125),s=Q(75107),l=Q(14472),c=function(t){function e(){var e=null!==t&&t.apply(this,arguments)||this;return e._texClass=null,e.lspace=5/18,e.rspace=5/18,e}return r(e,t),Object.defineProperty(e.prototype,"texClass",{get:function(){if(null===this._texClass){var t=this.getText(),e=o(this.handleExplicitForm(this.getForms()),3),Q=e[0],T=e[1],r=e[2],n=this.constructor.OPTABLE,i=n[Q][t]||n[T][t]||n[r][t];return i?i[2]:a.TEXCLASS.REL}return this._texClass},set:function(t){this._texClass=t},enumerable:!1,configurable:!0}),Object.defineProperty(e.prototype,"kind",{get:function(){return"mo"},enumerable:!1,configurable:!0}),Object.defineProperty(e.prototype,"isEmbellished",{get:function(){return!0},enumerable:!1,configurable:!0}),Object.defineProperty(e.prototype,"hasNewLine",{get:function(){return"newline"===this.attributes.get("linebreak")},enumerable:!1,configurable:!0}),e.prototype.coreParent=function(){for(var t=this,e=this,Q=this.factory.getNodeClass("math");e&&e.isEmbellished&&e.coreMO()===this&&!(e instanceof Q);)t=e,e=e.parent;return t},e.prototype.coreText=function(t){if(!t)return"";if(t.isEmbellished)return t.coreMO().getText();for(;((t.isKind("mrow")||t.isKind("TeXAtom")&&t.texClass!==a.TEXCLASS.VCENTER||t.isKind("mstyle")||t.isKind("mphantom"))&&1===t.childNodes.length||t.isKind("munderover"))&&t.childNodes[0];)t=t.childNodes[0];return t.isToken?t.getText():""},e.prototype.hasSpacingAttributes=function(){return this.attributes.isSet("lspace")||this.attributes.isSet("rspace")},Object.defineProperty(e.prototype,"isAccent",{get:function(){var t=!1,e=this.coreParent().parent;if(e){var Q=e.isKind("mover")?e.childNodes[e.over].coreMO()?"accent":"":e.isKind("munder")?e.childNodes[e.under].coreMO()?"accentunder":"":e.isKind("munderover")?this===e.childNodes[e.over].coreMO()?"accent":this===e.childNodes[e.under].coreMO()?"accentunder":"":"";if(Q)t=void 0!==e.attributes.getExplicit(Q)?t:this.attributes.get("accent")}return t},enumerable:!1,configurable:!0}),e.prototype.setTeXclass=function(t){var e=this.attributes.getList("form","fence"),Q=e.form,T=e.fence;return void 0===this.getProperty("texClass")&&(this.attributes.isSet("lspace")||this.attributes.isSet("rspace"))?null:(T&&this.texClass===a.TEXCLASS.REL&&("prefix"===Q&&(this.texClass=a.TEXCLASS.OPEN),"postfix"===Q&&(this.texClass=a.TEXCLASS.CLOSE)),this.adjustTeXclass(t))},e.prototype.adjustTeXclass=function(t){var e=this.texClass,Q=this.prevClass;if(e===a.TEXCLASS.NONE)return t;if(t?(!t.getProperty("autoOP")||e!==a.TEXCLASS.BIN&&e!==a.TEXCLASS.REL||(Q=t.texClass=a.TEXCLASS.ORD),Q=this.prevClass=t.texClass||a.TEXCLASS.ORD,this.prevLevel=this.attributes.getInherited("scriptlevel")):Q=this.prevClass=a.TEXCLASS.NONE,e!==a.TEXCLASS.BIN||Q!==a.TEXCLASS.NONE&&Q!==a.TEXCLASS.BIN&&Q!==a.TEXCLASS.OP&&Q!==a.TEXCLASS.REL&&Q!==a.TEXCLASS.OPEN&&Q!==a.TEXCLASS.PUNCT)if(Q!==a.TEXCLASS.BIN||e!==a.TEXCLASS.REL&&e!==a.TEXCLASS.CLOSE&&e!==a.TEXCLASS.PUNCT){if(e===a.TEXCLASS.BIN){for(var T=this,r=this.parent;r&&r.parent&&r.isEmbellished&&(1===r.childNodes.length||!r.isKind("mrow")&&r.core()===T);)T=r,r=r.parent;r.childNodes[r.childNodes.length-1]===T&&(this.texClass=a.TEXCLASS.ORD)}}else t.texClass=this.prevClass=a.TEXCLASS.ORD;else this.texClass=a.TEXCLASS.ORD;return this},e.prototype.setInheritedAttributes=function(e,Q,T,r){void 0===e&&(e={}),void 0===Q&&(Q=!1),void 0===T&&(T=0),void 0===r&&(r=!1),t.prototype.setInheritedAttributes.call(this,e,Q,T,r);var n=this.getText();this.checkOperatorTable(n),this.checkPseudoScripts(n),this.checkPrimes(n),this.checkMathAccent(n)},e.prototype.checkOperatorTable=function(t){var e,Q,T=o(this.handleExplicitForm(this.getForms()),3),r=T[0],n=T[1],a=T[2];this.attributes.setInherited("form",r);var l=this.constructor.OPTABLE,c=l[r][t]||l[n][t]||l[a][t];if(c){void 0===this.getProperty("texClass")&&(this.texClass=c[2]);try{for(var u=i(Object.keys(c[3]||{})),p=u.next();!p.done;p=u.next()){var h=p.value;this.attributes.setInherited(h,c[3][h])}}catch(t){e={error:t}}finally{try{p&&!p.done&&(Q=u.return)&&Q.call(u)}finally{if(e)throw e.error}}this.lspace=(c[0]+1)/18,this.rspace=(c[1]+1)/18}else{var f=(0,s.getRange)(t);if(f){void 0===this.getProperty("texClass")&&(this.texClass=f[2]);var d=this.constructor.MMLSPACING[f[2]];this.lspace=(d[0]+1)/18,this.rspace=(d[1]+1)/18}}},e.prototype.getForms=function(){for(var t=this,e=this.parent,Q=this.Parent;Q&&Q.isEmbellished;)t=e,e=Q.parent,Q=Q.Parent;if(e&&e.isKind("mrow")&&1!==e.nonSpaceLength()){if(e.firstNonSpace()===t)return["prefix","infix","postfix"];if(e.lastNonSpace()===t)return["postfix","infix","prefix"]}return["infix","prefix","postfix"]},e.prototype.handleExplicitForm=function(t){if(this.attributes.isSet("form")){var e=this.attributes.get("form");t=[e].concat(t.filter((function(t){return t!==e})))}return t},e.prototype.checkPseudoScripts=function(t){var e=this.constructor.pseudoScripts;if(t.match(e)){var Q=this.coreParent().Parent,T=!Q||!(Q.isKind("msubsup")&&!Q.isKind("msub"));this.setProperty("pseudoscript",T),T&&(this.attributes.setInherited("lspace",0),this.attributes.setInherited("rspace",0))}},e.prototype.checkPrimes=function(t){var e=this.constructor.primes;if(t.match(e)){var Q=this.constructor.remapPrimes,T=(0,l.unicodeString)((0,l.unicodeChars)(t).map((function(t){return Q[t]})));this.setProperty("primes",T)}},e.prototype.checkMathAccent=function(t){var e=this.Parent;if(void 0===this.getProperty("mathaccent")&&e&&e.isKind("munderover")){var Q=e.childNodes[0];if(!Q.isEmbellished||Q.coreMO()!==this){var T=this.constructor.mathaccents;t.match(T)&&this.setProperty("mathaccent",!0)}}},e.defaults=n(n({},a.AbstractMmlTokenNode.defaults),{form:"infix",fence:!1,separator:!1,lspace:"thickmathspace",rspace:"thickmathspace",stretchy:!1,symmetric:!1,maxsize:"infinity",minsize:"0em",largeop:!1,movablelimits:!1,accent:!1,linebreak:"auto",lineleading:"1ex",linebreakstyle:"before",indentalign:"auto",indentshift:"0",indenttarget:"",indentalignfirst:"indentalign",indentshiftfirst:"indentshift",indentalignlast:"indentalign",indentshiftlast:"indentshift"}),e.MMLSPACING=s.MMLSPACING,e.OPTABLE=s.OPTABLE,e.pseudoScripts=new RegExp(["^[\"'*`","ª","°","²-´","¹","º","‘-‟","′-‷⁗","⁰ⁱ","⁴-ⁿ","₀-₎","]+$"].join("")),e.primes=new RegExp(["^[\"'`","‘-‟","]+$"].join("")),e.remapPrimes={34:8243,39:8242,96:8245,8216:8245,8217:8242,8218:8242,8219:8245,8220:8246,8221:8243,8222:8243,8223:8246},e.mathaccents=new RegExp(["^[","´́ˊ","`̀ˋ","¨̈","~̃˜","¯̄ˉ","˘̆","ˇ̌","^̂ˆ","→⃗","˙̇","˚̊","⃛","⃜","]$"].join("")),e}(a.AbstractMmlTokenNode);e.MmlMo=c},93330:function(t,e,Q){var T,r=this&&this.__extends||(T=function(t,e){return T=Object.setPrototypeOf||{__proto__:[]}instanceof Array&&function(t,e){t.__proto__=e}||function(t,e){for(var Q in e)Object.prototype.hasOwnProperty.call(e,Q)&&(t[Q]=e[Q])},T(t,e)},function(t,e){if("function"!=typeof e&&null!==e)throw new TypeError("Class extends value "+String(e)+" is not a constructor or null");function Q(){this.constructor=t}T(t,e),t.prototype=null===e?Object.create(e):(Q.prototype=e.prototype,new Q)}),n=this&&this.__assign||function(){return n=Object.assign||function(t){for(var e,Q=1,T=arguments.length;Q<T;Q++)for(var r in e=arguments[Q])Object.prototype.hasOwnProperty.call(e,r)&&(t[r]=e[r]);return t},n.apply(this,arguments)};Object.defineProperty(e,"__esModule",{value:!0}),e.MmlMpadded=void 0;var o=Q(4125),i=function(t){function e(){return null!==t&&t.apply(this,arguments)||this}return r(e,t),Object.defineProperty(e.prototype,"kind",{get:function(){return"mpadded"},enumerable:!1,configurable:!0}),e.defaults=n(n({},o.AbstractMmlLayoutNode.defaults),{width:"",height:"",depth:"",lspace:0,voffset:0}),e}(o.AbstractMmlLayoutNode);e.MmlMpadded=i},93595:function(t,e,Q){var T,r=this&&this.__extends||(T=function(t,e){return T=Object.setPrototypeOf||{__proto__:[]}instanceof Array&&function(t,e){t.__proto__=e}||function(t,e){for(var Q in e)Object.prototype.hasOwnProperty.call(e,Q)&&(t[Q]=e[Q])},T(t,e)},function(t,e){if("function"!=typeof e&&null!==e)throw new TypeError("Class extends value "+String(e)+" is not a constructor or null");function Q(){this.constructor=t}T(t,e),t.prototype=null===e?Object.create(e):(Q.prototype=e.prototype,new Q)}),n=this&&this.__assign||function(){return n=Object.assign||function(t){for(var e,Q=1,T=arguments.length;Q<T;Q++)for(var r in e=arguments[Q])Object.prototype.hasOwnProperty.call(e,r)&&(t[r]=e[r]);return t},n.apply(this,arguments)};Object.defineProperty(e,"__esModule",{value:!0}),e.MmlMphantom=void 0;var o=Q(4125),i=function(t){function e(){var e=null!==t&&t.apply(this,arguments)||this;return e.texclass=o.TEXCLASS.ORD,e}return r(e,t),Object.defineProperty(e.prototype,"kind",{get:function(){return"mphantom"},enumerable:!1,configurable:!0}),e.defaults=n({},o.AbstractMmlLayoutNode.defaults),e}(o.AbstractMmlLayoutNode);e.MmlMphantom=i},90204:function(t,e,Q){var T,r=this&&this.__extends||(T=function(t,e){return T=Object.setPrototypeOf||{__proto__:[]}instanceof Array&&function(t,e){t.__proto__=e}||function(t,e){for(var Q in e)Object.prototype.hasOwnProperty.call(e,Q)&&(t[Q]=e[Q])},T(t,e)},function(t,e){if("function"!=typeof e&&null!==e)throw new TypeError("Class extends value "+String(e)+" is not a constructor or null");function Q(){this.constructor=t}T(t,e),t.prototype=null===e?Object.create(e):(Q.prototype=e.prototype,new Q)}),n=this&&this.__assign||function(){return n=Object.assign||function(t){for(var e,Q=1,T=arguments.length;Q<T;Q++)for(var r in e=arguments[Q])Object.prototype.hasOwnProperty.call(e,r)&&(t[r]=e[r]);return t},n.apply(this,arguments)};Object.defineProperty(e,"__esModule",{value:!0}),e.MmlMroot=void 0;var o=Q(4125),i=function(t){function e(){var e=null!==t&&t.apply(this,arguments)||this;return e.texclass=o.TEXCLASS.ORD,e}return r(e,t),Object.defineProperty(e.prototype,"kind",{get:function(){return"mroot"},enumerable:!1,configurable:!0}),Object.defineProperty(e.prototype,"arity",{get:function(){return 2},enumerable:!1,configurable:!0}),e.prototype.setTeXclass=function(t){return this.getPrevClass(t),this.childNodes[0].setTeXclass(null),this.childNodes[1].setTeXclass(null),this},e.prototype.setChildInheritedAttributes=function(t,e,Q,T){this.childNodes[0].setInheritedAttributes(t,e,Q,!0),this.childNodes[1].setInheritedAttributes(t,!1,Q+2,T)},e.defaults=n({},o.AbstractMmlNode.defaults),e}(o.AbstractMmlNode);e.MmlMroot=i},53426:function(t,e,Q){var T,r=this&&this.__extends||(T=function(t,e){return T=Object.setPrototypeOf||{__proto__:[]}instanceof Array&&function(t,e){t.__proto__=e}||function(t,e){for(var Q in e)Object.prototype.hasOwnProperty.call(e,Q)&&(t[Q]=e[Q])},T(t,e)},function(t,e){if("function"!=typeof e&&null!==e)throw new TypeError("Class extends value "+String(e)+" is not a constructor or null");function Q(){this.constructor=t}T(t,e),t.prototype=null===e?Object.create(e):(Q.prototype=e.prototype,new Q)}),n=this&&this.__assign||function(){return n=Object.assign||function(t){for(var e,Q=1,T=arguments.length;Q<T;Q++)for(var r in e=arguments[Q])Object.prototype.hasOwnProperty.call(e,r)&&(t[r]=e[r]);return t},n.apply(this,arguments)},o=this&&this.__values||function(t){var e="function"==typeof Symbol&&Symbol.iterator,Q=e&&t[e],T=0;if(Q)return Q.call(t);if(t&&"number"==typeof t.length)return{next:function(){return t&&T>=t.length&&(t=void 0),{value:t&&t[T++],done:!t}}};throw new TypeError(e?"Object is not iterable.":"Symbol.iterator is not defined.")};Object.defineProperty(e,"__esModule",{value:!0}),e.MmlInferredMrow=e.MmlMrow=void 0;var i=Q(4125),a=function(t){function e(){var e=null!==t&&t.apply(this,arguments)||this;return e._core=null,e}return r(e,t),Object.defineProperty(e.prototype,"kind",{get:function(){return"mrow"},enumerable:!1,configurable:!0}),Object.defineProperty(e.prototype,"isSpacelike",{get:function(){var t,e;try{for(var Q=o(this.childNodes),T=Q.next();!T.done;T=Q.next()){if(!T.value.isSpacelike)return!1}}catch(e){t={error:e}}finally{try{T&&!T.done&&(e=Q.return)&&e.call(Q)}finally{if(t)throw t.error}}return!0},enumerable:!1,configurable:!0}),Object.defineProperty(e.prototype,"isEmbellished",{get:function(){var t,e,Q=!1,T=0;try{for(var r=o(this.childNodes),n=r.next();!n.done;n=r.next()){var i=n.value;if(i)if(i.isEmbellished){if(Q)return!1;Q=!0,this._core=T}else if(!i.isSpacelike)return!1;T++}}catch(e){t={error:e}}finally{try{n&&!n.done&&(e=r.return)&&e.call(r)}finally{if(t)throw t.error}}return Q},enumerable:!1,configurable:!0}),e.prototype.core=function(){return this.isEmbellished&&null!=this._core?this.childNodes[this._core]:this},e.prototype.coreMO=function(){return this.isEmbellished&&null!=this._core?this.childNodes[this._core].coreMO():this},e.prototype.nonSpaceLength=function(){var t,e,Q=0;try{for(var T=o(this.childNodes),r=T.next();!r.done;r=T.next()){var n=r.value;n&&!n.isSpacelike&&Q++}}catch(e){t={error:e}}finally{try{r&&!r.done&&(e=T.return)&&e.call(T)}finally{if(t)throw t.error}}return Q},e.prototype.firstNonSpace=function(){var t,e;try{for(var Q=o(this.childNodes),T=Q.next();!T.done;T=Q.next()){var r=T.value;if(r&&!r.isSpacelike)return r}}catch(e){t={error:e}}finally{try{T&&!T.done&&(e=Q.return)&&e.call(Q)}finally{if(t)throw t.error}}return null},e.prototype.lastNonSpace=function(){for(var t=this.childNodes.length;--t>=0;){var e=this.childNodes[t];if(e&&!e.isSpacelike)return e}return null},e.prototype.setTeXclass=function(t){var e,Q,T,r;if(null!=this.getProperty("open")||null!=this.getProperty("close")){this.getPrevClass(t),t=null;try{for(var n=o(this.childNodes),a=n.next();!a.done;a=n.next()){t=a.value.setTeXclass(t)}}catch(t){e={error:t}}finally{try{a&&!a.done&&(Q=n.return)&&Q.call(n)}finally{if(e)throw e.error}}null==this.texClass&&(this.texClass=i.TEXCLASS.INNER)}else{try{for(var s=o(this.childNodes),l=s.next();!l.done;l=s.next()){t=l.value.setTeXclass(t)}}catch(t){T={error:t}}finally{try{l&&!l.done&&(r=s.return)&&r.call(s)}finally{if(T)throw T.error}}this.childNodes[0]&&this.updateTeXclass(this.childNodes[0])}return t},e.defaults=n({},i.AbstractMmlNode.defaults),e}(i.AbstractMmlNode);e.MmlMrow=a;var s=function(t){function e(){return null!==t&&t.apply(this,arguments)||this}return r(e,t),Object.defineProperty(e.prototype,"kind",{get:function(){return"inferredMrow"},enumerable:!1,configurable:!0}),Object.defineProperty(e.prototype,"isInferred",{get:function(){return!0},enumerable:!1,configurable:!0}),Object.defineProperty(e.prototype,"notParent",{get:function(){return!0},enumerable:!1,configurable:!0}),e.prototype.toString=function(){return"["+this.childNodes.join(",")+"]"},e.defaults=a.defaults,e}(a);e.MmlInferredMrow=s},40639:function(t,e,Q){var T,r=this&&this.__extends||(T=function(t,e){return T=Object.setPrototypeOf||{__proto__:[]}instanceof Array&&function(t,e){t.__proto__=e}||function(t,e){for(var Q in e)Object.prototype.hasOwnProperty.call(e,Q)&&(t[Q]=e[Q])},T(t,e)},function(t,e){if("function"!=typeof e&&null!==e)throw new TypeError("Class extends value "+String(e)+" is not a constructor or null");function Q(){this.constructor=t}T(t,e),t.prototype=null===e?Object.create(e):(Q.prototype=e.prototype,new Q)}),n=this&&this.__assign||function(){return n=Object.assign||function(t){for(var e,Q=1,T=arguments.length;Q<T;Q++)for(var r in e=arguments[Q])Object.prototype.hasOwnProperty.call(e,r)&&(t[r]=e[r]);return t},n.apply(this,arguments)};Object.defineProperty(e,"__esModule",{value:!0}),e.MmlMs=void 0;var o=Q(4125),i=function(t){function e(){var e=null!==t&&t.apply(this,arguments)||this;return e.texclass=o.TEXCLASS.ORD,e}return r(e,t),Object.defineProperty(e.prototype,"kind",{get:function(){return"ms"},enumerable:!1,configurable:!0}),e.defaults=n(n({},o.AbstractMmlTokenNode.defaults),{lquote:'"',rquote:'"'}),e}(o.AbstractMmlTokenNode);e.MmlMs=i},18964:function(t,e,Q){var T,r=this&&this.__extends||(T=function(t,e){return T=Object.setPrototypeOf||{__proto__:[]}instanceof Array&&function(t,e){t.__proto__=e}||function(t,e){for(var Q in e)Object.prototype.hasOwnProperty.call(e,Q)&&(t[Q]=e[Q])},T(t,e)},function(t,e){if("function"!=typeof e&&null!==e)throw new TypeError("Class extends value "+String(e)+" is not a constructor or null");function Q(){this.constructor=t}T(t,e),t.prototype=null===e?Object.create(e):(Q.prototype=e.prototype,new Q)}),n=this&&this.__assign||function(){return n=Object.assign||function(t){for(var e,Q=1,T=arguments.length;Q<T;Q++)for(var r in e=arguments[Q])Object.prototype.hasOwnProperty.call(e,r)&&(t[r]=e[r]);return t},n.apply(this,arguments)};Object.defineProperty(e,"__esModule",{value:!0}),e.MmlMspace=void 0;var o=Q(4125),i=function(t){function e(){var e=null!==t&&t.apply(this,arguments)||this;return e.texclass=o.TEXCLASS.NONE,e}return r(e,t),e.prototype.setTeXclass=function(t){return t},Object.defineProperty(e.prototype,"kind",{get:function(){return"mspace"},enumerable:!1,configurable:!0}),Object.defineProperty(e.prototype,"arity",{get:function(){return 0},enumerable:!1,configurable:!0}),Object.defineProperty(e.prototype,"isSpacelike",{get:function(){return!0},enumerable:!1,configurable:!0}),Object.defineProperty(e.prototype,"hasNewline",{get:function(){var t=this.attributes;return null==t.getExplicit("width")&&null==t.getExplicit("height")&&null==t.getExplicit("depth")&&"newline"===t.get("linebreak")},enumerable:!1,configurable:!0}),e.defaults=n(n({},o.AbstractMmlTokenNode.defaults),{width:"0em",height:"0ex",depth:"0ex",linebreak:"auto"}),e}(o.AbstractMmlTokenNode);e.MmlMspace=i},35494:function(t,e,Q){var T,r=this&&this.__extends||(T=function(t,e){return T=Object.setPrototypeOf||{__proto__:[]}instanceof Array&&function(t,e){t.__proto__=e}||function(t,e){for(var Q in e)Object.prototype.hasOwnProperty.call(e,Q)&&(t[Q]=e[Q])},T(t,e)},function(t,e){if("function"!=typeof e&&null!==e)throw new TypeError("Class extends value "+String(e)+" is not a constructor or null");function Q(){this.constructor=t}T(t,e),t.prototype=null===e?Object.create(e):(Q.prototype=e.prototype,new Q)}),n=this&&this.__assign||function(){return n=Object.assign||function(t){for(var e,Q=1,T=arguments.length;Q<T;Q++)for(var r in e=arguments[Q])Object.prototype.hasOwnProperty.call(e,r)&&(t[r]=e[r]);return t},n.apply(this,arguments)};Object.defineProperty(e,"__esModule",{value:!0}),e.MmlMsqrt=void 0;var o=Q(4125),i=function(t){function e(){var e=null!==t&&t.apply(this,arguments)||this;return e.texclass=o.TEXCLASS.ORD,e}return r(e,t),Object.defineProperty(e.prototype,"kind",{get:function(){return"msqrt"},enumerable:!1,configurable:!0}),Object.defineProperty(e.prototype,"arity",{get:function(){return-1},enumerable:!1,configurable:!0}),Object.defineProperty(e.prototype,"linebreakContainer",{get:function(){return!0},enumerable:!1,configurable:!0}),e.prototype.setTeXclass=function(t){return this.getPrevClass(t),this.childNodes[0].setTeXclass(null),this},e.prototype.setChildInheritedAttributes=function(t,e,Q,T){this.childNodes[0].setInheritedAttributes(t,e,Q,!0)},e.defaults=n({},o.AbstractMmlNode.defaults),e}(o.AbstractMmlNode);e.MmlMsqrt=i},76835:function(t,e,Q){var T,r=this&&this.__extends||(T=function(t,e){return T=Object.setPrototypeOf||{__proto__:[]}instanceof Array&&function(t,e){t.__proto__=e}||function(t,e){for(var Q in e)Object.prototype.hasOwnProperty.call(e,Q)&&(t[Q]=e[Q])},T(t,e)},function(t,e){if("function"!=typeof e&&null!==e)throw new TypeError("Class extends value "+String(e)+" is not a constructor or null");function Q(){this.constructor=t}T(t,e),t.prototype=null===e?Object.create(e):(Q.prototype=e.prototype,new Q)}),n=this&&this.__assign||function(){return n=Object.assign||function(t){for(var e,Q=1,T=arguments.length;Q<T;Q++)for(var r in e=arguments[Q])Object.prototype.hasOwnProperty.call(e,r)&&(t[r]=e[r]);return t},n.apply(this,arguments)};Object.defineProperty(e,"__esModule",{value:!0}),e.MmlMstyle=void 0;var o=Q(4125),i=Q(81074),a=function(t){function e(){return null!==t&&t.apply(this,arguments)||this}return r(e,t),Object.defineProperty(e.prototype,"kind",{get:function(){return"mstyle"},enumerable:!1,configurable:!0}),Object.defineProperty(e.prototype,"notParent",{get:function(){return this.childNodes[0]&&1===this.childNodes[0].childNodes.length},enumerable:!1,configurable:!0}),e.prototype.setChildInheritedAttributes=function(t,e,Q,T){var r=this.attributes.getExplicit("scriptlevel");null!=r&&((r=r.toString()).match(/^\s*[-+]/)?Q+=parseInt(r):Q=parseInt(r),T=!1);var n=this.attributes.getExplicit("displaystyle");null!=n&&(e=!0===n,T=!1);var o=this.attributes.getExplicit("data-cramped");null!=o&&(T=o),t=this.addInheritedAttributes(t,this.attributes.getAllAttributes()),this.childNodes[0].setInheritedAttributes(t,e,Q,T)},e.defaults=n(n({},o.AbstractMmlLayoutNode.defaults),{scriptlevel:i.INHERIT,displaystyle:i.INHERIT,scriptsizemultiplier:1/Math.sqrt(2),scriptminsize:"8px",mathbackground:i.INHERIT,mathcolor:i.INHERIT,dir:i.INHERIT,infixlinebreakstyle:"before"}),e}(o.AbstractMmlLayoutNode);e.MmlMstyle=a},49298:function(t,e,Q){var T,r=this&&this.__extends||(T=function(t,e){return T=Object.setPrototypeOf||{__proto__:[]}instanceof Array&&function(t,e){t.__proto__=e}||function(t,e){for(var Q in e)Object.prototype.hasOwnProperty.call(e,Q)&&(t[Q]=e[Q])},T(t,e)},function(t,e){if("function"!=typeof e&&null!==e)throw new TypeError("Class extends value "+String(e)+" is not a constructor or null");function Q(){this.constructor=t}T(t,e),t.prototype=null===e?Object.create(e):(Q.prototype=e.prototype,new Q)}),n=this&&this.__assign||function(){return n=Object.assign||function(t){for(var e,Q=1,T=arguments.length;Q<T;Q++)for(var r in e=arguments[Q])Object.prototype.hasOwnProperty.call(e,r)&&(t[r]=e[r]);return t},n.apply(this,arguments)};Object.defineProperty(e,"__esModule",{value:!0}),e.MmlMsup=e.MmlMsub=e.MmlMsubsup=void 0;var o=Q(4125),i=function(t){function e(){return null!==t&&t.apply(this,arguments)||this}return r(e,t),Object.defineProperty(e.prototype,"kind",{get:function(){return"msubsup"},enumerable:!1,configurable:!0}),Object.defineProperty(e.prototype,"arity",{get:function(){return 3},enumerable:!1,configurable:!0}),Object.defineProperty(e.prototype,"base",{get:function(){return 0},enumerable:!1,configurable:!0}),Object.defineProperty(e.prototype,"sub",{get:function(){return 1},enumerable:!1,configurable:!0}),Object.defineProperty(e.prototype,"sup",{get:function(){return 2},enumerable:!1,configurable:!0}),e.prototype.setChildInheritedAttributes=function(t,e,Q,T){var r=this.childNodes;r[0].setInheritedAttributes(t,e,Q,T),r[1].setInheritedAttributes(t,!1,Q+1,T||1===this.sub),r[2]&&r[2].setInheritedAttributes(t,!1,Q+1,T||2===this.sub)},e.defaults=n(n({},o.AbstractMmlBaseNode.defaults),{subscriptshift:"",superscriptshift:""}),e}(o.AbstractMmlBaseNode);e.MmlMsubsup=i;var a=function(t){function e(){return null!==t&&t.apply(this,arguments)||this}return r(e,t),Object.defineProperty(e.prototype,"kind",{get:function(){return"msub"},enumerable:!1,configurable:!0}),Object.defineProperty(e.prototype,"arity",{get:function(){return 2},enumerable:!1,configurable:!0}),e.defaults=n({},i.defaults),e}(i);e.MmlMsub=a;var s=function(t){function e(){return null!==t&&t.apply(this,arguments)||this}return r(e,t),Object.defineProperty(e.prototype,"kind",{get:function(){return"msup"},enumerable:!1,configurable:!0}),Object.defineProperty(e.prototype,"arity",{get:function(){return 2},enumerable:!1,configurable:!0}),Object.defineProperty(e.prototype,"sup",{get:function(){return 1},enumerable:!1,configurable:!0}),Object.defineProperty(e.prototype,"sub",{get:function(){return 2},enumerable:!1,configurable:!0}),e.defaults=n({},i.defaults),e}(i);e.MmlMsup=s},79150:function(t,e,Q){var T,r=this&&this.__extends||(T=function(t,e){return T=Object.setPrototypeOf||{__proto__:[]}instanceof Array&&function(t,e){t.__proto__=e}||function(t,e){for(var Q in e)Object.prototype.hasOwnProperty.call(e,Q)&&(t[Q]=e[Q])},T(t,e)},function(t,e){if("function"!=typeof e&&null!==e)throw new TypeError("Class extends value "+String(e)+" is not a constructor or null");function Q(){this.constructor=t}T(t,e),t.prototype=null===e?Object.create(e):(Q.prototype=e.prototype,new Q)}),n=this&&this.__assign||function(){return n=Object.assign||function(t){for(var e,Q=1,T=arguments.length;Q<T;Q++)for(var r in e=arguments[Q])Object.prototype.hasOwnProperty.call(e,r)&&(t[r]=e[r]);return t},n.apply(this,arguments)},o=this&&this.__values||function(t){var e="function"==typeof Symbol&&Symbol.iterator,Q=e&&t[e],T=0;if(Q)return Q.call(t);if(t&&"number"==typeof t.length)return{next:function(){return t&&T>=t.length&&(t=void 0),{value:t&&t[T++],done:!t}}};throw new TypeError(e?"Object is not iterable.":"Symbol.iterator is not defined.")};Object.defineProperty(e,"__esModule",{value:!0}),e.MmlMtable=void 0;var i=Q(4125),a=Q(14472),s=function(t){function e(){var e=null!==t&&t.apply(this,arguments)||this;return e.properties={useHeight:!0},e.texclass=i.TEXCLASS.ORD,e}return r(e,t),Object.defineProperty(e.prototype,"kind",{get:function(){return"mtable"},enumerable:!1,configurable:!0}),Object.defineProperty(e.prototype,"linebreakContainer",{get:function(){return!0},enumerable:!1,configurable:!0}),e.prototype.setInheritedAttributes=function(e,Q,T,r){var n,a;try{for(var s=o(i.indentAttributes),l=s.next();!l.done;l=s.next()){var c=l.value;e[c]&&this.attributes.setInherited(c,e[c][1]),void 0!==this.attributes.getExplicit(c)&&delete this.attributes.getAllAttributes()[c]}}catch(t){n={error:t}}finally{try{l&&!l.done&&(a=s.return)&&a.call(s)}finally{if(n)throw n.error}}t.prototype.setInheritedAttributes.call(this,e,Q,T,r)},e.prototype.setChildInheritedAttributes=function(t,e,Q,T){var r,n,i,s;try{for(var l=o(this.childNodes),c=l.next();!c.done;c=l.next()){(d=c.value).isKind("mtr")||this.replaceChild(this.factory.create("mtr"),d).appendChild(d)}}catch(t){r={error:t}}finally{try{c&&!c.done&&(n=l.return)&&n.call(l)}finally{if(r)throw r.error}}Q=this.getProperty("scriptlevel")||Q,e=!(!this.attributes.getExplicit("displaystyle")&&!this.attributes.getDefault("displaystyle")),t=this.addInheritedAttributes(t,{columnalign:this.attributes.get("columnalign"),rowalign:"center"});var u=this.attributes.getExplicit("data-cramped"),p=(0,a.split)(this.attributes.get("rowalign"));try{for(var h=o(this.childNodes),f=h.next();!f.done;f=h.next()){var d=f.value;t.rowalign[1]=p.shift()||t.rowalign[1],d.setInheritedAttributes(t,e,Q,!!u)}}catch(t){i={error:t}}finally{try{f&&!f.done&&(s=h.return)&&s.call(h)}finally{if(i)throw i.error}}},e.prototype.verifyChildren=function(e){for(var Q=null,T=this.factory,r=0;r<this.childNodes.length;r++){var n=this.childNodes[r];if(n.isKind("mtr"))Q=null;else{var o=n.isKind("mtd");if(Q?(this.removeChild(n),r--):Q=this.replaceChild(T.create("mtr"),n),Q.appendChild(o?n:T.create("mtd",{},[n])),!e.fixMtables){n.parent.removeChild(n),n.parent=this,o&&Q.appendChild(T.create("mtd"));var i=n.mError("Children of "+this.kind+" must be mtr or mlabeledtr",e,o);Q.childNodes[Q.childNodes.length-1].appendChild(i)}}}t.prototype.verifyChildren.call(this,e)},e.prototype.setTeXclass=function(t){var e,Q;this.getPrevClass(t);try{for(var T=o(this.childNodes),r=T.next();!r.done;r=T.next()){r.value.setTeXclass(null)}}catch(t){e={error:t}}finally{try{r&&!r.done&&(Q=T.return)&&Q.call(T)}finally{if(e)throw e.error}}return this},e.defaults=n(n({},i.AbstractMmlNode.defaults),{align:"axis",rowalign:"baseline",columnalign:"center",groupalign:"{left}",alignmentscope:!0,columnwidth:"auto",width:"auto",rowspacing:"1ex",columnspacing:".8em",rowlines:"none",columnlines:"none",frame:"none",framespacing:"0.4em 0.5ex",equalrows:!1,equalcolumns:!1,displaystyle:!1,side:"right",minlabelspacing:"0.8em"}),e}(i.AbstractMmlNode);e.MmlMtable=s},75120:function(t,e,Q){var T,r=this&&this.__extends||(T=function(t,e){return T=Object.setPrototypeOf||{__proto__:[]}instanceof Array&&function(t,e){t.__proto__=e}||function(t,e){for(var Q in e)Object.prototype.hasOwnProperty.call(e,Q)&&(t[Q]=e[Q])},T(t,e)},function(t,e){if("function"!=typeof e&&null!==e)throw new TypeError("Class extends value "+String(e)+" is not a constructor or null");function Q(){this.constructor=t}T(t,e),t.prototype=null===e?Object.create(e):(Q.prototype=e.prototype,new Q)}),n=this&&this.__assign||function(){return n=Object.assign||function(t){for(var e,Q=1,T=arguments.length;Q<T;Q++)for(var r in e=arguments[Q])Object.prototype.hasOwnProperty.call(e,r)&&(t[r]=e[r]);return t},n.apply(this,arguments)};Object.defineProperty(e,"__esModule",{value:!0}),e.MmlMtd=void 0;var o=Q(4125),i=Q(81074),a=function(t){function e(){return null!==t&&t.apply(this,arguments)||this}return r(e,t),Object.defineProperty(e.prototype,"kind",{get:function(){return"mtd"},enumerable:!1,configurable:!0}),Object.defineProperty(e.prototype,"arity",{get:function(){return-1},enumerable:!1,configurable:!0}),Object.defineProperty(e.prototype,"linebreakContainer",{get:function(){return!0},enumerable:!1,configurable:!0}),e.prototype.verifyChildren=function(e){!this.parent||this.parent.isKind("mtr")?t.prototype.verifyChildren.call(this,e):this.mError(this.kind+" can only be a child of an mtr or mlabeledtr",e,!0)},e.prototype.setTeXclass=function(t){return this.getPrevClass(t),this.childNodes[0].setTeXclass(null),this},e.defaults=n(n({},o.AbstractMmlBaseNode.defaults),{rowspan:1,columnspan:1,rowalign:i.INHERIT,columnalign:i.INHERIT,groupalign:i.INHERIT}),e}(o.AbstractMmlBaseNode);e.MmlMtd=a},84043:function(t,e,Q){var T,r=this&&this.__extends||(T=function(t,e){return T=Object.setPrototypeOf||{__proto__:[]}instanceof Array&&function(t,e){t.__proto__=e}||function(t,e){for(var Q in e)Object.prototype.hasOwnProperty.call(e,Q)&&(t[Q]=e[Q])},T(t,e)},function(t,e){if("function"!=typeof e&&null!==e)throw new TypeError("Class extends value "+String(e)+" is not a constructor or null");function Q(){this.constructor=t}T(t,e),t.prototype=null===e?Object.create(e):(Q.prototype=e.prototype,new Q)}),n=this&&this.__assign||function(){return n=Object.assign||function(t){for(var e,Q=1,T=arguments.length;Q<T;Q++)for(var r in e=arguments[Q])Object.prototype.hasOwnProperty.call(e,r)&&(t[r]=e[r]);return t},n.apply(this,arguments)};Object.defineProperty(e,"__esModule",{value:!0}),e.MmlMtext=void 0;var o=Q(4125),i=function(t){function e(){var e=null!==t&&t.apply(this,arguments)||this;return e.texclass=o.TEXCLASS.ORD,e}return r(e,t),Object.defineProperty(e.prototype,"kind",{get:function(){return"mtext"},enumerable:!1,configurable:!0}),Object.defineProperty(e.prototype,"isSpacelike",{get:function(){return!0},enumerable:!1,configurable:!0}),e.defaults=n({},o.AbstractMmlTokenNode.defaults),e}(o.AbstractMmlTokenNode);e.MmlMtext=i},76374:function(t,e,Q){var T,r=this&&this.__extends||(T=function(t,e){return T=Object.setPrototypeOf||{__proto__:[]}instanceof Array&&function(t,e){t.__proto__=e}||function(t,e){for(var Q in e)Object.prototype.hasOwnProperty.call(e,Q)&&(t[Q]=e[Q])},T(t,e)},function(t,e){if("function"!=typeof e&&null!==e)throw new TypeError("Class extends value "+String(e)+" is not a constructor or null");function Q(){this.constructor=t}T(t,e),t.prototype=null===e?Object.create(e):(Q.prototype=e.prototype,new Q)}),n=this&&this.__assign||function(){return n=Object.assign||function(t){for(var e,Q=1,T=arguments.length;Q<T;Q++)for(var r in e=arguments[Q])Object.prototype.hasOwnProperty.call(e,r)&&(t[r]=e[r]);return t},n.apply(this,arguments)},o=this&&this.__values||function(t){var e="function"==typeof Symbol&&Symbol.iterator,Q=e&&t[e],T=0;if(Q)return Q.call(t);if(t&&"number"==typeof t.length)return{next:function(){return t&&T>=t.length&&(t=void 0),{value:t&&t[T++],done:!t}}};throw new TypeError(e?"Object is not iterable.":"Symbol.iterator is not defined.")};Object.defineProperty(e,"__esModule",{value:!0}),e.MmlMlabeledtr=e.MmlMtr=void 0;var i=Q(4125),a=Q(81074),s=Q(14472),l=function(t){function e(){return null!==t&&t.apply(this,arguments)||this}return r(e,t),Object.defineProperty(e.prototype,"kind",{get:function(){return"mtr"},enumerable:!1,configurable:!0}),Object.defineProperty(e.prototype,"linebreakContainer",{get:function(){return!0},enumerable:!1,configurable:!0}),e.prototype.setChildInheritedAttributes=function(t,e,Q,T){var r,n,i,a;try{for(var l=o(this.childNodes),c=l.next();!c.done;c=l.next()){(f=c.value).isKind("mtd")||this.replaceChild(this.factory.create("mtd"),f).appendChild(f)}}catch(t){r={error:t}}finally{try{c&&!c.done&&(n=l.return)&&n.call(l)}finally{if(r)throw r.error}}var u=(0,s.split)(this.attributes.get("columnalign"));1===this.arity&&u.unshift(this.parent.attributes.get("side")),t=this.addInheritedAttributes(t,{rowalign:this.attributes.get("rowalign"),columnalign:"center"});try{for(var p=o(this.childNodes),h=p.next();!h.done;h=p.next()){var f=h.value;t.columnalign[1]=u.shift()||t.columnalign[1],f.setInheritedAttributes(t,e,Q,T)}}catch(t){i={error:t}}finally{try{h&&!h.done&&(a=p.return)&&a.call(p)}finally{if(i)throw i.error}}},e.prototype.verifyChildren=function(e){var Q,T;if(!this.parent||this.parent.isKind("mtable")){try{for(var r=o(this.childNodes),n=r.next();!n.done;n=r.next()){var i=n.value;if(!i.isKind("mtd"))this.replaceChild(this.factory.create("mtd"),i).appendChild(i),e.fixMtables||i.mError("Children of "+this.kind+" must be mtd",e)}}catch(t){Q={error:t}}finally{try{n&&!n.done&&(T=r.return)&&T.call(r)}finally{if(Q)throw Q.error}}t.prototype.verifyChildren.call(this,e)}else this.mError(this.kind+" can only be a child of an mtable",e,!0)},e.prototype.setTeXclass=function(t){var e,Q;this.getPrevClass(t);try{for(var T=o(this.childNodes),r=T.next();!r.done;r=T.next()){r.value.setTeXclass(null)}}catch(t){e={error:t}}finally{try{r&&!r.done&&(Q=T.return)&&Q.call(T)}finally{if(e)throw e.error}}return this},e.defaults=n(n({},i.AbstractMmlNode.defaults),{rowalign:a.INHERIT,columnalign:a.INHERIT,groupalign:a.INHERIT}),e}(i.AbstractMmlNode);e.MmlMtr=l;var c=function(t){function e(){return null!==t&&t.apply(this,arguments)||this}return r(e,t),Object.defineProperty(e.prototype,"kind",{get:function(){return"mlabeledtr"},enumerable:!1,configurable:!0}),Object.defineProperty(e.prototype,"arity",{get:function(){return 1},enumerable:!1,configurable:!0}),e}(l);e.MmlMlabeledtr=c},16006:function(t,e,Q){var T,r=this&&this.__extends||(T=function(t,e){return T=Object.setPrototypeOf||{__proto__:[]}instanceof Array&&function(t,e){t.__proto__=e}||function(t,e){for(var Q in e)Object.prototype.hasOwnProperty.call(e,Q)&&(t[Q]=e[Q])},T(t,e)},function(t,e){if("function"!=typeof e&&null!==e)throw new TypeError("Class extends value "+String(e)+" is not a constructor or null");function Q(){this.constructor=t}T(t,e),t.prototype=null===e?Object.create(e):(Q.prototype=e.prototype,new Q)}),n=this&&this.__assign||function(){return n=Object.assign||function(t){for(var e,Q=1,T=arguments.length;Q<T;Q++)for(var r in e=arguments[Q])Object.prototype.hasOwnProperty.call(e,r)&&(t[r]=e[r]);return t},n.apply(this,arguments)};Object.defineProperty(e,"__esModule",{value:!0}),e.MmlMover=e.MmlMunder=e.MmlMunderover=void 0;var o=Q(4125),i=function(t){function e(){return null!==t&&t.apply(this,arguments)||this}return r(e,t),Object.defineProperty(e.prototype,"kind",{get:function(){return"munderover"},enumerable:!1,configurable:!0}),Object.defineProperty(e.prototype,"arity",{get:function(){return 3},enumerable:!1,configurable:!0}),Object.defineProperty(e.prototype,"base",{get:function(){return 0},enumerable:!1,configurable:!0}),Object.defineProperty(e.prototype,"under",{get:function(){return 1},enumerable:!1,configurable:!0}),Object.defineProperty(e.prototype,"over",{get:function(){return 2},enumerable:!1,configurable:!0}),Object.defineProperty(e.prototype,"linebreakContainer",{get:function(){return!0},enumerable:!1,configurable:!0}),e.prototype.setChildInheritedAttributes=function(t,e,Q,T){var r=this.childNodes;r[0].setInheritedAttributes(t,e,Q,T||!!r[this.over]);var n=!(e||!r[0].coreMO().attributes.get("movablelimits")),o=this.constructor.ACCENTS;r[1].setInheritedAttributes(t,!1,this.getScriptlevel(o[1],n,Q),T||1===this.under),this.setInheritedAccent(1,o[1],e,Q,T,n),r[2]&&(r[2].setInheritedAttributes(t,!1,this.getScriptlevel(o[2],n,Q),T||2===this.under),this.setInheritedAccent(2,o[2],e,Q,T,n))},e.prototype.getScriptlevel=function(t,e,Q){return!e&&this.attributes.get(t)||Q++,Q},e.prototype.setInheritedAccent=function(t,e,Q,T,r,n){var o=this.childNodes[t];if(null==this.attributes.getExplicit(e)&&o.isEmbellished){var i=o.coreMO().attributes.get("accent");this.attributes.setInherited(e,i),i!==this.attributes.getDefault(e)&&o.setInheritedAttributes({},Q,this.getScriptlevel(e,n,T),r)}},e.defaults=n(n({},o.AbstractMmlBaseNode.defaults),{accent:!1,accentunder:!1,align:"center"}),e.ACCENTS=["","accentunder","accent"],e}(o.AbstractMmlBaseNode);e.MmlMunderover=i;var a=function(t){function e(){return null!==t&&t.apply(this,arguments)||this}return r(e,t),Object.defineProperty(e.prototype,"kind",{get:function(){return"munder"},enumerable:!1,configurable:!0}),Object.defineProperty(e.prototype,"arity",{get:function(){return 2},enumerable:!1,configurable:!0}),e.defaults=n({},i.defaults),e}(i);e.MmlMunder=a;var s=function(t){function e(){return null!==t&&t.apply(this,arguments)||this}return r(e,t),Object.defineProperty(e.prototype,"kind",{get:function(){return"mover"},enumerable:!1,configurable:!0}),Object.defineProperty(e.prototype,"arity",{get:function(){return 2},enumerable:!1,configurable:!0}),Object.defineProperty(e.prototype,"over",{get:function(){return 1},enumerable:!1,configurable:!0}),Object.defineProperty(e.prototype,"under",{get:function(){return 2},enumerable:!1,configurable:!0}),e.defaults=n({},i.defaults),e.ACCENTS=["","accent","accentunder"],e}(i);e.MmlMover=s},74770:function(t,e,Q){var T,r=this&&this.__extends||(T=function(t,e){return T=Object.setPrototypeOf||{__proto__:[]}instanceof Array&&function(t,e){t.__proto__=e}||function(t,e){for(var Q in e)Object.prototype.hasOwnProperty.call(e,Q)&&(t[Q]=e[Q])},T(t,e)},function(t,e){if("function"!=typeof e&&null!==e)throw new TypeError("Class extends value "+String(e)+" is not a constructor or null");function Q(){this.constructor=t}T(t,e),t.prototype=null===e?Object.create(e):(Q.prototype=e.prototype,new Q)}),n=this&&this.__assign||function(){return n=Object.assign||function(t){for(var e,Q=1,T=arguments.length;Q<T;Q++)for(var r in e=arguments[Q])Object.prototype.hasOwnProperty.call(e,r)&&(t[r]=e[r]);return t},n.apply(this,arguments)};Object.defineProperty(e,"__esModule",{value:!0}),e.MmlAnnotation=e.MmlAnnotationXML=e.MmlSemantics=void 0;var o=Q(4125),i=function(t){function e(){return null!==t&&t.apply(this,arguments)||this}return r(e,t),Object.defineProperty(e.prototype,"kind",{get:function(){return"semantics"},enumerable:!1,configurable:!0}),Object.defineProperty(e.prototype,"arity",{get:function(){return 1},enumerable:!1,configurable:!0}),Object.defineProperty(e.prototype,"notParent",{get:function(){return!0},enumerable:!1,configurable:!0}),e.defaults=n(n({},o.AbstractMmlBaseNode.defaults),{definitionUrl:null,encoding:null}),e}(o.AbstractMmlBaseNode);e.MmlSemantics=i;var a=function(t){function e(){return null!==t&&t.apply(this,arguments)||this}return r(e,t),Object.defineProperty(e.prototype,"kind",{get:function(){return"annotation-xml"},enumerable:!1,configurable:!0}),e.prototype.setChildInheritedAttributes=function(){},e.defaults=n(n({},o.AbstractMmlNode.defaults),{definitionUrl:null,encoding:null,cd:"mathmlkeys",name:"",src:null}),e}(o.AbstractMmlNode);e.MmlAnnotationXML=a;var s=function(t){function e(){var e=null!==t&&t.apply(this,arguments)||this;return e.properties={isChars:!0},e}return r(e,t),Object.defineProperty(e.prototype,"kind",{get:function(){return"annotation"},enumerable:!1,configurable:!0}),e.defaults=n({},a.defaults),e}(a);e.MmlAnnotation=s},75107:function(t,e,Q){var T=this&&this.__values||function(t){var e="function"==typeof Symbol&&Symbol.iterator,Q=e&&t[e],T=0;if(Q)return Q.call(t);if(t&&"number"==typeof t.length)return{next:function(){return t&&T>=t.length&&(t=void 0),{value:t&&t[T++],done:!t}}};throw new TypeError(e?"Object is not iterable.":"Symbol.iterator is not defined.")};Object.defineProperty(e,"__esModule",{value:!0}),e.OPTABLE=e.MMLSPACING=e.getRange=e.RANGES=e.MO=e.OPDEF=void 0;var r=Q(4125);function n(t,e,Q,T){return void 0===Q&&(Q=r.TEXCLASS.BIN),void 0===T&&(T=null),[t,e,Q,T]}e.OPDEF=n,e.MO={ORD:n(0,0,r.TEXCLASS.ORD),ORD11:n(1,1,r.TEXCLASS.ORD),ORD21:n(2,1,r.TEXCLASS.ORD),ORD02:n(0,2,r.TEXCLASS.ORD),ORD55:n(5,5,r.TEXCLASS.ORD),NONE:n(0,0,r.TEXCLASS.NONE),OP:n(1,2,r.TEXCLASS.OP,{largeop:!0,movablelimits:!0,symmetric:!0}),OPFIXED:n(1,2,r.TEXCLASS.OP,{largeop:!0,movablelimits:!0}),INTEGRAL:n(0,1,r.TEXCLASS.OP,{largeop:!0,symmetric:!0}),INTEGRAL2:n(1,2,r.TEXCLASS.OP,{largeop:!0,symmetric:!0}),BIN3:n(3,3,r.TEXCLASS.BIN),BIN4:n(4,4,r.TEXCLASS.BIN),BIN01:n(0,1,r.TEXCLASS.BIN),BIN5:n(5,5,r.TEXCLASS.BIN),TALLBIN:n(4,4,r.TEXCLASS.BIN,{stretchy:!0}),BINOP:n(4,4,r.TEXCLASS.BIN,{largeop:!0,movablelimits:!0}),REL:n(5,5,r.TEXCLASS.REL),REL1:n(1,1,r.TEXCLASS.REL,{stretchy:!0}),REL4:n(4,4,r.TEXCLASS.REL),RELSTRETCH:n(5,5,r.TEXCLASS.REL,{stretchy:!0}),RELACCENT:n(5,5,r.TEXCLASS.REL,{accent:!0}),WIDEREL:n(5,5,r.TEXCLASS.REL,{accent:!0,stretchy:!0}),OPEN:n(0,0,r.TEXCLASS.OPEN,{fence:!0,stretchy:!0,symmetric:!0}),CLOSE:n(0,0,r.TEXCLASS.CLOSE,{fence:!0,stretchy:!0,symmetric:!0}),INNER:n(0,0,r.TEXCLASS.INNER),PUNCT:n(0,3,r.TEXCLASS.PUNCT),ACCENT:n(0,0,r.TEXCLASS.ORD,{accent:!0}),WIDEACCENT:n(0,0,r.TEXCLASS.ORD,{accent:!0,stretchy:!0})},e.RANGES=[[32,127,r.TEXCLASS.REL,"mo"],[160,191,r.TEXCLASS.ORD,"mo"],[192,591,r.TEXCLASS.ORD,"mi"],[688,879,r.TEXCLASS.ORD,"mo"],[880,6688,r.TEXCLASS.ORD,"mi"],[6832,6911,r.TEXCLASS.ORD,"mo"],[6912,7615,r.TEXCLASS.ORD,"mi"],[7616,7679,r.TEXCLASS.ORD,"mo"],[7680,8191,r.TEXCLASS.ORD,"mi"],[8192,8303,r.TEXCLASS.ORD,"mo"],[8304,8351,r.TEXCLASS.ORD,"mo"],[8448,8527,r.TEXCLASS.ORD,"mi"],[8528,8591,r.TEXCLASS.ORD,"mn"],[8592,8703,r.TEXCLASS.REL,"mo"],[8704,8959,r.TEXCLASS.BIN,"mo"],[8960,9215,r.TEXCLASS.ORD,"mo"],[9312,9471,r.TEXCLASS.ORD,"mn"],[9472,10223,r.TEXCLASS.ORD,"mo"],[10224,10239,r.TEXCLASS.REL,"mo"],[10240,10495,r.TEXCLASS.ORD,"mtext"],[10496,10623,r.TEXCLASS.REL,"mo"],[10624,10751,r.TEXCLASS.ORD,"mo"],[10752,11007,r.TEXCLASS.BIN,"mo"],[11008,11055,r.TEXCLASS.ORD,"mo"],[11056,11087,r.TEXCLASS.REL,"mo"],[11088,11263,r.TEXCLASS.ORD,"mo"],[11264,11744,r.TEXCLASS.ORD,"mi"],[11776,11903,r.TEXCLASS.ORD,"mo"],[11904,12255,r.TEXCLASS.ORD,"mi","normal"],[12272,12351,r.TEXCLASS.ORD,"mo"],[12352,42143,r.TEXCLASS.ORD,"mi","normal"],[42192,43055,r.TEXCLASS.ORD,"mi"],[43056,43071,r.TEXCLASS.ORD,"mn"],[43072,55295,r.TEXCLASS.ORD,"mi"],[63744,64255,r.TEXCLASS.ORD,"mi","normal"],[64256,65023,r.TEXCLASS.ORD,"mi"],[65024,65135,r.TEXCLASS.ORD,"mo"],[65136,65791,r.TEXCLASS.ORD,"mi"],[65792,65935,r.TEXCLASS.ORD,"mn"],[65936,74751,r.TEXCLASS.ORD,"mi","normal"],[74752,74879,r.TEXCLASS.ORD,"mn"],[74880,113823,r.TEXCLASS.ORD,"mi","normal"],[113824,119391,r.TEXCLASS.ORD,"mo"],[119648,119679,r.TEXCLASS.ORD,"mn"],[119808,120781,r.TEXCLASS.ORD,"mi"],[120782,120831,r.TEXCLASS.ORD,"mn"],[122624,129023,r.TEXCLASS.ORD,"mo"],[129024,129279,r.TEXCLASS.REL,"mo"],[129280,129535,r.TEXCLASS.ORD,"mo"],[131072,195103,r.TEXCLASS.ORD,"mi","normnal"]],e.getRange=function(t){var Q,r,n=t.codePointAt(0);try{for(var o=T(e.RANGES),i=o.next();!i.done;i=o.next()){var a=i.value;if(n<=a[1]){if(n>=a[0])return a;break}}}catch(t){Q={error:t}}finally{try{i&&!i.done&&(r=o.return)&&r.call(o)}finally{if(Q)throw Q.error}}return null},e.MMLSPACING=[[0,0],[1,2],[3,3],[4,4],[0,0],[0,0],[0,3]],e.OPTABLE={prefix:{"(":e.MO.OPEN,"+":e.MO.BIN01,"-":e.MO.BIN01,"[":e.MO.OPEN,"{":e.MO.OPEN,"|":e.MO.OPEN,"||":[0,0,r.TEXCLASS.BIN,{fence:!0,stretchy:!0,symmetric:!0}],"|||":[0,0,r.TEXCLASS.ORD,{fence:!0,stretchy:!0,symmetric:!0}],"¬":e.MO.ORD21,"±":e.MO.BIN01,"‖":[0,0,r.TEXCLASS.ORD,{fence:!0,stretchy:!0}],"‘":[0,0,r.TEXCLASS.OPEN,{fence:!0}],"“":[0,0,r.TEXCLASS.OPEN,{fence:!0}],ⅅ:e.MO.ORD21,ⅆ:n(2,0,r.TEXCLASS.ORD),"∀":e.MO.ORD21,"∂":e.MO.ORD21,"∃":e.MO.ORD21,"∄":e.MO.ORD21,"∇":e.MO.ORD21,"∏":e.MO.OP,"∐":e.MO.OP,"∑":e.MO.OP,"−":e.MO.BIN01,"∓":e.MO.BIN01,"√":[1,1,r.TEXCLASS.ORD,{stretchy:!0}],"∛":e.MO.ORD11,"∜":e.MO.ORD11,"∠":e.MO.ORD,"∡":e.MO.ORD,"∢":e.MO.ORD,"∫":e.MO.INTEGRAL,"∬":e.MO.INTEGRAL,"∭":e.MO.INTEGRAL,"∮":e.MO.INTEGRAL,"∯":e.MO.INTEGRAL,"∰":e.MO.INTEGRAL,"∱":e.MO.INTEGRAL,"∲":e.MO.INTEGRAL,"∳":e.MO.INTEGRAL,"⋀":e.MO.OP,"⋁":e.MO.OP,"⋂":e.MO.OP,"⋃":e.MO.OP,"⌈":e.MO.OPEN,"⌊":e.MO.OPEN,"〈":e.MO.OPEN,"❲":e.MO.OPEN,"⟦":e.MO.OPEN,"⟨":e.MO.OPEN,"⟪":e.MO.OPEN,"⟬":e.MO.OPEN,"⟮":e.MO.OPEN,"⦀":[0,0,r.TEXCLASS.ORD,{fence:!0,stretchy:!0}],"⦃":e.MO.OPEN,"⦅":e.MO.OPEN,"⦇":e.MO.OPEN,"⦉":e.MO.OPEN,"⦋":e.MO.OPEN,"⦍":e.MO.OPEN,"⦏":e.MO.OPEN,"⦑":e.MO.OPEN,"⦓":e.MO.OPEN,"⦕":e.MO.OPEN,"⦗":e.MO.OPEN,"⧼":e.MO.OPEN,"⨀":e.MO.OP,"⨁":e.MO.OP,"⨂":e.MO.OP,"⨃":e.MO.OP,"⨄":e.MO.OP,"⨅":e.MO.OP,"⨆":e.MO.OP,"⨇":e.MO.OP,"⨈":e.MO.OP,"⨉":e.MO.OP,"⨊":e.MO.OP,"⨋":e.MO.INTEGRAL2,"⨌":e.MO.INTEGRAL,"⨍":e.MO.INTEGRAL2,"⨎":e.MO.INTEGRAL2,"⨏":e.MO.INTEGRAL2,"⨐":e.MO.OP,"⨑":e.MO.OP,"⨒":e.MO.OP,"⨓":e.MO.OP,"⨔":e.MO.OP,"⨕":e.MO.INTEGRAL2,"⨖":e.MO.INTEGRAL2,"⨗":e.MO.INTEGRAL2,"⨘":e.MO.INTEGRAL2,"⨙":e.MO.INTEGRAL2,"⨚":e.MO.INTEGRAL2,"⨛":e.MO.INTEGRAL2,"⨜":e.MO.INTEGRAL2,"⫼":e.MO.OP,"⫿":e.MO.OP},postfix:{"!!":n(1,0),"!":[1,0,r.TEXCLASS.CLOSE,null],'"':e.MO.ACCENT,"&":e.MO.ORD,")":e.MO.CLOSE,"++":n(0,0),"--":n(0,0),"..":n(0,0),"...":e.MO.ORD,"'":e.MO.ACCENT,"]":e.MO.CLOSE,"^":e.MO.WIDEACCENT,_:e.MO.WIDEACCENT,"`":e.MO.ACCENT,"|":e.MO.CLOSE,"}":e.MO.CLOSE,"~":e.MO.WIDEACCENT,"||":[0,0,r.TEXCLASS.BIN,{fence:!0,stretchy:!0,symmetric:!0}],"|||":[0,0,r.TEXCLASS.ORD,{fence:!0,stretchy:!0,symmetric:!0}],"¨":e.MO.ACCENT,ª:e.MO.ACCENT,"¯":e.MO.WIDEACCENT,"°":e.MO.ORD,"²":e.MO.ACCENT,"³":e.MO.ACCENT,"´":e.MO.ACCENT,"¸":e.MO.ACCENT,"¹":e.MO.ACCENT,º:e.MO.ACCENT,ˆ:e.MO.WIDEACCENT,ˇ:e.MO.WIDEACCENT,ˉ:e.MO.WIDEACCENT,ˊ:e.MO.ACCENT,ˋ:e.MO.ACCENT,ˍ:e.MO.WIDEACCENT,"˘":e.MO.ACCENT,"˙":e.MO.ACCENT,"˚":e.MO.ACCENT,"˜":e.MO.WIDEACCENT,"˝":e.MO.ACCENT,"˷":e.MO.WIDEACCENT,"̂":e.MO.WIDEACCENT,"̑":e.MO.ACCENT,"϶":e.MO.REL,"‖":[0,0,r.TEXCLASS.ORD,{fence:!0,stretchy:!0}],"’":[0,0,r.TEXCLASS.CLOSE,{fence:!0}],"‚":e.MO.ACCENT,"‛":e.MO.ACCENT,"”":[0,0,r.TEXCLASS.CLOSE,{fence:!0}],"„":e.MO.ACCENT,"‟":e.MO.ACCENT,"′":e.MO.ORD,"″":e.MO.ACCENT,"‴":e.MO.ACCENT,"‵":e.MO.ACCENT,"‶":e.MO.ACCENT,"‷":e.MO.ACCENT,"‾":e.MO.WIDEACCENT,"⁗":e.MO.ACCENT,"⃛":e.MO.ACCENT,"⃜":e.MO.ACCENT,"⌉":e.MO.CLOSE,"⌋":e.MO.CLOSE,"〉":e.MO.CLOSE,"⎴":e.MO.WIDEACCENT,"⎵":e.MO.WIDEACCENT,"⏜":e.MO.WIDEACCENT,"⏝":e.MO.WIDEACCENT,"⏞":e.MO.WIDEACCENT,"⏟":e.MO.WIDEACCENT,"⏠":e.MO.WIDEACCENT,"⏡":e.MO.WIDEACCENT,"■":e.MO.BIN3,"□":e.MO.BIN3,"▪":e.MO.BIN3,"▫":e.MO.BIN3,"▭":e.MO.BIN3,"▮":e.MO.BIN3,"▯":e.MO.BIN3,"▰":e.MO.BIN3,"▱":e.MO.BIN3,"▲":e.MO.BIN4,"▴":e.MO.BIN4,"▶":e.MO.BIN4,"▷":e.MO.BIN4,"▸":e.MO.BIN4,"▼":e.MO.BIN4,"▾":e.MO.BIN4,"◀":e.MO.BIN4,"◁":e.MO.BIN4,"◂":e.MO.BIN4,"◄":e.MO.BIN4,"◅":e.MO.BIN4,"◆":e.MO.BIN4,"◇":e.MO.BIN4,"◈":e.MO.BIN4,"◉":e.MO.BIN4,"◌":e.MO.BIN4,"◍":e.MO.BIN4,"◎":e.MO.BIN4,"●":e.MO.BIN4,"◖":e.MO.BIN4,"◗":e.MO.BIN4,"◦":e.MO.BIN4,"♭":e.MO.ORD02,"♮":e.MO.ORD02,"♯":e.MO.ORD02,"❳":e.MO.CLOSE,"⟧":e.MO.CLOSE,"⟩":e.MO.CLOSE,"⟫":e.MO.CLOSE,"⟭":e.MO.CLOSE,"⟯":e.MO.CLOSE,"⦀":[0,0,r.TEXCLASS.ORD,{fence:!0,stretchy:!0}],"⦄":e.MO.CLOSE,"⦆":e.MO.CLOSE,"⦈":e.MO.CLOSE,"⦊":e.MO.CLOSE,"⦌":e.MO.CLOSE,"⦎":e.MO.CLOSE,"⦐":e.MO.CLOSE,"⦒":e.MO.CLOSE,"⦔":e.MO.CLOSE,"⦖":e.MO.CLOSE,"⦘":e.MO.CLOSE,"⧽":e.MO.CLOSE},infix:{"!=":e.MO.BIN4,"#":e.MO.ORD,$:e.MO.ORD,"%":[3,3,r.TEXCLASS.ORD,null],"&&":e.MO.BIN4,"":e.MO.ORD,"*":e.MO.BIN3,"**":n(1,1),"*=":e.MO.BIN4,"+":e.MO.BIN4,"+=":e.MO.BIN4,",":[0,3,r.TEXCLASS.PUNCT,{linebreakstyle:"after",separator:!0}],"-":e.MO.BIN4,"-=":e.MO.BIN4,"->":e.MO.BIN5,".":[0,3,r.TEXCLASS.PUNCT,{separator:!0}],"/":e.MO.ORD11,"//":n(1,1),"/=":e.MO.BIN4,":":[1,2,r.TEXCLASS.REL,null],":=":e.MO.BIN4,";":[0,3,r.TEXCLASS.PUNCT,{linebreakstyle:"after",separator:!0}],"<":e.MO.REL,"<=":e.MO.BIN5,"<>":n(1,1),"=":e.MO.REL,"==":e.MO.BIN4,">":e.MO.REL,">=":e.MO.BIN5,"?":[1,1,r.TEXCLASS.CLOSE,null],"@":e.MO.ORD11,"\\":e.MO.ORD,"^":e.MO.ORD11,_:e.MO.ORD11,"|":[2,2,r.TEXCLASS.ORD,{fence:!0,stretchy:!0,symmetric:!0}],"||":[2,2,r.TEXCLASS.BIN,{fence:!0,stretchy:!0,symmetric:!0}],"|||":[2,2,r.TEXCLASS.ORD,{fence:!0,stretchy:!0,symmetric:!0}],"±":e.MO.BIN4,"·":e.MO.BIN4,"×":e.MO.BIN4,"÷":e.MO.BIN4,ʹ:e.MO.ORD,"̀":e.MO.ACCENT,"́":e.MO.ACCENT,"̃":e.MO.WIDEACCENT,"̄":e.MO.ACCENT,"̆":e.MO.ACCENT,"̇":e.MO.ACCENT,"̈":e.MO.ACCENT,"̌":e.MO.ACCENT,"̲":e.MO.WIDEACCENT,"̸":e.MO.REL4,"―":[0,0,r.TEXCLASS.ORD,{stretchy:!0}],"‗":[0,0,r.TEXCLASS.ORD,{stretchy:!0}],"†":e.MO.BIN3,"‡":e.MO.BIN3,"•":e.MO.BIN4,"…":e.MO.INNER,"⁃":e.MO.BIN4,"⁄":e.MO.TALLBIN,"⁡":e.MO.NONE,"⁢":e.MO.NONE,"⁣":[0,0,r.TEXCLASS.NONE,{linebreakstyle:"after",separator:!0}],"⁤":e.MO.NONE,"⃗":e.MO.ACCENT,ℑ:e.MO.ORD,ℓ:e.MO.ORD,℘:e.MO.ORD,ℜ:e.MO.ORD,"←":e.MO.WIDEREL,"↑":e.MO.RELSTRETCH,"→":e.MO.WIDEREL,"↓":e.MO.RELSTRETCH,"↔":e.MO.WIDEREL,"↕":e.MO.RELSTRETCH,"↖":e.MO.RELSTRETCH,"↗":e.MO.RELSTRETCH,"↘":e.MO.RELSTRETCH,"↙":e.MO.RELSTRETCH,"↚":e.MO.RELACCENT,"↛":e.MO.RELACCENT,"↜":e.MO.WIDEREL,"↝":e.MO.WIDEREL,"↞":e.MO.WIDEREL,"↟":e.MO.WIDEREL,"↠":e.MO.WIDEREL,"↡":e.MO.RELSTRETCH,"↢":e.MO.WIDEREL,"↣":e.MO.WIDEREL,"↤":e.MO.WIDEREL,"↥":e.MO.RELSTRETCH,"↦":e.MO.WIDEREL,"↧":e.MO.RELSTRETCH,"↨":e.MO.RELSTRETCH,"↩":e.MO.WIDEREL,"↪":e.MO.WIDEREL,"↫":e.MO.WIDEREL,"↬":e.MO.WIDEREL,"↭":e.MO.WIDEREL,"↮":e.MO.RELACCENT,"↯":e.MO.RELSTRETCH,"↰":e.MO.RELSTRETCH,"↱":e.MO.RELSTRETCH,"↲":e.MO.RELSTRETCH,"↳":e.MO.RELSTRETCH,"↴":e.MO.RELSTRETCH,"↵":e.MO.RELSTRETCH,"↶":e.MO.RELACCENT,"↷":e.MO.RELACCENT,"↸":e.MO.REL,"↹":e.MO.WIDEREL,"↺":e.MO.REL,"↻":e.MO.REL,"↼":e.MO.WIDEREL,"↽":e.MO.WIDEREL,"↾":e.MO.RELSTRETCH,"↿":e.MO.RELSTRETCH,"⇀":e.MO.WIDEREL,"⇁":e.MO.WIDEREL,"⇂":e.MO.RELSTRETCH,"⇃":e.MO.RELSTRETCH,"⇄":e.MO.WIDEREL,"⇅":e.MO.RELSTRETCH,"⇆":e.MO.WIDEREL,"⇇":e.MO.WIDEREL,"⇈":e.MO.RELSTRETCH,"⇉":e.MO.WIDEREL,"⇊":e.MO.RELSTRETCH,"⇋":e.MO.WIDEREL,"⇌":e.MO.WIDEREL,"⇍":e.MO.RELACCENT,"⇎":e.MO.RELACCENT,"⇏":e.MO.RELACCENT,"⇐":e.MO.WIDEREL,"⇑":e.MO.RELSTRETCH,"⇒":e.MO.WIDEREL,"⇓":e.MO.RELSTRETCH,"⇔":e.MO.WIDEREL,"⇕":e.MO.RELSTRETCH,"⇖":e.MO.RELSTRETCH,"⇗":e.MO.RELSTRETCH,"⇘":e.MO.RELSTRETCH,"⇙":e.MO.RELSTRETCH,"⇚":e.MO.WIDEREL,"⇛":e.MO.WIDEREL,"⇜":e.MO.WIDEREL,"⇝":e.MO.WIDEREL,"⇞":e.MO.REL,"⇟":e.MO.REL,"⇠":e.MO.WIDEREL,"⇡":e.MO.RELSTRETCH,"⇢":e.MO.WIDEREL,"⇣":e.MO.RELSTRETCH,"⇤":e.MO.WIDEREL,"⇥":e.MO.WIDEREL,"⇦":e.MO.WIDEREL,"⇧":e.MO.RELSTRETCH,"⇨":e.MO.WIDEREL,"⇩":e.MO.RELSTRETCH,"⇪":e.MO.RELSTRETCH,"⇫":e.MO.RELSTRETCH,"⇬":e.MO.RELSTRETCH,"⇭":e.MO.RELSTRETCH,"⇮":e.MO.RELSTRETCH,"⇯":e.MO.RELSTRETCH,"⇰":e.MO.WIDEREL,"⇱":e.MO.REL,"⇲":e.MO.REL,"⇳":e.MO.RELSTRETCH,"⇴":e.MO.RELACCENT,"⇵":e.MO.RELSTRETCH,"⇶":e.MO.WIDEREL,"⇷":e.MO.RELACCENT,"⇸":e.MO.RELACCENT,"⇹":e.MO.RELACCENT,"⇺":e.MO.RELACCENT,"⇻":e.MO.RELACCENT,"⇼":e.MO.RELACCENT,"⇽":e.MO.WIDEREL,"⇾":e.MO.WIDEREL,"⇿":e.MO.WIDEREL,"∁":n(1,2,r.TEXCLASS.ORD),"∅":e.MO.ORD,"∆":e.MO.BIN3,"∈":e.MO.REL,"∉":e.MO.REL,"∊":e.MO.REL,"∋":e.MO.REL,"∌":e.MO.REL,"∍":e.MO.REL,"∎":e.MO.BIN3,"−":e.MO.BIN4,"∓":e.MO.BIN4,"∔":e.MO.BIN4,"∕":e.MO.TALLBIN,"∖":e.MO.BIN4,"∗":e.MO.BIN4,"∘":e.MO.BIN4,"∙":e.MO.BIN4,"∝":e.MO.REL,"∞":e.MO.ORD,"∟":e.MO.REL,"∣":e.MO.REL,"∤":e.MO.REL,"∥":e.MO.REL,"∦":e.MO.REL,"∧":e.MO.BIN4,"∨":e.MO.BIN4,"∩":e.MO.BIN4,"∪":e.MO.BIN4,"∴":e.MO.REL,"∵":e.MO.REL,"∶":e.MO.REL,"∷":e.MO.REL,"∸":e.MO.BIN4,"∹":e.MO.REL,"∺":e.MO.BIN4,"∻":e.MO.REL,"∼":e.MO.REL,"∽":e.MO.REL,"∽̱":e.MO.BIN3,"∾":e.MO.REL,"∿":e.MO.BIN3,"≀":e.MO.BIN4,"≁":e.MO.REL,"≂":e.MO.REL,"≂̸":e.MO.REL,"≃":e.MO.REL,"≄":e.MO.REL,"≅":e.MO.REL,"≆":e.MO.REL,"≇":e.MO.REL,"≈":e.MO.REL,"≉":e.MO.REL,"≊":e.MO.REL,"≋":e.MO.REL,"≌":e.MO.REL,"≍":e.MO.REL,"≎":e.MO.REL,"≎̸":e.MO.REL,"≏":e.MO.REL,"≏̸":e.MO.REL,"≐":e.MO.REL,"≑":e.MO.REL,"≒":e.MO.REL,"≓":e.MO.REL,"≔":e.MO.REL,"≕":e.MO.REL,"≖":e.MO.REL,"≗":e.MO.REL,"≘":e.MO.REL,"≙":e.MO.REL,"≚":e.MO.REL,"≛":e.MO.REL,"≜":e.MO.REL,"≝":e.MO.REL,"≞":e.MO.REL,"≟":e.MO.REL,"≠":e.MO.REL,"≡":e.MO.REL,"≢":e.MO.REL,"≣":e.MO.REL,"≤":e.MO.REL,"≥":e.MO.REL,"≦":e.MO.REL,"≦̸":e.MO.REL,"≧":e.MO.REL,"≨":e.MO.REL,"≩":e.MO.REL,"≪":e.MO.REL,"≪̸":e.MO.REL,"≫":e.MO.REL,"≫̸":e.MO.REL,"≬":e.MO.REL,"≭":e.MO.REL,"≮":e.MO.REL,"≯":e.MO.REL,"≰":e.MO.REL,"≱":e.MO.REL,"≲":e.MO.REL,"≳":e.MO.REL,"≴":e.MO.REL,"≵":e.MO.REL,"≶":e.MO.REL,"≷":e.MO.REL,"≸":e.MO.REL,"≹":e.MO.REL,"≺":e.MO.REL,"≻":e.MO.REL,"≼":e.MO.REL,"≽":e.MO.REL,"≾":e.MO.REL,"≿":e.MO.REL,"≿̸":e.MO.REL,"⊀":e.MO.REL,"⊁":e.MO.REL,"⊂":e.MO.REL,"⊂⃒":e.MO.REL,"⊃":e.MO.REL,"⊃⃒":e.MO.REL,"⊄":e.MO.REL,"⊅":e.MO.REL,"⊆":e.MO.REL,"⊇":e.MO.REL,"⊈":e.MO.REL,"⊉":e.MO.REL,"⊊":e.MO.REL,"⊋":e.MO.REL,"⊌":e.MO.BIN4,"⊍":e.MO.BIN4,"⊎":e.MO.BIN4,"⊏":e.MO.REL,"⊏̸":e.MO.REL,"⊐":e.MO.REL,"⊐̸":e.MO.REL,"⊑":e.MO.REL,"⊒":e.MO.REL,"⊓":e.MO.BIN4,"⊔":e.MO.BIN4,"⊕":e.MO.BIN4,"⊖":e.MO.BIN4,"⊗":e.MO.BIN4,"⊘":e.MO.BIN4,"⊙":e.MO.BIN4,"⊚":e.MO.BIN4,"⊛":e.MO.BIN4,"⊜":e.MO.BIN4,"⊝":e.MO.BIN4,"⊞":e.MO.BIN4,"⊟":e.MO.BIN4,"⊠":e.MO.BIN4,"⊡":e.MO.BIN4,"⊢":e.MO.REL,"⊣":e.MO.REL,"⊤":e.MO.ORD55,"⊥":e.MO.REL,"⊦":e.MO.REL,"⊧":e.MO.REL,"⊨":e.MO.REL,"⊩":e.MO.REL,"⊪":e.MO.REL,"⊫":e.MO.REL,"⊬":e.MO.REL,"⊭":e.MO.REL,"⊮":e.MO.REL,"⊯":e.MO.REL,"⊰":e.MO.REL,"⊱":e.MO.REL,"⊲":e.MO.REL,"⊳":e.MO.REL,"⊴":e.MO.REL,"⊵":e.MO.REL,"⊶":e.MO.REL,"⊷":e.MO.REL,"⊸":e.MO.REL,"⊹":e.MO.REL,"⊺":e.MO.BIN4,"⊻":e.MO.BIN4,"⊼":e.MO.BIN4,"⊽":e.MO.BIN4,"⊾":e.MO.BIN3,"⊿":e.MO.BIN3,"⋄":e.MO.BIN4,"⋅":e.MO.BIN4,"⋆":e.MO.BIN4,"⋇":e.MO.BIN4,"⋈":e.MO.REL,"⋉":e.MO.BIN4,"⋊":e.MO.BIN4,"⋋":e.MO.BIN4,"⋌":e.MO.BIN4,"⋍":e.MO.REL,"⋎":e.MO.BIN4,"⋏":e.MO.BIN4,"⋐":e.MO.REL,"⋑":e.MO.REL,"⋒":e.MO.BIN4,"⋓":e.MO.BIN4,"⋔":e.MO.REL,"⋕":e.MO.REL,"⋖":e.MO.REL,"⋗":e.MO.REL,"⋘":e.MO.REL,"⋙":e.MO.REL,"⋚":e.MO.REL,"⋛":e.MO.REL,"⋜":e.MO.REL,"⋝":e.MO.REL,"⋞":e.MO.REL,"⋟":e.MO.REL,"⋠":e.MO.REL,"⋡":e.MO.REL,"⋢":e.MO.REL,"⋣":e.MO.REL,"⋤":e.MO.REL,"⋥":e.MO.REL,"⋦":e.MO.REL,"⋧":e.MO.REL,"⋨":e.MO.REL,"⋩":e.MO.REL,"⋪":e.MO.REL,"⋫":e.MO.REL,"⋬":e.MO.REL,"⋭":e.MO.REL,"⋮":e.MO.ORD55,"⋯":e.MO.INNER,"⋰":e.MO.REL,"⋱":[5,5,r.TEXCLASS.INNER,null],"⋲":e.MO.REL,"⋳":e.MO.REL,"⋴":e.MO.REL,"⋵":e.MO.REL,"⋶":e.MO.REL,"⋷":e.MO.REL,"⋸":e.MO.REL,"⋹":e.MO.REL,"⋺":e.MO.REL,"⋻":e.MO.REL,"⋼":e.MO.REL,"⋽":e.MO.REL,"⋾":e.MO.REL,"⋿":e.MO.REL,"⌅":e.MO.BIN3,"⌆":e.MO.BIN3,"⌢":e.MO.REL4,"⌣":e.MO.REL4,"〈":e.MO.OPEN,"〉":e.MO.CLOSE,"⎪":e.MO.ORD,"⎯":[0,0,r.TEXCLASS.ORD,{stretchy:!0}],"⎰":e.MO.OPEN,"⎱":e.MO.CLOSE,"─":e.MO.ORD,"△":e.MO.BIN4,"▵":e.MO.BIN4,"▹":e.MO.BIN4,"▽":e.MO.BIN4,"▿":e.MO.BIN4,"◃":e.MO.BIN4,"◯":e.MO.BIN3,"♠":e.MO.ORD,"♡":e.MO.ORD,"♢":e.MO.ORD,"♣":e.MO.ORD,"❘":e.MO.REL,"⟰":e.MO.RELSTRETCH,"⟱":e.MO.RELSTRETCH,"⟵":e.MO.WIDEREL,"⟶":e.MO.WIDEREL,"⟷":e.MO.WIDEREL,"⟸":e.MO.WIDEREL,"⟹":e.MO.WIDEREL,"⟺":e.MO.WIDEREL,"⟻":e.MO.WIDEREL,"⟼":e.MO.WIDEREL,"⟽":e.MO.WIDEREL,"⟾":e.MO.WIDEREL,"⟿":e.MO.WIDEREL,"⤀":e.MO.RELACCENT,"⤁":e.MO.RELACCENT,"⤂":e.MO.RELACCENT,"⤃":e.MO.RELACCENT,"⤄":e.MO.RELACCENT,"⤅":e.MO.RELACCENT,"⤆":e.MO.RELACCENT,"⤇":e.MO.RELACCENT,"⤈":e.MO.REL,"⤉":e.MO.REL,"⤊":e.MO.RELSTRETCH,"⤋":e.MO.RELSTRETCH,"⤌":e.MO.WIDEREL,"⤍":e.MO.WIDEREL,"⤎":e.MO.WIDEREL,"⤏":e.MO.WIDEREL,"⤐":e.MO.WIDEREL,"⤑":e.MO.RELACCENT,"⤒":e.MO.RELSTRETCH,"⤓":e.MO.RELSTRETCH,"⤔":e.MO.RELACCENT,"⤕":e.MO.RELACCENT,"⤖":e.MO.RELACCENT,"⤗":e.MO.RELACCENT,"⤘":e.MO.RELACCENT,"⤙":e.MO.RELACCENT,"⤚":e.MO.RELACCENT,"⤛":e.MO.RELACCENT,"⤜":e.MO.RELACCENT,"⤝":e.MO.RELACCENT,"⤞":e.MO.RELACCENT,"⤟":e.MO.RELACCENT,"⤠":e.MO.RELACCENT,"⤡":e.MO.RELSTRETCH,"⤢":e.MO.RELSTRETCH,"⤣":e.MO.REL,"⤤":e.MO.REL,"⤥":e.MO.REL,"⤦":e.MO.REL,"⤧":e.MO.REL,"⤨":e.MO.REL,"⤩":e.MO.REL,"⤪":e.MO.REL,"⤫":e.MO.REL,"⤬":e.MO.REL,"⤭":e.MO.REL,"⤮":e.MO.REL,"⤯":e.MO.REL,"⤰":e.MO.REL,"⤱":e.MO.REL,"⤲":e.MO.REL,"⤳":e.MO.RELACCENT,"⤴":e.MO.REL,"⤵":e.MO.REL,"⤶":e.MO.REL,"⤷":e.MO.REL,"⤸":e.MO.REL,"⤹":e.MO.REL,"⤺":e.MO.RELACCENT,"⤻":e.MO.RELACCENT,"⤼":e.MO.RELACCENT,"⤽":e.MO.RELACCENT,"⤾":e.MO.REL,"⤿":e.MO.REL,"⥀":e.MO.REL,"⥁":e.MO.REL,"⥂":e.MO.RELACCENT,"⥃":e.MO.RELACCENT,"⥄":e.MO.RELACCENT,"⥅":e.MO.RELACCENT,"⥆":e.MO.RELACCENT,"⥇":e.MO.RELACCENT,"⥈":e.MO.RELACCENT,"⥉":e.MO.REL,"⥊":e.MO.RELACCENT,"⥋":e.MO.RELACCENT,"⥌":e.MO.REL,"⥍":e.MO.REL,"⥎":e.MO.WIDEREL,"⥏":e.MO.RELSTRETCH,"⥐":e.MO.WIDEREL,"⥑":e.MO.RELSTRETCH,"⥒":e.MO.WIDEREL,"⥓":e.MO.WIDEREL,"⥔":e.MO.RELSTRETCH,"⥕":e.MO.RELSTRETCH,"⥖":e.MO.RELSTRETCH,"⥗":e.MO.RELSTRETCH,"⥘":e.MO.RELSTRETCH,"⥙":e.MO.RELSTRETCH,"⥚":e.MO.WIDEREL,"⥛":e.MO.WIDEREL,"⥜":e.MO.RELSTRETCH,"⥝":e.MO.RELSTRETCH,"⥞":e.MO.WIDEREL,"⥟":e.MO.WIDEREL,"⥠":e.MO.RELSTRETCH,"⥡":e.MO.RELSTRETCH,"⥢":e.MO.RELACCENT,"⥣":e.MO.REL,"⥤":e.MO.RELACCENT,"⥥":e.MO.REL,"⥦":e.MO.RELACCENT,"⥧":e.MO.RELACCENT,"⥨":e.MO.RELACCENT,"⥩":e.MO.RELACCENT,"⥪":e.MO.RELACCENT,"⥫":e.MO.RELACCENT,"⥬":e.MO.RELACCENT,"⥭":e.MO.RELACCENT,"⥮":e.MO.RELSTRETCH,"⥯":e.MO.RELSTRETCH,"⥰":e.MO.RELACCENT,"⥱":e.MO.RELACCENT,"⥲":e.MO.RELACCENT,"⥳":e.MO.RELACCENT,"⥴":e.MO.RELACCENT,"⥵":e.MO.RELACCENT,"⥶":e.MO.RELACCENT,"⥷":e.MO.RELACCENT,"⥸":e.MO.RELACCENT,"⥹":e.MO.RELACCENT,"⥺":e.MO.RELACCENT,"⥻":e.MO.RELACCENT,"⥼":e.MO.RELACCENT,"⥽":e.MO.RELACCENT,"⥾":e.MO.REL,"⥿":e.MO.REL,"⦁":e.MO.BIN3,"⦂":e.MO.BIN3,"⦙":e.MO.BIN3,"⦚":e.MO.BIN3,"⦛":e.MO.BIN3,"⦜":e.MO.BIN3,"⦝":e.MO.BIN3,"⦞":e.MO.BIN3,"⦟":e.MO.BIN3,"⦠":e.MO.BIN3,"⦡":e.MO.BIN3,"⦢":e.MO.BIN3,"⦣":e.MO.BIN3,"⦤":e.MO.BIN3,"⦥":e.MO.BIN3,"⦦":e.MO.BIN3,"⦧":e.MO.BIN3,"⦨":e.MO.BIN3,"⦩":e.MO.BIN3,"⦪":e.MO.BIN3,"⦫":e.MO.BIN3,"⦬":e.MO.BIN3,"⦭":e.MO.BIN3,"⦮":e.MO.BIN3,"⦯":e.MO.BIN3,"⦰":e.MO.BIN3,"⦱":e.MO.BIN3,"⦲":e.MO.BIN3,"⦳":e.MO.BIN3,"⦴":e.MO.BIN3,"⦵":e.MO.BIN3,"⦶":e.MO.BIN4,"⦷":e.MO.BIN4,"⦸":e.MO.BIN4,"⦹":e.MO.BIN4,"⦺":e.MO.BIN4,"⦻":e.MO.BIN4,"⦼":e.MO.BIN4,"⦽":e.MO.BIN4,"⦾":e.MO.BIN4,"⦿":e.MO.BIN4,"⧀":e.MO.REL,"⧁":e.MO.REL,"⧂":e.MO.BIN3,"⧃":e.MO.BIN3,"⧄":e.MO.BIN4,"⧅":e.MO.BIN4,"⧆":e.MO.BIN4,"⧇":e.MO.BIN4,"⧈":e.MO.BIN4,"⧉":e.MO.BIN3,"⧊":e.MO.BIN3,"⧋":e.MO.BIN3,"⧌":e.MO.BIN3,"⧍":e.MO.BIN3,"⧎":e.MO.REL,"⧏":e.MO.REL,"⧏̸":e.MO.REL,"⧐":e.MO.REL,"⧐̸":e.MO.REL,"⧑":e.MO.REL,"⧒":e.MO.REL,"⧓":e.MO.REL,"⧔":e.MO.REL,"⧕":e.MO.REL,"⧖":e.MO.BIN4,"⧗":e.MO.BIN4,"⧘":e.MO.BIN3,"⧙":e.MO.BIN3,"⧛":e.MO.BIN3,"⧜":e.MO.BIN3,"⧝":e.MO.BIN3,"⧞":e.MO.REL,"⧟":e.MO.BIN3,"⧠":e.MO.BIN3,"⧡":e.MO.REL,"⧢":e.MO.BIN4,"⧣":e.MO.REL,"⧤":e.MO.REL,"⧥":e.MO.REL,"⧦":e.MO.REL,"⧧":e.MO.BIN3,"⧨":e.MO.BIN3,"⧩":e.MO.BIN3,"⧪":e.MO.BIN3,"⧫":e.MO.BIN3,"⧬":e.MO.BIN3,"⧭":e.MO.BIN3,"⧮":e.MO.BIN3,"⧯":e.MO.BIN3,"⧰":e.MO.BIN3,"⧱":e.MO.BIN3,"⧲":e.MO.BIN3,"⧳":e.MO.BIN3,"⧴":e.MO.REL,"⧵":e.MO.BIN4,"⧶":e.MO.BIN4,"⧷":e.MO.BIN4,"⧸":e.MO.BIN3,"⧹":e.MO.BIN3,"⧺":e.MO.BIN3,"⧻":e.MO.BIN3,"⧾":e.MO.BIN4,"⧿":e.MO.BIN4,"⨝":e.MO.BIN3,"⨞":e.MO.BIN3,"⨟":e.MO.BIN3,"⨠":e.MO.BIN3,"⨡":e.MO.BIN3,"⨢":e.MO.BIN4,"⨣":e.MO.BIN4,"⨤":e.MO.BIN4,"⨥":e.MO.BIN4,"⨦":e.MO.BIN4,"⨧":e.MO.BIN4,"⨨":e.MO.BIN4,"⨩":e.MO.BIN4,"⨪":e.MO.BIN4,"⨫":e.MO.BIN4,"⨬":e.MO.BIN4,"⨭":e.MO.BIN4,"⨮":e.MO.BIN4,"⨯":e.MO.BIN4,"⨰":e.MO.BIN4,"⨱":e.MO.BIN4,"⨲":e.MO.BIN4,"⨳":e.MO.BIN4,"⨴":e.MO.BIN4,"⨵":e.MO.BIN4,"⨶":e.MO.BIN4,"⨷":e.MO.BIN4,"⨸":e.MO.BIN4,"⨹":e.MO.BIN4,"⨺":e.MO.BIN4,"⨻":e.MO.BIN4,"⨼":e.MO.BIN4,"⨽":e.MO.BIN4,"⨾":e.MO.BIN4,"⨿":e.MO.BIN4,"⩀":e.MO.BIN4,"⩁":e.MO.BIN4,"⩂":e.MO.BIN4,"⩃":e.MO.BIN4,"⩄":e.MO.BIN4,"⩅":e.MO.BIN4,"⩆":e.MO.BIN4,"⩇":e.MO.BIN4,"⩈":e.MO.BIN4,"⩉":e.MO.BIN4,"⩊":e.MO.BIN4,"⩋":e.MO.BIN4,"⩌":e.MO.BIN4,"⩍":e.MO.BIN4,"⩎":e.MO.BIN4,"⩏":e.MO.BIN4,"⩐":e.MO.BIN4,"⩑":e.MO.BIN4,"⩒":e.MO.BIN4,"⩓":e.MO.BIN4,"⩔":e.MO.BIN4,"⩕":e.MO.BIN4,"⩖":e.MO.BIN4,"⩗":e.MO.BIN4,"⩘":e.MO.BIN4,"⩙":e.MO.REL,"⩚":e.MO.BIN4,"⩛":e.MO.BIN4,"⩜":e.MO.BIN4,"⩝":e.MO.BIN4,"⩞":e.MO.BIN4,"⩟":e.MO.BIN4,"⩠":e.MO.BIN4,"⩡":e.MO.BIN4,"⩢":e.MO.BIN4,"⩣":e.MO.BIN4,"⩤":e.MO.BIN4,"⩥":e.MO.BIN4,"⩦":e.MO.REL,"⩧":e.MO.REL,"⩨":e.MO.REL,"⩩":e.MO.REL,"⩪":e.MO.REL,"⩫":e.MO.REL,"⩬":e.MO.REL,"⩭":e.MO.REL,"⩮":e.MO.REL,"⩯":e.MO.REL,"⩰":e.MO.REL,"⩱":e.MO.BIN4,"⩲":e.MO.BIN4,"⩳":e.MO.REL,"⩴":e.MO.REL,"⩵":e.MO.REL,"⩶":e.MO.REL,"⩷":e.MO.REL,"⩸":e.MO.REL,"⩹":e.MO.REL,"⩺":e.MO.REL,"⩻":e.MO.REL,"⩼":e.MO.REL,"⩽":e.MO.REL,"⩽̸":e.MO.REL,"⩾":e.MO.REL,"⩾̸":e.MO.REL,"⩿":e.MO.REL,"⪀":e.MO.REL,"⪁":e.MO.REL,"⪂":e.MO.REL,"⪃":e.MO.REL,"⪄":e.MO.REL,"⪅":e.MO.REL,"⪆":e.MO.REL,"⪇":e.MO.REL,"⪈":e.MO.REL,"⪉":e.MO.REL,"⪊":e.MO.REL,"⪋":e.MO.REL,"⪌":e.MO.REL,"⪍":e.MO.REL,"⪎":e.MO.REL,"⪏":e.MO.REL,"⪐":e.MO.REL,"⪑":e.MO.REL,"⪒":e.MO.REL,"⪓":e.MO.REL,"⪔":e.MO.REL,"⪕":e.MO.REL,"⪖":e.MO.REL,"⪗":e.MO.REL,"⪘":e.MO.REL,"⪙":e.MO.REL,"⪚":e.MO.REL,"⪛":e.MO.REL,"⪜":e.MO.REL,"⪝":e.MO.REL,"⪞":e.MO.REL,"⪟":e.MO.REL,"⪠":e.MO.REL,"⪡":e.MO.REL,"⪡̸":e.MO.REL,"⪢":e.MO.REL,"⪢̸":e.MO.REL,"⪣":e.MO.REL,"⪤":e.MO.REL,"⪥":e.MO.REL,"⪦":e.MO.REL,"⪧":e.MO.REL,"⪨":e.MO.REL,"⪩":e.MO.REL,"⪪":e.MO.REL,"⪫":e.MO.REL,"⪬":e.MO.REL,"⪭":e.MO.REL,"⪮":e.MO.REL,"⪯":e.MO.REL,"⪯̸":e.MO.REL,"⪰":e.MO.REL,"⪰̸":e.MO.REL,"⪱":e.MO.REL,"⪲":e.MO.REL,"⪳":e.MO.REL,"⪴":e.MO.REL,"⪵":e.MO.REL,"⪶":e.MO.REL,"⪷":e.MO.REL,"⪸":e.MO.REL,"⪹":e.MO.REL,"⪺":e.MO.REL,"⪻":e.MO.REL,"⪼":e.MO.REL,"⪽":e.MO.REL,"⪾":e.MO.REL,"⪿":e.MO.REL,"⫀":e.MO.REL,"⫁":e.MO.REL,"⫂":e.MO.REL,"⫃":e.MO.REL,"⫄":e.MO.REL,"⫅":e.MO.REL,"⫆":e.MO.REL,"⫇":e.MO.REL,"⫈":e.MO.REL,"⫉":e.MO.REL,"⫊":e.MO.REL,"⫋":e.MO.REL,"⫌":e.MO.REL,"⫍":e.MO.REL,"⫎":e.MO.REL,"⫏":e.MO.REL,"⫐":e.MO.REL,"⫑":e.MO.REL,"⫒":e.MO.REL,"⫓":e.MO.REL,"⫔":e.MO.REL,"⫕":e.MO.REL,"⫖":e.MO.REL,"⫗":e.MO.REL,"⫘":e.MO.REL,"⫙":e.MO.REL,"⫚":e.MO.REL,"⫛":e.MO.REL,"⫝":e.MO.REL,"⫝̸":e.MO.REL,"⫞":e.MO.REL,"⫟":e.MO.REL,"⫠":e.MO.REL,"⫡":e.MO.REL,"⫢":e.MO.REL,"⫣":e.MO.REL,"⫤":e.MO.REL,"⫥":e.MO.REL,"⫦":e.MO.REL,"⫧":e.MO.REL,"⫨":e.MO.REL,"⫩":e.MO.REL,"⫪":e.MO.REL,"⫫":e.MO.REL,"⫬":e.MO.REL,"⫭":e.MO.REL,"⫮":e.MO.REL,"⫯":e.MO.REL,"⫰":e.MO.REL,"⫱":e.MO.REL,"⫲":e.MO.REL,"⫳":e.MO.REL,"⫴":e.MO.BIN4,"⫵":e.MO.BIN4,"⫶":e.MO.BIN4,"⫷":e.MO.REL,"⫸":e.MO.REL,"⫹":e.MO.REL,"⫺":e.MO.REL,"⫻":e.MO.BIN4,"⫽":e.MO.BIN4,"⫾":e.MO.BIN3,"⭅":e.MO.RELSTRETCH,"⭆":e.MO.RELSTRETCH,"〈":e.MO.OPEN,"〉":e.MO.CLOSE,"︷":e.MO.WIDEACCENT,"︸":e.MO.WIDEACCENT}},e.OPTABLE.infix["^"]=e.MO.WIDEREL,e.OPTABLE.infix._=e.MO.WIDEREL,e.OPTABLE.infix["⫝̸"]=e.MO.REL},98886:(t,e,Q)=>{Object.defineProperty(e,"__esModule",{value:!0}),e.AbstractOutputJax=void 0;var T=Q(84155),r=Q(25429),n=function(){function t(t){void 0===t&&(t={}),this.adaptor=null;var e=this.constructor;this.options=(0,T.userOptions)((0,T.defaultOptions)({},e.OPTIONS),t),this.postFilters=new r.FunctionList}return Object.defineProperty(t.prototype,"name",{get:function(){return this.constructor.NAME},enumerable:!1,configurable:!0}),t.prototype.setAdaptor=function(t){this.adaptor=t},t.prototype.initialize=function(){},t.prototype.reset=function(){for(var t=[],e=0;e<arguments.length;e++)t[e]=arguments[e]},t.prototype.getMetrics=function(t){},t.prototype.styleSheet=function(t){return null},t.prototype.pageElements=function(t){return null},t.prototype.executeFilters=function(t,e,Q,T){var r={math:e,document:Q,data:T};return t.execute(r),r.data},t.NAME="generic",t.OPTIONS={},t}();e.AbstractOutputJax=n},1945:function(t,e){var Q=this&&this.__values||function(t){var e="function"==typeof Symbol&&Symbol.iterator,Q=e&&t[e],T=0;if(Q)return Q.call(t);if(t&&"number"==typeof t.length)return{next:function(){return t&&T>=t.length&&(t=void 0),{value:t&&t[T++],done:!t}}};throw new TypeError(e?"Object is not iterable.":"Symbol.iterator is not defined.")},T=this&&this.__read||function(t,e){var Q="function"==typeof Symbol&&t[Symbol.iterator];if(!Q)return t;var T,r,n=Q.call(t),o=[];try{for(;(void 0===e||e-- >0)&&!(T=n.next()).done;)o.push(T.value)}catch(t){r={error:t}}finally{try{T&&!T.done&&(Q=n.return)&&Q.call(n)}finally{if(r)throw r.error}}return o},r=this&&this.__spreadArray||function(t,e,Q){if(Q||2===arguments.length)for(var T,r=0,n=e.length;r<n;r++)!T&&r in e||(T||(T=Array.prototype.slice.call(e,0,r)),T[r]=e[r]);return t.concat(T||Array.prototype.slice.call(e))};Object.defineProperty(e,"__esModule",{value:!0}),e.AbstractFactory=void 0;var n=function(){function t(t){var e,T;void 0===t&&(t=null),this.defaultKind="unknown",this.nodeMap=new Map,this.node={},null===t&&(t=this.constructor.defaultNodes);try{for(var r=Q(Object.keys(t)),n=r.next();!n.done;n=r.next()){var o=n.value;this.setNodeClass(o,t[o])}}catch(t){e={error:t}}finally{try{n&&!n.done&&(T=r.return)&&T.call(r)}finally{if(e)throw e.error}}}return t.prototype.create=function(t){for(var e=[],Q=1;Q<arguments.length;Q++)e[Q-1]=arguments[Q];return(this.node[t]||this.node[this.defaultKind]).apply(void 0,r([],T(e),!1))},t.prototype.setNodeClass=function(t,e){this.nodeMap.set(t,e);var Q=this,n=this.nodeMap.get(t);this.node[t]=function(){for(var t=[],e=0;e<arguments.length;e++)t[e]=arguments[e];return new(n.bind.apply(n,r([void 0,Q],T(t),!1)))}},t.prototype.getNodeClass=function(t){return this.nodeMap.get(t)},t.prototype.deleteNodeClass=function(t){this.nodeMap.delete(t),delete this.node[t]},t.prototype.nodeIsKind=function(t,e){return t instanceof this.getNodeClass(e)},t.prototype.getKinds=function(){return Array.from(this.nodeMap.keys())},t.defaultNodes={},t}();e.AbstractFactory=n},83763:function(t,e){var Q,T=this&&this.__extends||(Q=function(t,e){return Q=Object.setPrototypeOf||{__proto__:[]}instanceof Array&&function(t,e){t.__proto__=e}||function(t,e){for(var Q in e)Object.prototype.hasOwnProperty.call(e,Q)&&(t[Q]=e[Q])},Q(t,e)},function(t,e){if("function"!=typeof e&&null!==e)throw new TypeError("Class extends value "+String(e)+" is not a constructor or null");function T(){this.constructor=t}Q(t,e),t.prototype=null===e?Object.create(e):(T.prototype=e.prototype,new T)}),r=this&&this.__assign||function(){return r=Object.assign||function(t){for(var e,Q=1,T=arguments.length;Q<T;Q++)for(var r in e=arguments[Q])Object.prototype.hasOwnProperty.call(e,r)&&(t[r]=e[r]);return t},r.apply(this,arguments)},n=this&&this.__values||function(t){var e="function"==typeof Symbol&&Symbol.iterator,Q=e&&t[e],T=0;if(Q)return Q.call(t);if(t&&"number"==typeof t.length)return{next:function(){return t&&T>=t.length&&(t=void 0),{value:t&&t[T++],done:!t}}};throw new TypeError(e?"Object is not iterable.":"Symbol.iterator is not defined.")};Object.defineProperty(e,"__esModule",{value:!0}),e.AbstractEmptyNode=e.AbstractNode=void 0;var o=function(){function t(t,e,Q){var T,r;void 0===e&&(e={}),void 0===Q&&(Q=[]),this.factory=t,this.parent=null,this.properties={},this.childNodes=[];try{for(var o=n(Object.keys(e)),i=o.next();!i.done;i=o.next()){var a=i.value;this.setProperty(a,e[a])}}catch(t){T={error:t}}finally{try{i&&!i.done&&(r=o.return)&&r.call(o)}finally{if(T)throw T.error}}Q.length&&this.setChildren(Q)}return Object.defineProperty(t.prototype,"kind",{get:function(){return"unknown"},enumerable:!1,configurable:!0}),t.prototype.setProperty=function(t,e){this.properties[t]=e},t.prototype.getProperty=function(t){return this.properties[t]},t.prototype.getPropertyNames=function(){return Object.keys(this.properties)},t.prototype.getAllProperties=function(){return this.properties},t.prototype.removeProperty=function(){for(var t,e,Q=[],T=0;T<arguments.length;T++)Q[T]=arguments[T];try{for(var r=n(Q),o=r.next();!o.done;o=r.next()){var i=o.value;delete this.properties[i]}}catch(e){t={error:e}}finally{try{o&&!o.done&&(e=r.return)&&e.call(r)}finally{if(t)throw t.error}}},t.prototype.isKind=function(t){return this.factory.nodeIsKind(this,t)},t.prototype.setChildren=function(t){var e,Q;this.childNodes=[];try{for(var T=n(t),r=T.next();!r.done;r=T.next()){var o=r.value;this.appendChild(o)}}catch(t){e={error:t}}finally{try{r&&!r.done&&(Q=T.return)&&Q.call(T)}finally{if(e)throw e.error}}},t.prototype.appendChild=function(t){return this.childNodes.push(t),t.parent=this,t},t.prototype.replaceChild=function(t,e){var Q=this.childIndex(e);return null!==Q&&(this.childNodes[Q]=t,t.parent=this,e.parent=null),t},t.prototype.removeChild=function(t){var e=this.childIndex(t);return null!==e&&(this.childNodes.splice(e,1),t.parent=null),t},t.prototype.childIndex=function(t){var e=this.childNodes.indexOf(t);return-1===e?null:e},t.prototype.copy=function(){var t,e,Q=this.factory.create(this.kind);Q.properties=r({},this.properties);try{for(var T=n(this.childNodes||[]),o=T.next();!o.done;o=T.next()){var i=o.value;i&&Q.appendChild(i.copy())}}catch(e){t={error:e}}finally{try{o&&!o.done&&(e=T.return)&&e.call(T)}finally{if(t)throw t.error}}return Q},t.prototype.findNodes=function(t){var e=[];return this.walkTree((function(Q){Q.isKind(t)&&e.push(Q)})),e},t.prototype.walkTree=function(t,e){var Q,T;t(this,e);try{for(var r=n(this.childNodes),o=r.next();!o.done;o=r.next()){var i=o.value;i&&i.walkTree(t,e)}}catch(t){Q={error:t}}finally{try{o&&!o.done&&(T=r.return)&&T.call(r)}finally{if(Q)throw Q.error}}return e},t.prototype.toString=function(){return this.kind+"("+this.childNodes.join(",")+")"},t}();e.AbstractNode=o;var i=function(t){function e(){return null!==t&&t.apply(this,arguments)||this}return T(e,t),e.prototype.setChildren=function(t){},e.prototype.appendChild=function(t){return t},e.prototype.replaceChild=function(t,e){return e},e.prototype.childIndex=function(t){return null},e.prototype.walkTree=function(t,e){return t(this,e),e},e.prototype.toString=function(){return this.kind},e}(o);e.AbstractEmptyNode=i},50925:function(t,e,Q){var T,r=this&&this.__extends||(T=function(t,e){return T=Object.setPrototypeOf||{__proto__:[]}instanceof Array&&function(t,e){t.__proto__=e}||function(t,e){for(var Q in e)Object.prototype.hasOwnProperty.call(e,Q)&&(t[Q]=e[Q])},T(t,e)},function(t,e){if("function"!=typeof e&&null!==e)throw new TypeError("Class extends value "+String(e)+" is not a constructor or null");function Q(){this.constructor=t}T(t,e),t.prototype=null===e?Object.create(e):(Q.prototype=e.prototype,new Q)});Object.defineProperty(e,"__esModule",{value:!0}),e.AbstractNodeFactory=void 0;var n=function(t){function e(){return null!==t&&t.apply(this,arguments)||this}return r(e,t),e.prototype.create=function(t,e,Q){return void 0===e&&(e={}),void 0===Q&&(Q=[]),this.node[t](e,Q)},e}(Q(1945).AbstractFactory);e.AbstractNodeFactory=n},31592:(t,e)=>{Object.defineProperty(e,"__esModule",{value:!0}),e.AbstractWrapper=void 0;var Q=function(){function t(t,e){this.factory=t,this.node=e}return Object.defineProperty(t.prototype,"kind",{get:function(){return this.node.kind},enumerable:!1,configurable:!0}),t.prototype.wrap=function(t){return this.factory.wrap(t)},t}();e.AbstractWrapper=Q},25900:function(t,e,Q){var T,r=this&&this.__extends||(T=function(t,e){return T=Object.setPrototypeOf||{__proto__:[]}instanceof Array&&function(t,e){t.__proto__=e}||function(t,e){for(var Q in e)Object.prototype.hasOwnProperty.call(e,Q)&&(t[Q]=e[Q])},T(t,e)},function(t,e){if("function"!=typeof e&&null!==e)throw new TypeError("Class extends value "+String(e)+" is not a constructor or null");function Q(){this.constructor=t}T(t,e),t.prototype=null===e?Object.create(e):(Q.prototype=e.prototype,new Q)}),n=this&&this.__read||function(t,e){var Q="function"==typeof Symbol&&t[Symbol.iterator];if(!Q)return t;var T,r,n=Q.call(t),o=[];try{for(;(void 0===e||e-- >0)&&!(T=n.next()).done;)o.push(T.value)}catch(t){r={error:t}}finally{try{T&&!T.done&&(Q=n.return)&&Q.call(n)}finally{if(r)throw r.error}}return o},o=this&&this.__spreadArray||function(t,e,Q){if(Q||2===arguments.length)for(var T,r=0,n=e.length;r<n;r++)!T&&r in e||(T||(T=Array.prototype.slice.call(e,0,r)),T[r]=e[r]);return t.concat(T||Array.prototype.slice.call(e))};Object.defineProperty(e,"__esModule",{value:!0}),e.AbstractWrapperFactory=void 0;var i=function(t){function e(){return null!==t&&t.apply(this,arguments)||this}return r(e,t),e.prototype.wrap=function(t){for(var e=[],Q=1;Q<arguments.length;Q++)e[Q-1]=arguments[Q];return this.create.apply(this,o([t.kind,t],n(e),!1))},e}(Q(1945).AbstractFactory);e.AbstractWrapperFactory=i},64647:(t,e,Q)=>{e.RegisterHTMLHandler=void 0;var T=Q(27121),r=Q(11875);e.RegisterHTMLHandler=function(t){var e=new r.HTMLHandler(t);return T.mathjax.handlers.register(e),e}},67602:function(t,e,Q){var T,r=this&&this.__extends||(T=function(t,e){return T=Object.setPrototypeOf||{__proto__:[]}instanceof Array&&function(t,e){t.__proto__=e}||function(t,e){for(var Q in e)Object.prototype.hasOwnProperty.call(e,Q)&&(t[Q]=e[Q])},T(t,e)},function(t,e){if("function"!=typeof e&&null!==e)throw new TypeError("Class extends value "+String(e)+" is not a constructor or null");function Q(){this.constructor=t}T(t,e),t.prototype=null===e?Object.create(e):(Q.prototype=e.prototype,new Q)}),n=this&&this.__assign||function(){return n=Object.assign||function(t){for(var e,Q=1,T=arguments.length;Q<T;Q++)for(var r in e=arguments[Q])Object.prototype.hasOwnProperty.call(e,r)&&(t[r]=e[r]);return t},n.apply(this,arguments)},o=this&&this.__read||function(t,e){var Q="function"==typeof Symbol&&t[Symbol.iterator];if(!Q)return t;var T,r,n=Q.call(t),o=[];try{for(;(void 0===e||e-- >0)&&!(T=n.next()).done;)o.push(T.value)}catch(t){r={error:t}}finally{try{T&&!T.done&&(Q=n.return)&&Q.call(n)}finally{if(r)throw r.error}}return o},i=this&&this.__values||function(t){var e="function"==typeof Symbol&&Symbol.iterator,Q=e&&t[e],T=0;if(Q)return Q.call(t);if(t&&"number"==typeof t.length)return{next:function(){return t&&T>=t.length&&(t=void 0),{value:t&&t[T++],done:!t}}};throw new TypeError(e?"Object is not iterable.":"Symbol.iterator is not defined.")};Object.defineProperty(e,"__esModule",{value:!0}),e.HTMLDocument=void 0;var a=Q(53211),s=Q(84155),l=Q(69726),c=Q(19829),u=Q(90709),p=Q(7265),h=function(t){function e(e,Q,T){var r=this,n=o((0,s.separateOptions)(T,u.HTMLDomStrings.OPTIONS),2),i=n[0],a=n[1];return(r=t.call(this,e,Q,i)||this).domStrings=r.options.DomStrings||new u.HTMLDomStrings(a),r.domStrings.adaptor=Q,r.styles=[],r}return r(e,t),e.prototype.findPosition=function(t,e,Q,T){var r,n,a=this.adaptor;try{for(var s=i(T[t]),l=s.next();!l.done;l=s.next()){var c=l.value,u=o(c,2),p=u[0],h=u[1];if(e<=h&&"#text"===a.kind(p))return{node:p,n:Math.max(e,0),delim:Q};e-=h}}catch(t){r={error:t}}finally{try{l&&!l.done&&(n=s.return)&&n.call(s)}finally{if(r)throw r.error}}return{node:null,n:0,delim:Q}},e.prototype.mathItem=function(t,e,Q){var T=t.math,r=this.findPosition(t.n,t.start.n,t.open,Q),n=this.findPosition(t.n,t.end.n,t.close,Q);return new this.options.MathItem(T,e,t.display,r,n)},e.prototype.findMath=function(t){var e,Q,T,r,n,a,l,c,u;if(!this.processed.isSet("findMath")){this.adaptor.document=this.document,t=(0,s.userOptions)({elements:this.options.elements||[this.adaptor.body(this.document)]},t);try{for(var p=i(this.adaptor.getElements(t.elements,this.document)),h=p.next();!h.done;h=p.next()){var f=h.value,d=o([null,null],2),L=d[0],H=d[1];try{for(var y=(T=void 0,i(this.inputJax)),m=y.next();!m.done;m=y.next()){var v=m.value,g=new this.options.MathList;if(v.processStrings){null===L&&(L=(n=o(this.domStrings.find(f),2))[0],H=n[1]);try{for(var b=(a=void 0,i(v.findMath(L))),V=b.next();!V.done;V=b.next()){var M=V.value;g.push(this.mathItem(M,v,H))}}catch(t){a={error:t}}finally{try{V&&!V.done&&(l=b.return)&&l.call(b)}finally{if(a)throw a.error}}}else try{for(var O=(c=void 0,i(v.findMath(f))),x=O.next();!x.done;x=O.next()){M=x.value;var _=new this.options.MathItem(M.math,v,M.display,M.start,M.end);g.push(_)}}catch(t){c={error:t}}finally{try{x&&!x.done&&(u=O.return)&&u.call(O)}finally{if(c)throw c.error}}this.math.merge(g)}}catch(t){T={error:t}}finally{try{m&&!m.done&&(r=y.return)&&r.call(y)}finally{if(T)throw T.error}}}}catch(t){e={error:t}}finally{try{h&&!h.done&&(Q=p.return)&&Q.call(p)}finally{if(e)throw e.error}}this.processed.set("findMath")}return this},e.prototype.updateDocument=function(){return this.processed.isSet("updateDocument")||(this.addPageElements(),this.addStyleSheet(),t.prototype.updateDocument.call(this),this.processed.set("updateDocument")),this},e.prototype.addPageElements=function(){var t=this.adaptor.body(this.document),e=this.documentPageElements();e&&this.adaptor.append(t,e)},e.prototype.addStyleSheet=function(){var t=this.documentStyleSheet(),e=this.adaptor;if(t&&!e.parent(t)){var Q=e.head(this.document),T=this.findSheet(Q,e.getAttribute(t,"id"));T?e.replace(t,T):e.append(Q,t)}},e.prototype.findSheet=function(t,e){var Q,T;if(e)try{for(var r=i(this.adaptor.tags(t,"style")),n=r.next();!n.done;n=r.next()){var o=n.value;if(this.adaptor.getAttribute(o,"id")===e)return o}}catch(t){Q={error:t}}finally{try{n&&!n.done&&(T=r.return)&&T.call(r)}finally{if(Q)throw Q.error}}return null},e.prototype.removeFromDocument=function(t){var e,Q;if(void 0===t&&(t=!1),this.processed.isSet("updateDocument"))try{for(var T=i(this.math),r=T.next();!r.done;r=T.next()){var n=r.value;n.state()>=p.STATE.INSERTED&&n.state(p.STATE.TYPESET,t)}}catch(t){e={error:t}}finally{try{r&&!r.done&&(Q=T.return)&&Q.call(T)}finally{if(e)throw e.error}}return this.processed.clear("updateDocument"),this},e.prototype.documentStyleSheet=function(){return this.outputJax.styleSheet(this)},e.prototype.documentPageElements=function(){return this.outputJax.pageElements(this)},e.prototype.addStyles=function(t){this.styles.push(t)},e.prototype.getStyles=function(){return this.styles},e.KIND="HTML",e.OPTIONS=n(n({},a.AbstractMathDocument.OPTIONS),{renderActions:(0,s.expandable)(n(n({},a.AbstractMathDocument.OPTIONS.renderActions),{styles:[p.STATE.INSERTED+1,"","updateStyleSheet",!1]})),MathList:c.HTMLMathList,MathItem:l.HTMLMathItem,DomStrings:null}),e}(a.AbstractMathDocument);e.HTMLDocument=h},90709:function(t,e,Q){var T=this&&this.__read||function(t,e){var Q="function"==typeof Symbol&&t[Symbol.iterator];if(!Q)return t;var T,r,n=Q.call(t),o=[];try{for(;(void 0===e||e-- >0)&&!(T=n.next()).done;)o.push(T.value)}catch(t){r={error:t}}finally{try{T&&!T.done&&(Q=n.return)&&Q.call(n)}finally{if(r)throw r.error}}return o};Object.defineProperty(e,"__esModule",{value:!0}),e.HTMLDomStrings=void 0;var r=Q(84155),n=function(){function t(t){void 0===t&&(t=null);var e=this.constructor;this.options=(0,r.userOptions)((0,r.defaultOptions)({},e.OPTIONS),t),this.init(),this.getPatterns()}return t.prototype.init=function(){this.strings=[],this.string="",this.snodes=[],this.nodes=[],this.stack=[]},t.prototype.getPatterns=function(){var t=(0,r.makeArray)(this.options.skipHtmlTags),e=(0,r.makeArray)(this.options.ignoreHtmlClass),Q=(0,r.makeArray)(this.options.processHtmlClass);this.skipHtmlTags=new RegExp("^(?:"+t.join("|")+")$","i"),this.ignoreHtmlClass=new RegExp("(?:^| )(?:"+e.join("|")+")(?: |$)"),this.processHtmlClass=new RegExp("(?:^| )(?:"+Q+")(?: |$)")},t.prototype.pushString=function(){this.string.match(/\S/)&&(this.strings.push(this.string),this.nodes.push(this.snodes)),this.string="",this.snodes=[]},t.prototype.extendString=function(t,e){this.snodes.push([t,e.length]),this.string+=e},t.prototype.handleText=function(t,e){return e||this.extendString(t,this.adaptor.value(t)),this.adaptor.next(t)},t.prototype.handleTag=function(t,e){if(!e){var Q=this.options.includeHtmlTags[this.adaptor.kind(t)];this.extendString(t,Q)}return this.adaptor.next(t)},t.prototype.handleContainer=function(t,e){this.pushString();var Q=this.adaptor.getAttribute(t,"class")||"",T=this.adaptor.kind(t)||"",r=this.processHtmlClass.exec(Q),n=t;return!this.adaptor.firstChild(t)||this.adaptor.getAttribute(t,"data-MJX")||!r&&this.skipHtmlTags.exec(T)?n=this.adaptor.next(t):(this.adaptor.next(t)&&this.stack.push([this.adaptor.next(t),e]),n=this.adaptor.firstChild(t),e=(e||this.ignoreHtmlClass.exec(Q))&&!r),[n,e]},t.prototype.handleOther=function(t,e){return this.pushString(),this.adaptor.next(t)},t.prototype.find=function(t){var e,Q;this.init();for(var r=this.adaptor.next(t),n=!1,o=this.options.includeHtmlTags;t&&t!==r;){var i=this.adaptor.kind(t);"#text"===i?t=this.handleText(t,n):o.hasOwnProperty(i)?t=this.handleTag(t,n):i?(t=(e=T(this.handleContainer(t,n),2))[0],n=e[1]):t=this.handleOther(t,n),!t&&this.stack.length&&(this.pushString(),t=(Q=T(this.stack.pop(),2))[0],n=Q[1])}this.pushString();var a=[this.strings,this.nodes];return this.init(),a},t.OPTIONS={skipHtmlTags:["script","noscript","style","textarea","pre","code","annotation","annotation-xml"],includeHtmlTags:{br:"\n",wbr:"","#comment":""},ignoreHtmlClass:"mathjax_ignore",processHtmlClass:"mathjax_process"},t}();e.HTMLDomStrings=n},11875:function(t,e,Q){var T,r=this&&this.__extends||(T=function(t,e){return T=Object.setPrototypeOf||{__proto__:[]}instanceof Array&&function(t,e){t.__proto__=e}||function(t,e){for(var Q in e)Object.prototype.hasOwnProperty.call(e,Q)&&(t[Q]=e[Q])},T(t,e)},function(t,e){if("function"!=typeof e&&null!==e)throw new TypeError("Class extends value "+String(e)+" is not a constructor or null");function Q(){this.constructor=t}T(t,e),t.prototype=null===e?Object.create(e):(Q.prototype=e.prototype,new Q)});Object.defineProperty(e,"__esModule",{value:!0}),e.HTMLHandler=void 0;var n=Q(12214),o=Q(67602),i=function(t){function e(){var e=null!==t&&t.apply(this,arguments)||this;return e.documentClass=o.HTMLDocument,e}return r(e,t),e.prototype.handlesDocument=function(t){var e=this.adaptor;if("string"==typeof t)try{t=e.parse(t,"text/html")}catch(t){}return t instanceof e.window.Document||t instanceof e.window.HTMLElement||t instanceof e.window.DocumentFragment},e.prototype.create=function(e,Q){var T=this.adaptor;if("string"==typeof e)e=T.parse(e,"text/html");else if(e instanceof T.window.HTMLElement||e instanceof T.window.DocumentFragment){var r=e;e=T.parse("","text/html"),T.append(T.body(e),r)}return t.prototype.create.call(this,e,Q)},e}(n.AbstractHandler);e.HTMLHandler=i},69726:function(t,e,Q){var T,r=this&&this.__extends||(T=function(t,e){return T=Object.setPrototypeOf||{__proto__:[]}instanceof Array&&function(t,e){t.__proto__=e}||function(t,e){for(var Q in e)Object.prototype.hasOwnProperty.call(e,Q)&&(t[Q]=e[Q])},T(t,e)},function(t,e){if("function"!=typeof e&&null!==e)throw new TypeError("Class extends value "+String(e)+" is not a constructor or null");function Q(){this.constructor=t}T(t,e),t.prototype=null===e?Object.create(e):(Q.prototype=e.prototype,new Q)});Object.defineProperty(e,"__esModule",{value:!0}),e.HTMLMathItem=void 0;var n=Q(7265),o=function(t){function e(e,Q,T,r,n){return void 0===T&&(T=!0),void 0===r&&(r={node:null,n:0,delim:""}),void 0===n&&(n={node:null,n:0,delim:""}),t.call(this,e,Q,T,r,n)||this}return r(e,t),Object.defineProperty(e.prototype,"adaptor",{get:function(){return this.inputJax.adaptor},enumerable:!1,configurable:!0}),e.prototype.updateDocument=function(t){if(this.state()<n.STATE.INSERTED){if(this.inputJax.processStrings){var e=this.start.node;if(e===this.end.node)this.end.n&&this.end.n<this.adaptor.value(this.end.node).length&&this.adaptor.split(this.end.node,this.end.n),this.start.n&&(e=this.adaptor.split(this.start.node,this.start.n)),this.adaptor.replace(this.typesetRoot,e);else{for(this.start.n&&(e=this.adaptor.split(e,this.start.n));e!==this.end.node;){var Q=this.adaptor.next(e);this.adaptor.remove(e),e=Q}this.adaptor.insert(this.typesetRoot,e),this.end.n<this.adaptor.value(e).length&&this.adaptor.split(e,this.end.n),this.adaptor.remove(e)}}else this.adaptor.replace(this.typesetRoot,this.start.node);this.start.node=this.end.node=this.typesetRoot,this.start.n=this.end.n=0,this.state(n.STATE.INSERTED)}},e.prototype.updateStyleSheet=function(t){t.addStyleSheet()},e.prototype.removeFromDocument=function(t){if(void 0===t&&(t=!1),this.state()>=n.STATE.TYPESET){var e=this.adaptor,Q=this.start.node,T=e.text("");if(t){var r=this.start.delim+this.math+this.end.delim;if(this.inputJax.processStrings)T=e.text(r);else{var o=e.parse(r,"text/html");T=e.firstChild(e.body(o))}}e.parent(Q)&&e.replace(T,Q),this.start.node=this.end.node=T,this.start.n=this.end.n=0}},e}(n.AbstractMathItem);e.HTMLMathItem=o},19829:function(t,e,Q){var T,r=this&&this.__extends||(T=function(t,e){return T=Object.setPrototypeOf||{__proto__:[]}instanceof Array&&function(t,e){t.__proto__=e}||function(t,e){for(var Q in e)Object.prototype.hasOwnProperty.call(e,Q)&&(t[Q]=e[Q])},T(t,e)},function(t,e){if("function"!=typeof e&&null!==e)throw new TypeError("Class extends value "+String(e)+" is not a constructor or null");function Q(){this.constructor=t}T(t,e),t.prototype=null===e?Object.create(e):(Q.prototype=e.prototype,new Q)});Object.defineProperty(e,"__esModule",{value:!0}),e.HTMLMathList=void 0;var n=function(t){function e(){return null!==t&&t.apply(this,arguments)||this}return r(e,t),e}(Q(86450).AbstractMathList);e.HTMLMathList=n},13422:function(t,e,Q){var T,r=this&&this.__extends||(T=function(t,e){return T=Object.setPrototypeOf||{__proto__:[]}instanceof Array&&function(t,e){t.__proto__=e}||function(t,e){for(var Q in e)Object.prototype.hasOwnProperty.call(e,Q)&&(t[Q]=e[Q])},T(t,e)},function(t,e){if("function"!=typeof e&&null!==e)throw new TypeError("Class extends value "+String(e)+" is not a constructor or null");function Q(){this.constructor=t}T(t,e),t.prototype=null===e?Object.create(e):(Q.prototype=e.prototype,new Q)}),n=this&&this.__assign||function(){return n=Object.assign||function(t){for(var e,Q=1,T=arguments.length;Q<T;Q++)for(var r in e=arguments[Q])Object.prototype.hasOwnProperty.call(e,r)&&(t[r]=e[r]);return t},n.apply(this,arguments)},o=this&&this.__read||function(t,e){var Q="function"==typeof Symbol&&t[Symbol.iterator];if(!Q)return t;var T,r,n=Q.call(t),o=[];try{for(;(void 0===e||e-- >0)&&!(T=n.next()).done;)o.push(T.value)}catch(t){r={error:t}}finally{try{T&&!T.done&&(Q=n.return)&&Q.call(n)}finally{if(r)throw r.error}}return o},i=this&&this.__importDefault||function(t){return t&&t.__esModule?t:{default:t}};Object.defineProperty(e,"__esModule",{value:!0}),e.TeX=void 0;var a=Q(53703),s=Q(84155),l=Q(21797),c=i(Q(6219)),u=i(Q(86217)),p=i(Q(89795)),h=i(Q(15184)),f=i(Q(84962)),d=Q(90300),L=Q(65163);Q(2814);var H=function(t){function e(Q){void 0===Q&&(Q={});var T=this,r=o((0,s.separateOptions)(Q,e.OPTIONS,l.FindTeX.OPTIONS),3),n=r[0],i=r[1],a=r[2];(T=t.call(this,i)||this).findTeX=T.options.FindTeX||new l.FindTeX(a);var u=T.options.packages,p=T.configuration=e.configure(u),h=T._parseOptions=new f.default(p,[T.options,d.TagsFactory.OPTIONS]);return(0,s.userOptions)(h.options,n),p.config(T),e.tags(h,p),T.postFilters.add(c.default.cleanSubSup,-6),T.postFilters.add(c.default.setInherited,-5),T.postFilters.add(c.default.moveLimits,-4),T.postFilters.add(c.default.cleanStretchy,-3),T.postFilters.add(c.default.cleanAttributes,-2),T.postFilters.add(c.default.combineRelations,-1),T}return r(e,t),e.configure=function(t){var e=new L.ParserConfiguration(t,["tex"]);return e.init(),e},e.tags=function(t,e){d.TagsFactory.addTags(e.tags),d.TagsFactory.setDefault(t.options.tags),t.tags=d.TagsFactory.getDefault(),t.tags.configuration=t},e.prototype.setMmlFactory=function(e){t.prototype.setMmlFactory.call(this,e),this._parseOptions.nodeFactory.setMmlFactory(e)},Object.defineProperty(e.prototype,"parseOptions",{get:function(){return this._parseOptions},enumerable:!1,configurable:!0}),e.prototype.reset=function(t){void 0===t&&(t=0),this.parseOptions.tags.reset(t)},e.prototype.compile=function(t,e){this.parseOptions.clear(),this.executeFilters(this.preFilters,t,e,this.parseOptions);var Q,T,r=t.display;this.latex=t.math,this.parseOptions.tags.startEquation(t);try{var n=new p.default(this.latex,{display:r,isInner:!1},this.parseOptions);Q=n.mml(),T=n.stack.global}catch(t){if(!(t instanceof h.default))throw t;this.parseOptions.error=!0,Q=this.options.formatError(this,t)}return Q=this.parseOptions.nodeFactory.create("node","math",[Q]),(null==T?void 0:T.indentalign)&&u.default.setAttribute(Q,"indentalign",T.indentalign),r&&u.default.setAttribute(Q,"display","block"),this.parseOptions.tags.finishEquation(t),this.parseOptions.root=Q,this.executeFilters(this.postFilters,t,e,this.parseOptions),this.mathNode=this.parseOptions.root,this.mathNode},e.prototype.findMath=function(t){return this.findTeX.findMath(t)},e.prototype.formatError=function(t){var e=t.message.replace(/\n.*/,"");return this.parseOptions.nodeFactory.create("error",e,t.id,this.latex)},e.NAME="TeX",e.OPTIONS=n(n({},a.AbstractInputJax.OPTIONS),{FindTeX:null,packages:["base"],digits:/^(?:[0-9]+(?:\{,\}[0-9]{3})*(?:\.[0-9]*)?|\.[0-9]+)/,maxBuffer:5120,formatError:function(t,e){return t.formatError(e)}}),e}(a.AbstractInputJax);e.TeX=H},66703:(t,e,Q)=>{e.AllPackages=void 0,Q(2814),Q(8576),Q(9530),Q(67998),Q(31906),Q(72946),Q(85786),Q(45936),Q(49932),Q(39262),Q(43486),Q(90346),Q(82162),Q(70050),Q(59874),Q(19272),Q(77586),Q(37362),Q(18434),Q(45822),Q(4550),Q(10996),Q(67674),Q(32164),Q(94430),Q(48086),Q(92020),Q(59042),Q(48964),Q(26880),Q(43026),Q(8186),Q(83354),"undefined"!=typeof MathJax&&MathJax.loader&&MathJax.loader.preLoad("[tex]/action","[tex]/ams","[tex]/amscd","[tex]/bbox","[tex]/boldsymbol","[tex]/braket","[tex]/bussproofs","[tex]/cancel","[tex]/cases","[tex]/centernot","[tex]/color","[tex]/colorv2","[tex]/colortbl","[tex]/empheq","[tex]/enclose","[tex]/extpfeil","[tex]/gensymb","[tex]/html","[tex]/mathtools","[tex]/mhchem","[tex]/newcommand","[tex]/noerrors","[tex]/noundefined","[tex]/physics","[tex]/upgreek","[tex]/unicode","[tex]/verb","[tex]/configmacros","[tex]/tagformat","[tex]/textcomp","[tex]/textmacros","[tex]/setoptions"),e.AllPackages=["base","action","ams","amscd","bbox","boldsymbol","braket","bussproofs","cancel","cases","centernot","color","colortbl","empheq","enclose","extpfeil","gensymb","html","mathtools","mhchem","newcommand","noerrors","noundefined","upgreek","unicode","verb","configmacros","tagformat","textcomp","textmacros"]},65163:function(t,e,Q){var T=this&&this.__values||function(t){var e="function"==typeof Symbol&&Symbol.iterator,Q=e&&t[e],T=0;if(Q)return Q.call(t);if(t&&"number"==typeof t.length)return{next:function(){return t&&T>=t.length&&(t=void 0),{value:t&&t[T++],done:!t}}};throw new TypeError(e?"Object is not iterable.":"Symbol.iterator is not defined.")},r=this&&this.__read||function(t,e){var Q="function"==typeof Symbol&&t[Symbol.iterator];if(!Q)return t;var T,r,n=Q.call(t),o=[];try{for(;(void 0===e||e-- >0)&&!(T=n.next()).done;)o.push(T.value)}catch(t){r={error:t}}finally{try{T&&!T.done&&(Q=n.return)&&Q.call(n)}finally{if(r)throw r.error}}return o};Object.defineProperty(e,"__esModule",{value:!0}),e.ParserConfiguration=e.ConfigurationHandler=e.Configuration=void 0;var n,o=Q(84155),i=Q(21467),a=Q(25429),s=Q(8034),l=Q(90300),c=function(){function t(t,e,Q,T,r,n,o,i,a,s,l,c,u){void 0===e&&(e={}),void 0===Q&&(Q={}),void 0===T&&(T={}),void 0===r&&(r={}),void 0===n&&(n={}),void 0===o&&(o={}),void 0===i&&(i=[]),void 0===a&&(a=[]),void 0===s&&(s=null),void 0===l&&(l=null),this.name=t,this.handler=e,this.fallback=Q,this.items=T,this.tags=r,this.options=n,this.nodes=o,this.preprocessors=i,this.postprocessors=a,this.initMethod=s,this.configMethod=l,this.priority=c,this.parser=u,this.handler=Object.assign({character:[],delimiter:[],macro:[],environment:[]},e)}return t.makeProcessor=function(t,e){return Array.isArray(t)?t:[t,e]},t._create=function(e,Q){var T=this;void 0===Q&&(Q={});var r=Q.priority||s.PrioritizedList.DEFAULTPRIORITY,n=Q.init?this.makeProcessor(Q.init,r):null,o=Q.config?this.makeProcessor(Q.config,r):null,i=(Q.preprocessors||[]).map((function(t){return T.makeProcessor(t,r)})),a=(Q.postprocessors||[]).map((function(t){return T.makeProcessor(t,r)})),l=Q.parser||"tex";return new t(e,Q.handler||{},Q.fallback||{},Q.items||{},Q.tags||{},Q.options||{},Q.nodes||{},i,a,n,o,r,l)},t.create=function(e,Q){void 0===Q&&(Q={});var T=t._create(e,Q);return n.set(e,T),T},t.local=function(e){return void 0===e&&(e={}),t._create("",e)},Object.defineProperty(t.prototype,"init",{get:function(){return this.initMethod?this.initMethod[0]:null},enumerable:!1,configurable:!0}),Object.defineProperty(t.prototype,"config",{get:function(){return this.configMethod?this.configMethod[0]:null},enumerable:!1,configurable:!0}),t}();e.Configuration=c,function(t){var e=new Map;t.set=function(t,Q){e.set(t,Q)},t.get=function(t){return e.get(t)},t.keys=function(){return e.keys()}}(n=e.ConfigurationHandler||(e.ConfigurationHandler={}));var u=function(){function t(t,e){var Q,r,n,o;void 0===e&&(e=["tex"]),this.initMethod=new a.FunctionList,this.configMethod=new a.FunctionList,this.configurations=new s.PrioritizedList,this.parsers=[],this.handlers=new i.SubHandlers,this.items={},this.tags={},this.options={},this.nodes={},this.parsers=e;try{for(var l=T(t.slice().reverse()),c=l.next();!c.done;c=l.next()){var u=c.value;this.addPackage(u)}}catch(t){Q={error:t}}finally{try{c&&!c.done&&(r=l.return)&&r.call(l)}finally{if(Q)throw Q.error}}try{for(var p=T(this.configurations),h=p.next();!h.done;h=p.next()){var f=h.value,d=f.item,L=f.priority;this.append(d,L)}}catch(t){n={error:t}}finally{try{h&&!h.done&&(o=p.return)&&o.call(p)}finally{if(n)throw n.error}}}return t.prototype.init=function(){this.initMethod.execute(this)},t.prototype.config=function(t){var e,Q;this.configMethod.execute(this,t);try{for(var r=T(this.configurations),n=r.next();!n.done;n=r.next()){var o=n.value;this.addFilters(t,o.item)}}catch(t){e={error:t}}finally{try{n&&!n.done&&(Q=r.return)&&Q.call(r)}finally{if(e)throw e.error}}},t.prototype.addPackage=function(t){var e="string"==typeof t?t:t[0],Q=this.getPackage(e);Q&&this.configurations.add(Q,"string"==typeof t?Q.priority:t[1])},t.prototype.add=function(t,e,Q){var r,n;void 0===Q&&(Q={});var i=this.getPackage(t);this.append(i),this.configurations.add(i,i.priority),this.init();var a=e.parseOptions;a.nodeFactory.setCreators(i.nodes);try{for(var s=T(Object.keys(i.items)),c=s.next();!c.done;c=s.next()){var u=c.value;a.itemFactory.setNodeClass(u,i.items[u])}}catch(t){r={error:t}}finally{try{c&&!c.done&&(n=s.return)&&n.call(s)}finally{if(r)throw r.error}}l.TagsFactory.addTags(i.tags),(0,o.defaultOptions)(a.options,i.options),(0,o.userOptions)(a.options,Q),this.addFilters(e,i),i.config&&i.config(this,e)},t.prototype.getPackage=function(t){var e=n.get(t);if(e&&this.parsers.indexOf(e.parser)<0)throw Error("Package ".concat(t," doesn't target the proper parser"));return e},t.prototype.append=function(t,e){e=e||t.priority,t.initMethod&&this.initMethod.add(t.initMethod[0],t.initMethod[1]),t.configMethod&&this.configMethod.add(t.configMethod[0],t.configMethod[1]),this.handlers.add(t.handler,t.fallback,e),Object.assign(this.items,t.items),Object.assign(this.tags,t.tags),(0,o.defaultOptions)(this.options,t.options),Object.assign(this.nodes,t.nodes)},t.prototype.addFilters=function(t,e){var Q,n,o,i;try{for(var a=T(e.preprocessors),s=a.next();!s.done;s=a.next()){var l=r(s.value,2),c=l[0],u=l[1];t.preFilters.add(c,u)}}catch(t){Q={error:t}}finally{try{s&&!s.done&&(n=a.return)&&n.call(a)}finally{if(Q)throw Q.error}}try{for(var p=T(e.postprocessors),h=p.next();!h.done;h=p.next()){var f=r(h.value,2),d=f[0];u=f[1];t.postFilters.add(d,u)}}catch(t){o={error:t}}finally{try{h&&!h.done&&(i=p.return)&&i.call(p)}finally{if(o)throw o.error}}},t}();e.ParserConfiguration=u},6219:function(t,e,Q){var T=this&&this.__values||function(t){var e="function"==typeof Symbol&&Symbol.iterator,Q=e&&t[e],T=0;if(Q)return Q.call(t);if(t&&"number"==typeof t.length)return{next:function(){return t&&T>=t.length&&(t=void 0),{value:t&&t[T++],done:!t}}};throw new TypeError(e?"Object is not iterable.":"Symbol.iterator is not defined.")},r=this&&this.__importDefault||function(t){return t&&t.__esModule?t:{default:t}};Object.defineProperty(e,"__esModule",{value:!0});var n,o=Q(4125),i=r(Q(86217));!function(t){t.cleanStretchy=function(t){var e,Q,r=t.data;try{for(var n=T(r.getList("fixStretchy")),o=n.next();!o.done;o=n.next()){var a=o.value;if(i.default.getProperty(a,"fixStretchy")){var s=i.default.getForm(a);s&&s[3]&&s[3].stretchy&&i.default.setAttribute(a,"stretchy",!1);var l=a.parent;if(!(i.default.getTexClass(a)||s&&s[2])){var c=r.nodeFactory.create("node","TeXAtom",[a]);l.replaceChild(c,a),c.inheritAttributesFrom(a)}i.default.removeProperties(a,"fixStretchy")}}}catch(t){e={error:t}}finally{try{o&&!o.done&&(Q=n.return)&&Q.call(n)}finally{if(e)throw e.error}}},t.cleanAttributes=function(t){t.data.root.walkTree((function(t,e){var Q,r,n=t.attributes;if(n){var o=new Set((n.get("mjx-keep-attrs")||"").split(/ /));delete n.getAllAttributes()["mjx-keep-attrs"];try{for(var i=T(n.getExplicitNames()),a=i.next();!a.done;a=i.next()){var s=a.value;o.has(s)||n.attributes[s]!==t.attributes.getInherited(s)||delete n.attributes[s]}}catch(t){Q={error:t}}finally{try{a&&!a.done&&(r=i.return)&&r.call(i)}finally{if(Q)throw Q.error}}}}),{})},t.combineRelations=function(t){var r,n,a,s,l=[];try{for(var c=T(t.data.getList("mo")),u=c.next();!u.done;u=c.next()){var p=u.value;if(!p.getProperty("relationsCombined")&&p.parent&&(!p.parent||i.default.isType(p.parent,"mrow"))&&i.default.getTexClass(p)===o.TEXCLASS.REL){for(var h=p.parent,f=void 0,d=h.childNodes,L=d.indexOf(p)+1,H=i.default.getProperty(p,"variantForm");L<d.length&&(f=d[L])&&i.default.isType(f,"mo")&&i.default.getTexClass(f)===o.TEXCLASS.REL;){if(H!==i.default.getProperty(f,"variantForm")||!Q(p,f)){null==p.attributes.getExplicit("rspace")&&i.default.setAttribute(p,"rspace","0pt"),null==f.attributes.getExplicit("lspace")&&i.default.setAttribute(f,"lspace","0pt");break}i.default.appendChildren(p,i.default.getChildren(f)),e(["stretchy","rspace"],p,f);try{for(var y=(a=void 0,T(f.getPropertyNames())),m=y.next();!m.done;m=y.next()){var v=m.value;p.setProperty(v,f.getProperty(v))}}catch(t){a={error:t}}finally{try{m&&!m.done&&(s=y.return)&&s.call(y)}finally{if(a)throw a.error}}d.splice(L,1),l.push(f),f.parent=null,f.setProperty("relationsCombined",!0)}p.attributes.setInherited("form",p.getForms()[0])}}}catch(t){r={error:t}}finally{try{u&&!u.done&&(n=c.return)&&n.call(c)}finally{if(r)throw r.error}}t.data.removeFromList("mo",l)};var e=function(t,e,Q){var T=e.attributes,r=Q.attributes;t.forEach((function(t){var e=r.getExplicit(t);null!=e&&T.set(t,e)}))},Q=function(t,e){var Q,r,n=function(t,e){return t.getExplicitNames().filter((function(Q){return Q!==e&&("stretchy"!==Q||t.getExplicit("stretchy"))}))},o=t.attributes,i=e.attributes,a=n(o,"lspace"),s=n(i,"rspace");if(a.length!==s.length)return!1;try{for(var l=T(a),c=l.next();!c.done;c=l.next()){var u=c.value;if(o.getExplicit(u)!==i.getExplicit(u))return!1}}catch(t){Q={error:t}}finally{try{c&&!c.done&&(r=l.return)&&r.call(l)}finally{if(Q)throw Q.error}}return!0},r=function(t,e,Q){var r,n,o=[];try{for(var a=T(t.getList("m"+e+Q)),s=a.next();!s.done;s=a.next()){var l=s.value,c=l.childNodes;if(!c[l[e]]||!c[l[Q]]){var u=l.parent,p=c[l[e]]?t.nodeFactory.create("node","m"+e,[c[l.base],c[l[e]]]):t.nodeFactory.create("node","m"+Q,[c[l.base],c[l[Q]]]);i.default.copyAttributes(l,p),u?u.replaceChild(p,l):t.root=p,o.push(l)}}}catch(t){r={error:t}}finally{try{s&&!s.done&&(n=a.return)&&n.call(a)}finally{if(r)throw r.error}}t.removeFromList("m"+e+Q,o)};t.cleanSubSup=function(t){var e=t.data;e.error||(r(e,"sub","sup"),r(e,"under","over"))};var n=function(t,e,Q){var r,n,o=[];try{for(var a=T(t.getList(e)),s=a.next();!s.done;s=a.next()){var l=s.value;if(!l.attributes.get("displaystyle")){var c=l.childNodes[l.base],u=c.coreMO();if(c.getProperty("movablelimits")&&!u.attributes.getExplicit("movablelimits")){var p=t.nodeFactory.create("node",Q,l.childNodes);i.default.copyAttributes(l,p),l.parent?l.parent.replaceChild(p,l):t.root=p,o.push(l)}}}}catch(t){r={error:t}}finally{try{s&&!s.done&&(n=a.return)&&n.call(a)}finally{if(r)throw r.error}}t.removeFromList(e,o)};t.moveLimits=function(t){var e=t.data;n(e,"munderover","msubsup"),n(e,"munder","msub"),n(e,"mover","msup")},t.setInherited=function(t){t.data.root.setInheritedAttributes({},t.math.display,0,!1)}}(n||(n={})),e.default=n},21797:function(t,e,Q){var T,r=this&&this.__extends||(T=function(t,e){return T=Object.setPrototypeOf||{__proto__:[]}instanceof Array&&function(t,e){t.__proto__=e}||function(t,e){for(var Q in e)Object.prototype.hasOwnProperty.call(e,Q)&&(t[Q]=e[Q])},T(t,e)},function(t,e){if("function"!=typeof e&&null!==e)throw new TypeError("Class extends value "+String(e)+" is not a constructor or null");function Q(){this.constructor=t}T(t,e),t.prototype=null===e?Object.create(e):(Q.prototype=e.prototype,new Q)}),n=this&&this.__read||function(t,e){var Q="function"==typeof Symbol&&t[Symbol.iterator];if(!Q)return t;var T,r,n=Q.call(t),o=[];try{for(;(void 0===e||e-- >0)&&!(T=n.next()).done;)o.push(T.value)}catch(t){r={error:t}}finally{try{T&&!T.done&&(Q=n.return)&&Q.call(n)}finally{if(r)throw r.error}}return o};Object.defineProperty(e,"__esModule",{value:!0}),e.FindTeX=void 0;var o=Q(47113),i=Q(14472),a=Q(7265),s=function(t){function e(e){var Q=t.call(this,e)||this;return Q.getPatterns(),Q}return r(e,t),e.prototype.getPatterns=function(){var t=this,e=this.options,Q=[],T=[],r=[];this.end={},this.env=this.sub=0;var n=1;e.inlineMath.forEach((function(e){return t.addPattern(Q,e,!1)})),e.displayMath.forEach((function(e){return t.addPattern(Q,e,!0)})),Q.length&&T.push(Q.sort(i.sortLength).join("|")),e.processEnvironments&&(T.push("\\\\begin\\s*\\{([^}]*)\\}"),this.env=n,n++),e.processEscapes&&r.push("\\\\([\\\\$])"),e.processRefs&&r.push("(\\\\(?:eq)?ref\\s*\\{[^}]*\\})"),r.length&&(T.push("("+r.join("|")+")"),this.sub=n),this.start=new RegExp(T.join("|"),"g"),this.hasPatterns=T.length>0},e.prototype.addPattern=function(t,e,Q){var T=n(e,2),r=T[0],o=T[1];t.push((0,i.quotePattern)(r)),this.end[r]=[o,Q,this.endPattern(o)]},e.prototype.endPattern=function(t,e){return new RegExp((e||(0,i.quotePattern)(t))+"|\\\\(?:[a-zA-Z]|.)|[{}]","g")},e.prototype.findEnd=function(t,e,Q,T){for(var r,o=n(T,3),i=o[0],s=o[1],l=o[2],c=l.lastIndex=Q.index+Q[0].length,u=0;r=l.exec(t);){if((r[1]||r[0])===i&&0===u)return(0,a.protoItem)(Q[0],t.substr(c,r.index-c),r[0],e,Q.index,r.index+r[0].length,s);"{"===r[0]?u++:"}"===r[0]&&u&&u--}return null},e.prototype.findMathInString=function(t,e,Q){var T,r;for(this.start.lastIndex=0;T=this.start.exec(Q);){if(void 0!==T[this.env]&&this.env){var n="\\\\end\\s*(\\{"+(0,i.quotePattern)(T[this.env])+"\\})";(r=this.findEnd(Q,e,T,["{"+T[this.env]+"}",!0,this.endPattern(null,n)]))&&(r.math=r.open+r.math+r.close,r.open=r.close="")}else if(void 0!==T[this.sub]&&this.sub){var o=T[this.sub];n=T.index+T[this.sub].length;r=2===o.length?(0,a.protoItem)("",o.substr(1),"",e,T.index,n):(0,a.protoItem)("",o,"",e,T.index,n,!1)}else r=this.findEnd(Q,e,T,this.end[T[0]]);r&&(t.push(r),this.start.lastIndex=r.end.n)}},e.prototype.findMath=function(t){var e=[];if(this.hasPatterns)for(var Q=0,T=t.length;Q<T;Q++)this.findMathInString(e,Q,t[Q]);return e},e.OPTIONS={inlineMath:[["\\(","\\)"]],displayMath:[["$$","$$"],["\\[","\\]"]],processEscapes:!0,processEnvironments:!0,processRefs:!0},e}(o.AbstractFindMath);e.FindTeX=s},21467:function(t,e,Q){var T=this&&this.__values||function(t){var e="function"==typeof Symbol&&Symbol.iterator,Q=e&&t[e],T=0;if(Q)return Q.call(t);if(t&&"number"==typeof t.length)return{next:function(){return t&&T>=t.length&&(t=void 0),{value:t&&t[T++],done:!t}}};throw new TypeError(e?"Object is not iterable.":"Symbol.iterator is not defined.")},r=this&&this.__read||function(t,e){var Q="function"==typeof Symbol&&t[Symbol.iterator];if(!Q)return t;var T,r,n=Q.call(t),o=[];try{for(;(void 0===e||e-- >0)&&!(T=n.next()).done;)o.push(T.value)}catch(t){r={error:t}}finally{try{T&&!T.done&&(Q=n.return)&&Q.call(n)}finally{if(r)throw r.error}}return o};Object.defineProperty(e,"__esModule",{value:!0}),e.SubHandlers=e.SubHandler=e.MapHandler=void 0;var n,o=Q(8034),i=Q(25429);!function(t){var e=new Map;t.register=function(t){e.set(t.name,t)},t.getMap=function(t){return e.get(t)}}(n=e.MapHandler||(e.MapHandler={}));var a=function(){function t(){this._configuration=new o.PrioritizedList,this._fallback=new i.FunctionList}return t.prototype.add=function(t,e,Q){var r,i;void 0===Q&&(Q=o.PrioritizedList.DEFAULTPRIORITY);try{for(var a=T(t.slice().reverse()),s=a.next();!s.done;s=a.next()){var l=s.value,c=n.getMap(l);if(!c)return void this.warn("Configuration "+l+" not found! Omitted.");this._configuration.add(c,Q)}}catch(t){r={error:t}}finally{try{s&&!s.done&&(i=a.return)&&i.call(a)}finally{if(r)throw r.error}}e&&this._fallback.add(e,Q)},t.prototype.parse=function(t){var e,Q;try{for(var n=T(this._configuration),o=n.next();!o.done;o=n.next()){var i=o.value.item.parse(t);if(i)return i}}catch(t){e={error:t}}finally{try{o&&!o.done&&(Q=n.return)&&Q.call(n)}finally{if(e)throw e.error}}var a=r(t,2),s=a[0],l=a[1];Array.from(this._fallback)[0].item(s,l)},t.prototype.lookup=function(t){var e=this.applicable(t);return e?e.lookup(t):null},t.prototype.contains=function(t){return!!this.applicable(t)},t.prototype.toString=function(){var t,e,Q=[];try{for(var r=T(this._configuration),n=r.next();!n.done;n=r.next()){var o=n.value.item;Q.push(o.name)}}catch(e){t={error:e}}finally{try{n&&!n.done&&(e=r.return)&&e.call(r)}finally{if(t)throw t.error}}return Q.join(", ")},t.prototype.applicable=function(t){var e,Q;try{for(var r=T(this._configuration),n=r.next();!n.done;n=r.next()){var o=n.value.item;if(o.contains(t))return o}}catch(t){e={error:t}}finally{try{n&&!n.done&&(Q=r.return)&&Q.call(r)}finally{if(e)throw e.error}}return null},t.prototype.retrieve=function(t){var e,Q;try{for(var r=T(this._configuration),n=r.next();!n.done;n=r.next()){var o=n.value.item;if(o.name===t)return o}}catch(t){e={error:t}}finally{try{n&&!n.done&&(Q=r.return)&&Q.call(r)}finally{if(e)throw e.error}}return null},t.prototype.warn=function(t){console.log("TexParser Warning: "+t)},t}();e.SubHandler=a;var s=function(){function t(){this.map=new Map}return t.prototype.add=function(t,e,Q){var r,n;void 0===Q&&(Q=o.PrioritizedList.DEFAULTPRIORITY);try{for(var i=T(Object.keys(t)),s=i.next();!s.done;s=i.next()){var l=s.value,c=this.get(l);c||(c=new a,this.set(l,c)),c.add(t[l],e[l],Q)}}catch(t){r={error:t}}finally{try{s&&!s.done&&(n=i.return)&&n.call(i)}finally{if(r)throw r.error}}},t.prototype.set=function(t,e){this.map.set(t,e)},t.prototype.get=function(t){return this.map.get(t)},t.prototype.retrieve=function(t){var e,Q;try{for(var r=T(this.map.values()),n=r.next();!n.done;n=r.next()){var o=n.value.retrieve(t);if(o)return o}}catch(t){e={error:t}}finally{try{n&&!n.done&&(Q=r.return)&&Q.call(r)}finally{if(e)throw e.error}}return null},t.prototype.keys=function(){return this.map.keys()},t}();e.SubHandlers=s},11224:function(t,e,Q){var T=this&&this.__read||function(t,e){var Q="function"==typeof Symbol&&t[Symbol.iterator];if(!Q)return t;var T,r,n=Q.call(t),o=[];try{for(;(void 0===e||e-- >0)&&!(T=n.next()).done;)o.push(T.value)}catch(t){r={error:t}}finally{try{T&&!T.done&&(Q=n.return)&&Q.call(n)}finally{if(r)throw r.error}}return o},r=this&&this.__spreadArray||function(t,e,Q){if(Q||2===arguments.length)for(var T,r=0,n=e.length;r<n;r++)!T&&r in e||(T||(T=Array.prototype.slice.call(e,0,r)),T[r]=e[r]);return t.concat(T||Array.prototype.slice.call(e))},n=this&&this.__importDefault||function(t){return t&&t.__esModule?t:{default:t}};Object.defineProperty(e,"__esModule",{value:!0}),e.NodeFactory=void 0;var o=n(Q(86217)),i=function(){function t(){this.mmlFactory=null,this.factory={node:t.createNode,token:t.createToken,text:t.createText,error:t.createError}}return t.createNode=function(t,e,Q,T,r){void 0===Q&&(Q=[]),void 0===T&&(T={});var n=t.mmlFactory.create(e);return n.setChildren(Q),r&&n.appendChild(r),o.default.setProperties(n,T),n},t.createToken=function(t,e,Q,T){void 0===Q&&(Q={}),void 0===T&&(T="");var r=t.create("text",T);return t.create("node",e,[],Q,r)},t.createText=function(t,e){return null==e?null:t.mmlFactory.create("text").setText(e)},t.createError=function(t,e){var Q=t.create("text",e),T=t.create("node","mtext",[],{},Q);return t.create("node","merror",[T],{"data-mjx-error":e})},t.prototype.setMmlFactory=function(t){this.mmlFactory=t},t.prototype.set=function(t,e){this.factory[t]=e},t.prototype.setCreators=function(t){for(var e in t)this.set(e,t[e])},t.prototype.create=function(t){for(var e=[],Q=1;Q<arguments.length;Q++)e[Q-1]=arguments[Q];var n=(this.factory[t]||this.factory.node).apply(void 0,r([this,e[0]],T(e.slice(1)),!1));return"node"===t&&this.configuration.addNode(e[0],n),n},t.prototype.get=function(t){return this.factory[t]},t}();e.NodeFactory=i},86217:function(t,e,Q){var T=this&&this.__values||function(t){var e="function"==typeof Symbol&&Symbol.iterator,Q=e&&t[e],T=0;if(Q)return Q.call(t);if(t&&"number"==typeof t.length)return{next:function(){return t&&T>=t.length&&(t=void 0),{value:t&&t[T++],done:!t}}};throw new TypeError(e?"Object is not iterable.":"Symbol.iterator is not defined.")},r=this&&this.__read||function(t,e){var Q="function"==typeof Symbol&&t[Symbol.iterator];if(!Q)return t;var T,r,n=Q.call(t),o=[];try{for(;(void 0===e||e-- >0)&&!(T=n.next()).done;)o.push(T.value)}catch(t){r={error:t}}finally{try{T&&!T.done&&(Q=n.return)&&Q.call(n)}finally{if(r)throw r.error}}return o},n=this&&this.__spreadArray||function(t,e,Q){if(Q||2===arguments.length)for(var T,r=0,n=e.length;r<n;r++)!T&&r in e||(T||(T=Array.prototype.slice.call(e,0,r)),T[r]=e[r]);return t.concat(T||Array.prototype.slice.call(e))};Object.defineProperty(e,"__esModule",{value:!0});var o,i=Q(4125),a=Q(39299);!function(t){var e=new Map([["autoOP",!0],["fnOP",!0],["movesupsub",!0],["subsupOK",!0],["texprimestyle",!0],["useHeight",!0],["variantForm",!0],["withDelims",!0],["mathaccent",!0],["open",!0],["close",!0]]);function Q(t,Q){var r,n;try{for(var o=T(Object.keys(Q)),i=o.next();!i.done;i=o.next()){var a=i.value,s=Q[a];"texClass"===a?(t.texClass=s,t.setProperty(a,s)):"movablelimits"===a?(t.setProperty("movablelimits",s),(t.isKind("mo")||t.isKind("mstyle"))&&t.attributes.set("movablelimits",s)):"inferred"===a||(e.has(a)?t.setProperty(a,s):t.attributes.set(a,s))}}catch(t){r={error:t}}finally{try{i&&!i.done&&(n=o.return)&&n.call(o)}finally{if(r)throw r.error}}}function o(t,e,Q){t.childNodes[e]=Q,Q&&(Q.parent=t)}function s(t,e){return t.isKind(e)}t.createEntity=function(t){return String.fromCodePoint(parseInt(t,16))},t.getChildren=function(t){return t.childNodes},t.getText=function(t){return t.getText()},t.appendChildren=function(t,e){var Q,r;try{for(var n=T(e),o=n.next();!o.done;o=n.next()){var i=o.value;t.appendChild(i)}}catch(t){Q={error:t}}finally{try{o&&!o.done&&(r=n.return)&&r.call(n)}finally{if(Q)throw Q.error}}},t.setAttribute=function(t,e,Q){t.attributes.set(e,Q)},t.setProperty=function(t,e,Q){t.setProperty(e,Q)},t.setProperties=Q,t.getProperty=function(t,e){return t.getProperty(e)},t.getAttribute=function(t,e){return t.attributes.get(e)},t.removeProperties=function(t){for(var e=[],Q=1;Q<arguments.length;Q++)e[Q-1]=arguments[Q];t.removeProperty.apply(t,n([],r(e),!1))},t.getChildAt=function(t,e){return t.childNodes[e]},t.setChild=o,t.copyChildren=function(t,e){for(var Q=t.childNodes,T=0;T<Q.length;T++)o(e,T,Q[T])},t.copyAttributes=function(t,e){e.attributes=t.attributes,Q(e,t.getAllProperties())},t.isType=s,t.isEmbellished=function(t){return t.isEmbellished},t.getTexClass=function(t){return t.texClass},t.getCoreMO=function(t){return t.coreMO()},t.isNode=function(t){return t instanceof i.AbstractMmlNode||t instanceof i.AbstractMmlEmptyNode},t.isInferred=function(t){return t.isInferred},t.getForm=function(t){var e,Q;if(!s(t,"mo"))return null;var r=t,n=r.getForms();try{for(var o=T(n),i=o.next();!i.done;i=o.next()){var l=i.value,c=a.MmlMo.OPTABLE[l][r.getText()];if(c)return c}}catch(t){e={error:t}}finally{try{i&&!i.done&&(Q=o.return)&&Q.call(o)}finally{if(e)throw e.error}}return null}}(o||(o={})),e.default=o},54222:function(t,e,Q){var T=this&&this.__read||function(t,e){var Q="function"==typeof Symbol&&t[Symbol.iterator];if(!Q)return t;var T,r,n=Q.call(t),o=[];try{for(;(void 0===e||e-- >0)&&!(T=n.next()).done;)o.push(T.value)}catch(t){r={error:t}}finally{try{T&&!T.done&&(Q=n.return)&&Q.call(n)}finally{if(r)throw r.error}}return o},r=this&&this.__spreadArray||function(t,e,Q){if(Q||2===arguments.length)for(var T,r=0,n=e.length;r<n;r++)!T&&r in e||(T||(T=Array.prototype.slice.call(e,0,r)),T[r]=e[r]);return t.concat(T||Array.prototype.slice.call(e))},n=this&&this.__importDefault||function(t){return t&&t.__esModule?t:{default:t}};Object.defineProperty(e,"__esModule",{value:!0});var o,i=n(Q(86217)),a=Q(35803),s=n(Q(37854));!function(t){t.variable=function(t,e){var Q=s.default.getFontDef(t),T=t.stack.env;T.multiLetterIdentifiers&&""!==T.font&&(e=t.string.substr(t.i-1).match(T.multiLetterIdentifiers)[0],t.i+=e.length-1,Q.mathvariant===a.TexConstant.Variant.NORMAL&&T.noAutoOP&&e.length>1&&(Q.autoOP=!1));var r=t.create("token","mi",Q,e);t.Push(r)},t.digit=function(t,e){var Q,T=t.configuration.options.digits,r=t.string.slice(t.i-1).match(T),n=s.default.getFontDef(t);r?(Q=t.create("token","mn",n,r[0].replace(/[{}]/g,"")),t.i+=r[0].length-1):Q=t.create("token","mo",n,e),t.Push(Q)},t.controlSequence=function(t,e){var Q=t.GetCS();t.parse("macro",[t,Q])},t.mathchar0mi=function(t,e){var Q=e.attributes||{mathvariant:a.TexConstant.Variant.ITALIC},T=t.create("token","mi",Q,e.char);t.Push(T)},t.mathchar0mo=function(t,e){var Q=e.attributes||{};Q.stretchy=!1;var T=t.create("token","mo",Q,e.char);i.default.setProperty(T,"fixStretchy",!0),t.configuration.addNode("fixStretchy",T),t.Push(T)},t.mathchar7=function(t,e){var Q=e.attributes||{mathvariant:a.TexConstant.Variant.NORMAL};t.stack.env.font&&(Q.mathvariant=t.stack.env.font);var T=t.create("token","mi",Q,e.char);t.Push(T)},t.delimiter=function(t,e){var Q=e.attributes||{};Q=Object.assign({fence:!1,stretchy:!1},Q);var T=t.create("token","mo",Q,e.char);t.Push(T)},t.environment=function(t,e,Q,n){var o=n[0],i=t.itemFactory.create("begin").setProperties({name:e,end:o});i=Q.apply(void 0,r([t,i],T(n.slice(1)),!1)),t.Push(i)}}(o||(o={})),e.default=o},84962:function(t,e,Q){var T=this&&this.__read||function(t,e){var Q="function"==typeof Symbol&&t[Symbol.iterator];if(!Q)return t;var T,r,n=Q.call(t),o=[];try{for(;(void 0===e||e-- >0)&&!(T=n.next()).done;)o.push(T.value)}catch(t){r={error:t}}finally{try{T&&!T.done&&(Q=n.return)&&Q.call(n)}finally{if(r)throw r.error}}return o},r=this&&this.__spreadArray||function(t,e,Q){if(Q||2===arguments.length)for(var T,r=0,n=e.length;r<n;r++)!T&&r in e||(T||(T=Array.prototype.slice.call(e,0,r)),T[r]=e[r]);return t.concat(T||Array.prototype.slice.call(e))},n=this&&this.__values||function(t){var e="function"==typeof Symbol&&Symbol.iterator,Q=e&&t[e],T=0;if(Q)return Q.call(t);if(t&&"number"==typeof t.length)return{next:function(){return t&&T>=t.length&&(t=void 0),{value:t&&t[T++],done:!t}}};throw new TypeError(e?"Object is not iterable.":"Symbol.iterator is not defined.")},o=this&&this.__importDefault||function(t){return t&&t.__esModule?t:{default:t}};Object.defineProperty(e,"__esModule",{value:!0});var i=o(Q(82022)),a=Q(11224),s=o(Q(86217)),l=Q(84155),c=function(){function t(t,e){void 0===e&&(e=[]),this.options={},this.packageData=new Map,this.parsers=[],this.root=null,this.nodeLists={},this.error=!1,this.handlers=t.handlers,this.nodeFactory=new a.NodeFactory,this.nodeFactory.configuration=this,this.nodeFactory.setCreators(t.nodes),this.itemFactory=new i.default(t.items),this.itemFactory.configuration=this,l.defaultOptions.apply(void 0,r([this.options],T(e),!1)),(0,l.defaultOptions)(this.options,t.options)}return t.prototype.pushParser=function(t){this.parsers.unshift(t)},t.prototype.popParser=function(){this.parsers.shift()},Object.defineProperty(t.prototype,"parser",{get:function(){return this.parsers[0]},enumerable:!1,configurable:!0}),t.prototype.clear=function(){this.parsers=[],this.root=null,this.nodeLists={},this.error=!1,this.tags.resetTag()},t.prototype.addNode=function(t,e){var Q=this.nodeLists[t];if(Q||(Q=this.nodeLists[t]=[]),Q.push(e),e.kind!==t){var T=s.default.getProperty(e,"in-lists")||"",r=(T?T.split(/,/):[]).concat(t).join(",");s.default.setProperty(e,"in-lists",r)}},t.prototype.getList=function(t){var e,Q,T=this.nodeLists[t]||[],r=[];try{for(var o=n(T),i=o.next();!i.done;i=o.next()){var a=i.value;this.inTree(a)&&r.push(a)}}catch(t){e={error:t}}finally{try{i&&!i.done&&(Q=o.return)&&Q.call(o)}finally{if(e)throw e.error}}return this.nodeLists[t]=r,r},t.prototype.removeFromList=function(t,e){var Q,T,r=this.nodeLists[t]||[];try{for(var o=n(e),i=o.next();!i.done;i=o.next()){var a=i.value,s=r.indexOf(a);s>=0&&r.splice(s,1)}}catch(t){Q={error:t}}finally{try{i&&!i.done&&(T=o.return)&&T.call(o)}finally{if(Q)throw Q.error}}},t.prototype.inTree=function(t){for(;t&&t!==this.root;)t=t.parent;return!!t},t}();e.default=c},37854:function(t,e,Q){var T=this&&this.__read||function(t,e){var Q="function"==typeof Symbol&&t[Symbol.iterator];if(!Q)return t;var T,r,n=Q.call(t),o=[];try{for(;(void 0===e||e-- >0)&&!(T=n.next()).done;)o.push(T.value)}catch(t){r={error:t}}finally{try{T&&!T.done&&(Q=n.return)&&Q.call(n)}finally{if(r)throw r.error}}return o},r=this&&this.__values||function(t){var e="function"==typeof Symbol&&Symbol.iterator,Q=e&&t[e],T=0;if(Q)return Q.call(t);if(t&&"number"==typeof t.length)return{next:function(){return t&&T>=t.length&&(t=void 0),{value:t&&t[T++],done:!t}}};throw new TypeError(e?"Object is not iterable.":"Symbol.iterator is not defined.")},n=this&&this.__importDefault||function(t){return t&&t.__esModule?t:{default:t}};Object.defineProperty(e,"__esModule",{value:!0});var o,i=Q(4125),a=n(Q(86217)),s=n(Q(89795)),l=n(Q(15184)),c=Q(85094);!function(t){var e=7.2,Q={em:function(t){return t},ex:function(t){return.43*t},pt:function(t){return t/10},pc:function(t){return 1.2*t},px:function(t){return t*e/72},in:function(t){return t*e},cm:function(t){return t*e/2.54},mm:function(t){return t*e/25.4},mu:function(t){return t/18}},n="([-+]?([.,]\\d+|\\d+([.,]\\d*)?))",o="(pt|em|ex|mu|px|mm|cm|in|pc)",u=RegExp("^\\s*"+n+"\\s*"+o+"\\s*$"),p=RegExp("^\\s*"+n+"\\s*"+o+" ?");function h(t,e){void 0===e&&(e=!1);var r=t.match(e?p:u);return r?function(t){var e=T(t,3),r=e[0],n=e[1],o=e[2];if("mu"!==n)return[r,n,o];var i=f(Q[n](parseFloat(r||"1")));return[i.slice(0,-2),"em",o]}([r[1].replace(/,/,"."),r[4],r[0].length]):[null,null,0]}function f(t){return Math.abs(t)<6e-4?"0em":t.toFixed(3).replace(/\.?0+$/,"")+"em"}function d(t,e,Q){"{"!==e&&"}"!==e||(e="\\"+e);var T="{\\bigg"+Q+" "+e+"}",r="{\\big"+Q+" "+e+"}";return new s.default("\\mathchoice"+T+r+r+r,{},t).mml()}function L(t,e,Q){e=e.replace(/^\s+/,c.entities.nbsp).replace(/\s+$/,c.entities.nbsp);var T=t.create("text",e);return t.create("node","mtext",[],Q,T)}function H(t,e,Q){if(Q.match(/^[a-z]/i)&&e.match(/(^|[^\\])(\\\\)*\\[a-z]+$/i)&&(e+=" "),e.length+Q.length>t.configuration.options.maxBuffer)throw new l.default("MaxBufferSize","MathJax internal buffer size exceeded; is there a recursive macro call?");return e+Q}function y(t,e){for(;e>0;)t=t.trim().slice(1,-1),e--;return t.trim()}function m(t,e){for(var Q=t.length,T=0,r="",n=0,o=0,i=!0,a=!1;n<Q;){var s=t[n++];switch(s){case" ":break;case"{":i?o++:(a=!1,o>T&&(o=T)),T++;break;case"}":T&&T--,(i||a)&&(o--,a=!0),i=!1;break;default:if(!T&&-1!==e.indexOf(s))return[a?"true":y(r,o),s,t.slice(n)];i=!1,a=!1}r+=s}if(T)throw new l.default("ExtraOpenMissingClose","Extra open brace or missing close brace");return[a?"true":y(r,o),"",t.slice(n)]}t.matchDimen=h,t.dimen2em=function(t){var e=T(h(t),2),r=e[0],n=e[1],o=parseFloat(r||"1"),i=Q[n];return i?i(o):0},t.Em=f,t.cols=function(){for(var t=[],e=0;e<arguments.length;e++)t[e]=arguments[e];return t.map((function(t){return f(t)})).join(" ")},t.fenced=function(t,e,Q,T,r,n){void 0===r&&(r=""),void 0===n&&(n="");var o,l=t.nodeFactory,c=l.create("node","mrow",[],{open:e,close:T,texClass:i.TEXCLASS.INNER});if(r)o=new s.default("\\"+r+"l"+e,t.parser.stack.env,t).mml();else{var u=l.create("text",e);o=l.create("node","mo",[],{fence:!0,stretchy:!0,symmetric:!0,texClass:i.TEXCLASS.OPEN},u)}if(a.default.appendChildren(c,[o,Q]),r)o=new s.default("\\"+r+"r"+T,t.parser.stack.env,t).mml();else{var p=l.create("text",T);o=l.create("node","mo",[],{fence:!0,stretchy:!0,symmetric:!0,texClass:i.TEXCLASS.CLOSE},p)}return n&&o.attributes.set("mathcolor",n),a.default.appendChildren(c,[o]),c},t.fixedFence=function(t,e,Q,T){var r=t.nodeFactory.create("node","mrow",[],{open:e,close:T,texClass:i.TEXCLASS.ORD});return e&&a.default.appendChildren(r,[d(t,e,"l")]),a.default.isType(Q,"mrow")?a.default.appendChildren(r,a.default.getChildren(Q)):a.default.appendChildren(r,[Q]),T&&a.default.appendChildren(r,[d(t,T,"r")]),r},t.mathPalette=d,t.fixInitialMO=function(t,e){for(var Q=0,T=e.length;Q<T;Q++){var r=e[Q];if(r&&!a.default.isType(r,"mspace")&&(!a.default.isType(r,"TeXAtom")||a.default.getChildren(r)[0]&&a.default.getChildren(a.default.getChildren(r)[0]).length)){if(a.default.isEmbellished(r)||a.default.isType(r,"TeXAtom")&&a.default.getTexClass(r)===i.TEXCLASS.REL){var n=t.nodeFactory.create("node","mi");e.unshift(n)}break}}},t.internalMath=function(t,e,Q,T){if(t.configuration.options.internalMath)return t.configuration.options.internalMath(t,e,Q,T);var r,n,o=T||t.stack.env.font,i=o?{mathvariant:o}:{},a=[],c=0,u=0,p="",h=0;if(e.match(/\\?[${}\\]|\\\(|\\(eq)?ref\s*\{/)){for(;c<e.length;)if("$"===(r=e.charAt(c++)))"$"===p&&0===h?(n=t.create("node","TeXAtom",[new s.default(e.slice(u,c-1),{},t.configuration).mml()]),a.push(n),p="",u=c):""===p&&(u<c-1&&a.push(L(t,e.slice(u,c-1),i)),p="$",u=c);else if("{"===r&&""!==p)h++;else if("}"===r)if("}"===p&&0===h){var f=new s.default(e.slice(u,c),{},t.configuration).mml();n=t.create("node","TeXAtom",[f],i),a.push(n),p="",u=c}else""!==p&&h&&h--;else if("\\"===r)if(""===p&&e.substr(c).match(/^(eq)?ref\s*\{/)){var d=RegExp["$&"].length;u<c-1&&a.push(L(t,e.slice(u,c-1),i)),p="}",u=c-1,c+=d}else"("===(r=e.charAt(c++))&&""===p?(u<c-2&&a.push(L(t,e.slice(u,c-2),i)),p=")",u=c):")"===r&&")"===p&&0===h?(n=t.create("node","TeXAtom",[new s.default(e.slice(u,c-2),{},t.configuration).mml()]),a.push(n),p="",u=c):r.match(/[${}\\]/)&&""===p&&(c--,e=e.substr(0,c-1)+e.substr(c));if(""!==p)throw new l.default("MathNotTerminated","Math not terminated in text box")}return u<e.length&&a.push(L(t,e.slice(u),i)),null!=Q?a=[t.create("node","mstyle",a,{displaystyle:!1,scriptlevel:Q})]:a.length>1&&(a=[t.create("node","mrow",a)]),a},t.internalText=L,t.underOver=function(e,Q,T,r,n){if(t.checkMovableLimits(Q),a.default.isType(Q,"munderover")&&a.default.isEmbellished(Q)){a.default.setProperties(a.default.getCoreMO(Q),{lspace:0,rspace:0});var o=e.create("node","mo",[],{rspace:0});Q=e.create("node","mrow",[o,Q])}var s=e.create("node","munderover",[Q]);a.default.setChild(s,"over"===r?s.over:s.under,T);var l=s;return n&&(l=e.create("node","TeXAtom",[s],{texClass:i.TEXCLASS.OP,movesupsub:!0})),a.default.setProperty(l,"subsupOK",!0),l},t.checkMovableLimits=function(t){var e=a.default.isType(t,"mo")?a.default.getForm(t):null;(a.default.getProperty(t,"movablelimits")||e&&e[3]&&e[3].movablelimits)&&a.default.setProperties(t,{movablelimits:!1})},t.trimSpaces=function(t){if("string"!=typeof t)return t;var e=t.trim();return e.match(/\\$/)&&t.match(/ $/)&&(e+=" "),e},t.setArrayAlign=function(e,Q){return"t"===(Q=t.trimSpaces(Q||""))?e.arraydef.align="baseline 1":"b"===Q?e.arraydef.align="baseline -1":"c"===Q?e.arraydef.align="axis":Q&&(e.arraydef.align=Q),e},t.substituteArgs=function(t,e,Q){for(var T="",r="",n=0;n<Q.length;){var o=Q.charAt(n++);if("\\"===o)T+=o+Q.charAt(n++);else if("#"===o)if("#"===(o=Q.charAt(n++)))T+=o;else{if(!o.match(/[1-9]/)||parseInt(o,10)>e.length)throw new l.default("IllegalMacroParam","Illegal macro parameter reference");r=H(t,H(t,r,T),e[parseInt(o,10)-1]),T=""}else T+=o}return H(t,r,T)},t.addArgs=H,t.checkMaxMacros=function(t,e){if(void 0===e&&(e=!0),!(++t.macroCount<=t.configuration.options.maxMacros))throw e?new l.default("MaxMacroSub1","MathJax maximum macro substitution count exceeded; is here a recursive macro call?"):new l.default("MaxMacroSub2","MathJax maximum substitution count exceeded; is there a recursive latex environment?")},t.checkEqnEnv=function(t){if(t.stack.global.eqnenv)throw new l.default("ErroneousNestingEq","Erroneous nesting of equation structures");t.stack.global.eqnenv=!0},t.copyNode=function(t,e){var Q=t.copy(),T=e.configuration;return Q.walkTree((function(t){var e,Q;T.addNode(t.kind,t);var n=(t.getProperty("in-lists")||"").split(/,/);try{for(var o=r(n),i=o.next();!i.done;i=o.next()){var a=i.value;a&&T.addNode(a,t)}}catch(t){e={error:t}}finally{try{i&&!i.done&&(Q=o.return)&&Q.call(o)}finally{if(e)throw e.error}}})),Q},t.MmlFilterAttribute=function(t,e,Q){return Q},t.getFontDef=function(t){var e=t.stack.env.font;return e?{mathvariant:e}:{}},t.keyvalOptions=function(t,e,Q){var n,o;void 0===e&&(e=null),void 0===Q&&(Q=!1);var i=function(t){var e,Q,r,n,o,i={},a=t;for(;a;)n=(e=T(m(a,["=",","]),3))[0],r=e[1],a=e[2],"="===r?(o=(Q=T(m(a,[","]),3))[0],r=Q[1],a=Q[2],o="false"===o||"true"===o?JSON.parse(o):o,i[n]=o):n&&(i[n]=!0);return i}(t);if(e)try{for(var a=r(Object.keys(i)),s=a.next();!s.done;s=a.next()){var c=s.value;if(!e.hasOwnProperty(c)){if(Q)throw new l.default("InvalidOption","Invalid option: %1",c);delete i[c]}}}catch(t){n={error:t}}finally{try{s&&!s.done&&(o=a.return)&&o.call(a)}finally{if(n)throw n.error}}return i}}(o||(o={})),e.default=o},81425:function(t,e,Q){var T=this&&this.__values||function(t){var e="function"==typeof Symbol&&Symbol.iterator,Q=e&&t[e],T=0;if(Q)return Q.call(t);if(t&&"number"==typeof t.length)return{next:function(){return t&&T>=t.length&&(t=void 0),{value:t&&t[T++],done:!t}}};throw new TypeError(e?"Object is not iterable.":"Symbol.iterator is not defined.")},r=this&&this.__read||function(t,e){var Q="function"==typeof Symbol&&t[Symbol.iterator];if(!Q)return t;var T,r,n=Q.call(t),o=[];try{for(;(void 0===e||e-- >0)&&!(T=n.next()).done;)o.push(T.value)}catch(t){r={error:t}}finally{try{T&&!T.done&&(Q=n.return)&&Q.call(n)}finally{if(r)throw r.error}}return o},n=this&&this.__spreadArray||function(t,e,Q){if(Q||2===arguments.length)for(var T,r=0,n=e.length;r<n;r++)!T&&r in e||(T||(T=Array.prototype.slice.call(e,0,r)),T[r]=e[r]);return t.concat(T||Array.prototype.slice.call(e))},o=this&&this.__importDefault||function(t){return t&&t.__esModule?t:{default:t}};Object.defineProperty(e,"__esModule",{value:!0});var i=o(Q(86217)),a=function(){function t(t,e,Q){this._factory=t,this._env=e,this.global={},this.stack=[],this.global={isInner:Q},this.stack=[this._factory.create("start",this.global)],e&&(this.stack[0].env=e),this.env=this.stack[0].env}return Object.defineProperty(t.prototype,"env",{get:function(){return this._env},set:function(t){this._env=t},enumerable:!1,configurable:!0}),t.prototype.Push=function(){for(var t,e,Q=[],o=0;o<arguments.length;o++)Q[o]=arguments[o];try{for(var a=T(Q),s=a.next();!s.done;s=a.next()){var l=s.value;if(l){var c=i.default.isNode(l)?this._factory.create("mml",l):l;c.global=this.global;var u=r(this.stack.length?this.Top().checkItem(c):[null,!0],2),p=u[0];u[1]&&(p?(this.Pop(),this.Push.apply(this,n([],r(p),!1))):(this.stack.push(c),c.env?(c.copyEnv&&Object.assign(c.env,this.env),this.env=c.env):c.env=this.env))}}}catch(e){t={error:e}}finally{try{s&&!s.done&&(e=a.return)&&e.call(a)}finally{if(t)throw t.error}}},t.prototype.Pop=function(){var t=this.stack.pop();return t.isOpen||delete t.env,this.env=this.stack.length?this.Top().env:{},t},t.prototype.Top=function(t){return void 0===t&&(t=1),this.stack.length<t?null:this.stack[this.stack.length-t]},t.prototype.Prev=function(t){var e=this.Top();return t?e.First:e.Pop()},t.prototype.toString=function(){return"stack[\n  "+this.stack.join("\n  ")+"\n]"},t}();e.default=a},77950:function(t,e,Q){var T,r=this&&this.__extends||(T=function(t,e){return T=Object.setPrototypeOf||{__proto__:[]}instanceof Array&&function(t,e){t.__proto__=e}||function(t,e){for(var Q in e)Object.prototype.hasOwnProperty.call(e,Q)&&(t[Q]=e[Q])},T(t,e)},function(t,e){if("function"!=typeof e&&null!==e)throw new TypeError("Class extends value "+String(e)+" is not a constructor or null");function Q(){this.constructor=t}T(t,e),t.prototype=null===e?Object.create(e):(Q.prototype=e.prototype,new Q)}),n=this&&this.__read||function(t,e){var Q="function"==typeof Symbol&&t[Symbol.iterator];if(!Q)return t;var T,r,n=Q.call(t),o=[];try{for(;(void 0===e||e-- >0)&&!(T=n.next()).done;)o.push(T.value)}catch(t){r={error:t}}finally{try{T&&!T.done&&(Q=n.return)&&Q.call(n)}finally{if(r)throw r.error}}return o},o=this&&this.__spreadArray||function(t,e,Q){if(Q||2===arguments.length)for(var T,r=0,n=e.length;r<n;r++)!T&&r in e||(T||(T=Array.prototype.slice.call(e,0,r)),T[r]=e[r]);return t.concat(T||Array.prototype.slice.call(e))},i=this&&this.__values||function(t){var e="function"==typeof Symbol&&Symbol.iterator,Q=e&&t[e],T=0;if(Q)return Q.call(t);if(t&&"number"==typeof t.length)return{next:function(){return t&&T>=t.length&&(t=void 0),{value:t&&t[T++],done:!t}}};throw new TypeError(e?"Object is not iterable.":"Symbol.iterator is not defined.")},a=this&&this.__importDefault||function(t){return t&&t.__esModule?t:{default:t}};Object.defineProperty(e,"__esModule",{value:!0}),e.BaseItem=e.MmlStack=void 0;var s=a(Q(15184)),l=function(){function t(t){this._nodes=t}return Object.defineProperty(t.prototype,"nodes",{get:function(){return this._nodes},enumerable:!1,configurable:!0}),t.prototype.Push=function(){for(var t,e=[],Q=0;Q<arguments.length;Q++)e[Q]=arguments[Q];(t=this._nodes).push.apply(t,o([],n(e),!1))},t.prototype.Pop=function(){return this._nodes.pop()},Object.defineProperty(t.prototype,"First",{get:function(){return this._nodes[this.Size()-1]},set:function(t){this._nodes[this.Size()-1]=t},enumerable:!1,configurable:!0}),Object.defineProperty(t.prototype,"Last",{get:function(){return this._nodes[0]},set:function(t){this._nodes[0]=t},enumerable:!1,configurable:!0}),t.prototype.Peek=function(t){return null==t&&(t=1),this._nodes.slice(this.Size()-t)},t.prototype.Size=function(){return this._nodes.length},t.prototype.Clear=function(){this._nodes=[]},t.prototype.toMml=function(t,e){return void 0===t&&(t=!0),1!==this._nodes.length||e?this.create("node",t?"inferredMrow":"mrow",this._nodes,{}):this.First},t.prototype.create=function(t){for(var e,Q=[],T=1;T<arguments.length;T++)Q[T-1]=arguments[T];return(e=this.factory.configuration.nodeFactory).create.apply(e,o([t],n(Q),!1))},t}();e.MmlStack=l;var c=function(t){function e(e){for(var Q=[],T=1;T<arguments.length;T++)Q[T-1]=arguments[T];var r=t.call(this,Q)||this;return r.factory=e,r.global={},r._properties={},r.isOpen&&(r._env={}),r}return r(e,t),Object.defineProperty(e.prototype,"kind",{get:function(){return"base"},enumerable:!1,configurable:!0}),Object.defineProperty(e.prototype,"env",{get:function(){return this._env},set:function(t){this._env=t},enumerable:!1,configurable:!0}),Object.defineProperty(e.prototype,"copyEnv",{get:function(){return!0},enumerable:!1,configurable:!0}),e.prototype.getProperty=function(t){return this._properties[t]},e.prototype.setProperty=function(t,e){return this._properties[t]=e,this},Object.defineProperty(e.prototype,"isOpen",{get:function(){return!1},enumerable:!1,configurable:!0}),Object.defineProperty(e.prototype,"isClose",{get:function(){return!1},enumerable:!1,configurable:!0}),Object.defineProperty(e.prototype,"isFinal",{get:function(){return!1},enumerable:!1,configurable:!0}),e.prototype.isKind=function(t){return t===this.kind},e.prototype.checkItem=function(t){if(t.isKind("over")&&this.isOpen&&(t.setProperty("num",this.toMml(!1)),this.Clear()),t.isKind("cell")&&this.isOpen){if(t.getProperty("linebreak"))return e.fail;throw new s.default("Misplaced","Misplaced %1",t.getName())}if(t.isClose&&this.getErrors(t.kind)){var Q=n(this.getErrors(t.kind),2),T=Q[0],r=Q[1];throw new s.default(T,r,t.getName())}return t.isFinal?(this.Push(t.First),e.fail):e.success},e.prototype.clearEnv=function(){var t,e;try{for(var Q=i(Object.keys(this.env)),T=Q.next();!T.done;T=Q.next()){var r=T.value;delete this.env[r]}}catch(e){t={error:e}}finally{try{T&&!T.done&&(e=Q.return)&&e.call(Q)}finally{if(t)throw t.error}}},e.prototype.setProperties=function(t){return Object.assign(this._properties,t),this},e.prototype.getName=function(){return this.getProperty("name")},e.prototype.toString=function(){return this.kind+"["+this.nodes.join("; ")+"]"},e.prototype.getErrors=function(t){return(this.constructor.errors||{})[t]||e.errors[t]},e.fail=[null,!1],e.success=[null,!0],e.errors={end:["MissingBeginExtraEnd","Missing \\begin{%1} or extra \\end{%1}"],close:["ExtraCloseMissingOpen","Extra close brace or missing open brace"],right:["MissingLeftExtraRight","Missing \\left or extra \\right"],middle:["ExtraMiddle","Extra \\middle"]},e}(l);e.BaseItem=c},82022:function(t,e,Q){var T,r,n=this&&this.__extends||(T=function(t,e){return T=Object.setPrototypeOf||{__proto__:[]}instanceof Array&&function(t,e){t.__proto__=e}||function(t,e){for(var Q in e)Object.prototype.hasOwnProperty.call(e,Q)&&(t[Q]=e[Q])},T(t,e)},function(t,e){if("function"!=typeof e&&null!==e)throw new TypeError("Class extends value "+String(e)+" is not a constructor or null");function Q(){this.constructor=t}T(t,e),t.prototype=null===e?Object.create(e):(Q.prototype=e.prototype,new Q)});Object.defineProperty(e,"__esModule",{value:!0});var o=Q(77950),i=Q(1945),a=function(t){function e(){return null!==t&&t.apply(this,arguments)||this}return n(e,t),e}(o.BaseItem),s=function(t){function e(){var e=null!==t&&t.apply(this,arguments)||this;return e.defaultKind="dummy",e.configuration=null,e}return n(e,t),e.DefaultStackItems=((r={})[a.prototype.kind]=a,r),e}(i.AbstractFactory);e.default=s},32113:(t,e)=>{Object.defineProperty(e,"__esModule",{value:!0}),e.Macro=e.Symbol=void 0;var Q=function(){function t(t,e,Q){this._symbol=t,this._char=e,this._attributes=Q}return Object.defineProperty(t.prototype,"symbol",{get:function(){return this._symbol},enumerable:!1,configurable:!0}),Object.defineProperty(t.prototype,"char",{get:function(){return this._char},enumerable:!1,configurable:!0}),Object.defineProperty(t.prototype,"attributes",{get:function(){return this._attributes},enumerable:!1,configurable:!0}),t}();e.Symbol=Q;var T=function(){function t(t,e,Q){void 0===Q&&(Q=[]),this._symbol=t,this._func=e,this._args=Q}return Object.defineProperty(t.prototype,"symbol",{get:function(){return this._symbol},enumerable:!1,configurable:!0}),Object.defineProperty(t.prototype,"func",{get:function(){return this._func},enumerable:!1,configurable:!0}),Object.defineProperty(t.prototype,"args",{get:function(){return this._args},enumerable:!1,configurable:!0}),t}();e.Macro=T},81279:function(t,e,Q){var T,r=this&&this.__extends||(T=function(t,e){return T=Object.setPrototypeOf||{__proto__:[]}instanceof Array&&function(t,e){t.__proto__=e}||function(t,e){for(var Q in e)Object.prototype.hasOwnProperty.call(e,Q)&&(t[Q]=e[Q])},T(t,e)},function(t,e){if("function"!=typeof e&&null!==e)throw new TypeError("Class extends value "+String(e)+" is not a constructor or null");function Q(){this.constructor=t}T(t,e),t.prototype=null===e?Object.create(e):(Q.prototype=e.prototype,new Q)}),n=this&&this.__read||function(t,e){var Q="function"==typeof Symbol&&t[Symbol.iterator];if(!Q)return t;var T,r,n=Q.call(t),o=[];try{for(;(void 0===e||e-- >0)&&!(T=n.next()).done;)o.push(T.value)}catch(t){r={error:t}}finally{try{T&&!T.done&&(Q=n.return)&&Q.call(n)}finally{if(r)throw r.error}}return o},o=this&&this.__values||function(t){var e="function"==typeof Symbol&&Symbol.iterator,Q=e&&t[e],T=0;if(Q)return Q.call(t);if(t&&"number"==typeof t.length)return{next:function(){return t&&T>=t.length&&(t=void 0),{value:t&&t[T++],done:!t}}};throw new TypeError(e?"Object is not iterable.":"Symbol.iterator is not defined.")},i=this&&this.__spreadArray||function(t,e,Q){if(Q||2===arguments.length)for(var T,r=0,n=e.length;r<n;r++)!T&&r in e||(T||(T=Array.prototype.slice.call(e,0,r)),T[r]=e[r]);return t.concat(T||Array.prototype.slice.call(e))};Object.defineProperty(e,"__esModule",{value:!0}),e.EnvironmentMap=e.CommandMap=e.MacroMap=e.DelimiterMap=e.CharacterMap=e.AbstractParseMap=e.RegExpMap=e.AbstractSymbolMap=e.parseResult=void 0;var a=Q(32113),s=Q(21467);function l(t){return void 0===t||t}e.parseResult=l;var c=function(){function t(t,e){this._name=t,this._parser=e,s.MapHandler.register(this)}return Object.defineProperty(t.prototype,"name",{get:function(){return this._name},enumerable:!1,configurable:!0}),t.prototype.parserFor=function(t){return this.contains(t)?this.parser:null},t.prototype.parse=function(t){var e=n(t,2),Q=e[0],T=e[1],r=this.parserFor(T),o=this.lookup(T);return r&&o?l(r(Q,o)):null},Object.defineProperty(t.prototype,"parser",{get:function(){return this._parser},set:function(t){this._parser=t},enumerable:!1,configurable:!0}),t}();e.AbstractSymbolMap=c;var u=function(t){function e(e,Q,T){var r=t.call(this,e,Q)||this;return r._regExp=T,r}return r(e,t),e.prototype.contains=function(t){return this._regExp.test(t)},e.prototype.lookup=function(t){return this.contains(t)?t:null},e}(c);e.RegExpMap=u;var p=function(t){function e(){var e=null!==t&&t.apply(this,arguments)||this;return e.map=new Map,e}return r(e,t),e.prototype.lookup=function(t){return this.map.get(t)},e.prototype.contains=function(t){return this.map.has(t)},e.prototype.add=function(t,e){this.map.set(t,e)},e.prototype.remove=function(t){this.map.delete(t)},e}(c);e.AbstractParseMap=p;var h=function(t){function e(e,Q,T){var r,i,s=t.call(this,e,Q)||this;try{for(var l=o(Object.keys(T)),c=l.next();!c.done;c=l.next()){var u=c.value,p=T[u],h=n("string"==typeof p?[p,null]:p,2),f=h[0],d=h[1],L=new a.Symbol(u,f,d);s.add(u,L)}}catch(t){r={error:t}}finally{try{c&&!c.done&&(i=l.return)&&i.call(l)}finally{if(r)throw r.error}}return s}return r(e,t),e}(p);e.CharacterMap=h;var f=function(t){function e(){return null!==t&&t.apply(this,arguments)||this}return r(e,t),e.prototype.parse=function(e){var Q=n(e,2),T=Q[0],r=Q[1];return t.prototype.parse.call(this,[T,"\\"+r])},e}(h);e.DelimiterMap=f;var d=function(t){function e(e,Q,T){var r,i,s=t.call(this,e,null)||this;try{for(var l=o(Object.keys(Q)),c=l.next();!c.done;c=l.next()){var u=c.value,p=Q[u],h=n("string"==typeof p?[p]:p),f=h[0],d=h.slice(1),L=new a.Macro(u,T[f],d);s.add(u,L)}}catch(t){r={error:t}}finally{try{c&&!c.done&&(i=l.return)&&i.call(l)}finally{if(r)throw r.error}}return s}return r(e,t),e.prototype.parserFor=function(t){var e=this.lookup(t);return e?e.func:null},e.prototype.parse=function(t){var e=n(t,2),Q=e[0],T=e[1],r=this.lookup(T),o=this.parserFor(T);return r&&o?l(o.apply(void 0,i([Q,r.symbol],n(r.args),!1))):null},e}(p);e.MacroMap=d;var L=function(t){function e(){return null!==t&&t.apply(this,arguments)||this}return r(e,t),e.prototype.parse=function(t){var e=n(t,2),Q=e[0],T=e[1],r=this.lookup(T),o=this.parserFor(T);if(!r||!o)return null;var a=Q.currentCS;Q.currentCS="\\"+T;var s=o.apply(void 0,i([Q,"\\"+r.symbol],n(r.args),!1));return Q.currentCS=a,l(s)},e}(d);e.CommandMap=L;var H=function(t){function e(e,Q,T,r){var n=t.call(this,e,T,r)||this;return n.parser=Q,n}return r(e,t),e.prototype.parse=function(t){var e=n(t,2),Q=e[0],T=e[1],r=this.lookup(T),o=this.parserFor(T);return r&&o?l(this.parser(Q,r.symbol,o,r.args)):null},e}(d);e.EnvironmentMap=H},90300:function(t,e,Q){var T,r=this&&this.__extends||(T=function(t,e){return T=Object.setPrototypeOf||{__proto__:[]}instanceof Array&&function(t,e){t.__proto__=e}||function(t,e){for(var Q in e)Object.prototype.hasOwnProperty.call(e,Q)&&(t[Q]=e[Q])},T(t,e)},function(t,e){if("function"!=typeof e&&null!==e)throw new TypeError("Class extends value "+String(e)+" is not a constructor or null");function Q(){this.constructor=t}T(t,e),t.prototype=null===e?Object.create(e):(Q.prototype=e.prototype,new Q)}),n=this&&this.__values||function(t){var e="function"==typeof Symbol&&Symbol.iterator,Q=e&&t[e],T=0;if(Q)return Q.call(t);if(t&&"number"==typeof t.length)return{next:function(){return t&&T>=t.length&&(t=void 0),{value:t&&t[T++],done:!t}}};throw new TypeError(e?"Object is not iterable.":"Symbol.iterator is not defined.")},o=this&&this.__importDefault||function(t){return t&&t.__esModule?t:{default:t}};Object.defineProperty(e,"__esModule",{value:!0}),e.TagsFactory=e.AllTags=e.NoTags=e.AbstractTags=e.TagInfo=e.Label=void 0;var i=o(Q(89795)),a=function(t,e){void 0===t&&(t="???"),void 0===e&&(e=""),this.tag=t,this.id=e};e.Label=a;var s=function(t,e,Q,T,r,n,o,i){void 0===t&&(t=""),void 0===e&&(e=!1),void 0===Q&&(Q=!1),void 0===T&&(T=null),void 0===r&&(r=""),void 0===n&&(n=""),void 0===o&&(o=!1),void 0===i&&(i=""),this.env=t,this.taggable=e,this.defaultTags=Q,this.tag=T,this.tagId=r,this.tagFormat=n,this.noTag=o,this.labelId=i};e.TagInfo=s;var l=function(){function t(){this.counter=0,this.allCounter=0,this.configuration=null,this.ids={},this.allIds={},this.labels={},this.allLabels={},this.redo=!1,this.refUpdate=!1,this.currentTag=new s,this.history=[],this.stack=[],this.enTag=function(t,e){var Q=this.configuration.nodeFactory,T=Q.create("node","mtd",[t]),r=Q.create("node","mlabeledtr",[e,T]);return Q.create("node","mtable",[r],{side:this.configuration.options.tagSide,minlabelspacing:this.configuration.options.tagIndent,displaystyle:!0})}}return t.prototype.start=function(t,e,Q){this.currentTag&&this.stack.push(this.currentTag),this.currentTag=new s(t,e,Q)},Object.defineProperty(t.prototype,"env",{get:function(){return this.currentTag.env},enumerable:!1,configurable:!0}),t.prototype.end=function(){this.history.push(this.currentTag),this.currentTag=this.stack.pop()},t.prototype.tag=function(t,e){this.currentTag.tag=t,this.currentTag.tagFormat=e?t:this.formatTag(t),this.currentTag.noTag=!1},t.prototype.notag=function(){this.tag("",!0),this.currentTag.noTag=!0},Object.defineProperty(t.prototype,"noTag",{get:function(){return this.currentTag.noTag},enumerable:!1,configurable:!0}),Object.defineProperty(t.prototype,"label",{get:function(){return this.currentTag.labelId},set:function(t){this.currentTag.labelId=t},enumerable:!1,configurable:!0}),t.prototype.formatUrl=function(t,e){return e+"#"+encodeURIComponent(t)},t.prototype.formatTag=function(t){return"("+t+")"},t.prototype.formatId=function(t){return"mjx-eqn:"+t.replace(/\s/g,"_")},t.prototype.formatNumber=function(t){return t.toString()},t.prototype.autoTag=function(){null==this.currentTag.tag&&(this.counter++,this.tag(this.formatNumber(this.counter),!1))},t.prototype.clearTag=function(){this.label="",this.tag(null,!0),this.currentTag.tagId=""},t.prototype.getTag=function(t){if(void 0===t&&(t=!1),t)return this.autoTag(),this.makeTag();var e=this.currentTag;return e.taggable&&!e.noTag&&(e.defaultTags&&this.autoTag(),e.tag)?this.makeTag():null},t.prototype.resetTag=function(){this.history=[],this.redo=!1,this.refUpdate=!1,this.clearTag()},t.prototype.reset=function(t){void 0===t&&(t=0),this.resetTag(),this.counter=this.allCounter=t,this.allLabels={},this.allIds={}},t.prototype.startEquation=function(t){this.history=[],this.stack=[],this.clearTag(),this.currentTag=new s("",void 0,void 0),this.labels={},this.ids={},this.counter=this.allCounter,this.redo=!1;var e=t.inputData.recompile;e&&(this.refUpdate=!0,this.counter=e.counter)},t.prototype.finishEquation=function(t){this.redo&&(t.inputData.recompile={state:t.state(),counter:this.allCounter}),this.refUpdate||(this.allCounter=this.counter),Object.assign(this.allIds,this.ids),Object.assign(this.allLabels,this.labels)},t.prototype.finalize=function(t,e){if(!e.display||this.currentTag.env||null==this.currentTag.tag)return t;var Q=this.makeTag();return this.enTag(t,Q)},t.prototype.makeId=function(){this.currentTag.tagId=this.formatId(this.configuration.options.useLabelIds&&this.label||this.currentTag.tag)},t.prototype.makeTag=function(){this.makeId(),this.label&&(this.labels[this.label]=new a(this.currentTag.tag,this.currentTag.tagId));var t=new i.default("\\text{"+this.currentTag.tagFormat+"}",{},this.configuration).mml();return this.configuration.nodeFactory.create("node","mtd",[t],{id:this.currentTag.tagId})},t}();e.AbstractTags=l;var c=function(t){function e(){return null!==t&&t.apply(this,arguments)||this}return r(e,t),e.prototype.autoTag=function(){},e.prototype.getTag=function(){return this.currentTag.tag?t.prototype.getTag.call(this):null},e}(l);e.NoTags=c;var u=function(t){function e(){return null!==t&&t.apply(this,arguments)||this}return r(e,t),e.prototype.finalize=function(t,e){if(!e.display||this.history.find((function(t){return t.taggable})))return t;var Q=this.getTag(!0);return this.enTag(t,Q)},e}(l);e.AllTags=u,function(t){var e=new Map([["none",c],["all",u]]),Q="none";t.OPTIONS={tags:Q,tagSide:"right",tagIndent:"0.8em",useLabelIds:!0,ignoreDuplicateLabels:!1},t.add=function(t,Q){e.set(t,Q)},t.addTags=function(e){var Q,T;try{for(var r=n(Object.keys(e)),o=r.next();!o.done;o=r.next()){var i=o.value;t.add(i,e[i])}}catch(t){Q={error:t}}finally{try{o&&!o.done&&(T=r.return)&&T.call(r)}finally{if(Q)throw Q.error}}},t.create=function(t){var T=e.get(t)||e.get(Q);if(!T)throw Error("Unknown tags class");return new T},t.setDefault=function(t){Q=t},t.getDefault=function(){return t.create(Q)}}(e.TagsFactory||(e.TagsFactory={}))},35803:(t,e)=>{Object.defineProperty(e,"__esModule",{value:!0}),e.TexConstant=void 0,function(t){t.Variant={NORMAL:"normal",BOLD:"bold",ITALIC:"italic",BOLDITALIC:"bold-italic",DOUBLESTRUCK:"double-struck",FRAKTUR:"fraktur",BOLDFRAKTUR:"bold-fraktur",SCRIPT:"script",BOLDSCRIPT:"bold-script",SANSSERIF:"sans-serif",BOLDSANSSERIF:"bold-sans-serif",SANSSERIFITALIC:"sans-serif-italic",SANSSERIFBOLDITALIC:"sans-serif-bold-italic",MONOSPACE:"monospace",INITIAL:"inital",TAILED:"tailed",LOOPED:"looped",STRETCHED:"stretched",CALLIGRAPHIC:"-tex-calligraphic",BOLDCALLIGRAPHIC:"-tex-bold-calligraphic",OLDSTYLE:"-tex-oldstyle",BOLDOLDSTYLE:"-tex-bold-oldstyle",MATHITALIC:"-tex-mathit"},t.Form={PREFIX:"prefix",INFIX:"infix",POSTFIX:"postfix"},t.LineBreak={AUTO:"auto",NEWLINE:"newline",NOBREAK:"nobreak",GOODBREAK:"goodbreak",BADBREAK:"badbreak"},t.LineBreakStyle={BEFORE:"before",AFTER:"after",DUPLICATE:"duplicate",INFIXLINBREAKSTYLE:"infixlinebreakstyle"},t.IndentAlign={LEFT:"left",CENTER:"center",RIGHT:"right",AUTO:"auto",ID:"id",INDENTALIGN:"indentalign"},t.IndentShift={INDENTSHIFT:"indentshift"},t.LineThickness={THIN:"thin",MEDIUM:"medium",THICK:"thick"},t.Notation={LONGDIV:"longdiv",ACTUARIAL:"actuarial",PHASORANGLE:"phasorangle",RADICAL:"radical",BOX:"box",ROUNDEDBOX:"roundedbox",CIRCLE:"circle",LEFT:"left",RIGHT:"right",TOP:"top",BOTTOM:"bottom",UPDIAGONALSTRIKE:"updiagonalstrike",DOWNDIAGONALSTRIKE:"downdiagonalstrike",VERTICALSTRIKE:"verticalstrike",HORIZONTALSTRIKE:"horizontalstrike",NORTHEASTARROW:"northeastarrow",MADRUWB:"madruwb",UPDIAGONALARROW:"updiagonalarrow"},t.Align={TOP:"top",BOTTOM:"bottom",CENTER:"center",BASELINE:"baseline",AXIS:"axis",LEFT:"left",RIGHT:"right"},t.Lines={NONE:"none",SOLID:"solid",DASHED:"dashed"},t.Side={LEFT:"left",RIGHT:"right",LEFTOVERLAP:"leftoverlap",RIGHTOVERLAP:"rightoverlap"},t.Width={AUTO:"auto",FIT:"fit"},t.Actiontype={TOGGLE:"toggle",STATUSLINE:"statusline",TOOLTIP:"tooltip",INPUT:"input"},t.Overflow={LINBREAK:"linebreak",SCROLL:"scroll",ELIDE:"elide",TRUNCATE:"truncate",SCALE:"scale"},t.Unit={EM:"em",EX:"ex",PX:"px",IN:"in",CM:"cm",MM:"mm",PT:"pt",PC:"pc"}}(e.TexConstant||(e.TexConstant={}))},15184:(t,e)=>{Object.defineProperty(e,"__esModule",{value:!0});var Q=function(){function t(e,Q){for(var T=[],r=2;r<arguments.length;r++)T[r-2]=arguments[r];this.id=e,this.message=t.processString(Q,T)}return t.processString=function(e,Q){for(var T=e.split(t.pattern),r=1,n=T.length;r<n;r+=2){var o=T[r].charAt(0);if(o>="0"&&o<="9")T[r]=Q[parseInt(T[r],10)-1],"number"==typeof T[r]&&(T[r]=T[r].toString());else if("{"===o){if((o=T[r].substr(1))>="0"&&o<="9")T[r]=Q[parseInt(T[r].substr(1,T[r].length-2),10)-1],"number"==typeof T[r]&&(T[r]=T[r].toString());else T[r].match(/^\{([a-z]+):%(\d+)\|(.*)\}$/)&&(T[r]="%"+T[r])}null==T[r]&&(T[r]="???")}return T.join("")},t.pattern=/%(\d+|\{\d+\}|\{[a-z]+:\%\d+(?:\|(?:%\{\d+\}|%.|[^\}])*)+\}|.)/g,t}();e.default=Q},89795:function(t,e,Q){var T=this&&this.__values||function(t){var e="function"==typeof Symbol&&Symbol.iterator,Q=e&&t[e],T=0;if(Q)return Q.call(t);if(t&&"number"==typeof t.length)return{next:function(){return t&&T>=t.length&&(t=void 0),{value:t&&t[T++],done:!t}}};throw new TypeError(e?"Object is not iterable.":"Symbol.iterator is not defined.")},r=this&&this.__read||function(t,e){var Q="function"==typeof Symbol&&t[Symbol.iterator];if(!Q)return t;var T,r,n=Q.call(t),o=[];try{for(;(void 0===e||e-- >0)&&!(T=n.next()).done;)o.push(T.value)}catch(t){r={error:t}}finally{try{T&&!T.done&&(Q=n.return)&&Q.call(n)}finally{if(r)throw r.error}}return o},n=this&&this.__spreadArray||function(t,e,Q){if(Q||2===arguments.length)for(var T,r=0,n=e.length;r<n;r++)!T&&r in e||(T||(T=Array.prototype.slice.call(e,0,r)),T[r]=e[r]);return t.concat(T||Array.prototype.slice.call(e))},o=this&&this.__importDefault||function(t){return t&&t.__esModule?t:{default:t}};Object.defineProperty(e,"__esModule",{value:!0});var i=o(Q(37854)),a=o(Q(81425)),s=o(Q(15184)),l=Q(4125),c=function(){function t(t,e,Q){var r,n;this._string=t,this.configuration=Q,this.macroCount=0,this.i=0,this.currentCS="";var o,i=e.hasOwnProperty("isInner"),s=e.isInner;if(delete e.isInner,e){o={};try{for(var l=T(Object.keys(e)),c=l.next();!c.done;c=l.next()){var u=c.value;o[u]=e[u]}}catch(t){r={error:t}}finally{try{c&&!c.done&&(n=l.return)&&n.call(l)}finally{if(r)throw r.error}}}this.configuration.pushParser(this),this.stack=new a.default(this.itemFactory,o,!i||s),this.Parse(),this.Push(this.itemFactory.create("stop"))}return Object.defineProperty(t.prototype,"options",{get:function(){return this.configuration.options},enumerable:!1,configurable:!0}),Object.defineProperty(t.prototype,"itemFactory",{get:function(){return this.configuration.itemFactory},enumerable:!1,configurable:!0}),Object.defineProperty(t.prototype,"tags",{get:function(){return this.configuration.tags},enumerable:!1,configurable:!0}),Object.defineProperty(t.prototype,"string",{get:function(){return this._string},set:function(t){this._string=t},enumerable:!1,configurable:!0}),t.prototype.parse=function(t,e){return this.configuration.handlers.get(t).parse(e)},t.prototype.lookup=function(t,e){return this.configuration.handlers.get(t).lookup(e)},t.prototype.contains=function(t,e){return this.configuration.handlers.get(t).contains(e)},t.prototype.toString=function(){var t,e,Q="";try{for(var r=T(Array.from(this.configuration.handlers.keys())),n=r.next();!n.done;n=r.next()){var o=n.value;Q+=o+": "+this.configuration.handlers.get(o)+"\n"}}catch(e){t={error:e}}finally{try{n&&!n.done&&(e=r.return)&&e.call(r)}finally{if(t)throw t.error}}return Q},t.prototype.Parse=function(){for(var t;this.i<this.string.length;)t=this.getCodePoint(),this.i+=t.length,this.parse("character",[this,t])},t.prototype.Push=function(t){t instanceof l.AbstractMmlNode&&t.isInferred?this.PushAll(t.childNodes):this.stack.Push(t)},t.prototype.PushAll=function(t){var e,Q;try{for(var r=T(t),n=r.next();!n.done;n=r.next()){var o=n.value;this.stack.Push(o)}}catch(t){e={error:t}}finally{try{n&&!n.done&&(Q=r.return)&&Q.call(r)}finally{if(e)throw e.error}}},t.prototype.mml=function(){if(!this.stack.Top().isKind("mml"))return null;var t=this.stack.Top().First;return this.configuration.popParser(),t},t.prototype.convertDelimiter=function(t){var e=this.lookup("delimiter",t);return e?e.char:null},t.prototype.getCodePoint=function(){var t=this.string.codePointAt(this.i);return void 0===t?"":String.fromCodePoint(t)},t.prototype.nextIsSpace=function(){return!!this.string.charAt(this.i).match(/\s/)},t.prototype.GetNext=function(){for(;this.nextIsSpace();)this.i++;return this.getCodePoint()},t.prototype.GetCS=function(){var t=this.string.slice(this.i).match(/^(([a-z]+) ?|[\uD800-\uDBFF].|.)/i);return t?(this.i+=t[0].length,t[2]||t[1]):(this.i++," ")},t.prototype.GetArgument=function(t,e){switch(this.GetNext()){case"":if(!e)throw new s.default("MissingArgFor","Missing argument for %1",this.currentCS);return null;case"}":if(!e)throw new s.default("ExtraCloseMissingOpen","Extra close brace or missing open brace");return null;case"\\":return this.i++,"\\"+this.GetCS();case"{":for(var Q=++this.i,T=1;this.i<this.string.length;)switch(this.string.charAt(this.i++)){case"\\":this.i++;break;case"{":T++;break;case"}":if(0==--T)return this.string.slice(Q,this.i-1)}throw new s.default("MissingCloseBrace","Missing close brace")}var r=this.getCodePoint();return this.i+=r.length,r},t.prototype.GetBrackets=function(t,e){if("["!==this.GetNext())return e;for(var Q=++this.i,T=0;this.i<this.string.length;)switch(this.string.charAt(this.i++)){case"{":T++;break;case"\\":this.i++;break;case"}":if(T--<=0)throw new s.default("ExtraCloseLooking","Extra close brace while looking for %1","']'");break;case"]":if(0===T)return this.string.slice(Q,this.i-1)}throw new s.default("MissingCloseBracket","Could not find closing ']' for argument to %1",this.currentCS)},t.prototype.GetDelimiter=function(t,e){var Q=this.GetNext();if(this.i+=Q.length,this.i<=this.string.length&&("\\"===Q?Q+=this.GetCS():"{"===Q&&e&&(this.i--,Q=this.GetArgument(t).trim()),this.contains("delimiter",Q)))return this.convertDelimiter(Q);throw new s.default("MissingOrUnrecognizedDelim","Missing or unrecognized delimiter for %1",this.currentCS)},t.prototype.GetDimen=function(t){if("{"===this.GetNext()){var e=this.GetArgument(t),Q=r(i.default.matchDimen(e),2),T=Q[0],n=Q[1];if(T)return T+n}else{e=this.string.slice(this.i);var o=r(i.default.matchDimen(e,!0),3),a=(T=o[0],n=o[1],o[2]);if(T)return this.i+=a,T+n}throw new s.default("MissingDimOrUnits","Missing dimension or its units for %1",this.currentCS)},t.prototype.GetUpTo=function(t,e){for(;this.nextIsSpace();)this.i++;for(var Q=this.i,T=0;this.i<this.string.length;){var r=this.i,n=this.GetNext();switch(this.i+=n.length,n){case"\\":n+=this.GetCS();break;case"{":T++;break;case"}":if(0===T)throw new s.default("ExtraCloseLooking","Extra close brace while looking for %1",e);T--}if(0===T&&n===e)return this.string.slice(Q,r)}throw new s.default("TokenNotFoundForCommand","Could not find %1 for %2",e,this.currentCS)},t.prototype.ParseArg=function(e){return new t(this.GetArgument(e),this.stack.env,this.configuration).mml()},t.prototype.ParseUpTo=function(e,Q){return new t(this.GetUpTo(e,Q),this.stack.env,this.configuration).mml()},t.prototype.GetDelimiterArg=function(t){var e=i.default.trimSpaces(this.GetArgument(t));if(""===e)return null;if(this.contains("delimiter",e))return e;throw new s.default("MissingOrUnrecognizedDelim","Missing or unrecognized delimiter for %1",this.currentCS)},t.prototype.GetStar=function(){var t="*"===this.GetNext();return t&&this.i++,t},t.prototype.create=function(t){for(var e,Q=[],T=1;T<arguments.length;T++)Q[T-1]=arguments[T];return(e=this.configuration.nodeFactory).create.apply(e,n([t],r(Q),!1))},t}();e.default=c},8576:function(t,e,Q){var T=this&&this.__importDefault||function(t){return t&&t.__esModule?t:{default:t}};Object.defineProperty(e,"__esModule",{value:!0}),e.ActionConfiguration=e.ActionMethods=void 0;var r=Q(65163),n=T(Q(89795)),o=Q(81279),i=T(Q(87486));e.ActionMethods={},e.ActionMethods.Macro=i.default.Macro,e.ActionMethods.Toggle=function(t,e){for(var Q,T=[];"\\endtoggle"!==(Q=t.GetArgument(e));)T.push(new n.default(Q,t.stack.env,t.configuration).mml());t.Push(t.create("node","maction",T,{actiontype:"toggle"}))},e.ActionMethods.Mathtip=function(t,e){var Q=t.ParseArg(e),T=t.ParseArg(e);t.Push(t.create("node","maction",[Q,T],{actiontype:"tooltip"}))},new o.CommandMap("action-macros",{toggle:"Toggle",mathtip:"Mathtip",texttip:["Macro","\\mathtip{#1}{\\text{#2}}",2]},e.ActionMethods),e.ActionConfiguration=r.Configuration.create("action",{handler:{macro:["action-macros"]}})},9530:function(t,e,Q){var T,r,n=this&&this.__extends||(T=function(t,e){return T=Object.setPrototypeOf||{__proto__:[]}instanceof Array&&function(t,e){t.__proto__=e}||function(t,e){for(var Q in e)Object.prototype.hasOwnProperty.call(e,Q)&&(t[Q]=e[Q])},T(t,e)},function(t,e){if("function"!=typeof e&&null!==e)throw new TypeError("Class extends value "+String(e)+" is not a constructor or null");function Q(){this.constructor=t}T(t,e),t.prototype=null===e?Object.create(e):(Q.prototype=e.prototype,new Q)});Object.defineProperty(e,"__esModule",{value:!0}),e.AmsConfiguration=e.AmsTags=void 0;var o=Q(65163),i=Q(73660),a=Q(90300),s=Q(33554);Q(62525);var l=Q(81279),c=function(t){function e(){return null!==t&&t.apply(this,arguments)||this}return n(e,t),e}(a.AbstractTags);e.AmsTags=c;e.AmsConfiguration=o.Configuration.create("ams",{handler:{character:["AMSmath-operatorLetter"],delimiter:["AMSsymbols-delimiter","AMSmath-delimiter"],macro:["AMSsymbols-mathchar0mi","AMSsymbols-mathchar0mo","AMSsymbols-delimiter","AMSsymbols-macros","AMSmath-mathchar0mo","AMSmath-macros","AMSmath-delimiter"],environment:["AMSmath-environment"]},items:(r={},r[i.MultlineItem.prototype.kind]=i.MultlineItem,r[i.FlalignItem.prototype.kind]=i.FlalignItem,r),tags:{ams:c},init:function(t){new l.CommandMap(s.NEW_OPS,{},{}),t.append(o.Configuration.local({handler:{macro:[s.NEW_OPS]},priority:-1}))},config:function(t,e){e.parseOptions.options.multlineWidth&&(e.parseOptions.options.ams.multlineWidth=e.parseOptions.options.multlineWidth),delete e.parseOptions.options.multlineWidth},options:{multlineWidth:"",ams:{multlineWidth:"100%",multlineIndent:"1em"}}})},73660:function(t,e,Q){var T,r=this&&this.__extends||(T=function(t,e){return T=Object.setPrototypeOf||{__proto__:[]}instanceof Array&&function(t,e){t.__proto__=e}||function(t,e){for(var Q in e)Object.prototype.hasOwnProperty.call(e,Q)&&(t[Q]=e[Q])},T(t,e)},function(t,e){if("function"!=typeof e&&null!==e)throw new TypeError("Class extends value "+String(e)+" is not a constructor or null");function Q(){this.constructor=t}T(t,e),t.prototype=null===e?Object.create(e):(Q.prototype=e.prototype,new Q)}),n=this&&this.__assign||function(){return n=Object.assign||function(t){for(var e,Q=1,T=arguments.length;Q<T;Q++)for(var r in e=arguments[Q])Object.prototype.hasOwnProperty.call(e,r)&&(t[r]=e[r]);return t},n.apply(this,arguments)},o=this&&this.__importDefault||function(t){return t&&t.__esModule?t:{default:t}};Object.defineProperty(e,"__esModule",{value:!0}),e.FlalignItem=e.MultlineItem=void 0;var i=Q(91352),a=o(Q(37854)),s=o(Q(86217)),l=o(Q(15184)),c=Q(35803),u=function(t){function e(e){for(var Q=[],T=1;T<arguments.length;T++)Q[T-1]=arguments[T];var r=t.call(this,e)||this;return r.factory.configuration.tags.start("multline",!0,Q[0]),r}return r(e,t),Object.defineProperty(e.prototype,"kind",{get:function(){return"multline"},enumerable:!1,configurable:!0}),e.prototype.EndEntry=function(){this.table.length&&a.default.fixInitialMO(this.factory.configuration,this.nodes);var t=this.getProperty("shove"),e=this.create("node","mtd",this.nodes,t?{columnalign:t}:{});this.setProperty("shove",null),this.row.push(e),this.Clear()},e.prototype.EndRow=function(){if(1!==this.row.length)throw new l.default("MultlineRowsOneCol","The rows within the %1 environment must have exactly one column","multline");var t=this.create("node","mtr",this.row);this.table.push(t),this.row=[]},e.prototype.EndTable=function(){if(t.prototype.EndTable.call(this),this.table.length){var e=this.table.length-1,Q=-1;s.default.getAttribute(s.default.getChildren(this.table[0])[0],"columnalign")||s.default.setAttribute(s.default.getChildren(this.table[0])[0],"columnalign",c.TexConstant.Align.LEFT),s.default.getAttribute(s.default.getChildren(this.table[e])[0],"columnalign")||s.default.setAttribute(s.default.getChildren(this.table[e])[0],"columnalign",c.TexConstant.Align.RIGHT);var T=this.factory.configuration.tags.getTag();if(T){Q=this.arraydef.side===c.TexConstant.Align.LEFT?0:this.table.length-1;var r=this.table[Q],n=this.create("node","mlabeledtr",[T].concat(s.default.getChildren(r)));s.default.copyAttributes(r,n),this.table[Q]=n}}this.factory.configuration.tags.end()},e}(i.ArrayItem);e.MultlineItem=u;var p=function(t){function e(e,Q,T,r,n){var o=t.call(this,e)||this;return o.name=Q,o.numbered=T,o.padded=r,o.center=n,o.factory.configuration.tags.start(Q,T,T),o}return r(e,t),Object.defineProperty(e.prototype,"kind",{get:function(){return"flalign"},enumerable:!1,configurable:!0}),e.prototype.EndEntry=function(){t.prototype.EndEntry.call(this);var e=this.getProperty("xalignat");if(e&&this.row.length>e)throw new l.default("XalignOverflow","Extra %1 in row of %2","&",this.name)},e.prototype.EndRow=function(){for(var e,Q=this.row,T=this.getProperty("xalignat");Q.length<T;)Q.push(this.create("node","mtd"));for(this.row=[],this.padded&&this.row.push(this.create("node","mtd"));e=Q.shift();)this.row.push(e),(e=Q.shift())&&this.row.push(e),(Q.length||this.padded)&&this.row.push(this.create("node","mtd"));this.row.length>this.maxrow&&(this.maxrow=this.row.length),t.prototype.EndRow.call(this);var r=this.table[this.table.length-1];if(this.getProperty("zeroWidthLabel")&&r.isKind("mlabeledtr")){var o=s.default.getChildren(r)[0],i=this.factory.configuration.options.tagSide,a=n({width:0},"right"===i?{lspace:"-1width"}:{}),l=this.create("node","mpadded",s.default.getChildren(o),a);o.setChildren([l])}},e.prototype.EndTable=function(){(t.prototype.EndTable.call(this),this.center)&&(this.maxrow<=2&&(delete this.arraydef.width,delete this.global.indentalign))},e}(i.EqnArrayItem);e.FlalignItem=p},62525:function(t,e,Q){var T=this&&this.__createBinding||(Object.create?function(t,e,Q,T){void 0===T&&(T=Q);var r=Object.getOwnPropertyDescriptor(e,Q);r&&!("get"in r?!e.__esModule:r.writable||r.configurable)||(r={enumerable:!0,get:function(){return e[Q]}}),Object.defineProperty(t,T,r)}:function(t,e,Q,T){void 0===T&&(T=Q),t[T]=e[Q]}),r=this&&this.__setModuleDefault||(Object.create?function(t,e){Object.defineProperty(t,"default",{enumerable:!0,value:e})}:function(t,e){t.default=e}),n=this&&this.__importStar||function(t){if(t&&t.__esModule)return t;var e={};if(null!=t)for(var Q in t)"default"!==Q&&Object.prototype.hasOwnProperty.call(t,Q)&&T(e,t,Q);return r(e,t),e},o=this&&this.__importDefault||function(t){return t&&t.__esModule?t:{default:t}};Object.defineProperty(e,"__esModule",{value:!0});var i=Q(33554),a=n(Q(81279)),s=Q(35803),l=o(Q(54222)),c=o(Q(37854)),u=Q(4125),p=Q(29244);new a.CharacterMap("AMSmath-mathchar0mo",l.default.mathchar0mo,{iiiint:["⨌",{texClass:u.TEXCLASS.OP}]}),new a.RegExpMap("AMSmath-operatorLetter",i.AmsMethods.operatorLetter,/[-*]/i),new a.CommandMap("AMSmath-macros",{mathring:["Accent","02DA"],nobreakspace:"Tilde",negmedspace:["Spacer",p.MATHSPACE.negativemediummathspace],negthickspace:["Spacer",p.MATHSPACE.negativethickmathspace],idotsint:["MultiIntegral","\\int\\cdots\\int"],dddot:["Accent","20DB"],ddddot:["Accent","20DC"],sideset:"SideSet",boxed:["Macro","\\fbox{$\\displaystyle{#1}$}",1],tag:"HandleTag",notag:"HandleNoTag",eqref:["HandleRef",!0],substack:["Macro","\\begin{subarray}{c}#1\\end{subarray}",1],injlim:["NamedOp","inj&thinsp;lim"],projlim:["NamedOp","proj&thinsp;lim"],varliminf:["Macro","\\mathop{\\underline{\\mmlToken{mi}{lim}}}"],varlimsup:["Macro","\\mathop{\\overline{\\mmlToken{mi}{lim}}}"],varinjlim:["Macro","\\mathop{\\underrightarrow{\\mmlToken{mi}{lim}}}"],varprojlim:["Macro","\\mathop{\\underleftarrow{\\mmlToken{mi}{lim}}}"],DeclareMathOperator:"HandleDeclareOp",operatorname:"HandleOperatorName",genfrac:"Genfrac",frac:["Genfrac","","","",""],tfrac:["Genfrac","","","","1"],dfrac:["Genfrac","","","","0"],binom:["Genfrac","(",")","0",""],tbinom:["Genfrac","(",")","0","1"],dbinom:["Genfrac","(",")","0","0"],cfrac:"CFrac",shoveleft:["HandleShove",s.TexConstant.Align.LEFT],shoveright:["HandleShove",s.TexConstant.Align.RIGHT],xrightarrow:["xArrow",8594,5,10],xleftarrow:["xArrow",8592,10,5]},i.AmsMethods),new a.EnvironmentMap("AMSmath-environment",l.default.environment,{"equation*":["Equation",null,!1],"eqnarray*":["EqnArray",null,!1,!0,"rcl",c.default.cols(0,p.MATHSPACE.thickmathspace),".5em"],align:["EqnArray",null,!0,!0,"rl",c.default.cols(0,2)],"align*":["EqnArray",null,!1,!0,"rl",c.default.cols(0,2)],multline:["Multline",null,!0],"multline*":["Multline",null,!1],split:["EqnArray",null,!1,!1,"rl",c.default.cols(0)],gather:["EqnArray",null,!0,!0,"c"],"gather*":["EqnArray",null,!1,!0,"c"],alignat:["AlignAt",null,!0,!0],"alignat*":["AlignAt",null,!1,!0],alignedat:["AlignAt",null,!1,!1],aligned:["AmsEqnArray",null,null,null,"rl",c.default.cols(0,2),".5em","D"],gathered:["AmsEqnArray",null,null,null,"c",null,".5em","D"],xalignat:["XalignAt",null,!0,!0],"xalignat*":["XalignAt",null,!1,!0],xxalignat:["XalignAt",null,!1,!1],flalign:["FlalignArray",null,!0,!1,!0,"rlc","auto auto fit"],"flalign*":["FlalignArray",null,!1,!1,!0,"rlc","auto auto fit"],subarray:["Array",null,null,null,null,c.default.cols(0),"0.1em","S",1],smallmatrix:["Array",null,null,null,"c",c.default.cols(1/3),".2em","S",1],matrix:["Array",null,null,null,"c"],pmatrix:["Array",null,"(",")","c"],bmatrix:["Array",null,"[","]","c"],Bmatrix:["Array",null,"\\{","\\}","c"],vmatrix:["Array",null,"\\vert","\\vert","c"],Vmatrix:["Array",null,"\\Vert","\\Vert","c"],cases:["Array",null,"\\{",".","ll",null,".2em","T"]},i.AmsMethods),new a.DelimiterMap("AMSmath-delimiter",l.default.delimiter,{"\\lvert":["|",{texClass:u.TEXCLASS.OPEN}],"\\rvert":["|",{texClass:u.TEXCLASS.CLOSE}],"\\lVert":["‖",{texClass:u.TEXCLASS.OPEN}],"\\rVert":["‖",{texClass:u.TEXCLASS.CLOSE}]}),new a.CharacterMap("AMSsymbols-mathchar0mi",l.default.mathchar0mi,{digamma:"ϝ",varkappa:"ϰ",varGamma:["Γ",{mathvariant:s.TexConstant.Variant.ITALIC}],varDelta:["Δ",{mathvariant:s.TexConstant.Variant.ITALIC}],varTheta:["Θ",{mathvariant:s.TexConstant.Variant.ITALIC}],varLambda:["Λ",{mathvariant:s.TexConstant.Variant.ITALIC}],varXi:["Ξ",{mathvariant:s.TexConstant.Variant.ITALIC}],varPi:["Π",{mathvariant:s.TexConstant.Variant.ITALIC}],varSigma:["Σ",{mathvariant:s.TexConstant.Variant.ITALIC}],varUpsilon:["Υ",{mathvariant:s.TexConstant.Variant.ITALIC}],varPhi:["Φ",{mathvariant:s.TexConstant.Variant.ITALIC}],varPsi:["Ψ",{mathvariant:s.TexConstant.Variant.ITALIC}],varOmega:["Ω",{mathvariant:s.TexConstant.Variant.ITALIC}],beth:"ℶ",gimel:"ℷ",daleth:"ℸ",backprime:["‵",{variantForm:!0}],hslash:"ℏ",varnothing:["∅",{variantForm:!0}],blacktriangle:"▴",triangledown:["▽",{variantForm:!0}],blacktriangledown:"▾",square:"◻",Box:"◻",blacksquare:"◼",lozenge:"◊",Diamond:"◊",blacklozenge:"⧫",circledS:["Ⓢ",{mathvariant:s.TexConstant.Variant.NORMAL}],bigstar:"★",sphericalangle:"∢",measuredangle:"∡",nexists:"∄",complement:"∁",mho:"℧",eth:["ð",{mathvariant:s.TexConstant.Variant.NORMAL}],Finv:"Ⅎ",diagup:"╱",Game:"⅁",diagdown:"╲",Bbbk:["k",{mathvariant:s.TexConstant.Variant.DOUBLESTRUCK}],yen:"¥",circledR:"®",checkmark:"✓",maltese:"✠"}),new a.CharacterMap("AMSsymbols-mathchar0mo",l.default.mathchar0mo,{dotplus:"∔",ltimes:"⋉",smallsetminus:["∖",{variantForm:!0}],rtimes:"⋊",Cap:"⋒",doublecap:"⋒",leftthreetimes:"⋋",Cup:"⋓",doublecup:"⋓",rightthreetimes:"⋌",barwedge:"⊼",curlywedge:"⋏",veebar:"⊻",curlyvee:"⋎",doublebarwedge:"⩞",boxminus:"⊟",circleddash:"⊝",boxtimes:"⊠",circledast:"⊛",boxdot:"⊡",circledcirc:"⊚",boxplus:"⊞",centerdot:["⋅",{variantForm:!0}],divideontimes:"⋇",intercal:"⊺",leqq:"≦",geqq:"≧",leqslant:"⩽",geqslant:"⩾",eqslantless:"⪕",eqslantgtr:"⪖",lesssim:"≲",gtrsim:"≳",lessapprox:"⪅",gtrapprox:"⪆",approxeq:"≊",lessdot:"⋖",gtrdot:"⋗",lll:"⋘",llless:"⋘",ggg:"⋙",gggtr:"⋙",lessgtr:"≶",gtrless:"≷",lesseqgtr:"⋚",gtreqless:"⋛",lesseqqgtr:"⪋",gtreqqless:"⪌",doteqdot:"≑",Doteq:"≑",eqcirc:"≖",risingdotseq:"≓",circeq:"≗",fallingdotseq:"≒",triangleq:"≜",backsim:"∽",thicksim:["∼",{variantForm:!0}],backsimeq:"⋍",thickapprox:["≈",{variantForm:!0}],subseteqq:"⫅",supseteqq:"⫆",Subset:"⋐",Supset:"⋑",sqsubset:"⊏",sqsupset:"⊐",preccurlyeq:"≼",succcurlyeq:"≽",curlyeqprec:"⋞",curlyeqsucc:"⋟",precsim:"≾",succsim:"≿",precapprox:"⪷",succapprox:"⪸",vartriangleleft:"⊲",lhd:"⊲",vartriangleright:"⊳",rhd:"⊳",trianglelefteq:"⊴",unlhd:"⊴",trianglerighteq:"⊵",unrhd:"⊵",vDash:["⊨",{variantForm:!0}],Vdash:"⊩",Vvdash:"⊪",smallsmile:["⌣",{variantForm:!0}],shortmid:["∣",{variantForm:!0}],smallfrown:["⌢",{variantForm:!0}],shortparallel:["∥",{variantForm:!0}],bumpeq:"≏",between:"≬",Bumpeq:"≎",pitchfork:"⋔",varpropto:["∝",{variantForm:!0}],backepsilon:"∍",blacktriangleleft:"◂",blacktriangleright:"▸",therefore:"∴",because:"∵",eqsim:"≂",vartriangle:["△",{variantForm:!0}],Join:"⋈",nless:"≮",ngtr:"≯",nleq:"≰",ngeq:"≱",nleqslant:["⪇",{variantForm:!0}],ngeqslant:["⪈",{variantForm:!0}],nleqq:["≰",{variantForm:!0}],ngeqq:["≱",{variantForm:!0}],lneq:"⪇",gneq:"⪈",lneqq:"≨",gneqq:"≩",lvertneqq:["≨",{variantForm:!0}],gvertneqq:["≩",{variantForm:!0}],lnsim:"⋦",gnsim:"⋧",lnapprox:"⪉",gnapprox:"⪊",nprec:"⊀",nsucc:"⊁",npreceq:["⋠",{variantForm:!0}],nsucceq:["⋡",{variantForm:!0}],precneqq:"⪵",succneqq:"⪶",precnsim:"⋨",succnsim:"⋩",precnapprox:"⪹",succnapprox:"⪺",nsim:"≁",ncong:"≇",nshortmid:["∤",{variantForm:!0}],nshortparallel:["∦",{variantForm:!0}],nmid:"∤",nparallel:"∦",nvdash:"⊬",nvDash:"⊭",nVdash:"⊮",nVDash:"⊯",ntriangleleft:"⋪",ntriangleright:"⋫",ntrianglelefteq:"⋬",ntrianglerighteq:"⋭",nsubseteq:"⊈",nsupseteq:"⊉",nsubseteqq:["⊈",{variantForm:!0}],nsupseteqq:["⊉",{variantForm:!0}],subsetneq:"⊊",supsetneq:"⊋",varsubsetneq:["⊊",{variantForm:!0}],varsupsetneq:["⊋",{variantForm:!0}],subsetneqq:"⫋",supsetneqq:"⫌",varsubsetneqq:["⫋",{variantForm:!0}],varsupsetneqq:["⫌",{variantForm:!0}],leftleftarrows:"⇇",rightrightarrows:"⇉",leftrightarrows:"⇆",rightleftarrows:"⇄",Lleftarrow:"⇚",Rrightarrow:"⇛",twoheadleftarrow:"↞",twoheadrightarrow:"↠",leftarrowtail:"↢",rightarrowtail:"↣",looparrowleft:"↫",looparrowright:"↬",leftrightharpoons:"⇋",rightleftharpoons:["⇌",{variantForm:!0}],curvearrowleft:"↶",curvearrowright:"↷",circlearrowleft:"↺",circlearrowright:"↻",Lsh:"↰",Rsh:"↱",upuparrows:"⇈",downdownarrows:"⇊",upharpoonleft:"↿",upharpoonright:"↾",downharpoonleft:"⇃",restriction:"↾",multimap:"⊸",downharpoonright:"⇂",leftrightsquigarrow:"↭",rightsquigarrow:"⇝",leadsto:"⇝",dashrightarrow:"⇢",dashleftarrow:"⇠",nleftarrow:"↚",nrightarrow:"↛",nLeftarrow:"⇍",nRightarrow:"⇏",nleftrightarrow:"↮",nLeftrightarrow:"⇎"}),new a.DelimiterMap("AMSsymbols-delimiter",l.default.delimiter,{"\\ulcorner":"⌜","\\urcorner":"⌝","\\llcorner":"⌞","\\lrcorner":"⌟"}),new a.CommandMap("AMSsymbols-macros",{implies:["Macro","\\;\\Longrightarrow\\;"],impliedby:["Macro","\\;\\Longleftarrow\\;"]},i.AmsMethods)},33554:function(t,e,Q){var T=this&&this.__assign||function(){return T=Object.assign||function(t){for(var e,Q=1,T=arguments.length;Q<T;Q++)for(var r in e=arguments[Q])Object.prototype.hasOwnProperty.call(e,r)&&(t[r]=e[r]);return t},T.apply(this,arguments)},r=this&&this.__read||function(t,e){var Q="function"==typeof Symbol&&t[Symbol.iterator];if(!Q)return t;var T,r,n=Q.call(t),o=[];try{for(;(void 0===e||e-- >0)&&!(T=n.next()).done;)o.push(T.value)}catch(t){r={error:t}}finally{try{T&&!T.done&&(Q=n.return)&&Q.call(n)}finally{if(r)throw r.error}}return o},n=this&&this.__importDefault||function(t){return t&&t.__esModule?t:{default:t}};Object.defineProperty(e,"__esModule",{value:!0}),e.NEW_OPS=e.AmsMethods=void 0;var o=n(Q(37854)),i=n(Q(54222)),a=n(Q(86217)),s=Q(35803),l=n(Q(89795)),c=n(Q(15184)),u=Q(32113),p=n(Q(87486)),h=Q(4125);function f(t){if(!t||t.isInferred&&0===t.childNodes.length)return[null,null];if(t.isKind("msubsup")&&d(t))return[t,null];var e=a.default.getChildAt(t,0);return t.isInferred&&e&&d(e)?(t.childNodes.splice(0,1),[e,t]):[null,t]}function d(t){var e=t.childNodes[0];return e&&e.isKind("mi")&&""===e.getText()}e.AmsMethods={},e.AmsMethods.AmsEqnArray=function(t,e,Q,T,r,n,i){var a=t.GetBrackets("\\begin{"+e.getName()+"}"),s=p.default.EqnArray(t,e,Q,T,r,n,i);return o.default.setArrayAlign(s,a)},e.AmsMethods.AlignAt=function(t,Q,T,r){var n,i,a=Q.getName(),s="",l=[];if(r||(i=t.GetBrackets("\\begin{"+a+"}")),(n=t.GetArgument("\\begin{"+a+"}")).match(/[^0-9]/))throw new c.default("PositiveIntegerArg","Argument to %1 must me a positive integer","\\begin{"+a+"}");for(var u=parseInt(n,10);u>0;)s+="rl",l.push("0em 0em"),u--;var p=l.join(" ");if(r)return e.AmsMethods.EqnArray(t,Q,T,r,s,p);var h=e.AmsMethods.EqnArray(t,Q,T,r,s,p);return o.default.setArrayAlign(h,i)},e.AmsMethods.Multline=function(t,e,Q){t.Push(e),o.default.checkEqnEnv(t);var T=t.itemFactory.create("multline",Q,t.stack);return T.arraydef={displaystyle:!0,rowspacing:".5em",columnspacing:"100%",width:t.options.ams.multlineWidth,side:t.options.tagSide,minlabelspacing:t.options.tagIndent,framespacing:t.options.ams.multlineIndent+" 0",frame:"","data-width-includes-label":!0},T},e.AmsMethods.XalignAt=function(t,Q,T,r){var n=t.GetArgument("\\begin{"+Q.getName()+"}");if(n.match(/[^0-9]/))throw new c.default("PositiveIntegerArg","Argument to %1 must me a positive integer","\\begin{"+Q.getName()+"}");var o=r?"crl":"rlc",i=r?"fit auto auto":"auto auto fit",a=e.AmsMethods.FlalignArray(t,Q,T,r,!1,o,i,!0);return a.setProperty("xalignat",2*parseInt(n)),a},e.AmsMethods.FlalignArray=function(t,e,Q,T,r,n,i,a){void 0===a&&(a=!1),t.Push(e),o.default.checkEqnEnv(t),n=n.split("").join(" ").replace(/r/g,"right").replace(/l/g,"left").replace(/c/g,"center");var s=t.itemFactory.create("flalign",e.getName(),Q,T,r,t.stack);return s.arraydef={width:"100%",displaystyle:!0,columnalign:n,columnspacing:"0em",columnwidth:i,rowspacing:"3pt",side:t.options.tagSide,minlabelspacing:a?"0":t.options.tagIndent,"data-width-includes-label":!0},s.setProperty("zeroWidthLabel",a),s},e.NEW_OPS="ams-declare-ops",e.AmsMethods.HandleDeclareOp=function(t,Q){var T=t.GetStar()?"*":"",r=o.default.trimSpaces(t.GetArgument(Q));"\\"===r.charAt(0)&&(r=r.substr(1));var n=t.GetArgument(Q);t.configuration.handlers.retrieve(e.NEW_OPS).add(r,new u.Macro(r,e.AmsMethods.Macro,["\\operatorname".concat(T,"{").concat(n,"}")]))},e.AmsMethods.HandleOperatorName=function(t,e){var Q=t.GetStar(),r=o.default.trimSpaces(t.GetArgument(e)),n=new l.default(r,T(T({},t.stack.env),{font:s.TexConstant.Variant.NORMAL,multiLetterIdentifiers:/^[-*a-z]+/i,operatorLetters:!0}),t.configuration).mml();if(n.isKind("mi")||(n=t.create("node","TeXAtom",[n])),a.default.setProperties(n,{movesupsub:Q,movablelimits:!0,texClass:h.TEXCLASS.OP}),!Q){var i=t.GetNext(),c=t.i;"\\"===i&&++t.i&&"limits"!==t.GetCS()&&(t.i=c)}t.Push(n)},e.AmsMethods.SideSet=function(t,e){var Q=r(f(t.ParseArg(e)),2),T=Q[0],n=Q[1],i=r(f(t.ParseArg(e)),2),s=i[0],l=i[1],c=t.ParseArg(e),u=c;T&&(n?T.replaceChild(t.create("node","mphantom",[t.create("node","mpadded",[o.default.copyNode(c,t)],{width:0})]),a.default.getChildAt(T,0)):(u=t.create("node","mmultiscripts",[c]),s&&a.default.appendChildren(u,[a.default.getChildAt(s,1)||t.create("node","none"),a.default.getChildAt(s,2)||t.create("node","none")]),a.default.setProperty(u,"scriptalign","left"),a.default.appendChildren(u,[t.create("node","mprescripts"),a.default.getChildAt(T,1)||t.create("node","none"),a.default.getChildAt(T,2)||t.create("node","none")]))),s&&u===c&&(s.replaceChild(c,a.default.getChildAt(s,0)),u=s);var p=t.create("node","TeXAtom",[],{texClass:h.TEXCLASS.OP,movesupsub:!0,movablelimits:!0});n&&(T&&p.appendChild(T),p.appendChild(n)),p.appendChild(u),l&&p.appendChild(l),t.Push(p)},e.AmsMethods.operatorLetter=function(t,e){return!!t.stack.env.operatorLetters&&i.default.variable(t,e)},e.AmsMethods.MultiIntegral=function(t,e,Q){var T=t.GetNext();if("\\"===T){var r=t.i;T=t.GetArgument(e),t.i=r,"\\limits"===T&&(Q="\\idotsint"===e?"\\!\\!\\mathop{\\,\\,"+Q+"}":"\\!\\!\\!\\mathop{\\,\\,\\,"+Q+"}")}t.string=Q+" "+t.string.slice(t.i),t.i=0},e.AmsMethods.xArrow=function(t,e,Q,T,r){var n={width:"+"+o.default.Em((T+r)/18),lspace:o.default.Em(T/18)},i=t.GetBrackets(e),s=t.ParseArg(e),c=t.create("node","mspace",[],{depth:".25em"}),u=t.create("token","mo",{stretchy:!0,texClass:h.TEXCLASS.REL},String.fromCodePoint(Q));u=t.create("node","mstyle",[u],{scriptlevel:0});var p=t.create("node","munderover",[u]),f=t.create("node","mpadded",[s,c],n);if(a.default.setAttribute(f,"voffset","-.2em"),a.default.setAttribute(f,"height","-.2em"),a.default.setChild(p,p.over,f),i){var d=new l.default(i,t.stack.env,t.configuration).mml(),L=t.create("node","mspace",[],{height:".75em"});f=t.create("node","mpadded",[d,L],n),a.default.setAttribute(f,"voffset",".15em"),a.default.setAttribute(f,"depth","-.15em"),a.default.setChild(p,p.under,f)}a.default.setProperty(p,"subsupOK",!0),t.Push(p)},e.AmsMethods.HandleShove=function(t,e,Q){var T=t.stack.Top();if("multline"!==T.kind)throw new c.default("CommandOnlyAllowedInEnv","%1 only allowed in %2 environment",t.currentCS,"multline");if(T.Size())throw new c.default("CommandAtTheBeginingOfLine","%1 must come at the beginning of the line",t.currentCS);T.setProperty("shove",Q)},e.AmsMethods.CFrac=function(t,e){var Q=o.default.trimSpaces(t.GetBrackets(e,"")),T=t.GetArgument(e),r=t.GetArgument(e),n={l:s.TexConstant.Align.LEFT,r:s.TexConstant.Align.RIGHT,"":""},i=new l.default("\\strut\\textstyle{"+T+"}",t.stack.env,t.configuration).mml(),u=new l.default("\\strut\\textstyle{"+r+"}",t.stack.env,t.configuration).mml(),p=t.create("node","mfrac",[i,u]);if(null==(Q=n[Q]))throw new c.default("IllegalAlign","Illegal alignment specified in %1",t.currentCS);Q&&a.default.setProperties(p,{numalign:Q,denomalign:Q}),t.Push(p)},e.AmsMethods.Genfrac=function(t,e,Q,T,r,n){null==Q&&(Q=t.GetDelimiterArg(e)),null==T&&(T=t.GetDelimiterArg(e)),null==r&&(r=t.GetArgument(e)),null==n&&(n=o.default.trimSpaces(t.GetArgument(e)));var i=t.ParseArg(e),s=t.ParseArg(e),l=t.create("node","mfrac",[i,s]);if(""!==r&&a.default.setAttribute(l,"linethickness",r),(Q||T)&&(a.default.setProperty(l,"withDelims",!0),l=o.default.fixedFence(t.configuration,Q,l,T)),""!==n){var u=parseInt(n,10),p=["D","T","S","SS"][u];if(null==p)throw new c.default("BadMathStyleFor","Bad math style for %1",t.currentCS);l=t.create("node","mstyle",[l]),"D"===p?a.default.setProperties(l,{displaystyle:!0,scriptlevel:0}):a.default.setProperties(l,{displaystyle:!1,scriptlevel:u-1})}t.Push(l)},e.AmsMethods.HandleTag=function(t,e){if(!t.tags.currentTag.taggable&&t.tags.env)throw new c.default("CommandNotAllowedInEnv","%1 not allowed in %2 environment",t.currentCS,t.tags.env);if(t.tags.currentTag.tag)throw new c.default("MultipleCommand","Multiple %1",t.currentCS);var Q=t.GetStar(),T=o.default.trimSpaces(t.GetArgument(e));t.tags.tag(T,Q)},e.AmsMethods.HandleNoTag=p.default.HandleNoTag,e.AmsMethods.HandleRef=p.default.HandleRef,e.AmsMethods.Macro=p.default.Macro,e.AmsMethods.Accent=p.default.Accent,e.AmsMethods.Tilde=p.default.Tilde,e.AmsMethods.Array=p.default.Array,e.AmsMethods.Spacer=p.default.Spacer,e.AmsMethods.NamedOp=p.default.NamedOp,e.AmsMethods.EqnArray=p.default.EqnArray,e.AmsMethods.Equation=p.default.Equation},67998:(t,e,Q)=>{Object.defineProperty(e,"__esModule",{value:!0}),e.AmsCdConfiguration=void 0;var T=Q(65163);Q(94705),e.AmsCdConfiguration=T.Configuration.create("amscd",{handler:{character:["amscd_special"],macro:["amscd_macros"],environment:["amscd_environment"]},options:{amscd:{colspace:"5pt",rowspace:"5pt",harrowsize:"2.75em",varrowsize:"1.75em",hideHorizontalLabels:!1}}})},94705:function(t,e,Q){var T=this&&this.__createBinding||(Object.create?function(t,e,Q,T){void 0===T&&(T=Q);var r=Object.getOwnPropertyDescriptor(e,Q);r&&!("get"in r?!e.__esModule:r.writable||r.configurable)||(r={enumerable:!0,get:function(){return e[Q]}}),Object.defineProperty(t,T,r)}:function(t,e,Q,T){void 0===T&&(T=Q),t[T]=e[Q]}),r=this&&this.__setModuleDefault||(Object.create?function(t,e){Object.defineProperty(t,"default",{enumerable:!0,value:e})}:function(t,e){t.default=e}),n=this&&this.__importStar||function(t){if(t&&t.__esModule)return t;var e={};if(null!=t)for(var Q in t)"default"!==Q&&Object.prototype.hasOwnProperty.call(t,Q)&&T(e,t,Q);return r(e,t),e},o=this&&this.__importDefault||function(t){return t&&t.__esModule?t:{default:t}};Object.defineProperty(e,"__esModule",{value:!0});var i=n(Q(81279)),a=o(Q(54222)),s=o(Q(78110));new i.EnvironmentMap("amscd_environment",a.default.environment,{CD:"CD"},s.default),new i.CommandMap("amscd_macros",{minCDarrowwidth:"minCDarrowwidth",minCDarrowheight:"minCDarrowheight"},s.default),new i.MacroMap("amscd_special",{"@":"arrow"},s.default)},78110:function(t,e,Q){var T=this&&this.__importDefault||function(t){return t&&t.__esModule?t:{default:t}};Object.defineProperty(e,"__esModule",{value:!0});var r=T(Q(89795)),n=Q(2814),o=Q(4125),i=T(Q(86217)),a={CD:function(t,e){t.Push(e);var Q=t.itemFactory.create("array"),T=t.configuration.options.amscd;return Q.setProperties({minw:t.stack.env.CD_minw||T.harrowsize,minh:t.stack.env.CD_minh||T.varrowsize}),Q.arraydef={columnalign:"center",columnspacing:T.colspace,rowspacing:T.rowspace,displaystyle:!0},Q},arrow:function(t,e){var Q=t.string.charAt(t.i);if(!Q.match(/[><VA.|=]/))return(0,n.Other)(t,e);t.i++;var T=t.stack.Top();T.isKind("array")&&!T.Size()||(a.cell(t,e),T=t.stack.Top());for(var s,l=T,c=l.table.length%2==1,u=(l.row.length+(c?0:1))%2;u;)a.cell(t,e),u--;var p={minsize:l.getProperty("minw"),stretchy:!0},h={minsize:l.getProperty("minh"),stretchy:!0,symmetric:!0,lspace:0,rspace:0};if("."===Q);else if("|"===Q)s=t.create("token","mo",h,"∥");else if("="===Q)s=t.create("token","mo",p,"=");else{var f={">":"→","<":"←",V:"↓",A:"↑"}[Q],d=t.GetUpTo(e+Q,Q),L=t.GetUpTo(e+Q,Q);if(">"===Q||"<"===Q){if(s=t.create("token","mo",p,f),d||(d="\\kern "+l.getProperty("minw")),d||L){var H={width:"+.67em",lspace:".33em"};if(s=t.create("node","munderover",[s]),d){var y=new r.default(d,t.stack.env,t.configuration).mml(),m=t.create("node","mpadded",[y],H);i.default.setAttribute(m,"voffset",".1em"),i.default.setChild(s,s.over,m)}if(L){var v=new r.default(L,t.stack.env,t.configuration).mml();i.default.setChild(s,s.under,t.create("node","mpadded",[v],H))}t.configuration.options.amscd.hideHorizontalLabels&&(s=t.create("node","mpadded",s,{depth:0,height:".67em"}))}}else{var g=t.create("token","mo",h,f);s=g,(d||L)&&(s=t.create("node","mrow"),d&&i.default.appendChildren(s,[new r.default("\\scriptstyle\\llap{"+d+"}",t.stack.env,t.configuration).mml()]),g.texClass=o.TEXCLASS.ORD,i.default.appendChildren(s,[g]),L&&i.default.appendChildren(s,[new r.default("\\scriptstyle\\rlap{"+L+"}",t.stack.env,t.configuration).mml()]))}}s&&t.Push(s),a.cell(t,e)},cell:function(t,e){var Q=t.stack.Top();(Q.table||[]).length%2==0&&0===(Q.row||[]).length&&t.Push(t.create("node","mpadded",[],{height:"8.5pt",depth:"2pt"})),t.Push(t.itemFactory.create("cell").setProperties({isEntry:!0,name:e}))},minCDarrowwidth:function(t,e){t.stack.env.CD_minw=t.GetDimen(e)},minCDarrowheight:function(t,e){t.stack.env.CD_minh=t.GetDimen(e)}};e.default=a},2814:function(t,e,Q){var T,r,n=this&&this.__extends||(T=function(t,e){return T=Object.setPrototypeOf||{__proto__:[]}instanceof Array&&function(t,e){t.__proto__=e}||function(t,e){for(var Q in e)Object.prototype.hasOwnProperty.call(e,Q)&&(t[Q]=e[Q])},T(t,e)},function(t,e){if("function"!=typeof e&&null!==e)throw new TypeError("Class extends value "+String(e)+" is not a constructor or null");function Q(){this.constructor=t}T(t,e),t.prototype=null===e?Object.create(e):(Q.prototype=e.prototype,new Q)}),o=this&&this.__createBinding||(Object.create?function(t,e,Q,T){void 0===T&&(T=Q);var r=Object.getOwnPropertyDescriptor(e,Q);r&&!("get"in r?!e.__esModule:r.writable||r.configurable)||(r={enumerable:!0,get:function(){return e[Q]}}),Object.defineProperty(t,T,r)}:function(t,e,Q,T){void 0===T&&(T=Q),t[T]=e[Q]}),i=this&&this.__setModuleDefault||(Object.create?function(t,e){Object.defineProperty(t,"default",{enumerable:!0,value:e})}:function(t,e){t.default=e}),a=this&&this.__importStar||function(t){if(t&&t.__esModule)return t;var e={};if(null!=t)for(var Q in t)"default"!==Q&&Object.prototype.hasOwnProperty.call(t,Q)&&o(e,t,Q);return i(e,t),e},s=this&&this.__values||function(t){var e="function"==typeof Symbol&&Symbol.iterator,Q=e&&t[e],T=0;if(Q)return Q.call(t);if(t&&"number"==typeof t.length)return{next:function(){return t&&T>=t.length&&(t=void 0),{value:t&&t[T++],done:!t}}};throw new TypeError(e?"Object is not iterable.":"Symbol.iterator is not defined.")},l=this&&this.__importDefault||function(t){return t&&t.__esModule?t:{default:t}};Object.defineProperty(e,"__esModule",{value:!0}),e.BaseConfiguration=e.BaseTags=e.Other=void 0;var c=Q(65163),u=Q(21467),p=l(Q(15184)),h=l(Q(86217)),f=Q(81279),d=a(Q(91352)),L=Q(90300);Q(41393);var H=Q(75107);function y(t,e){var Q=t.stack.env.font?{mathvariant:t.stack.env.font}:{},T=u.MapHandler.getMap("remap").lookup(e),r=(0,H.getRange)(e),n=r?r[3]:"mo",o=t.create("token",n,Q,T?T.char:e);r[4]&&o.attributes.set("mathvariant",r[4]),"mo"===n&&(h.default.setProperty(o,"fixStretchy",!0),t.configuration.addNode("fixStretchy",o)),t.Push(o)}new f.CharacterMap("remap",null,{"-":"−","*":"∗","`":"‘"}),e.Other=y;var m=function(t){function e(){return null!==t&&t.apply(this,arguments)||this}return n(e,t),e}(L.AbstractTags);e.BaseTags=m,e.BaseConfiguration=c.Configuration.create("base",{handler:{character:["command","special","letter","digit"],delimiter:["delimiter"],macro:["delimiter","macros","mathchar0mi","mathchar0mo","mathchar7"],environment:["environment"]},fallback:{character:y,macro:function(t,e){throw new p.default("UndefinedControlSequence","Undefined control sequence %1","\\"+e)},environment:function(t,e){throw new p.default("UnknownEnv","Unknown environment '%1'",e)}},items:(r={},r[d.StartItem.prototype.kind]=d.StartItem,r[d.StopItem.prototype.kind]=d.StopItem,r[d.OpenItem.prototype.kind]=d.OpenItem,r[d.CloseItem.prototype.kind]=d.CloseItem,r[d.PrimeItem.prototype.kind]=d.PrimeItem,r[d.SubsupItem.prototype.kind]=d.SubsupItem,r[d.OverItem.prototype.kind]=d.OverItem,r[d.LeftItem.prototype.kind]=d.LeftItem,r[d.Middle.prototype.kind]=d.Middle,r[d.RightItem.prototype.kind]=d.RightItem,r[d.BeginItem.prototype.kind]=d.BeginItem,r[d.EndItem.prototype.kind]=d.EndItem,r[d.StyleItem.prototype.kind]=d.StyleItem,r[d.PositionItem.prototype.kind]=d.PositionItem,r[d.CellItem.prototype.kind]=d.CellItem,r[d.MmlItem.prototype.kind]=d.MmlItem,r[d.FnItem.prototype.kind]=d.FnItem,r[d.NotItem.prototype.kind]=d.NotItem,r[d.NonscriptItem.prototype.kind]=d.NonscriptItem,r[d.DotsItem.prototype.kind]=d.DotsItem,r[d.ArrayItem.prototype.kind]=d.ArrayItem,r[d.EqnArrayItem.prototype.kind]=d.EqnArrayItem,r[d.EquationItem.prototype.kind]=d.EquationItem,r),options:{maxMacros:1e3,baseURL:"undefined"==typeof document||0===document.getElementsByTagName("base").length?"":String(document.location).replace(/#.*$/,"")},tags:{base:m},postprocessors:[[function(t){var e,Q,T=t.data;try{for(var r=s(T.getList("nonscript")),n=r.next();!n.done;n=r.next()){var o=n.value;if(o.attributes.get("scriptlevel")>0){var i=o.parent;if(i.childNodes.splice(i.childIndex(o),1),T.removeFromList(o.kind,[o]),o.isKind("mrow")){var a=o.childNodes[0];T.removeFromList("mstyle",[a]),T.removeFromList("mspace",a.childNodes[0].childNodes)}}else o.isKind("mrow")&&(o.parent.replaceChild(o.childNodes[0],o),T.removeFromList("mrow",[o]))}}catch(t){e={error:t}}finally{try{n&&!n.done&&(Q=r.return)&&Q.call(r)}finally{if(e)throw e.error}}},-4]]})},91352:function(t,e,Q){var T,r=this&&this.__extends||(T=function(t,e){return T=Object.setPrototypeOf||{__proto__:[]}instanceof Array&&function(t,e){t.__proto__=e}||function(t,e){for(var Q in e)Object.prototype.hasOwnProperty.call(e,Q)&&(t[Q]=e[Q])},T(t,e)},function(t,e){if("function"!=typeof e&&null!==e)throw new TypeError("Class extends value "+String(e)+" is not a constructor or null");function Q(){this.constructor=t}T(t,e),t.prototype=null===e?Object.create(e):(Q.prototype=e.prototype,new Q)}),n=this&&this.__read||function(t,e){var Q="function"==typeof Symbol&&t[Symbol.iterator];if(!Q)return t;var T,r,n=Q.call(t),o=[];try{for(;(void 0===e||e-- >0)&&!(T=n.next()).done;)o.push(T.value)}catch(t){r={error:t}}finally{try{T&&!T.done&&(Q=n.return)&&Q.call(n)}finally{if(r)throw r.error}}return o},o=this&&this.__spreadArray||function(t,e,Q){if(Q||2===arguments.length)for(var T,r=0,n=e.length;r<n;r++)!T&&r in e||(T||(T=Array.prototype.slice.call(e,0,r)),T[r]=e[r]);return t.concat(T||Array.prototype.slice.call(e))},i=this&&this.__importDefault||function(t){return t&&t.__esModule?t:{default:t}};Object.defineProperty(e,"__esModule",{value:!0}),e.EquationItem=e.EqnArrayItem=e.ArrayItem=e.DotsItem=e.NonscriptItem=e.NotItem=e.FnItem=e.MmlItem=e.CellItem=e.PositionItem=e.StyleItem=e.EndItem=e.BeginItem=e.RightItem=e.Middle=e.LeftItem=e.OverItem=e.SubsupItem=e.PrimeItem=e.CloseItem=e.OpenItem=e.StopItem=e.StartItem=void 0;var a=Q(21467),s=Q(85094),l=Q(4125),c=i(Q(15184)),u=i(Q(37854)),p=i(Q(86217)),h=Q(77950),f=function(t){function e(e,Q){var T=t.call(this,e)||this;return T.global=Q,T}return r(e,t),Object.defineProperty(e.prototype,"kind",{get:function(){return"start"},enumerable:!1,configurable:!0}),Object.defineProperty(e.prototype,"isOpen",{get:function(){return!0},enumerable:!1,configurable:!0}),e.prototype.checkItem=function(e){if(e.isKind("stop")){var Q=this.toMml();return this.global.isInner||(Q=this.factory.configuration.tags.finalize(Q,this.env)),[[this.factory.create("mml",Q)],!0]}return t.prototype.checkItem.call(this,e)},e}(h.BaseItem);e.StartItem=f;var d=function(t){function e(){return null!==t&&t.apply(this,arguments)||this}return r(e,t),Object.defineProperty(e.prototype,"kind",{get:function(){return"stop"},enumerable:!1,configurable:!0}),Object.defineProperty(e.prototype,"isClose",{get:function(){return!0},enumerable:!1,configurable:!0}),e}(h.BaseItem);e.StopItem=d;var L=function(t){function e(){return null!==t&&t.apply(this,arguments)||this}return r(e,t),Object.defineProperty(e.prototype,"kind",{get:function(){return"open"},enumerable:!1,configurable:!0}),Object.defineProperty(e.prototype,"isOpen",{get:function(){return!0},enumerable:!1,configurable:!0}),e.prototype.checkItem=function(e){if(e.isKind("close")){var Q=this.toMml(),T=this.create("node","TeXAtom",[Q]);return[[this.factory.create("mml",T)],!0]}return t.prototype.checkItem.call(this,e)},e.errors=Object.assign(Object.create(h.BaseItem.errors),{stop:["ExtraOpenMissingClose","Extra open brace or missing close brace"]}),e}(h.BaseItem);e.OpenItem=L;var H=function(t){function e(){return null!==t&&t.apply(this,arguments)||this}return r(e,t),Object.defineProperty(e.prototype,"kind",{get:function(){return"close"},enumerable:!1,configurable:!0}),Object.defineProperty(e.prototype,"isClose",{get:function(){return!0},enumerable:!1,configurable:!0}),e}(h.BaseItem);e.CloseItem=H;var y=function(t){function e(){return null!==t&&t.apply(this,arguments)||this}return r(e,t),Object.defineProperty(e.prototype,"kind",{get:function(){return"prime"},enumerable:!1,configurable:!0}),e.prototype.checkItem=function(t){var e=n(this.Peek(2),2),Q=e[0],T=e[1];return!p.default.isType(Q,"msubsup")||p.default.isType(Q,"msup")?[[this.create("node","msup",[Q,T]),t],!0]:(p.default.setChild(Q,Q.sup,T),[[Q,t],!0])},e}(h.BaseItem);e.PrimeItem=y;var m=function(t){function e(){return null!==t&&t.apply(this,arguments)||this}return r(e,t),Object.defineProperty(e.prototype,"kind",{get:function(){return"subsup"},enumerable:!1,configurable:!0}),e.prototype.checkItem=function(e){if(e.isKind("open")||e.isKind("left"))return h.BaseItem.success;var Q=this.First,T=this.getProperty("position");if(e.isKind("mml")){if(this.getProperty("primes"))if(2!==T)p.default.setChild(Q,2,this.getProperty("primes"));else{p.default.setProperty(this.getProperty("primes"),"variantForm",!0);var r=this.create("node","mrow",[this.getProperty("primes"),e.First]);e.First=r}return p.default.setChild(Q,T,e.First),null!=this.getProperty("movesupsub")&&p.default.setProperty(Q,"movesupsub",this.getProperty("movesupsub")),[[this.factory.create("mml",Q)],!0]}if(t.prototype.checkItem.call(this,e)[1]){var i=this.getErrors(["","sub","sup"][T]);throw new(c.default.bind.apply(c.default,o([void 0,i[0],i[1]],n(i.splice(2)),!1)))}return null},e.errors=Object.assign(Object.create(h.BaseItem.errors),{stop:["MissingScript","Missing superscript or subscript argument"],sup:["MissingOpenForSup","Missing open brace for superscript"],sub:["MissingOpenForSub","Missing open brace for subscript"]}),e}(h.BaseItem);e.SubsupItem=m;var v=function(t){function e(e){var Q=t.call(this,e)||this;return Q.setProperty("name","\\over"),Q}return r(e,t),Object.defineProperty(e.prototype,"kind",{get:function(){return"over"},enumerable:!1,configurable:!0}),Object.defineProperty(e.prototype,"isClose",{get:function(){return!0},enumerable:!1,configurable:!0}),e.prototype.checkItem=function(e){if(e.isKind("over"))throw new c.default("AmbiguousUseOf","Ambiguous use of %1",e.getName());if(e.isClose){var Q=this.create("node","mfrac",[this.getProperty("num"),this.toMml(!1)]);return null!=this.getProperty("thickness")&&p.default.setAttribute(Q,"linethickness",this.getProperty("thickness")),(this.getProperty("open")||this.getProperty("close"))&&(p.default.setProperty(Q,"withDelims",!0),Q=u.default.fixedFence(this.factory.configuration,this.getProperty("open"),Q,this.getProperty("close"))),[[this.factory.create("mml",Q),e],!0]}return t.prototype.checkItem.call(this,e)},e.prototype.toString=function(){return"over["+this.getProperty("num")+" / "+this.nodes.join("; ")+"]"},e}(h.BaseItem);e.OverItem=v;var g=function(t){function e(e,Q){var T=t.call(this,e)||this;return T.setProperty("delim",Q),T}return r(e,t),Object.defineProperty(e.prototype,"kind",{get:function(){return"left"},enumerable:!1,configurable:!0}),Object.defineProperty(e.prototype,"isOpen",{get:function(){return!0},enumerable:!1,configurable:!0}),e.prototype.checkItem=function(e){if(e.isKind("right"))return[[this.factory.create("mml",u.default.fenced(this.factory.configuration,this.getProperty("delim"),this.toMml(),e.getProperty("delim"),"",e.getProperty("color")))],!0];if(e.isKind("middle")){var Q={stretchy:!0};return e.getProperty("color")&&(Q.mathcolor=e.getProperty("color")),this.Push(this.create("node","TeXAtom",[],{texClass:l.TEXCLASS.CLOSE}),this.create("token","mo",Q,e.getProperty("delim")),this.create("node","TeXAtom",[],{texClass:l.TEXCLASS.OPEN})),this.env={},[[this],!0]}return t.prototype.checkItem.call(this,e)},e.errors=Object.assign(Object.create(h.BaseItem.errors),{stop:["ExtraLeftMissingRight","Extra \\left or missing \\right"]}),e}(h.BaseItem);e.LeftItem=g;var b=function(t){function e(e,Q,T){var r=t.call(this,e)||this;return r.setProperty("delim",Q),T&&r.setProperty("color",T),r}return r(e,t),Object.defineProperty(e.prototype,"kind",{get:function(){return"middle"},enumerable:!1,configurable:!0}),Object.defineProperty(e.prototype,"isClose",{get:function(){return!0},enumerable:!1,configurable:!0}),e}(h.BaseItem);e.Middle=b;var V=function(t){function e(e,Q,T){var r=t.call(this,e)||this;return r.setProperty("delim",Q),T&&r.setProperty("color",T),r}return r(e,t),Object.defineProperty(e.prototype,"kind",{get:function(){return"right"},enumerable:!1,configurable:!0}),Object.defineProperty(e.prototype,"isClose",{get:function(){return!0},enumerable:!1,configurable:!0}),e}(h.BaseItem);e.RightItem=V;var M=function(t){function e(){return null!==t&&t.apply(this,arguments)||this}return r(e,t),Object.defineProperty(e.prototype,"kind",{get:function(){return"begin"},enumerable:!1,configurable:!0}),Object.defineProperty(e.prototype,"isOpen",{get:function(){return!0},enumerable:!1,configurable:!0}),e.prototype.checkItem=function(e){if(e.isKind("end")){if(e.getName()!==this.getName())throw new c.default("EnvBadEnd","\\begin{%1} ended with \\end{%2}",this.getName(),e.getName());return this.getProperty("end")?h.BaseItem.fail:[[this.factory.create("mml",this.toMml())],!0]}if(e.isKind("stop"))throw new c.default("EnvMissingEnd","Missing \\end{%1}",this.getName());return t.prototype.checkItem.call(this,e)},e}(h.BaseItem);e.BeginItem=M;var O=function(t){function e(){return null!==t&&t.apply(this,arguments)||this}return r(e,t),Object.defineProperty(e.prototype,"kind",{get:function(){return"end"},enumerable:!1,configurable:!0}),Object.defineProperty(e.prototype,"isClose",{get:function(){return!0},enumerable:!1,configurable:!0}),e}(h.BaseItem);e.EndItem=O;var x=function(t){function e(){return null!==t&&t.apply(this,arguments)||this}return r(e,t),Object.defineProperty(e.prototype,"kind",{get:function(){return"style"},enumerable:!1,configurable:!0}),e.prototype.checkItem=function(e){if(!e.isClose)return t.prototype.checkItem.call(this,e);var Q=this.create("node","mstyle",this.nodes,this.getProperty("styles"));return[[this.factory.create("mml",Q),e],!0]},e}(h.BaseItem);e.StyleItem=x;var _=function(t){function e(){return null!==t&&t.apply(this,arguments)||this}return r(e,t),Object.defineProperty(e.prototype,"kind",{get:function(){return"position"},enumerable:!1,configurable:!0}),e.prototype.checkItem=function(e){if(e.isClose)throw new c.default("MissingBoxFor","Missing box for %1",this.getName());if(e.isFinal){var Q=e.toMml();switch(this.getProperty("move")){case"vertical":return Q=this.create("node","mpadded",[Q],{height:this.getProperty("dh"),depth:this.getProperty("dd"),voffset:this.getProperty("dh")}),[[this.factory.create("mml",Q)],!0];case"horizontal":return[[this.factory.create("mml",this.getProperty("left")),e,this.factory.create("mml",this.getProperty("right"))],!0]}}return t.prototype.checkItem.call(this,e)},e}(h.BaseItem);e.PositionItem=_;var S=function(t){function e(){return null!==t&&t.apply(this,arguments)||this}return r(e,t),Object.defineProperty(e.prototype,"kind",{get:function(){return"cell"},enumerable:!1,configurable:!0}),Object.defineProperty(e.prototype,"isClose",{get:function(){return!0},enumerable:!1,configurable:!0}),e}(h.BaseItem);e.CellItem=S;var w=function(t){function e(){return null!==t&&t.apply(this,arguments)||this}return r(e,t),Object.defineProperty(e.prototype,"isFinal",{get:function(){return!0},enumerable:!1,configurable:!0}),Object.defineProperty(e.prototype,"kind",{get:function(){return"mml"},enumerable:!1,configurable:!0}),e}(h.BaseItem);e.MmlItem=w;var E=function(t){function e(){return null!==t&&t.apply(this,arguments)||this}return r(e,t),Object.defineProperty(e.prototype,"kind",{get:function(){return"fn"},enumerable:!1,configurable:!0}),e.prototype.checkItem=function(e){var Q=this.First;if(Q){if(e.isOpen)return h.BaseItem.success;if(!e.isKind("fn")){var T=e.First;if(!e.isKind("mml")||!T)return[[Q,e],!0];if(p.default.isType(T,"mstyle")&&T.childNodes.length&&p.default.isType(T.childNodes[0].childNodes[0],"mspace")||p.default.isType(T,"mspace"))return[[Q,e],!0];p.default.isEmbellished(T)&&(T=p.default.getCoreMO(T));var r=p.default.getForm(T);if(null!=r&&[0,0,1,1,0,1,1,0,0,0][r[2]])return[[Q,e],!0]}return[[Q,this.create("token","mo",{texClass:l.TEXCLASS.NONE},s.entities.ApplyFunction),e],!0]}return t.prototype.checkItem.apply(this,arguments)},e}(h.BaseItem);e.FnItem=E;var C=function(t){function e(){var e=null!==t&&t.apply(this,arguments)||this;return e.remap=a.MapHandler.getMap("not_remap"),e}return r(e,t),Object.defineProperty(e.prototype,"kind",{get:function(){return"not"},enumerable:!1,configurable:!0}),e.prototype.checkItem=function(t){var e,Q,T;if(t.isKind("open")||t.isKind("left"))return h.BaseItem.success;if(t.isKind("mml")&&(p.default.isType(t.First,"mo")||p.default.isType(t.First,"mi")||p.default.isType(t.First,"mtext"))&&(e=t.First,1===(Q=p.default.getText(e)).length&&!p.default.getProperty(e,"movesupsub")&&1===p.default.getChildren(e).length))return this.remap.contains(Q)?(T=this.create("text",this.remap.lookup(Q).char),p.default.setChild(e,0,T)):(T=this.create("text","̸"),p.default.appendChildren(e,[T])),[[t],!0];T=this.create("text","⧸");var r=this.create("node","mtext",[],{},T),n=this.create("node","mpadded",[r],{width:0});return[[e=this.create("node","TeXAtom",[n],{texClass:l.TEXCLASS.REL}),t],!0]},e}(h.BaseItem);e.NotItem=C;var A=function(t){function e(){return null!==t&&t.apply(this,arguments)||this}return r(e,t),Object.defineProperty(e.prototype,"kind",{get:function(){return"nonscript"},enumerable:!1,configurable:!0}),e.prototype.checkItem=function(t){if(t.isKind("mml")&&1===t.Size()){var e=t.First;if(e.isKind("mstyle")&&e.notParent&&(e=p.default.getChildren(p.default.getChildren(e)[0])[0]),e.isKind("mspace")){if(e!==t.First){var Q=this.create("node","mrow",[t.Pop()]);t.Push(Q)}this.factory.configuration.addNode("nonscript",t.First)}}return[[t],!0]},e}(h.BaseItem);e.NonscriptItem=A;var P=function(t){function e(){return null!==t&&t.apply(this,arguments)||this}return r(e,t),Object.defineProperty(e.prototype,"kind",{get:function(){return"dots"},enumerable:!1,configurable:!0}),e.prototype.checkItem=function(t){if(t.isKind("open")||t.isKind("left"))return h.BaseItem.success;var e=this.getProperty("ldots"),Q=t.First;if(t.isKind("mml")&&p.default.isEmbellished(Q)){var T=p.default.getTexClass(p.default.getCoreMO(Q));T!==l.TEXCLASS.BIN&&T!==l.TEXCLASS.REL||(e=this.getProperty("cdots"))}return[[e,t],!0]},e}(h.BaseItem);e.DotsItem=P;var k=function(t){function e(){var e=null!==t&&t.apply(this,arguments)||this;return e.table=[],e.row=[],e.frame=[],e.hfill=[],e.arraydef={},e.dashed=!1,e}return r(e,t),Object.defineProperty(e.prototype,"kind",{get:function(){return"array"},enumerable:!1,configurable:!0}),Object.defineProperty(e.prototype,"isOpen",{get:function(){return!0},enumerable:!1,configurable:!0}),Object.defineProperty(e.prototype,"copyEnv",{get:function(){return!1},enumerable:!1,configurable:!0}),e.prototype.checkItem=function(e){if(e.isClose&&!e.isKind("over")){if(e.getProperty("isEntry"))return this.EndEntry(),this.clearEnv(),h.BaseItem.fail;if(e.getProperty("isCR"))return this.EndEntry(),this.EndRow(),this.clearEnv(),h.BaseItem.fail;this.EndTable(),this.clearEnv();var Q=this.factory.create("mml",this.createMml());if(this.getProperty("requireClose")){if(e.isKind("close"))return[[Q],!0];throw new c.default("MissingCloseBrace","Missing close brace")}return[[Q,e],!0]}return t.prototype.checkItem.call(this,e)},e.prototype.createMml=function(){var t=this.arraydef.scriptlevel;delete this.arraydef.scriptlevel;var e=this.create("node","mtable",this.table,this.arraydef);return t&&e.setProperty("scriptlevel",t),4===this.frame.length?p.default.setAttribute(e,"frame",this.dashed?"dashed":"solid"):this.frame.length&&(this.arraydef.rowlines&&(this.arraydef.rowlines=this.arraydef.rowlines.replace(/none( none)+$/,"none")),p.default.setAttribute(e,"frame",""),e=this.create("node","menclose",[e],{notation:this.frame.join(" ")}),"none"===(this.arraydef.columnlines||"none")&&"none"===(this.arraydef.rowlines||"none")||p.default.setAttribute(e,"data-padding",0)),(this.getProperty("open")||this.getProperty("close"))&&(e=u.default.fenced(this.factory.configuration,this.getProperty("open"),e,this.getProperty("close"))),e},e.prototype.EndEntry=function(){var t=this.create("node","mtd",this.nodes);this.hfill.length&&(0===this.hfill[0]&&p.default.setAttribute(t,"columnalign","right"),this.hfill[this.hfill.length-1]===this.Size()&&p.default.setAttribute(t,"columnalign",p.default.getAttribute(t,"columnalign")?"center":"left")),this.row.push(t),this.Clear(),this.hfill=[]},e.prototype.EndRow=function(){var t;this.getProperty("isNumbered")&&3===this.row.length?(this.row.unshift(this.row.pop()),t=this.create("node","mlabeledtr",this.row)):t=this.create("node","mtr",this.row),this.table.push(t),this.row=[]},e.prototype.EndTable=function(){(this.Size()||this.row.length)&&(this.EndEntry(),this.EndRow()),this.checkLines()},e.prototype.checkLines=function(){if(this.arraydef.rowlines){var t=this.arraydef.rowlines.split(/ /);t.length===this.table.length?(this.frame.push("bottom"),t.pop(),this.arraydef.rowlines=t.join(" ")):t.length<this.table.length-1&&(this.arraydef.rowlines+=" none")}if(this.getProperty("rowspacing")){for(var e=this.arraydef.rowspacing.split(/ /);e.length<this.table.length;)e.push(this.getProperty("rowspacing")+"em");this.arraydef.rowspacing=e.join(" ")}},e.prototype.addRowSpacing=function(t){if(this.arraydef.rowspacing){var e=this.arraydef.rowspacing.split(/ /);if(!this.getProperty("rowspacing")){var Q=u.default.dimen2em(e[0]);this.setProperty("rowspacing",Q)}for(var T=this.getProperty("rowspacing");e.length<this.table.length;)e.push(u.default.Em(T));e[this.table.length-1]=u.default.Em(Math.max(0,T+u.default.dimen2em(t))),this.arraydef.rowspacing=e.join(" ")}},e}(h.BaseItem);e.ArrayItem=k;var N=function(t){function e(e){for(var Q=[],T=1;T<arguments.length;T++)Q[T-1]=arguments[T];var r=t.call(this,e)||this;return r.maxrow=0,r.factory.configuration.tags.start(Q[0],Q[2],Q[1]),r}return r(e,t),Object.defineProperty(e.prototype,"kind",{get:function(){return"eqnarray"},enumerable:!1,configurable:!0}),e.prototype.EndEntry=function(){this.row.length&&u.default.fixInitialMO(this.factory.configuration,this.nodes);var t=this.create("node","mtd",this.nodes);this.row.push(t),this.Clear()},e.prototype.EndRow=function(){this.row.length>this.maxrow&&(this.maxrow=this.row.length);var t="mtr",e=this.factory.configuration.tags.getTag();e&&(this.row=[e].concat(this.row),t="mlabeledtr"),this.factory.configuration.tags.clearTag();var Q=this.create("node",t,this.row);this.table.push(Q),this.row=[]},e.prototype.EndTable=function(){t.prototype.EndTable.call(this),this.factory.configuration.tags.end(),this.extendArray("columnalign",this.maxrow),this.extendArray("columnwidth",this.maxrow),this.extendArray("columnspacing",this.maxrow-1)},e.prototype.extendArray=function(t,e){if(this.arraydef[t]){var Q=this.arraydef[t].split(/ /),T=o([],n(Q),!1);if(T.length>1){for(;T.length<e;)T.push.apply(T,o([],n(Q),!1));this.arraydef[t]=T.slice(0,e).join(" ")}}},e}(k);e.EqnArrayItem=N;var I=function(t){function e(e){for(var Q=[],T=1;T<arguments.length;T++)Q[T-1]=arguments[T];var r=t.call(this,e)||this;return r.factory.configuration.tags.start("equation",!0,Q[0]),r}return r(e,t),Object.defineProperty(e.prototype,"kind",{get:function(){return"equation"},enumerable:!1,configurable:!0}),Object.defineProperty(e.prototype,"isOpen",{get:function(){return!0},enumerable:!1,configurable:!0}),e.prototype.checkItem=function(e){if(e.isKind("end")){var Q=this.toMml(),T=this.factory.configuration.tags.getTag();return this.factory.configuration.tags.end(),[[T?this.factory.configuration.tags.enTag(Q,T):Q,e],!0]}if(e.isKind("stop"))throw new c.default("EnvMissingEnd","Missing \\end{%1}",this.getName());return t.prototype.checkItem.call(this,e)},e}(h.BaseItem);e.EquationItem=I},41393:function(t,e,Q){var T=this&&this.__createBinding||(Object.create?function(t,e,Q,T){void 0===T&&(T=Q);var r=Object.getOwnPropertyDescriptor(e,Q);r&&!("get"in r?!e.__esModule:r.writable||r.configurable)||(r={enumerable:!0,get:function(){return e[Q]}}),Object.defineProperty(t,T,r)}:function(t,e,Q,T){void 0===T&&(T=Q),t[T]=e[Q]}),r=this&&this.__setModuleDefault||(Object.create?function(t,e){Object.defineProperty(t,"default",{enumerable:!0,value:e})}:function(t,e){t.default=e}),n=this&&this.__importStar||function(t){if(t&&t.__esModule)return t;var e={};if(null!=t)for(var Q in t)"default"!==Q&&Object.prototype.hasOwnProperty.call(t,Q)&&T(e,t,Q);return r(e,t),e},o=this&&this.__importDefault||function(t){return t&&t.__esModule?t:{default:t}};Object.defineProperty(e,"__esModule",{value:!0});var i=n(Q(81279)),a=Q(35803),s=o(Q(87486)),l=o(Q(54222)),c=o(Q(37854)),u=Q(4125),p=Q(29244);new i.RegExpMap("letter",l.default.variable,/[a-z]/i),new i.RegExpMap("digit",l.default.digit,/[0-9.,]/),new i.RegExpMap("command",l.default.controlSequence,/^\\/),new i.MacroMap("special",{"{":"Open","}":"Close","~":"Tilde","^":"Superscript",_:"Subscript"," ":"Space","\t":"Space","\r":"Space","\n":"Space","'":"Prime","%":"Comment","&":"Entry","#":"Hash"," ":"Space","’":"Prime"},s.default),new i.CharacterMap("mathchar0mi",l.default.mathchar0mi,{alpha:"α",beta:"β",gamma:"γ",delta:"δ",epsilon:"ϵ",zeta:"ζ",eta:"η",theta:"θ",iota:"ι",kappa:"κ",lambda:"λ",mu:"μ",nu:"ν",xi:"ξ",omicron:"ο",pi:"π",rho:"ρ",sigma:"σ",tau:"τ",upsilon:"υ",phi:"ϕ",chi:"χ",psi:"ψ",omega:"ω",varepsilon:"ε",vartheta:"ϑ",varpi:"ϖ",varrho:"ϱ",varsigma:"ς",varphi:"φ",S:["§",{mathvariant:a.TexConstant.Variant.NORMAL}],aleph:["ℵ",{mathvariant:a.TexConstant.Variant.NORMAL}],hbar:["ℏ",{variantForm:!0}],imath:"ı",jmath:"ȷ",ell:"ℓ",wp:["℘",{mathvariant:a.TexConstant.Variant.NORMAL}],Re:["ℜ",{mathvariant:a.TexConstant.Variant.NORMAL}],Im:["ℑ",{mathvariant:a.TexConstant.Variant.NORMAL}],partial:["∂",{mathvariant:a.TexConstant.Variant.ITALIC}],infty:["∞",{mathvariant:a.TexConstant.Variant.NORMAL}],prime:["′",{variantForm:!0}],emptyset:["∅",{mathvariant:a.TexConstant.Variant.NORMAL}],nabla:["∇",{mathvariant:a.TexConstant.Variant.NORMAL}],top:["⊤",{mathvariant:a.TexConstant.Variant.NORMAL}],bot:["⊥",{mathvariant:a.TexConstant.Variant.NORMAL}],angle:["∠",{mathvariant:a.TexConstant.Variant.NORMAL}],triangle:["△",{mathvariant:a.TexConstant.Variant.NORMAL}],backslash:["∖",{mathvariant:a.TexConstant.Variant.NORMAL}],forall:["∀",{mathvariant:a.TexConstant.Variant.NORMAL}],exists:["∃",{mathvariant:a.TexConstant.Variant.NORMAL}],neg:["¬",{mathvariant:a.TexConstant.Variant.NORMAL}],lnot:["¬",{mathvariant:a.TexConstant.Variant.NORMAL}],flat:["♭",{mathvariant:a.TexConstant.Variant.NORMAL}],natural:["♮",{mathvariant:a.TexConstant.Variant.NORMAL}],sharp:["♯",{mathvariant:a.TexConstant.Variant.NORMAL}],clubsuit:["♣",{mathvariant:a.TexConstant.Variant.NORMAL}],diamondsuit:["♢",{mathvariant:a.TexConstant.Variant.NORMAL}],heartsuit:["♡",{mathvariant:a.TexConstant.Variant.NORMAL}],spadesuit:["♠",{mathvariant:a.TexConstant.Variant.NORMAL}]}),new i.CharacterMap("mathchar0mo",l.default.mathchar0mo,{surd:"√",coprod:["∐",{texClass:u.TEXCLASS.OP,movesupsub:!0}],bigvee:["⋁",{texClass:u.TEXCLASS.OP,movesupsub:!0}],bigwedge:["⋀",{texClass:u.TEXCLASS.OP,movesupsub:!0}],biguplus:["⨄",{texClass:u.TEXCLASS.OP,movesupsub:!0}],bigcap:["⋂",{texClass:u.TEXCLASS.OP,movesupsub:!0}],bigcup:["⋃",{texClass:u.TEXCLASS.OP,movesupsub:!0}],int:["∫",{texClass:u.TEXCLASS.OP}],intop:["∫",{texClass:u.TEXCLASS.OP,movesupsub:!0,movablelimits:!0}],iint:["∬",{texClass:u.TEXCLASS.OP}],iiint:["∭",{texClass:u.TEXCLASS.OP}],prod:["∏",{texClass:u.TEXCLASS.OP,movesupsub:!0}],sum:["∑",{texClass:u.TEXCLASS.OP,movesupsub:!0}],bigotimes:["⨂",{texClass:u.TEXCLASS.OP,movesupsub:!0}],bigoplus:["⨁",{texClass:u.TEXCLASS.OP,movesupsub:!0}],bigodot:["⨀",{texClass:u.TEXCLASS.OP,movesupsub:!0}],oint:["∮",{texClass:u.TEXCLASS.OP}],bigsqcup:["⨆",{texClass:u.TEXCLASS.OP,movesupsub:!0}],smallint:["∫",{largeop:!1}],triangleleft:"◃",triangleright:"▹",bigtriangleup:"△",bigtriangledown:"▽",wedge:"∧",land:"∧",vee:"∨",lor:"∨",cap:"∩",cup:"∪",ddagger:"‡",dagger:"†",sqcap:"⊓",sqcup:"⊔",uplus:"⊎",amalg:"⨿",diamond:"⋄",bullet:"∙",wr:"≀",div:"÷",divsymbol:"÷",odot:["⊙",{largeop:!1}],oslash:["⊘",{largeop:!1}],otimes:["⊗",{largeop:!1}],ominus:["⊖",{largeop:!1}],oplus:["⊕",{largeop:!1}],mp:"∓",pm:"±",circ:"∘",bigcirc:"◯",setminus:"∖",cdot:"⋅",ast:"∗",times:"×",star:"⋆",propto:"∝",sqsubseteq:"⊑",sqsupseteq:"⊒",parallel:"∥",mid:"∣",dashv:"⊣",vdash:"⊢",leq:"≤",le:"≤",geq:"≥",ge:"≥",lt:"<",gt:">",succ:"≻",prec:"≺",approx:"≈",succeq:"⪰",preceq:"⪯",supset:"⊃",subset:"⊂",supseteq:"⊇",subseteq:"⊆",in:"∈",ni:"∋",notin:"∉",owns:"∋",gg:"≫",ll:"≪",sim:"∼",simeq:"≃",perp:"⊥",equiv:"≡",asymp:"≍",smile:"⌣",frown:"⌢",ne:"≠",neq:"≠",cong:"≅",doteq:"≐",bowtie:"⋈",models:"⊨",notChar:"⧸",Leftrightarrow:"⇔",Leftarrow:"⇐",Rightarrow:"⇒",leftrightarrow:"↔",leftarrow:"←",gets:"←",rightarrow:"→",to:["→",{accent:!1}],mapsto:"↦",leftharpoonup:"↼",leftharpoondown:"↽",rightharpoonup:"⇀",rightharpoondown:"⇁",nearrow:"↗",searrow:"↘",nwarrow:"↖",swarrow:"↙",rightleftharpoons:"⇌",hookrightarrow:"↪",hookleftarrow:"↩",longleftarrow:"⟵",Longleftarrow:"⟸",longrightarrow:"⟶",Longrightarrow:"⟹",Longleftrightarrow:"⟺",longleftrightarrow:"⟷",longmapsto:"⟼",ldots:"…",cdots:"⋯",vdots:"⋮",ddots:"⋱",dotsc:"…",dotsb:"⋯",dotsm:"⋯",dotsi:"⋯",dotso:"…",ldotp:[".",{texClass:u.TEXCLASS.PUNCT}],cdotp:["⋅",{texClass:u.TEXCLASS.PUNCT}],colon:[":",{texClass:u.TEXCLASS.PUNCT}]}),new i.CharacterMap("mathchar7",l.default.mathchar7,{Gamma:"Γ",Delta:"Δ",Theta:"Θ",Lambda:"Λ",Xi:"Ξ",Pi:"Π",Sigma:"Σ",Upsilon:"Υ",Phi:"Φ",Psi:"Ψ",Omega:"Ω",_:"_","#":"#",$:"$","%":"%","&":"&",And:"&"}),new i.DelimiterMap("delimiter",l.default.delimiter,{"(":"(",")":")","[":"[","]":"]","<":"⟨",">":"⟩","\\lt":"⟨","\\gt":"⟩","/":"/","|":["|",{texClass:u.TEXCLASS.ORD}],".":"","\\\\":"\\","\\lmoustache":"⎰","\\rmoustache":"⎱","\\lgroup":"⟮","\\rgroup":"⟯","\\arrowvert":"⏐","\\Arrowvert":"‖","\\bracevert":"⎪","\\Vert":["‖",{texClass:u.TEXCLASS.ORD}],"\\|":["‖",{texClass:u.TEXCLASS.ORD}],"\\vert":["|",{texClass:u.TEXCLASS.ORD}],"\\uparrow":"↑","\\downarrow":"↓","\\updownarrow":"↕","\\Uparrow":"⇑","\\Downarrow":"⇓","\\Updownarrow":"⇕","\\backslash":"\\","\\rangle":"⟩","\\langle":"⟨","\\rbrace":"}","\\lbrace":"{","\\}":"}","\\{":"{","\\rceil":"⌉","\\lceil":"⌈","\\rfloor":"⌋","\\lfloor":"⌊","\\lbrack":"[","\\rbrack":"]"}),new i.CommandMap("macros",{displaystyle:["SetStyle","D",!0,0],textstyle:["SetStyle","T",!1,0],scriptstyle:["SetStyle","S",!1,1],scriptscriptstyle:["SetStyle","SS",!1,2],rm:["SetFont",a.TexConstant.Variant.NORMAL],mit:["SetFont",a.TexConstant.Variant.ITALIC],oldstyle:["SetFont",a.TexConstant.Variant.OLDSTYLE],cal:["SetFont",a.TexConstant.Variant.CALLIGRAPHIC],it:["SetFont",a.TexConstant.Variant.MATHITALIC],bf:["SetFont",a.TexConstant.Variant.BOLD],bbFont:["SetFont",a.TexConstant.Variant.DOUBLESTRUCK],scr:["SetFont",a.TexConstant.Variant.SCRIPT],frak:["SetFont",a.TexConstant.Variant.FRAKTUR],sf:["SetFont",a.TexConstant.Variant.SANSSERIF],tt:["SetFont",a.TexConstant.Variant.MONOSPACE],mathrm:["MathFont",a.TexConstant.Variant.NORMAL],mathup:["MathFont",a.TexConstant.Variant.NORMAL],mathnormal:["MathFont",""],mathbf:["MathFont",a.TexConstant.Variant.BOLD],mathbfup:["MathFont",a.TexConstant.Variant.BOLD],mathit:["MathFont",a.TexConstant.Variant.MATHITALIC],mathbfit:["MathFont",a.TexConstant.Variant.BOLDITALIC],mathbb:["MathFont",a.TexConstant.Variant.DOUBLESTRUCK],Bbb:["MathFont",a.TexConstant.Variant.DOUBLESTRUCK],mathfrak:["MathFont",a.TexConstant.Variant.FRAKTUR],mathbffrak:["MathFont",a.TexConstant.Variant.BOLDFRAKTUR],mathscr:["MathFont",a.TexConstant.Variant.SCRIPT],mathbfscr:["MathFont",a.TexConstant.Variant.BOLDSCRIPT],mathsf:["MathFont",a.TexConstant.Variant.SANSSERIF],mathsfup:["MathFont",a.TexConstant.Variant.SANSSERIF],mathbfsf:["MathFont",a.TexConstant.Variant.BOLDSANSSERIF],mathbfsfup:["MathFont",a.TexConstant.Variant.BOLDSANSSERIF],mathsfit:["MathFont",a.TexConstant.Variant.SANSSERIFITALIC],mathbfsfit:["MathFont",a.TexConstant.Variant.SANSSERIFBOLDITALIC],mathtt:["MathFont",a.TexConstant.Variant.MONOSPACE],mathcal:["MathFont",a.TexConstant.Variant.CALLIGRAPHIC],mathbfcal:["MathFont",a.TexConstant.Variant.BOLDCALLIGRAPHIC],symrm:["MathFont",a.TexConstant.Variant.NORMAL],symup:["MathFont",a.TexConstant.Variant.NORMAL],symnormal:["MathFont",""],symbf:["MathFont",a.TexConstant.Variant.BOLD],symbfup:["MathFont",a.TexConstant.Variant.BOLD],symit:["MathFont",a.TexConstant.Variant.ITALIC],symbfit:["MathFont",a.TexConstant.Variant.BOLDITALIC],symbb:["MathFont",a.TexConstant.Variant.DOUBLESTRUCK],symfrak:["MathFont",a.TexConstant.Variant.FRAKTUR],symbffrak:["MathFont",a.TexConstant.Variant.BOLDFRAKTUR],symscr:["MathFont",a.TexConstant.Variant.SCRIPT],symbfscr:["MathFont",a.TexConstant.Variant.BOLDSCRIPT],symsf:["MathFont",a.TexConstant.Variant.SANSSERIF],symsfup:["MathFont",a.TexConstant.Variant.SANSSERIF],symbfsf:["MathFont",a.TexConstant.Variant.BOLDSANSSERIF],symbfsfup:["MathFont",a.TexConstant.Variant.BOLDSANSSERIF],symsfit:["MathFont",a.TexConstant.Variant.SANSSERIFITALIC],symbfsfit:["MathFont",a.TexConstant.Variant.SANSSERIFBOLDITALIC],symtt:["MathFont",a.TexConstant.Variant.MONOSPACE],symcal:["MathFont",a.TexConstant.Variant.CALLIGRAPHIC],symbfcal:["MathFont",a.TexConstant.Variant.BOLDCALLIGRAPHIC],textrm:["HBox",null,a.TexConstant.Variant.NORMAL],textup:["HBox",null,a.TexConstant.Variant.NORMAL],textnormal:["HBox"],textit:["HBox",null,a.TexConstant.Variant.ITALIC],textbf:["HBox",null,a.TexConstant.Variant.BOLD],textsf:["HBox",null,a.TexConstant.Variant.SANSSERIF],texttt:["HBox",null,a.TexConstant.Variant.MONOSPACE],tiny:["SetSize",.5],Tiny:["SetSize",.6],scriptsize:["SetSize",.7],small:["SetSize",.85],normalsize:["SetSize",1],large:["SetSize",1.2],Large:["SetSize",1.44],LARGE:["SetSize",1.73],huge:["SetSize",2.07],Huge:["SetSize",2.49],arcsin:"NamedFn",arccos:"NamedFn",arctan:"NamedFn",arg:"NamedFn",cos:"NamedFn",cosh:"NamedFn",cot:"NamedFn",coth:"NamedFn",csc:"NamedFn",deg:"NamedFn",det:"NamedOp",dim:"NamedFn",exp:"NamedFn",gcd:"NamedOp",hom:"NamedFn",inf:"NamedOp",ker:"NamedFn",lg:"NamedFn",lim:"NamedOp",liminf:["NamedOp","lim&thinsp;inf"],limsup:["NamedOp","lim&thinsp;sup"],ln:"NamedFn",log:"NamedFn",max:"NamedOp",min:"NamedOp",Pr:"NamedOp",sec:"NamedFn",sin:"NamedFn",sinh:"NamedFn",sup:"NamedOp",tan:"NamedFn",tanh:"NamedFn",limits:["Limits",1],nolimits:["Limits",0],overline:["UnderOver","2015"],underline:["UnderOver","2015"],overbrace:["UnderOver","23DE",1],underbrace:["UnderOver","23DF",1],overparen:["UnderOver","23DC"],underparen:["UnderOver","23DD"],overrightarrow:["UnderOver","2192"],underrightarrow:["UnderOver","2192"],overleftarrow:["UnderOver","2190"],underleftarrow:["UnderOver","2190"],overleftrightarrow:["UnderOver","2194"],underleftrightarrow:["UnderOver","2194"],overset:"Overset",underset:"Underset",overunderset:"Overunderset",stackrel:["Macro","\\mathrel{\\mathop{#2}\\limits^{#1}}",2],stackbin:["Macro","\\mathbin{\\mathop{#2}\\limits^{#1}}",2],over:"Over",overwithdelims:"Over",atop:"Over",atopwithdelims:"Over",above:"Over",abovewithdelims:"Over",brace:["Over","{","}"],brack:["Over","[","]"],choose:["Over","(",")"],frac:"Frac",sqrt:"Sqrt",root:"Root",uproot:["MoveRoot","upRoot"],leftroot:["MoveRoot","leftRoot"],left:"LeftRight",right:"LeftRight",middle:"LeftRight",llap:"Lap",rlap:"Lap",raise:"RaiseLower",lower:"RaiseLower",moveleft:"MoveLeftRight",moveright:"MoveLeftRight",",":["Spacer",p.MATHSPACE.thinmathspace],":":["Spacer",p.MATHSPACE.mediummathspace],">":["Spacer",p.MATHSPACE.mediummathspace],";":["Spacer",p.MATHSPACE.thickmathspace],"!":["Spacer",p.MATHSPACE.negativethinmathspace],enspace:["Spacer",.5],quad:["Spacer",1],qquad:["Spacer",2],thinspace:["Spacer",p.MATHSPACE.thinmathspace],negthinspace:["Spacer",p.MATHSPACE.negativethinmathspace],hskip:"Hskip",hspace:"Hskip",kern:"Hskip",mskip:"Hskip",mspace:"Hskip",mkern:"Hskip",rule:"rule",Rule:["Rule"],Space:["Rule","blank"],nonscript:"Nonscript",big:["MakeBig",u.TEXCLASS.ORD,.85],Big:["MakeBig",u.TEXCLASS.ORD,1.15],bigg:["MakeBig",u.TEXCLASS.ORD,1.45],Bigg:["MakeBig",u.TEXCLASS.ORD,1.75],bigl:["MakeBig",u.TEXCLASS.OPEN,.85],Bigl:["MakeBig",u.TEXCLASS.OPEN,1.15],biggl:["MakeBig",u.TEXCLASS.OPEN,1.45],Biggl:["MakeBig",u.TEXCLASS.OPEN,1.75],bigr:["MakeBig",u.TEXCLASS.CLOSE,.85],Bigr:["MakeBig",u.TEXCLASS.CLOSE,1.15],biggr:["MakeBig",u.TEXCLASS.CLOSE,1.45],Biggr:["MakeBig",u.TEXCLASS.CLOSE,1.75],bigm:["MakeBig",u.TEXCLASS.REL,.85],Bigm:["MakeBig",u.TEXCLASS.REL,1.15],biggm:["MakeBig",u.TEXCLASS.REL,1.45],Biggm:["MakeBig",u.TEXCLASS.REL,1.75],mathord:["TeXAtom",u.TEXCLASS.ORD],mathop:["TeXAtom",u.TEXCLASS.OP],mathopen:["TeXAtom",u.TEXCLASS.OPEN],mathclose:["TeXAtom",u.TEXCLASS.CLOSE],mathbin:["TeXAtom",u.TEXCLASS.BIN],mathrel:["TeXAtom",u.TEXCLASS.REL],mathpunct:["TeXAtom",u.TEXCLASS.PUNCT],mathinner:["TeXAtom",u.TEXCLASS.INNER],vcenter:["TeXAtom",u.TEXCLASS.VCENTER],buildrel:"BuildRel",hbox:["HBox",0],text:"HBox",mbox:["HBox",0],fbox:"FBox",boxed:["Macro","\\fbox{$\\displaystyle{#1}$}",1],framebox:"FrameBox",strut:"Strut",mathstrut:["Macro","\\vphantom{(}"],phantom:"Phantom",vphantom:["Phantom",1,0],hphantom:["Phantom",0,1],smash:"Smash",acute:["Accent","00B4"],grave:["Accent","0060"],ddot:["Accent","00A8"],tilde:["Accent","007E"],bar:["Accent","00AF"],breve:["Accent","02D8"],check:["Accent","02C7"],hat:["Accent","005E"],vec:["Accent","2192"],dot:["Accent","02D9"],widetilde:["Accent","007E",1],widehat:["Accent","005E",1],matrix:"Matrix",array:"Matrix",pmatrix:["Matrix","(",")"],cases:["Matrix","{","","left left",null,".1em",null,!0],eqalign:["Matrix",null,null,"right left",(0,p.em)(p.MATHSPACE.thickmathspace),".5em","D"],displaylines:["Matrix",null,null,"center",null,".5em","D"],cr:"Cr","\\":"CrLaTeX",newline:["CrLaTeX",!0],hline:["HLine","solid"],hdashline:["HLine","dashed"],eqalignno:["Matrix",null,null,"right left",(0,p.em)(p.MATHSPACE.thickmathspace),".5em","D",null,"right"],leqalignno:["Matrix",null,null,"right left",(0,p.em)(p.MATHSPACE.thickmathspace),".5em","D",null,"left"],hfill:"HFill",hfil:"HFill",hfilll:"HFill",bmod:["Macro",'\\mmlToken{mo}[lspace="thickmathspace" rspace="thickmathspace"]{mod}'],pmod:["Macro","\\pod{\\mmlToken{mi}{mod}\\kern 6mu #1}",1],mod:["Macro","\\mathchoice{\\kern18mu}{\\kern12mu}{\\kern12mu}{\\kern12mu}\\mmlToken{mi}{mod}\\,\\,#1",1],pod:["Macro","\\mathchoice{\\kern18mu}{\\kern8mu}{\\kern8mu}{\\kern8mu}(#1)",1],iff:["Macro","\\;\\Longleftrightarrow\\;"],skew:["Macro","{{#2{#3\\mkern#1mu}\\mkern-#1mu}{}}",3],pmb:["Macro","\\rlap{#1}\\kern1px{#1}",1],TeX:["Macro","T\\kern-.14em\\lower.5ex{E}\\kern-.115em X"],LaTeX:["Macro","L\\kern-.325em\\raise.21em{\\scriptstyle{A}}\\kern-.17em\\TeX"]," ":["Macro","\\text{ }"],not:"Not",dots:"Dots",space:"Tilde"," ":"Tilde",begin:"BeginEnd",end:"BeginEnd",label:"HandleLabel",ref:"HandleRef",nonumber:"HandleNoTag",mathchoice:"MathChoice",mmlToken:"MmlToken"},s.default),new i.EnvironmentMap("environment",l.default.environment,{array:["AlignedArray"],equation:["Equation",null,!0],eqnarray:["EqnArray",null,!0,!0,"rcl",c.default.cols(0,p.MATHSPACE.thickmathspace),".5em"]},s.default),new i.CharacterMap("not_remap",null,{"←":"↚","→":"↛","↔":"↮","⇐":"⇍","⇒":"⇏","⇔":"⇎","∈":"∉","∋":"∌","∣":"∤","∥":"∦","∼":"≁","~":"≁","≃":"≄","≅":"≇","≈":"≉","≍":"≭","=":"≠","≡":"≢","<":"≮",">":"≯","≤":"≰","≥":"≱","≲":"≴","≳":"≵","≶":"≸","≷":"≹","≺":"⊀","≻":"⊁","⊂":"⊄","⊃":"⊅","⊆":"⊈","⊇":"⊉","⊢":"⊬","⊨":"⊭","⊩":"⊮","⊫":"⊯","≼":"⋠","≽":"⋡","⊑":"⋢","⊒":"⋣","⊲":"⋪","⊳":"⋫","⊴":"⋬","⊵":"⋭","∃":"∄"})},87486:function(t,e,Q){var T=this&&this.__assign||function(){return T=Object.assign||function(t){for(var e,Q=1,T=arguments.length;Q<T;Q++)for(var r in e=arguments[Q])Object.prototype.hasOwnProperty.call(e,r)&&(t[r]=e[r]);return t},T.apply(this,arguments)},r=this&&this.__createBinding||(Object.create?function(t,e,Q,T){void 0===T&&(T=Q);var r=Object.getOwnPropertyDescriptor(e,Q);r&&!("get"in r?!e.__esModule:r.writable||r.configurable)||(r={enumerable:!0,get:function(){return e[Q]}}),Object.defineProperty(t,T,r)}:function(t,e,Q,T){void 0===T&&(T=Q),t[T]=e[Q]}),n=this&&this.__setModuleDefault||(Object.create?function(t,e){Object.defineProperty(t,"default",{enumerable:!0,value:e})}:function(t,e){t.default=e}),o=this&&this.__importStar||function(t){if(t&&t.__esModule)return t;var e={};if(null!=t)for(var Q in t)"default"!==Q&&Object.prototype.hasOwnProperty.call(t,Q)&&r(e,t,Q);return n(e,t),e},i=this&&this.__read||function(t,e){var Q="function"==typeof Symbol&&t[Symbol.iterator];if(!Q)return t;var T,r,n=Q.call(t),o=[];try{for(;(void 0===e||e-- >0)&&!(T=n.next()).done;)o.push(T.value)}catch(t){r={error:t}}finally{try{T&&!T.done&&(Q=n.return)&&Q.call(n)}finally{if(r)throw r.error}}return o},a=this&&this.__importDefault||function(t){return t&&t.__esModule?t:{default:t}};Object.defineProperty(e,"__esModule",{value:!0});var s=o(Q(91352)),l=a(Q(86217)),c=a(Q(15184)),u=a(Q(89795)),p=Q(35803),h=a(Q(37854)),f=Q(4125),d=Q(90300),L=Q(29244),H=Q(85094),y=Q(84155),m={},v=1.2/.85,g={fontfamily:1,fontsize:1,fontweight:1,fontstyle:1,color:1,background:1,id:1,class:1,href:1,style:1};function b(t,e){var Q=t.stack.env,T=Q.inRoot;Q.inRoot=!0;var r=new u.default(e,Q,t.configuration),n=r.mml(),o=r.stack.global;if(o.leftRoot||o.upRoot){var i={};o.leftRoot&&(i.width=o.leftRoot),o.upRoot&&(i.voffset=o.upRoot,i.height=o.upRoot),n=t.create("node","mpadded",[n],i)}return Q.inRoot=T,n}m.Open=function(t,e){t.Push(t.itemFactory.create("open"))},m.Close=function(t,e){t.Push(t.itemFactory.create("close"))},m.Tilde=function(t,e){t.Push(t.create("token","mtext",{},H.entities.nbsp))},m.Space=function(t,e){},m.Superscript=function(t,e){var Q,T,r;t.GetNext().match(/\d/)&&(t.string=t.string.substr(0,t.i+1)+" "+t.string.substr(t.i+1));var n=t.stack.Top();n.isKind("prime")?(r=(Q=i(n.Peek(2),2))[0],T=Q[1],t.stack.Pop()):(r=t.stack.Prev())||(r=t.create("token","mi",{},""));var o=l.default.getProperty(r,"movesupsub"),a=l.default.isType(r,"msubsup")?r.sup:r.over;if(l.default.isType(r,"msubsup")&&!l.default.isType(r,"msup")&&l.default.getChildAt(r,r.sup)||l.default.isType(r,"munderover")&&!l.default.isType(r,"mover")&&l.default.getChildAt(r,r.over)&&!l.default.getProperty(r,"subsupOK"))throw new c.default("DoubleExponent","Double exponent: use braces to clarify");l.default.isType(r,"msubsup")&&!l.default.isType(r,"msup")||(o?((!l.default.isType(r,"munderover")||l.default.isType(r,"mover")||l.default.getChildAt(r,r.over))&&(r=t.create("node","munderover",[r],{movesupsub:!0})),a=r.over):a=(r=t.create("node","msubsup",[r])).sup),t.Push(t.itemFactory.create("subsup",r).setProperties({position:a,primes:T,movesupsub:o}))},m.Subscript=function(t,e){var Q,T,r;t.GetNext().match(/\d/)&&(t.string=t.string.substr(0,t.i+1)+" "+t.string.substr(t.i+1));var n=t.stack.Top();n.isKind("prime")?(r=(Q=i(n.Peek(2),2))[0],T=Q[1],t.stack.Pop()):(r=t.stack.Prev())||(r=t.create("token","mi",{},""));var o=l.default.getProperty(r,"movesupsub"),a=l.default.isType(r,"msubsup")?r.sub:r.under;if(l.default.isType(r,"msubsup")&&!l.default.isType(r,"msup")&&l.default.getChildAt(r,r.sub)||l.default.isType(r,"munderover")&&!l.default.isType(r,"mover")&&l.default.getChildAt(r,r.under)&&!l.default.getProperty(r,"subsupOK"))throw new c.default("DoubleSubscripts","Double subscripts: use braces to clarify");l.default.isType(r,"msubsup")&&!l.default.isType(r,"msup")||(o?((!l.default.isType(r,"munderover")||l.default.isType(r,"mover")||l.default.getChildAt(r,r.under))&&(r=t.create("node","munderover",[r],{movesupsub:!0})),a=r.under):a=(r=t.create("node","msubsup",[r])).sub),t.Push(t.itemFactory.create("subsup",r).setProperties({position:a,primes:T,movesupsub:o}))},m.Prime=function(t,e){var Q=t.stack.Prev();if(Q||(Q=t.create("node","mi")),l.default.isType(Q,"msubsup")&&!l.default.isType(Q,"msup")&&l.default.getChildAt(Q,Q.sup))throw new c.default("DoubleExponentPrime","Prime causes double exponent: use braces to clarify");var T="";t.i--;do{T+=H.entities.prime,t.i++,e=t.GetNext()}while("'"===e||e===H.entities.rsquo);T=["","′","″","‴","⁗"][T.length]||T;var r=t.create("token","mo",{variantForm:!0},T);t.Push(t.itemFactory.create("prime",Q,r))},m.Comment=function(t,e){for(;t.i<t.string.length&&"\n"!==t.string.charAt(t.i);)t.i++},m.Hash=function(t,e){throw new c.default("CantUseHash1","You can't use 'macro parameter character #' in math mode")},m.MathFont=function(t,e,Q){var r=t.GetArgument(e),n=new u.default(r,T(T({},t.stack.env),{font:Q,multiLetterIdentifiers:/^[a-zA-Z]+/,noAutoOP:!0}),t.configuration).mml();t.Push(t.create("node","TeXAtom",[n]))},m.SetFont=function(t,e,Q){t.stack.env.font=Q},m.SetStyle=function(t,e,Q,T,r){t.stack.env.style=Q,t.stack.env.level=r,t.Push(t.itemFactory.create("style").setProperty("styles",{displaystyle:T,scriptlevel:r}))},m.SetSize=function(t,e,Q){t.stack.env.size=Q,t.Push(t.itemFactory.create("style").setProperty("styles",{mathsize:(0,L.em)(Q)}))},m.Spacer=function(t,e,Q){var T=t.create("node","mspace",[],{width:(0,L.em)(Q)}),r=t.create("node","mstyle",[T],{scriptlevel:0});t.Push(r)},m.LeftRight=function(t,e){var Q=e.substr(1);t.Push(t.itemFactory.create(Q,t.GetDelimiter(e),t.stack.env.color))},m.NamedFn=function(t,e,Q){Q||(Q=e.substr(1));var T=t.create("token","mi",{texClass:f.TEXCLASS.OP},Q);t.Push(t.itemFactory.create("fn",T))},m.NamedOp=function(t,e,Q){Q||(Q=e.substr(1)),Q=Q.replace(/&thinsp;/," ");var T=t.create("token","mo",{movablelimits:!0,movesupsub:!0,form:p.TexConstant.Form.PREFIX,texClass:f.TEXCLASS.OP},Q);t.Push(T)},m.Limits=function(t,e,Q){var T=t.stack.Prev(!0);if(!T||l.default.getTexClass(l.default.getCoreMO(T))!==f.TEXCLASS.OP&&null==l.default.getProperty(T,"movesupsub"))throw new c.default("MisplacedLimits","%1 is allowed only on operators",t.currentCS);var r,n=t.stack.Top();l.default.isType(T,"munderover")&&!Q?(r=t.create("node","msubsup"),l.default.copyChildren(T,r),T=n.Last=r):l.default.isType(T,"msubsup")&&Q&&(r=t.create("node","munderover"),l.default.copyChildren(T,r),T=n.Last=r),l.default.setProperty(T,"movesupsub",!!Q),l.default.setProperties(l.default.getCoreMO(T),{movablelimits:!1}),(l.default.getAttribute(T,"movablelimits")||l.default.getProperty(T,"movablelimits"))&&l.default.setProperties(T,{movablelimits:!1})},m.Over=function(t,e,Q,T){var r=t.itemFactory.create("over").setProperty("name",t.currentCS);Q||T?(r.setProperty("open",Q),r.setProperty("close",T)):e.match(/withdelims$/)&&(r.setProperty("open",t.GetDelimiter(e)),r.setProperty("close",t.GetDelimiter(e))),e.match(/^\\above/)?r.setProperty("thickness",t.GetDimen(e)):(e.match(/^\\atop/)||Q||T)&&r.setProperty("thickness",0),t.Push(r)},m.Frac=function(t,e){var Q=t.ParseArg(e),T=t.ParseArg(e),r=t.create("node","mfrac",[Q,T]);t.Push(r)},m.Sqrt=function(t,e){var Q=t.GetBrackets(e),T=t.GetArgument(e);"\\frac"===T&&(T+="{"+t.GetArgument(T)+"}{"+t.GetArgument(T)+"}");var r=new u.default(T,t.stack.env,t.configuration).mml();r=Q?t.create("node","mroot",[r,b(t,Q)]):t.create("node","msqrt",[r]),t.Push(r)},m.Root=function(t,e){var Q=t.GetUpTo(e,"\\of"),T=t.ParseArg(e),r=t.create("node","mroot",[T,b(t,Q)]);t.Push(r)},m.MoveRoot=function(t,e,Q){if(!t.stack.env.inRoot)throw new c.default("MisplacedMoveRoot","%1 can appear only within a root",t.currentCS);if(t.stack.global[Q])throw new c.default("MultipleMoveRoot","Multiple use of %1",t.currentCS);var T=t.GetArgument(e);if(!T.match(/-?[0-9]+/))throw new c.default("IntegerArg","The argument to %1 must be an integer",t.currentCS);"-"!==(T=parseInt(T,10)/15+"em").substr(0,1)&&(T="+"+T),t.stack.global[Q]=T},m.Accent=function(t,e,Q,r){var n=t.ParseArg(e),o=T(T({},h.default.getFontDef(t)),{accent:!0,mathaccent:!0}),i=l.default.createEntity(Q),a=t.create("token","mo",o,i);l.default.setAttribute(a,"stretchy",!!r);var s=l.default.isEmbellished(n)?l.default.getCoreMO(n):n;(l.default.isType(s,"mo")||l.default.getProperty(s,"movablelimits"))&&l.default.setProperties(s,{movablelimits:!1});var c=t.create("node","munderover");l.default.setChild(c,0,n),l.default.setChild(c,1,null),l.default.setChild(c,2,a);var u=t.create("node","TeXAtom",[c]);t.Push(u)},m.UnderOver=function(t,e,Q,T){var r=l.default.createEntity(Q),n=t.create("token","mo",{stretchy:!0,accent:!0},r),o="o"===e.charAt(1)?"over":"under",i=t.ParseArg(e);t.Push(h.default.underOver(t,i,n,o,T))},m.Overset=function(t,e){var Q=t.ParseArg(e),T=t.ParseArg(e);h.default.checkMovableLimits(T),Q.isKind("mo")&&l.default.setAttribute(Q,"accent",!1);var r=t.create("node","mover",[T,Q]);t.Push(r)},m.Underset=function(t,e){var Q=t.ParseArg(e),T=t.ParseArg(e);h.default.checkMovableLimits(T),Q.isKind("mo")&&l.default.setAttribute(Q,"accent",!1);var r=t.create("node","munder",[T,Q],{accentunder:!1});t.Push(r)},m.Overunderset=function(t,e){var Q=t.ParseArg(e),T=t.ParseArg(e),r=t.ParseArg(e);h.default.checkMovableLimits(r),Q.isKind("mo")&&l.default.setAttribute(Q,"accent",!1),T.isKind("mo")&&l.default.setAttribute(T,"accent",!1);var n=t.create("node","munderover",[r,T,Q],{accent:!1,accentunder:!1});t.Push(n)},m.TeXAtom=function(t,e,Q){var T,r,n,o={texClass:Q};if(Q===f.TEXCLASS.OP){o.movesupsub=o.movablelimits=!0;var i=t.GetArgument(e),a=i.match(/^\s*\\rm\s+([a-zA-Z0-9 ]+)$/);a?(o.mathvariant=p.TexConstant.Variant.NORMAL,r=t.create("token","mi",o,a[1])):(n=new u.default(i,t.stack.env,t.configuration).mml(),r=t.create("node","TeXAtom",[n],o)),T=t.itemFactory.create("fn",r)}else n=t.ParseArg(e),T=t.create("node","TeXAtom",[n],o);t.Push(T)},m.MmlToken=function(t,e){var Q,T=t.GetArgument(e),r=t.GetBrackets(e,"").replace(/^\s+/,""),n=t.GetArgument(e),o={},i=[];try{Q=t.create("node",T)}catch(t){Q=null}if(!Q||!Q.isToken)throw new c.default("NotMathMLToken","%1 is not a token element",T);for(;""!==r;){var a=r.match(/^([a-z]+)\s*=\s*('[^']*'|"[^"]*"|[^ ,]*)\s*,?\s*/i);if(!a)throw new c.default("InvalidMathMLAttr","Invalid MathML attribute: %1",r);if(!Q.attributes.hasDefault(a[1])&&!g[a[1]])throw new c.default("UnknownAttrForElement","%1 is not a recognized attribute for %2",a[1],T);var s=h.default.MmlFilterAttribute(t,a[1],a[2].replace(/^(['"])(.*)\1$/,"$2"));s&&("true"===s.toLowerCase()?s=!0:"false"===s.toLowerCase()&&(s=!1),o[a[1]]=s,i.push(a[1])),r=r.substr(a[0].length)}i.length&&(o["mjx-keep-attrs"]=i.join(" "));var u=t.create("text",n);Q.appendChild(u),l.default.setProperties(Q,o),t.Push(Q)},m.Strut=function(t,e){var Q=t.create("node","mrow"),T=t.create("node","mpadded",[Q],{height:"8.6pt",depth:"3pt",width:0});t.Push(T)},m.Phantom=function(t,e,Q,T){var r=t.create("node","mphantom",[t.ParseArg(e)]);(Q||T)&&(r=t.create("node","mpadded",[r]),T&&(l.default.setAttribute(r,"height",0),l.default.setAttribute(r,"depth",0)),Q&&l.default.setAttribute(r,"width",0));var n=t.create("node","TeXAtom",[r]);t.Push(n)},m.Smash=function(t,e){var Q=h.default.trimSpaces(t.GetBrackets(e,"")),T=t.create("node","mpadded",[t.ParseArg(e)]);switch(Q){case"b":l.default.setAttribute(T,"depth",0);break;case"t":l.default.setAttribute(T,"height",0);break;default:l.default.setAttribute(T,"height",0),l.default.setAttribute(T,"depth",0)}var r=t.create("node","TeXAtom",[T]);t.Push(r)},m.Lap=function(t,e){var Q=t.create("node","mpadded",[t.ParseArg(e)],{width:0});"\\llap"===e&&l.default.setAttribute(Q,"lspace","-1width");var T=t.create("node","TeXAtom",[Q]);t.Push(T)},m.RaiseLower=function(t,e){var Q=t.GetDimen(e),T=t.itemFactory.create("position").setProperties({name:t.currentCS,move:"vertical"});"-"===Q.charAt(0)&&(Q=Q.slice(1),e="raise"===e.substr(1)?"\\lower":"\\raise"),"\\lower"===e?(T.setProperty("dh","-"+Q),T.setProperty("dd","+"+Q)):(T.setProperty("dh","+"+Q),T.setProperty("dd","-"+Q)),t.Push(T)},m.MoveLeftRight=function(t,e){var Q=t.GetDimen(e),T="-"===Q.charAt(0)?Q.slice(1):"-"+Q;if("\\moveleft"===e){var r=Q;Q=T,T=r}t.Push(t.itemFactory.create("position").setProperties({name:t.currentCS,move:"horizontal",left:t.create("node","mspace",[],{width:Q}),right:t.create("node","mspace",[],{width:T})}))},m.Hskip=function(t,e){var Q=t.create("node","mspace",[],{width:t.GetDimen(e)});t.Push(Q)},m.Nonscript=function(t,e){t.Push(t.itemFactory.create("nonscript"))},m.Rule=function(t,e,Q){var T={width:t.GetDimen(e),height:t.GetDimen(e),depth:t.GetDimen(e)};"blank"!==Q&&(T.mathbackground=t.stack.env.color||"black");var r=t.create("node","mspace",[],T);t.Push(r)},m.rule=function(t,e){var Q=t.GetBrackets(e),T=t.GetDimen(e),r=t.GetDimen(e),n=t.create("node","mspace",[],{width:T,height:r,mathbackground:t.stack.env.color||"black"});Q&&(n=t.create("node","mpadded",[n],{voffset:Q}),Q.match(/^\-/)?(l.default.setAttribute(n,"height",Q),l.default.setAttribute(n,"depth","+"+Q.substr(1))):l.default.setAttribute(n,"height","+"+Q)),t.Push(n)},m.MakeBig=function(t,e,Q,T){var r=String(T*=v).replace(/(\.\d\d\d).+/,"$1")+"em",n=t.GetDelimiter(e,!0),o=t.create("token","mo",{minsize:r,maxsize:r,fence:!0,stretchy:!0,symmetric:!0},n),i=t.create("node","TeXAtom",[o],{texClass:Q});t.Push(i)},m.BuildRel=function(t,e){var Q=t.ParseUpTo(e,"\\over"),T=t.ParseArg(e),r=t.create("node","munderover");l.default.setChild(r,0,T),l.default.setChild(r,1,null),l.default.setChild(r,2,Q);var n=t.create("node","TeXAtom",[r],{texClass:f.TEXCLASS.REL});t.Push(n)},m.HBox=function(t,e,Q,T){t.PushAll(h.default.internalMath(t,t.GetArgument(e),Q,T))},m.FBox=function(t,e){var Q=h.default.internalMath(t,t.GetArgument(e)),T=t.create("node","menclose",Q,{notation:"box"});t.Push(T)},m.FrameBox=function(t,e){var Q=t.GetBrackets(e),T=t.GetBrackets(e)||"c",r=h.default.internalMath(t,t.GetArgument(e));Q&&(r=[t.create("node","mpadded",r,{width:Q,"data-align":(0,y.lookup)(T,{l:"left",r:"right"},"center")})]);var n=t.create("node","TeXAtom",[t.create("node","menclose",r,{notation:"box"})],{texClass:f.TEXCLASS.ORD});t.Push(n)},m.Not=function(t,e){t.Push(t.itemFactory.create("not"))},m.Dots=function(t,e){var Q=l.default.createEntity("2026"),T=l.default.createEntity("22EF"),r=t.create("token","mo",{stretchy:!1},Q),n=t.create("token","mo",{stretchy:!1},T);t.Push(t.itemFactory.create("dots").setProperties({ldots:r,cdots:n}))},m.Matrix=function(t,e,Q,T,r,n,o,i,a,s){var l=t.GetNext();if(""===l)throw new c.default("MissingArgFor","Missing argument for %1",t.currentCS);"{"===l?t.i++:(t.string=l+"}"+t.string.slice(t.i+1),t.i=0);var u=t.itemFactory.create("array").setProperty("requireClose",!0);u.arraydef={rowspacing:o||"4pt",columnspacing:n||"1em"},a&&u.setProperty("isCases",!0),s&&(u.setProperty("isNumbered",!0),u.arraydef.side=s),(Q||T)&&(u.setProperty("open",Q),u.setProperty("close",T)),"D"===i&&(u.arraydef.displaystyle=!0),null!=r&&(u.arraydef.columnalign=r),t.Push(u)},m.Entry=function(t,e){t.Push(t.itemFactory.create("cell").setProperties({isEntry:!0,name:e}));var Q=t.stack.Top(),T=Q.getProperty("casesEnv");if(Q.getProperty("isCases")||T){for(var r=t.string,n=0,o=-1,i=t.i,a=r.length,s=T?new RegExp("^\\\\end\\s*\\{".concat(T.replace(/\*/,"\\*"),"\\}")):null;i<a;){var l=r.charAt(i);if("{"===l)n++,i++;else if("}"===l)0===n?a=0:(0===--n&&o<0&&(o=i-t.i),i++);else{if("&"===l&&0===n)throw new c.default("ExtraAlignTab","Extra alignment tab in \\cases text");if("\\"===l){var u=r.substr(i);u.match(/^((\\cr)[^a-zA-Z]|\\\\)/)||s&&u.match(s)?a=0:i+=2}else i++}}var p=r.substr(t.i,i-t.i);if(!p.match(/^\s*\\text[^a-zA-Z]/)||o!==p.replace(/\s+$/,"").length-1){var f=h.default.internalMath(t,h.default.trimSpaces(p),0);t.PushAll(f),t.i=i}}},m.Cr=function(t,e){t.Push(t.itemFactory.create("cell").setProperties({isCR:!0,name:e}))},m.CrLaTeX=function(t,e,Q){var T;if(void 0===Q&&(Q=!1),!Q&&("*"===t.string.charAt(t.i)&&t.i++,"["===t.string.charAt(t.i))){var r=t.GetBrackets(e,""),n=i(h.default.matchDimen(r),2),o=n[0],a=n[1];if(r&&!o)throw new c.default("BracketMustBeDimension","Bracket argument to %1 must be a dimension",t.currentCS);T=o+a}t.Push(t.itemFactory.create("cell").setProperties({isCR:!0,name:e,linebreak:!0}));var l,u=t.stack.Top();u instanceof s.ArrayItem?T&&u.addRowSpacing(T):(T&&(l=t.create("node","mspace",[],{depth:T}),t.Push(l)),l=t.create("node","mspace",[],{linebreak:p.TexConstant.LineBreak.NEWLINE}),t.Push(l))},m.HLine=function(t,e,Q){null==Q&&(Q="solid");var T=t.stack.Top();if(!(T instanceof s.ArrayItem)||T.Size())throw new c.default("Misplaced","Misplaced %1",t.currentCS);if(T.table.length){for(var r=T.arraydef.rowlines?T.arraydef.rowlines.split(/ /):[];r.length<T.table.length;)r.push("none");r[T.table.length-1]=Q,T.arraydef.rowlines=r.join(" ")}else T.frame.push("top")},m.HFill=function(t,e){var Q=t.stack.Top();if(!(Q instanceof s.ArrayItem))throw new c.default("UnsupportedHFill","Unsupported use of %1",t.currentCS);Q.hfill.push(Q.Size())},m.BeginEnd=function(t,e){var Q=t.GetArgument(e);if(Q.match(/\\/i))throw new c.default("InvalidEnv","Invalid environment name '%1'",Q);var T=t.configuration.handlers.get("environment").lookup(Q);if(T&&"\\end"===e){if(!T.args[0]){var r=t.itemFactory.create("end").setProperty("name",Q);return void t.Push(r)}t.stack.env.closing=Q}h.default.checkMaxMacros(t,!1),t.parse("environment",[t,Q])},m.Array=function(t,e,Q,T,r,n,o,i,a){r||(r=t.GetArgument("\\begin{"+e.getName()+"}"));var s=("c"+r).replace(/[^clr|:]/g,"").replace(/[^|:]([|:])+/g,"$1");r=(r=r.replace(/[^clr]/g,"").split("").join(" ")).replace(/l/g,"left").replace(/r/g,"right").replace(/c/g,"center");var l=t.itemFactory.create("array");return l.arraydef={columnalign:r,columnspacing:n||"1em",rowspacing:o||"4pt"},s.match(/[|:]/)&&(s.charAt(0).match(/[|:]/)&&(l.frame.push("left"),l.dashed=":"===s.charAt(0)),s.charAt(s.length-1).match(/[|:]/)&&l.frame.push("right"),s=s.substr(1,s.length-2),l.arraydef.columnlines=s.split("").join(" ").replace(/[^|: ]/g,"none").replace(/\|/g,"solid").replace(/:/g,"dashed")),Q&&l.setProperty("open",t.convertDelimiter(Q)),T&&l.setProperty("close",t.convertDelimiter(T)),"'"===(i||"").charAt(1)&&(l.arraydef["data-cramped"]=!0,i=i.charAt(0)),"D"===i?l.arraydef.displaystyle=!0:i&&(l.arraydef.displaystyle=!1),"S"===i&&(l.arraydef.scriptlevel=1),a&&(l.arraydef.useHeight=!1),t.Push(e),l},m.AlignedArray=function(t,e){var Q=t.GetBrackets("\\begin{"+e.getName()+"}"),T=m.Array(t,e);return h.default.setArrayAlign(T,Q)},m.Equation=function(t,e,Q){return t.Push(e),h.default.checkEqnEnv(t),t.itemFactory.create("equation",Q).setProperty("name",e.getName())},m.EqnArray=function(t,e,Q,T,r,n){t.Push(e),T&&h.default.checkEqnEnv(t),r=(r=r.replace(/[^clr]/g,"").split("").join(" ")).replace(/l/g,"left").replace(/r/g,"right").replace(/c/g,"center");var o=t.itemFactory.create("eqnarray",e.getName(),Q,T,t.stack.global);return o.arraydef={displaystyle:!0,columnalign:r,columnspacing:n||"1em",rowspacing:"3pt",side:t.options.tagSide,minlabelspacing:t.options.tagIndent},o},m.HandleNoTag=function(t,e){t.tags.notag()},m.HandleLabel=function(t,e){var Q=t.GetArgument(e);if(""!==Q&&!t.tags.refUpdate){if(t.tags.label)throw new c.default("MultipleCommand","Multiple %1",t.currentCS);if(t.tags.label=Q,(t.tags.allLabels[Q]||t.tags.labels[Q])&&!t.options.ignoreDuplicateLabels)throw new c.default("MultipleLabel","Label '%1' multiply defined",Q);t.tags.labels[Q]=new d.Label}},m.HandleRef=function(t,e,Q){var T=t.GetArgument(e),r=t.tags.allLabels[T]||t.tags.labels[T];r||(t.tags.refUpdate||(t.tags.redo=!0),r=new d.Label);var n=r.tag;Q&&(n=t.tags.formatTag(n));var o=t.create("node","mrow",h.default.internalMath(t,n),{href:t.tags.formatUrl(r.id,t.options.baseURL),class:"MathJax_ref"});t.Push(o)},m.Macro=function(t,e,Q,T,r){if(T){var n=[];if(null!=r){var o=t.GetBrackets(e);n.push(null==o?r:o)}for(var i=n.length;i<T;i++)n.push(t.GetArgument(e));Q=h.default.substituteArgs(t,n,Q)}t.string=h.default.addArgs(t,Q,t.string.slice(t.i)),t.i=0,h.default.checkMaxMacros(t)},m.MathChoice=function(t,e){var Q=t.ParseArg(e),T=t.ParseArg(e),r=t.ParseArg(e),n=t.ParseArg(e);t.Push(t.create("node","MathChoice",[Q,T,r,n]))},e.default=m},31906:function(t,e,Q){var T=this&&this.__importDefault||function(t){return t&&t.__esModule?t:{default:t}};Object.defineProperty(e,"__esModule",{value:!0}),e.BboxConfiguration=e.BboxMethods=void 0;var r=Q(65163),n=Q(81279),o=T(Q(15184));e.BboxMethods={},e.BboxMethods.BBox=function(t,e){for(var Q,T,r,n=t.GetBrackets(e,""),s=t.ParseArg(e),l=n.split(/,/),c=0,u=l.length;c<u;c++){var p=l[c].trim(),h=p.match(/^(\.\d+|\d+(\.\d*)?)(pt|em|ex|mu|px|in|cm|mm)$/);if(h){if(Q)throw new o.default("MultipleBBoxProperty","%1 specified twice in %2","Padding",e);var f=a(h[1]+h[3]);f&&(Q={height:"+"+f,depth:"+"+f,lspace:f,width:"+"+2*parseInt(h[1],10)+h[3]})}else if(p.match(/^([a-z0-9]+|\#[0-9a-f]{6}|\#[0-9a-f]{3})$/i)){if(T)throw new o.default("MultipleBBoxProperty","%1 specified twice in %2","Background",e);T=p}else if(p.match(/^[-a-z]+:/i)){if(r)throw new o.default("MultipleBBoxProperty","%1 specified twice in %2","Style",e);r=i(p)}else if(""!==p)throw new o.default("InvalidBBoxProperty",'"%1" doesn\'t look like a color, a padding dimension, or a style',p)}Q&&(s=t.create("node","mpadded",[s],Q)),(T||r)&&(Q={},T&&Object.assign(Q,{mathbackground:T}),r&&Object.assign(Q,{style:r}),s=t.create("node","mstyle",[s],Q)),t.Push(s)};var i=function(t){return t},a=function(t){return t};new n.CommandMap("bbox",{bbox:"BBox"},e.BboxMethods),e.BboxConfiguration=r.Configuration.create("bbox",{handler:{macro:["bbox"]}})},72946:function(t,e,Q){var T=this&&this.__values||function(t){var e="function"==typeof Symbol&&Symbol.iterator,Q=e&&t[e],T=0;if(Q)return Q.call(t);if(t&&"number"==typeof t.length)return{next:function(){return t&&T>=t.length&&(t=void 0),{value:t&&t[T++],done:!t}}};throw new TypeError(e?"Object is not iterable.":"Symbol.iterator is not defined.")},r=this&&this.__importDefault||function(t){return t&&t.__esModule?t:{default:t}};Object.defineProperty(e,"__esModule",{value:!0}),e.BoldsymbolConfiguration=e.rewriteBoldTokens=e.createBoldToken=e.BoldsymbolMethods=void 0;var n=Q(65163),o=r(Q(86217)),i=Q(35803),a=Q(81279),s=Q(11224),l={};function c(t,e,Q,T){var r=s.NodeFactory.createToken(t,e,Q,T);return"mtext"!==e&&t.configuration.parser.stack.env.boldsymbol&&(o.default.setProperty(r,"fixBold",!0),t.configuration.addNode("fixBold",r)),r}function u(t){var e,Q;try{for(var r=T(t.data.getList("fixBold")),n=r.next();!n.done;n=r.next()){var a=n.value;if(o.default.getProperty(a,"fixBold")){var s=o.default.getAttribute(a,"mathvariant");null==s?o.default.setAttribute(a,"mathvariant",i.TexConstant.Variant.BOLD):o.default.setAttribute(a,"mathvariant",l[s]||s),o.default.removeProperties(a,"fixBold")}}}catch(t){e={error:t}}finally{try{n&&!n.done&&(Q=r.return)&&Q.call(r)}finally{if(e)throw e.error}}}l[i.TexConstant.Variant.NORMAL]=i.TexConstant.Variant.BOLD,l[i.TexConstant.Variant.ITALIC]=i.TexConstant.Variant.BOLDITALIC,l[i.TexConstant.Variant.FRAKTUR]=i.TexConstant.Variant.BOLDFRAKTUR,l[i.TexConstant.Variant.SCRIPT]=i.TexConstant.Variant.BOLDSCRIPT,l[i.TexConstant.Variant.SANSSERIF]=i.TexConstant.Variant.BOLDSANSSERIF,l["-tex-calligraphic"]="-tex-bold-calligraphic",l["-tex-oldstyle"]="-tex-bold-oldstyle",l["-tex-mathit"]=i.TexConstant.Variant.BOLDITALIC,e.BoldsymbolMethods={},e.BoldsymbolMethods.Boldsymbol=function(t,e){var Q=t.stack.env.boldsymbol;t.stack.env.boldsymbol=!0;var T=t.ParseArg(e);t.stack.env.boldsymbol=Q,t.Push(T)},new a.CommandMap("boldsymbol",{boldsymbol:"Boldsymbol"},e.BoldsymbolMethods),e.createBoldToken=c,e.rewriteBoldTokens=u,e.BoldsymbolConfiguration=n.Configuration.create("boldsymbol",{handler:{macro:["boldsymbol"]},nodes:{token:c},postprocessors:[u]})},85786:(t,e,Q)=>{var T;Object.defineProperty(e,"__esModule",{value:!0}),e.BraketConfiguration=void 0;var r=Q(65163),n=Q(52284);Q(63357),e.BraketConfiguration=r.Configuration.create("braket",{handler:{character:["Braket-characters"],macro:["Braket-macros"]},items:(T={},T[n.BraketItem.prototype.kind]=n.BraketItem,T)})},52284:function(t,e,Q){var T,r=this&&this.__extends||(T=function(t,e){return T=Object.setPrototypeOf||{__proto__:[]}instanceof Array&&function(t,e){t.__proto__=e}||function(t,e){for(var Q in e)Object.prototype.hasOwnProperty.call(e,Q)&&(t[Q]=e[Q])},T(t,e)},function(t,e){if("function"!=typeof e&&null!==e)throw new TypeError("Class extends value "+String(e)+" is not a constructor or null");function Q(){this.constructor=t}T(t,e),t.prototype=null===e?Object.create(e):(Q.prototype=e.prototype,new Q)}),n=this&&this.__importDefault||function(t){return t&&t.__esModule?t:{default:t}};Object.defineProperty(e,"__esModule",{value:!0}),e.BraketItem=void 0;var o=Q(77950),i=Q(4125),a=n(Q(37854)),s=function(t){function e(){return null!==t&&t.apply(this,arguments)||this}return r(e,t),Object.defineProperty(e.prototype,"kind",{get:function(){return"braket"},enumerable:!1,configurable:!0}),Object.defineProperty(e.prototype,"isOpen",{get:function(){return!0},enumerable:!1,configurable:!0}),e.prototype.checkItem=function(e){return e.isKind("close")?[[this.factory.create("mml",this.toMml())],!0]:e.isKind("mml")?(this.Push(e.toMml()),this.getProperty("single")?[[this.toMml()],!0]:o.BaseItem.fail):t.prototype.checkItem.call(this,e)},e.prototype.toMml=function(){var e=t.prototype.toMml.call(this),Q=this.getProperty("open"),T=this.getProperty("close");if(this.getProperty("stretchy"))return a.default.fenced(this.factory.configuration,Q,e,T);var r={fence:!0,stretchy:!1,symmetric:!0,texClass:i.TEXCLASS.OPEN},n=this.create("token","mo",r,Q);r.texClass=i.TEXCLASS.CLOSE;var o=this.create("token","mo",r,T);return this.create("node","mrow",[n,e,o],{open:Q,close:T,texClass:i.TEXCLASS.INNER})},e}(o.BaseItem);e.BraketItem=s},63357:function(t,e,Q){var T=this&&this.__importDefault||function(t){return t&&t.__esModule?t:{default:t}};Object.defineProperty(e,"__esModule",{value:!0});var r=Q(81279),n=T(Q(11634));new r.CommandMap("Braket-macros",{bra:["Macro","{\\langle {#1} \\vert}",1],ket:["Macro","{\\vert {#1} \\rangle}",1],braket:["Braket","⟨","⟩",!1,1/0],set:["Braket","{","}",!1,1],Bra:["Macro","{\\left\\langle {#1} \\right\\vert}",1],Ket:["Macro","{\\left\\vert {#1} \\right\\rangle}",1],Braket:["Braket","⟨","⟩",!0,1/0],Set:["Braket","{","}",!0,1],ketbra:["Macro","{\\vert {#1} \\rangle\\langle {#2} \\vert}",2],Ketbra:["Macro","{\\left\\vert {#1} \\right\\rangle\\left\\langle {#2} \\right\\vert}",2],"|":"Bar"},n.default),new r.MacroMap("Braket-characters",{"|":"Bar"},n.default)},11634:function(t,e,Q){var T=this&&this.__importDefault||function(t){return t&&t.__esModule?t:{default:t}};Object.defineProperty(e,"__esModule",{value:!0});var r=T(Q(87486)),n=Q(4125),o=T(Q(15184)),i={};i.Macro=r.default.Macro,i.Braket=function(t,e,Q,T,r,n){var i=t.GetNext();if(""===i)throw new o.default("MissingArgFor","Missing argument for %1",t.currentCS);var a=!0;"{"===i&&(t.i++,a=!1),t.Push(t.itemFactory.create("braket").setProperties({barmax:n,barcount:0,open:Q,close:T,stretchy:r,single:a}))},i.Bar=function(t,e){var Q="|"===e?"|":"∥",T=t.stack.Top();if("braket"!==T.kind||T.getProperty("barcount")>=T.getProperty("barmax")){var r=t.create("token","mo",{texClass:n.TEXCLASS.ORD,stretchy:!1},Q);t.Push(r)}else{if("|"===Q&&"|"===t.GetNext()&&(t.i++,Q="∥"),T.getProperty("stretchy")){var o=t.create("node","TeXAtom",[],{texClass:n.TEXCLASS.CLOSE});t.Push(o),T.setProperty("barcount",T.getProperty("barcount")+1),o=t.create("token","mo",{stretchy:!0,braketbar:!0},Q),t.Push(o),o=t.create("node","TeXAtom",[],{texClass:n.TEXCLASS.OPEN}),t.Push(o)}else{var i=t.create("token","mo",{stretchy:!1,braketbar:!0},Q);t.Push(i)}}},e.default=i},45936:(t,e,Q)=>{var T;Object.defineProperty(e,"__esModule",{value:!0}),e.BussproofsConfiguration=void 0;var r=Q(65163),n=Q(77758),o=Q(72532);Q(15667),e.BussproofsConfiguration=r.Configuration.create("bussproofs",{handler:{macro:["Bussproofs-macros"],environment:["Bussproofs-environments"]},items:(T={},T[n.ProofTreeItem.prototype.kind]=n.ProofTreeItem,T),preprocessors:[[o.saveDocument,1]],postprocessors:[[o.clearDocument,3],[o.makeBsprAttributes,2],[o.balanceRules,1]]})},77758:function(t,e,Q){var T,r=this&&this.__extends||(T=function(t,e){return T=Object.setPrototypeOf||{__proto__:[]}instanceof Array&&function(t,e){t.__proto__=e}||function(t,e){for(var Q in e)Object.prototype.hasOwnProperty.call(e,Q)&&(t[Q]=e[Q])},T(t,e)},function(t,e){if("function"!=typeof e&&null!==e)throw new TypeError("Class extends value "+String(e)+" is not a constructor or null");function Q(){this.constructor=t}T(t,e),t.prototype=null===e?Object.create(e):(Q.prototype=e.prototype,new Q)}),n=this&&this.__createBinding||(Object.create?function(t,e,Q,T){void 0===T&&(T=Q);var r=Object.getOwnPropertyDescriptor(e,Q);r&&!("get"in r?!e.__esModule:r.writable||r.configurable)||(r={enumerable:!0,get:function(){return e[Q]}}),Object.defineProperty(t,T,r)}:function(t,e,Q,T){void 0===T&&(T=Q),t[T]=e[Q]}),o=this&&this.__setModuleDefault||(Object.create?function(t,e){Object.defineProperty(t,"default",{enumerable:!0,value:e})}:function(t,e){t.default=e}),i=this&&this.__importStar||function(t){if(t&&t.__esModule)return t;var e={};if(null!=t)for(var Q in t)"default"!==Q&&Object.prototype.hasOwnProperty.call(t,Q)&&n(e,t,Q);return o(e,t),e},a=this&&this.__importDefault||function(t){return t&&t.__esModule?t:{default:t}};Object.defineProperty(e,"__esModule",{value:!0}),e.ProofTreeItem=void 0;var s=a(Q(15184)),l=Q(77950),c=a(Q(81425)),u=i(Q(72532)),p=function(t){function e(){var e=null!==t&&t.apply(this,arguments)||this;return e.leftLabel=null,e.rigthLabel=null,e.innerStack=new c.default(e.factory,{},!0),e}return r(e,t),Object.defineProperty(e.prototype,"kind",{get:function(){return"proofTree"},enumerable:!1,configurable:!0}),e.prototype.checkItem=function(t){if(t.isKind("end")&&"prooftree"===t.getName()){var e=this.toMml();return u.setProperty(e,"proof",!0),[[this.factory.create("mml",e),t],!0]}if(t.isKind("stop"))throw new s.default("EnvMissingEnd","Missing \\end{%1}",this.getName());return this.innerStack.Push(t),l.BaseItem.fail},e.prototype.toMml=function(){var e=t.prototype.toMml.call(this),Q=this.innerStack.Top();if(Q.isKind("start")&&!Q.Size())return e;this.innerStack.Push(this.factory.create("stop"));var T=this.innerStack.Top().toMml();return this.create("node","mrow",[T,e],{})},e}(l.BaseItem);e.ProofTreeItem=p},15667:function(t,e,Q){var T=this&&this.__importDefault||function(t){return t&&t.__esModule?t:{default:t}};Object.defineProperty(e,"__esModule",{value:!0});var r=T(Q(30400)),n=T(Q(54222)),o=Q(81279);new o.CommandMap("Bussproofs-macros",{AxiomC:"Axiom",UnaryInfC:["Inference",1],BinaryInfC:["Inference",2],TrinaryInfC:["Inference",3],QuaternaryInfC:["Inference",4],QuinaryInfC:["Inference",5],RightLabel:["Label","right"],LeftLabel:["Label","left"],AXC:"Axiom",UIC:["Inference",1],BIC:["Inference",2],TIC:["Inference",3],RL:["Label","right"],LL:["Label","left"],noLine:["SetLine","none",!1],singleLine:["SetLine","solid",!1],solidLine:["SetLine","solid",!1],dashedLine:["SetLine","dashed",!1],alwaysNoLine:["SetLine","none",!0],alwaysSingleLine:["SetLine","solid",!0],alwaysSolidLine:["SetLine","solid",!0],alwaysDashedLine:["SetLine","dashed",!0],rootAtTop:["RootAtTop",!0],alwaysRootAtTop:["RootAtTop",!0],rootAtBottom:["RootAtTop",!1],alwaysRootAtBottom:["RootAtTop",!1],fCenter:"FCenter",Axiom:"AxiomF",UnaryInf:["InferenceF",1],BinaryInf:["InferenceF",2],TrinaryInf:["InferenceF",3],QuaternaryInf:["InferenceF",4],QuinaryInf:["InferenceF",5]},r.default),new o.EnvironmentMap("Bussproofs-environments",n.default.environment,{prooftree:["Prooftree",null,!1]},r.default)},30400:function(t,e,Q){var T=this&&this.__createBinding||(Object.create?function(t,e,Q,T){void 0===T&&(T=Q);var r=Object.getOwnPropertyDescriptor(e,Q);r&&!("get"in r?!e.__esModule:r.writable||r.configurable)||(r={enumerable:!0,get:function(){return e[Q]}}),Object.defineProperty(t,T,r)}:function(t,e,Q,T){void 0===T&&(T=Q),t[T]=e[Q]}),r=this&&this.__setModuleDefault||(Object.create?function(t,e){Object.defineProperty(t,"default",{enumerable:!0,value:e})}:function(t,e){t.default=e}),n=this&&this.__importStar||function(t){if(t&&t.__esModule)return t;var e={};if(null!=t)for(var Q in t)"default"!==Q&&Object.prototype.hasOwnProperty.call(t,Q)&&T(e,t,Q);return r(e,t),e},o=this&&this.__read||function(t,e){var Q="function"==typeof Symbol&&t[Symbol.iterator];if(!Q)return t;var T,r,n=Q.call(t),o=[];try{for(;(void 0===e||e-- >0)&&!(T=n.next()).done;)o.push(T.value)}catch(t){r={error:t}}finally{try{T&&!T.done&&(Q=n.return)&&Q.call(n)}finally{if(r)throw r.error}}return o},i=this&&this.__spreadArray||function(t,e,Q){if(Q||2===arguments.length)for(var T,r=0,n=e.length;r<n;r++)!T&&r in e||(T||(T=Array.prototype.slice.call(e,0,r)),T[r]=e[r]);return t.concat(T||Array.prototype.slice.call(e))},a=this&&this.__importDefault||function(t){return t&&t.__esModule?t:{default:t}};Object.defineProperty(e,"__esModule",{value:!0});var s=a(Q(15184)),l=a(Q(89795)),c=a(Q(37854)),u=n(Q(72532)),p={Prooftree:function(t,e){return t.Push(e),t.itemFactory.create("proofTree").setProperties({name:e.getName(),line:"solid",currentLine:"solid",rootAtTop:!1})},Axiom:function(t,e){var Q=t.stack.Top();if("proofTree"!==Q.kind)throw new s.default("IllegalProofCommand","Proof commands only allowed in prooftree environment.");var T=h(t,t.GetArgument(e));u.setProperty(T,"axiom",!0),Q.Push(T)}},h=function(t,e){var Q=c.default.internalMath(t,c.default.trimSpaces(e),0);if(!Q[0].childNodes[0].childNodes.length)return t.create("node","mrow",[]);var T=t.create("node","mspace",[],{width:".5ex"}),r=t.create("node","mspace",[],{width:".5ex"});return t.create("node","mrow",i(i([T],o(Q),!1),[r],!1))};function f(t,e,Q,T,r,n,o){var i,a,s,l,c=t.create("node","mtr",[t.create("node","mtd",[e],{})],{}),p=t.create("node","mtr",[t.create("node","mtd",Q,{})],{}),h=t.create("node","mtable",o?[p,c]:[c,p],{align:"top 2",rowlines:n,framespacing:"0 0"});if(u.setProperty(h,"inferenceRule",o?"up":"down"),T&&(i=t.create("node","mpadded",[T],{height:"+.5em",width:"+.5em",voffset:"-.15em"}),u.setProperty(i,"prooflabel","left")),r&&(a=t.create("node","mpadded",[r],{height:"+.5em",width:"+.5em",voffset:"-.15em"}),u.setProperty(a,"prooflabel","right")),T&&r)s=[i,h,a],l="both";else if(T)s=[i,h],l="left";else{if(!r)return h;s=[h,a],l="right"}return h=t.create("node","mrow",s),u.setProperty(h,"labelledRule",l),h}function d(t,e){if("$"!==t.GetNext())throw new s.default("IllegalUseOfCommand","Use of %1 does not match it's definition.",e);t.i++;var Q=t.GetUpTo(e,"$");if(-1===Q.indexOf("\\fCenter"))throw new s.default("IllegalUseOfCommand","Missing \\fCenter in %1.",e);var T=o(Q.split("\\fCenter"),2),r=T[0],n=T[1],i=new l.default(r,t.stack.env,t.configuration).mml(),a=new l.default(n,t.stack.env,t.configuration).mml(),c=new l.default("\\fCenter",t.stack.env,t.configuration).mml(),p=t.create("node","mtd",[i],{}),h=t.create("node","mtd",[c],{}),f=t.create("node","mtd",[a],{}),d=t.create("node","mtr",[p,h,f],{}),L=t.create("node","mtable",[d],{columnspacing:".5ex",columnalign:"center 2"});return u.setProperty(L,"sequent",!0),t.configuration.addNode("sequent",d),L}p.Inference=function(t,e,Q){var T=t.stack.Top();if("proofTree"!==T.kind)throw new s.default("IllegalProofCommand","Proof commands only allowed in prooftree environment.");if(T.Size()<Q)throw new s.default("BadProofTree","Proof tree badly specified.");var r=T.getProperty("rootAtTop"),n=1!==Q||T.Peek()[0].childNodes.length?Q:0,o=[];do{o.length&&o.unshift(t.create("node","mtd",[],{})),o.unshift(t.create("node","mtd",[T.Pop()],{rowalign:r?"top":"bottom"})),Q--}while(Q>0);var i=t.create("node","mtr",o,{}),a=t.create("node","mtable",[i],{framespacing:"0 0"}),l=h(t,t.GetArgument(e)),c=T.getProperty("currentLine");c!==T.getProperty("line")&&T.setProperty("currentLine",T.getProperty("line"));var p=f(t,a,[l],T.getProperty("left"),T.getProperty("right"),c,r);T.setProperty("left",null),T.setProperty("right",null),u.setProperty(p,"inference",n),t.configuration.addNode("inference",p),T.Push(p)},p.Label=function(t,e,Q){var T=t.stack.Top();if("proofTree"!==T.kind)throw new s.default("IllegalProofCommand","Proof commands only allowed in prooftree environment.");var r=c.default.internalMath(t,t.GetArgument(e),0),n=r.length>1?t.create("node","mrow",r,{}):r[0];T.setProperty(Q,n)},p.SetLine=function(t,e,Q,T){var r=t.stack.Top();if("proofTree"!==r.kind)throw new s.default("IllegalProofCommand","Proof commands only allowed in prooftree environment.");r.setProperty("currentLine",Q),T&&r.setProperty("line",Q)},p.RootAtTop=function(t,e,Q){var T=t.stack.Top();if("proofTree"!==T.kind)throw new s.default("IllegalProofCommand","Proof commands only allowed in prooftree environment.");T.setProperty("rootAtTop",Q)},p.AxiomF=function(t,e){var Q=t.stack.Top();if("proofTree"!==Q.kind)throw new s.default("IllegalProofCommand","Proof commands only allowed in prooftree environment.");var T=d(t,e);u.setProperty(T,"axiom",!0),Q.Push(T)},p.FCenter=function(t,e){},p.InferenceF=function(t,e,Q){var T=t.stack.Top();if("proofTree"!==T.kind)throw new s.default("IllegalProofCommand","Proof commands only allowed in prooftree environment.");if(T.Size()<Q)throw new s.default("BadProofTree","Proof tree badly specified.");var r=T.getProperty("rootAtTop"),n=1!==Q||T.Peek()[0].childNodes.length?Q:0,o=[];do{o.length&&o.unshift(t.create("node","mtd",[],{})),o.unshift(t.create("node","mtd",[T.Pop()],{rowalign:r?"top":"bottom"})),Q--}while(Q>0);var i=t.create("node","mtr",o,{}),a=t.create("node","mtable",[i],{framespacing:"0 0"}),l=d(t,e),c=T.getProperty("currentLine");c!==T.getProperty("line")&&T.setProperty("currentLine",T.getProperty("line"));var p=f(t,a,[l],T.getProperty("left"),T.getProperty("right"),c,r);T.setProperty("left",null),T.setProperty("right",null),u.setProperty(p,"inference",n),t.configuration.addNode("inference",p),T.Push(p)},e.default=p},72532:function(t,e,Q){var T,r=this&&this.__read||function(t,e){var Q="function"==typeof Symbol&&t[Symbol.iterator];if(!Q)return t;var T,r,n=Q.call(t),o=[];try{for(;(void 0===e||e-- >0)&&!(T=n.next()).done;)o.push(T.value)}catch(t){r={error:t}}finally{try{T&&!T.done&&(Q=n.return)&&Q.call(n)}finally{if(r)throw r.error}}return o},n=this&&this.__values||function(t){var e="function"==typeof Symbol&&Symbol.iterator,Q=e&&t[e],T=0;if(Q)return Q.call(t);if(t&&"number"==typeof t.length)return{next:function(){return t&&T>=t.length&&(t=void 0),{value:t&&t[T++],done:!t}}};throw new TypeError(e?"Object is not iterable.":"Symbol.iterator is not defined.")},o=this&&this.__importDefault||function(t){return t&&t.__esModule?t:{default:t}};Object.defineProperty(e,"__esModule",{value:!0}),e.clearDocument=e.saveDocument=e.makeBsprAttributes=e.removeProperty=e.getProperty=e.setProperty=e.balanceRules=void 0;var i=o(Q(86217)),a=o(Q(37854)),s=null,l=null,c=function(t){return l.root=t,s.outputJax.getBBox(l,s).w},u=function(t){for(var e=0;t&&!i.default.isType(t,"mtable");){if(i.default.isType(t,"text"))return null;i.default.isType(t,"mrow")?(t=t.childNodes[0],e=0):(t=t.parent.childNodes[e],e++)}return t},p=function(t,e){return t.childNodes["up"===e?1:0].childNodes[0].childNodes[0].childNodes[0].childNodes[0]},h=function(t,e){return t.childNodes[e].childNodes[0].childNodes[0]},f=function(t){return h(t,0)},d=function(t){return h(t,t.childNodes.length-1)},L=function(t,e){return t.childNodes["up"===e?0:1].childNodes[0].childNodes[0].childNodes[0]},H=function(t){for(;t&&!i.default.isType(t,"mtd");)t=t.parent;return t},y=function(t){return t.parent.childNodes[t.parent.childNodes.indexOf(t)+1]},m=function(t){for(;t&&null==(0,e.getProperty)(t,"inference");)t=t.parent;return t},v=function(t,e,Q){void 0===Q&&(Q=!1);var T=0;if(t===e)return T;if(t!==e.parent){var r=t.childNodes,n=Q?r.length-1:0;i.default.isType(r[n],"mspace")&&(T+=c(r[n])),t=e.parent}if(t===e)return T;var o=t.childNodes,a=Q?o.length-1:0;return o[a]!==e&&(T+=c(o[a])),T},g=function(t,Q){void 0===Q&&(Q=!1);var T=u(t),r=L(T,(0,e.getProperty)(T,"inferenceRule"));return v(t,T,Q)+(c(T)-c(r))/2},b=function(t,Q,T,r){if(void 0===r&&(r=!1),(0,e.getProperty)(Q,"inferenceRule")||(0,e.getProperty)(Q,"labelledRule")){var n=t.nodeFactory.create("node","mrow");Q.parent.replaceChild(n,Q),n.setChildren([Q]),V(Q,n),Q=n}var o=r?Q.childNodes.length-1:0,s=Q.childNodes[o];i.default.isType(s,"mspace")?i.default.setAttribute(s,"width",a.default.Em(a.default.dimen2em(i.default.getAttribute(s,"width"))+T)):(s=t.nodeFactory.create("node","mspace",[],{width:a.default.Em(T)}),r?Q.appendChild(s):(s.parent=Q,Q.childNodes.unshift(s)))},V=function(t,Q){["inference","proof","maxAdjust","labelledRule"].forEach((function(T){var r=(0,e.getProperty)(t,T);null!=r&&((0,e.setProperty)(Q,T,r),(0,e.removeProperty)(t,T))}))},M=function(t,Q,T,r,n){var o=t.nodeFactory.create("node","mspace",[],{width:a.default.Em(n)});if("left"===r){var i=Q.childNodes[T].childNodes[0];o.parent=i,i.childNodes.unshift(o)}else Q.childNodes[T].appendChild(o);(0,e.setProperty)(Q.parent,"sequentAdjust_"+r,n)},O=function(t,Q){for(var T=Q.pop();Q.length;){var n=Q.pop(),o=r(x(T,n),2),i=o[0],a=o[1];(0,e.getProperty)(T.parent,"axiom")&&(M(t,i<0?T:n,0,"left",Math.abs(i)),M(t,a<0?T:n,2,"right",Math.abs(a))),T=n}},x=function(t,e){var Q=c(t.childNodes[2]),T=c(e.childNodes[2]);return[c(t.childNodes[0])-c(e.childNodes[0]),Q-T]};e.balanceRules=function(t){var Q,T;l=new t.document.options.MathItem("",null,t.math.display);var r=t.data;!function(t){var Q=t.nodeLists.sequent;if(Q)for(var T=Q.length-1,r=void 0;r=Q[T];T--)if((0,e.getProperty)(r,"sequentProcessed"))(0,e.removeProperty)(r,"sequentProcessed");else{var n=[],o=m(r);if(1===(0,e.getProperty)(o,"inference")){for(n.push(r);1===(0,e.getProperty)(o,"inference");){o=u(o);var i=f(p(o,(0,e.getProperty)(o,"inferenceRule"))),a=(0,e.getProperty)(i,"inferenceRule")?L(i,(0,e.getProperty)(i,"inferenceRule")):i;(0,e.getProperty)(a,"sequent")&&(r=a.childNodes[0],n.push(r),(0,e.setProperty)(r,"sequentProcessed",!0)),o=i}O(t,n)}}}(r);var o=r.nodeLists.inference||[];try{for(var i=n(o),a=i.next();!a.done;a=i.next()){var s=a.value,c=(0,e.getProperty)(s,"proof"),h=u(s),V=p(h,(0,e.getProperty)(h,"inferenceRule")),M=f(V);if((0,e.getProperty)(M,"inference")){var x=g(M);if(x){b(r,M,-x);var _=v(s,h,!1);b(r,s,x-_)}}var S=d(V);if(null!=(0,e.getProperty)(S,"inference")){var w=g(S,!0);b(r,S,-w,!0);var E=v(s,h,!0),C=(0,e.getProperty)(s,"maxAdjust");null!=C&&(w=Math.max(w,C));var A=void 0;if(!c&&(A=H(s))){var P=y(A);if(P){var k=r.nodeFactory.create("node","mspace",[],{width:w-E+"em"});P.appendChild(k),s.removeProperty("maxAdjust")}else{var N=m(A);N&&(w=(0,e.getProperty)(N,"maxAdjust")?Math.max((0,e.getProperty)(N,"maxAdjust"),w):w,(0,e.setProperty)(N,"maxAdjust",w))}}else b(r,(0,e.getProperty)(s,"proof")?s:s.parent,w-E,!0)}}}catch(t){Q={error:t}}finally{try{a&&!a.done&&(T=i.return)&&T.call(i)}finally{if(Q)throw Q.error}}};var _="bspr_",S=((T={})[_+"maxAdjust"]=!0,T);e.setProperty=function(t,e,Q){i.default.setProperty(t,_+e,Q)};e.getProperty=function(t,e){return i.default.getProperty(t,_+e)};e.removeProperty=function(t,e){t.removeProperty(_+e)};e.makeBsprAttributes=function(t){t.data.root.walkTree((function(t,e){var Q=[];t.getPropertyNames().forEach((function(e){!S[e]&&e.match(RegExp("^"+_))&&Q.push(e+":"+t.getProperty(e))})),Q.length&&i.default.setAttribute(t,"semantics",Q.join(";"))}))};e.saveDocument=function(t){if(!("getBBox"in(s=t.document).outputJax))throw Error("The bussproofs extension requires an output jax with a getBBox() method")};e.clearDocument=function(t){s=null}},49932:function(t,e,Q){var T=this&&this.__importDefault||function(t){return t&&t.__esModule?t:{default:t}};Object.defineProperty(e,"__esModule",{value:!0}),e.CancelConfiguration=e.CancelMethods=void 0;var r=Q(65163),n=Q(35803),o=Q(81279),i=T(Q(37854)),a=Q(77586);e.CancelMethods={},e.CancelMethods.Cancel=function(t,e,Q){var T=t.GetBrackets(e,""),r=t.ParseArg(e),n=i.default.keyvalOptions(T,a.ENCLOSE_OPTIONS);n.notation=Q,t.Push(t.create("node","menclose",[r],n))},e.CancelMethods.CancelTo=function(t,e){var Q=t.GetBrackets(e,""),T=t.ParseArg(e),r=t.ParseArg(e),o=i.default.keyvalOptions(Q,a.ENCLOSE_OPTIONS);o.notation=[n.TexConstant.Notation.UPDIAGONALSTRIKE,n.TexConstant.Notation.UPDIAGONALARROW,n.TexConstant.Notation.NORTHEASTARROW].join(" "),T=t.create("node","mpadded",[T],{depth:"-.1em",height:"+.1em",voffset:".1em"}),t.Push(t.create("node","msup",[t.create("node","menclose",[r],o),T]))},new o.CommandMap("cancel",{cancel:["Cancel",n.TexConstant.Notation.UPDIAGONALSTRIKE],bcancel:["Cancel",n.TexConstant.Notation.DOWNDIAGONALSTRIKE],xcancel:["Cancel",n.TexConstant.Notation.UPDIAGONALSTRIKE+" "+n.TexConstant.Notation.DOWNDIAGONALSTRIKE],cancelto:"CancelTo"},e.CancelMethods),e.CancelConfiguration=r.Configuration.create("cancel",{handler:{macro:["cancel"]}})},39262:function(t,e,Q){var T,r,n=this&&this.__extends||(T=function(t,e){return T=Object.setPrototypeOf||{__proto__:[]}instanceof Array&&function(t,e){t.__proto__=e}||function(t,e){for(var Q in e)Object.prototype.hasOwnProperty.call(e,Q)&&(t[Q]=e[Q])},T(t,e)},function(t,e){if("function"!=typeof e&&null!==e)throw new TypeError("Class extends value "+String(e)+" is not a constructor or null");function Q(){this.constructor=t}T(t,e),t.prototype=null===e?Object.create(e):(Q.prototype=e.prototype,new Q)}),o=this&&this.__importDefault||function(t){return t&&t.__esModule?t:{default:t}};Object.defineProperty(e,"__esModule",{value:!0}),e.CasesConfiguration=e.CasesMethods=e.CasesTags=e.CasesBeginItem=void 0;var i=Q(65163),a=Q(81279),s=o(Q(37854)),l=o(Q(87486)),c=o(Q(15184)),u=Q(91352),p=Q(9530),h=Q(14300),f=function(t){function e(){return null!==t&&t.apply(this,arguments)||this}return n(e,t),Object.defineProperty(e.prototype,"kind",{get:function(){return"cases-begin"},enumerable:!1,configurable:!0}),e.prototype.checkItem=function(e){return e.isKind("end")&&e.getName()===this.getName()&&this.getProperty("end")?(this.setProperty("end",!1),[[],!0]):t.prototype.checkItem.call(this,e)},e}(u.BeginItem);e.CasesBeginItem=f;var d=function(t){function e(){var e=null!==t&&t.apply(this,arguments)||this;return e.subcounter=0,e}return n(e,t),e.prototype.start=function(e,Q,T){this.subcounter=0,t.prototype.start.call(this,e,Q,T)},e.prototype.autoTag=function(){null==this.currentTag.tag&&("subnumcases"===this.currentTag.env?(0===this.subcounter&&this.counter++,this.subcounter++,this.tag(this.formatNumber(this.counter,this.subcounter),!1)):(0!==this.subcounter&&"numcases-left"===this.currentTag.env||this.counter++,this.tag(this.formatNumber(this.counter),!1)))},e.prototype.formatNumber=function(t,e){return void 0===e&&(e=null),t.toString()+(null===e?"":String.fromCharCode(96+e))},e}(p.AmsTags);e.CasesTags=d,e.CasesMethods={NumCases:function(t,e){if(t.stack.env.closing===e.getName()){delete t.stack.env.closing,t.Push(t.itemFactory.create("end").setProperty("name",e.getName()));var Q=t.stack.Top(),T=Q.Last,r=s.default.copyNode(T,t),n=Q.getProperty("left");return h.EmpheqUtil.left(T,r,n+"\\empheqlbrace\\,",t,"numcases-left"),t.Push(t.itemFactory.create("end").setProperty("name",e.getName())),null}n=t.GetArgument("\\begin{"+e.getName()+"}");e.setProperty("left",n);var o=l.default.EqnArray(t,e,!0,!0,"ll");return o.arraydef.displaystyle=!1,o.arraydef.rowspacing=".2em",o.setProperty("numCases",!0),t.Push(e),o},Entry:function(t,e){if(!t.stack.Top().getProperty("numCases"))return l.default.Entry(t,e);t.Push(t.itemFactory.create("cell").setProperties({isEntry:!0,name:e}));for(var Q=t.string,T=0,r=t.i,n=Q.length;r<n;){var o=Q.charAt(r);if("{"===o)T++,r++;else if("}"===o){if(0===T)break;T--,r++}else{if("&"===o&&0===T)throw new c.default("ExtraCasesAlignTab","Extra alignment tab in text for numcase environment");if("\\"===o&&0===T){var i=(Q.slice(r+1).match(/^[a-z]+|./i)||[])[0];if("\\"===i||"cr"===i||"end"===i||"label"===i)break;r+=i.length}else r++}}var a=Q.substr(t.i,r-t.i).replace(/^\s*/,"");t.PushAll(s.default.internalMath(t,a,0)),t.i=r}},new a.EnvironmentMap("cases-env",h.EmpheqUtil.environment,{numcases:["NumCases","cases"],subnumcases:["NumCases","cases"]},e.CasesMethods),new a.MacroMap("cases-macros",{"&":"Entry"},e.CasesMethods),e.CasesConfiguration=i.Configuration.create("cases",{handler:{environment:["cases-env"],character:["cases-macros"]},items:(r={},r[f.prototype.kind]=f,r),tags:{cases:d}})},43486:function(t,e,Q){var T=this&&this.__values||function(t){var e="function"==typeof Symbol&&Symbol.iterator,Q=e&&t[e],T=0;if(Q)return Q.call(t);if(t&&"number"==typeof t.length)return{next:function(){return t&&T>=t.length&&(t=void 0),{value:t&&t[T++],done:!t}}};throw new TypeError(e?"Object is not iterable.":"Symbol.iterator is not defined.")},r=this&&this.__importDefault||function(t){return t&&t.__esModule?t:{default:t}};Object.defineProperty(e,"__esModule",{value:!0}),e.CenternotConfiguration=e.filterCenterOver=void 0;var n=Q(65163),o=r(Q(89795)),i=r(Q(86217)),a=Q(81279),s=r(Q(87486));function l(t){var e,Q,r=t.data;try{for(var n=T(r.getList("centerOver")),o=n.next();!o.done;o=n.next()){var a=o.value,s=i.default.getTexClass(a.childNodes[0].childNodes[0]);null!==s&&i.default.setProperties(a.parent.parent.parent.parent.parent.parent,{texClass:s})}}catch(t){e={error:t}}finally{try{o&&!o.done&&(Q=n.return)&&Q.call(n)}finally{if(e)throw e.error}}}new a.CommandMap("centernot",{centerOver:"CenterOver",centernot:["Macro","\\centerOver{#1}{{⧸}}",1]},{CenterOver:function(t,e){var Q="{"+t.GetArgument(e)+"}",T=t.ParseArg(e),r=new o.default(Q,t.stack.env,t.configuration).mml(),n=t.create("node","TeXAtom",[new o.default(Q,t.stack.env,t.configuration).mml(),t.create("node","mpadded",[t.create("node","mpadded",[T],{width:0,lspace:"-.5width"}),t.create("node","mphantom",[r])],{width:0,lspace:"-.5width"})]);t.configuration.addNode("centerOver",r),t.Push(n)},Macro:s.default.Macro}),e.filterCenterOver=l,e.CenternotConfiguration=n.Configuration.create("centernot",{handler:{macro:["centernot"]},postprocessors:[l]})},90346:(t,e,Q)=>{Object.defineProperty(e,"__esModule",{value:!0}),e.ColorConfiguration=void 0;var T=Q(81279),r=Q(65163),n=Q(40994),o=Q(95978);new T.CommandMap("color",{color:"Color",textcolor:"TextColor",definecolor:"DefineColor",colorbox:"ColorBox",fcolorbox:"FColorBox"},n.ColorMethods);e.ColorConfiguration=r.Configuration.create("color",{handler:{macro:["color"]},options:{color:{padding:"5px",borderWidth:"2px"}},config:function(t,e){e.parseOptions.packageData.set("color",{model:new o.ColorModel})}})},33077:(t,e)=>{Object.defineProperty(e,"__esModule",{value:!0}),e.COLORS=void 0,e.COLORS=new Map([["Apricot","#FBB982"],["Aquamarine","#00B5BE"],["Bittersweet","#C04F17"],["Black","#221E1F"],["Blue","#2D2F92"],["BlueGreen","#00B3B8"],["BlueViolet","#473992"],["BrickRed","#B6321C"],["Brown","#792500"],["BurntOrange","#F7921D"],["CadetBlue","#74729A"],["CarnationPink","#F282B4"],["Cerulean","#00A2E3"],["CornflowerBlue","#41B0E4"],["Cyan","#00AEEF"],["Dandelion","#FDBC42"],["DarkOrchid","#A4538A"],["Emerald","#00A99D"],["ForestGreen","#009B55"],["Fuchsia","#8C368C"],["Goldenrod","#FFDF42"],["Gray","#949698"],["Green","#00A64F"],["GreenYellow","#DFE674"],["JungleGreen","#00A99A"],["Lavender","#F49EC4"],["LimeGreen","#8DC73E"],["Magenta","#EC008C"],["Mahogany","#A9341F"],["Maroon","#AF3235"],["Melon","#F89E7B"],["MidnightBlue","#006795"],["Mulberry","#A93C93"],["NavyBlue","#006EB8"],["OliveGreen","#3C8031"],["Orange","#F58137"],["OrangeRed","#ED135A"],["Orchid","#AF72B0"],["Peach","#F7965A"],["Periwinkle","#7977B8"],["PineGreen","#008B72"],["Plum","#92268F"],["ProcessBlue","#00B0F0"],["Purple","#99479B"],["RawSienna","#974006"],["Red","#ED1B23"],["RedOrange","#F26035"],["RedViolet","#A1246B"],["Rhodamine","#EF559F"],["RoyalBlue","#0071BC"],["RoyalPurple","#613F99"],["RubineRed","#ED017D"],["Salmon","#F69289"],["SeaGreen","#3FBC9D"],["Sepia","#671800"],["SkyBlue","#46C5DD"],["SpringGreen","#C6DC67"],["Tan","#DA9D76"],["TealBlue","#00AEB3"],["Thistle","#D883B7"],["Turquoise","#00B4CE"],["Violet","#58429B"],["VioletRed","#EF58A0"],["White","#FFFFFF"],["WildStrawberry","#EE2967"],["Yellow","#FFF200"],["YellowGreen","#98CC70"],["YellowOrange","#FAA21A"]])},40994:function(t,e,Q){var T=this&&this.__importDefault||function(t){return t&&t.__esModule?t:{default:t}};Object.defineProperty(e,"__esModule",{value:!0}),e.ColorMethods=void 0;var r=T(Q(86217)),n=T(Q(37854));function o(t){var e="+".concat(t),Q=t.replace(/^.*?([a-z]*)$/,"$1"),T=2*parseFloat(e);return{width:"+".concat(T).concat(Q),height:e,depth:e,lspace:t}}e.ColorMethods={},e.ColorMethods.Color=function(t,e){var Q=t.GetBrackets(e,""),T=t.GetArgument(e),r=t.configuration.packageData.get("color").model.getColor(Q,T),n=t.itemFactory.create("style").setProperties({styles:{mathcolor:r}});t.stack.env.color=r,t.Push(n)},e.ColorMethods.TextColor=function(t,e){var Q=t.GetBrackets(e,""),T=t.GetArgument(e),r=t.configuration.packageData.get("color").model.getColor(Q,T),n=t.stack.env.color;t.stack.env.color=r;var o=t.ParseArg(e);n?t.stack.env.color=n:delete t.stack.env.color;var i=t.create("node","mstyle",[o],{mathcolor:r});t.Push(i)},e.ColorMethods.DefineColor=function(t,e){var Q=t.GetArgument(e),T=t.GetArgument(e),r=t.GetArgument(e);t.configuration.packageData.get("color").model.defineColor(T,Q,r)},e.ColorMethods.ColorBox=function(t,e){var Q=t.GetArgument(e),T=n.default.internalMath(t,t.GetArgument(e)),i=t.configuration.packageData.get("color").model,a=t.create("node","mpadded",T,{mathbackground:i.getColor("named",Q)});r.default.setProperties(a,o(t.options.color.padding)),t.Push(a)},e.ColorMethods.FColorBox=function(t,e){var Q=t.GetArgument(e),T=t.GetArgument(e),i=n.default.internalMath(t,t.GetArgument(e)),a=t.options.color,s=t.configuration.packageData.get("color").model,l=t.create("node","mpadded",i,{mathbackground:s.getColor("named",T),style:"border: ".concat(a.borderWidth," solid ").concat(s.getColor("named",Q))});r.default.setProperties(l,o(a.padding)),t.Push(l)}},95978:function(t,e,Q){var T=this&&this.__values||function(t){var e="function"==typeof Symbol&&Symbol.iterator,Q=e&&t[e],T=0;if(Q)return Q.call(t);if(t&&"number"==typeof t.length)return{next:function(){return t&&T>=t.length&&(t=void 0),{value:t&&t[T++],done:!t}}};throw new TypeError(e?"Object is not iterable.":"Symbol.iterator is not defined.")},r=this&&this.__importDefault||function(t){return t&&t.__esModule?t:{default:t}};Object.defineProperty(e,"__esModule",{value:!0}),e.ColorModel=void 0;var n=r(Q(15184)),o=Q(33077),i=new Map,a=function(){function t(){this.userColors=new Map}return t.prototype.normalizeColor=function(t,e){if(!t||"named"===t)return e;if(i.has(t))return i.get(t)(e);throw new n.default("UndefinedColorModel","Color model '%1' not defined",t)},t.prototype.getColor=function(t,e){return t&&"named"!==t?this.normalizeColor(t,e):this.getColorByName(e)},t.prototype.getColorByName=function(t){return this.userColors.has(t)?this.userColors.get(t):o.COLORS.has(t)?o.COLORS.get(t):t},t.prototype.defineColor=function(t,e,Q){var T=this.normalizeColor(t,Q);this.userColors.set(e,T)},t}();e.ColorModel=a,i.set("rgb",(function(t){var e,Q,r=t.trim().split(/\s*,\s*/),o="#";if(3!==r.length)throw new n.default("ModelArg1","Color values for the %1 model require 3 numbers","rgb");try{for(var i=T(r),a=i.next();!a.done;a=i.next()){var s=a.value;if(!s.match(/^(\d+(\.\d*)?|\.\d+)$/))throw new n.default("InvalidDecimalNumber","Invalid decimal number");var l=parseFloat(s);if(l<0||l>1)throw new n.default("ModelArg2","Color values for the %1 model must be between %2 and %3","rgb","0","1");var c=Math.floor(255*l).toString(16);c.length<2&&(c="0"+c),o+=c}}catch(t){e={error:t}}finally{try{a&&!a.done&&(Q=i.return)&&Q.call(i)}finally{if(e)throw e.error}}return o})),i.set("RGB",(function(t){var e,Q,r=t.trim().split(/\s*,\s*/),o="#";if(3!==r.length)throw new n.default("ModelArg1","Color values for the %1 model require 3 numbers","RGB");try{for(var i=T(r),a=i.next();!a.done;a=i.next()){var s=a.value;if(!s.match(/^\d+$/))throw new n.default("InvalidNumber","Invalid number");var l=parseInt(s);if(l>255)throw new n.default("ModelArg2","Color values for the %1 model must be between %2 and %3","RGB","0","255");var c=l.toString(16);c.length<2&&(c="0"+c),o+=c}}catch(t){e={error:t}}finally{try{a&&!a.done&&(Q=i.return)&&Q.call(i)}finally{if(e)throw e.error}}return o})),i.set("gray",(function(t){if(!t.match(/^\s*(\d+(\.\d*)?|\.\d+)\s*$/))throw new n.default("InvalidDecimalNumber","Invalid decimal number");var e=parseFloat(t);if(e<0||e>1)throw new n.default("ModelArg2","Color values for the %1 model must be between %2 and %3","gray","0","1");var Q=Math.floor(255*e).toString(16);return Q.length<2&&(Q="0"+Q),"#".concat(Q).concat(Q).concat(Q)}))},70050:function(t,e,Q){var T,r=this&&this.__extends||(T=function(t,e){return T=Object.setPrototypeOf||{__proto__:[]}instanceof Array&&function(t,e){t.__proto__=e}||function(t,e){for(var Q in e)Object.prototype.hasOwnProperty.call(e,Q)&&(t[Q]=e[Q])},T(t,e)},function(t,e){if("function"!=typeof e&&null!==e)throw new TypeError("Class extends value "+String(e)+" is not a constructor or null");function Q(){this.constructor=t}T(t,e),t.prototype=null===e?Object.create(e):(Q.prototype=e.prototype,new Q)}),n=this&&this.__importDefault||function(t){return t&&t.__esModule?t:{default:t}};Object.defineProperty(e,"__esModule",{value:!0}),e.ColortblConfiguration=e.ColorArrayItem=void 0;var o=Q(91352),i=Q(65163),a=Q(81279),s=n(Q(15184)),l=function(t){function e(){var e=null!==t&&t.apply(this,arguments)||this;return e.color={cell:"",row:"",col:[]},e.hasColor=!1,e}return r(e,t),e.prototype.EndEntry=function(){t.prototype.EndEntry.call(this);var e=this.row[this.row.length-1],Q=this.color.cell||this.color.row||this.color.col[this.row.length-1];Q&&(e.attributes.set("mathbackground",Q),this.color.cell="",this.hasColor=!0)},e.prototype.EndRow=function(){t.prototype.EndRow.call(this),this.color.row=""},e.prototype.createMml=function(){var e=t.prototype.createMml.call(this),Q=e.isKind("mrow")?e.childNodes[1]:e;return Q.isKind("menclose")&&(Q=Q.childNodes[0].childNodes[0]),this.hasColor&&"none"===Q.attributes.get("frame")&&Q.attributes.set("frame",""),e},e}(o.ArrayItem);e.ColorArrayItem=l,new a.CommandMap("colortbl",{cellcolor:["TableColor","cell"],rowcolor:["TableColor","row"],columncolor:["TableColor","col"]},{TableColor:function(t,e,Q){var T=t.configuration.packageData.get("color").model,r=t.GetBrackets(e,""),n=T.getColor(r,t.GetArgument(e)),o=t.stack.Top();if(!(o instanceof l))throw new s.default("UnsupportedTableColor","Unsupported use of %1",t.currentCS);if("col"===Q){if(o.table.length)throw new s.default("ColumnColorNotTop","%1 must be in the top row",e);o.color.col[o.row.length]=n,t.GetBrackets(e,"")&&t.GetBrackets(e,"")}else if(o.color[Q]=n,"row"===Q&&(o.Size()||o.row.length))throw new s.default("RowColorNotFirst","%1 must be at the beginning of a row",e)}});e.ColortblConfiguration=i.Configuration.create("colortbl",{handler:{macro:["colortbl"]},items:{array:l},priority:10,config:[function(t,e){e.parseOptions.packageData.has("color")||i.ConfigurationHandler.get("color").config(t,e)},10]})},82162:(t,e,Q)=>{Object.defineProperty(e,"__esModule",{value:!0}),e.ColorConfiguration=e.ColorV2Methods=void 0;var T=Q(81279),r=Q(65163);e.ColorV2Methods={Color:function(t,e){var Q=t.GetArgument(e),T=t.stack.env.color;t.stack.env.color=Q;var r=t.ParseArg(e);T?t.stack.env.color=T:delete t.stack.env.color;var n=t.create("node","mstyle",[r],{mathcolor:Q});t.Push(n)}},new T.CommandMap("colorv2",{color:"Color"},e.ColorV2Methods),e.ColorConfiguration=r.Configuration.create("colorv2",{handler:{macro:["colorv2"]}})},59874:function(t,e,Q){var T,r=this&&this.__values||function(t){var e="function"==typeof Symbol&&Symbol.iterator,Q=e&&t[e],T=0;if(Q)return Q.call(t);if(t&&"number"==typeof t.length)return{next:function(){return t&&T>=t.length&&(t=void 0),{value:t&&t[T++],done:!t}}};throw new TypeError(e?"Object is not iterable.":"Symbol.iterator is not defined.")},n=this&&this.__importDefault||function(t){return t&&t.__esModule?t:{default:t}};Object.defineProperty(e,"__esModule",{value:!0}),e.ConfigMacrosConfiguration=void 0;var o=Q(65163),i=Q(84155),a=Q(81279),s=n(Q(54222)),l=Q(32113),c=n(Q(13074)),u=Q(31132),p="configmacros-map",h="configmacros-env-map";e.ConfigMacrosConfiguration=o.Configuration.create("configmacros",{init:function(t){new a.CommandMap(p,{},{}),new a.EnvironmentMap(h,s.default.environment,{},{}),t.append(o.Configuration.local({handler:{macro:[p],environment:[h]},priority:3}))},config:function(t,e){!function(t){var e,Q,T=t.parseOptions.handlers.retrieve(p),n=t.parseOptions.options.macros;try{for(var o=r(Object.keys(n)),i=o.next();!i.done;i=o.next()){var a=i.value,s="string"==typeof n[a]?[n[a]]:n[a],u=Array.isArray(s[2])?new l.Macro(a,c.default.MacroWithTemplate,s.slice(0,2).concat(s[2])):new l.Macro(a,c.default.Macro,s);T.add(a,u)}}catch(t){e={error:t}}finally{try{i&&!i.done&&(Q=o.return)&&Q.call(o)}finally{if(e)throw e.error}}}(e),function(t){var e,Q,T=t.parseOptions.handlers.retrieve(h),n=t.parseOptions.options.environments;try{for(var o=r(Object.keys(n)),i=o.next();!i.done;i=o.next()){var a=i.value;T.add(a,new l.Macro(a,c.default.BeginEnv,[!0].concat(n[a])))}}catch(t){e={error:t}}finally{try{i&&!i.done&&(Q=o.return)&&Q.call(o)}finally{if(e)throw e.error}}}(e)},items:(T={},T[u.BeginEnvItem.prototype.kind]=u.BeginEnvItem,T),options:{macros:(0,i.expandable)({}),environments:(0,i.expandable)({})}})},19272:function(t,e,Q){var T,r,n=this&&this.__extends||(T=function(t,e){return T=Object.setPrototypeOf||{__proto__:[]}instanceof Array&&function(t,e){t.__proto__=e}||function(t,e){for(var Q in e)Object.prototype.hasOwnProperty.call(e,Q)&&(t[Q]=e[Q])},T(t,e)},function(t,e){if("function"!=typeof e&&null!==e)throw new TypeError("Class extends value "+String(e)+" is not a constructor or null");function Q(){this.constructor=t}T(t,e),t.prototype=null===e?Object.create(e):(Q.prototype=e.prototype,new Q)}),o=this&&this.__read||function(t,e){var Q="function"==typeof Symbol&&t[Symbol.iterator];if(!Q)return t;var T,r,n=Q.call(t),o=[];try{for(;(void 0===e||e-- >0)&&!(T=n.next()).done;)o.push(T.value)}catch(t){r={error:t}}finally{try{T&&!T.done&&(Q=n.return)&&Q.call(n)}finally{if(r)throw r.error}}return o},i=this&&this.__importDefault||function(t){return t&&t.__esModule?t:{default:t}};Object.defineProperty(e,"__esModule",{value:!0}),e.EmpheqConfiguration=e.EmpheqMethods=e.EmpheqBeginItem=void 0;var a=Q(65163),s=Q(81279),l=i(Q(37854)),c=i(Q(15184)),u=Q(91352),p=Q(14300),h=function(t){function e(){return null!==t&&t.apply(this,arguments)||this}return n(e,t),Object.defineProperty(e.prototype,"kind",{get:function(){return"empheq-begin"},enumerable:!1,configurable:!0}),e.prototype.checkItem=function(e){return e.isKind("end")&&e.getName()===this.getName()&&this.setProperty("end",!1),t.prototype.checkItem.call(this,e)},e}(u.BeginItem);e.EmpheqBeginItem=h,e.EmpheqMethods={Empheq:function(t,e){if(t.stack.env.closing===e.getName()){delete t.stack.env.closing,t.Push(t.itemFactory.create("end").setProperty("name",t.stack.global.empheq)),t.stack.global.empheq="";var Q=t.stack.Top();p.EmpheqUtil.adjustTable(Q,t),t.Push(t.itemFactory.create("end").setProperty("name","empheq"))}else{l.default.checkEqnEnv(t),delete t.stack.global.eqnenv;var T=t.GetBrackets("\\begin{"+e.getName()+"}")||"",r=o((t.GetArgument("\\begin{"+e.getName()+"}")||"").split(/=/),2),n=r[0],i=r[1];if(!p.EmpheqUtil.checkEnv(n))throw new c.default("UnknownEnv",'Unknown environment "%1"',n);T&&e.setProperties(p.EmpheqUtil.splitOptions(T,{left:1,right:1})),t.stack.global.empheq=n,t.string="\\begin{"+n+"}"+(i?"{"+i+"}":"")+t.string.slice(t.i),t.i=0,t.Push(e)}},EmpheqMO:function(t,e,Q){t.Push(t.create("token","mo",{},Q))},EmpheqDelim:function(t,e){var Q=t.GetDelimiter(e);t.Push(t.create("token","mo",{stretchy:!0,symmetric:!0},Q))}},new s.EnvironmentMap("empheq-env",p.EmpheqUtil.environment,{empheq:["Empheq","empheq"]},e.EmpheqMethods),new s.CommandMap("empheq-macros",{empheqlbrace:["EmpheqMO","{"],empheqrbrace:["EmpheqMO","}"],empheqlbrack:["EmpheqMO","["],empheqrbrack:["EmpheqMO","]"],empheqlangle:["EmpheqMO","⟨"],empheqrangle:["EmpheqMO","⟩"],empheqlparen:["EmpheqMO","("],empheqrparen:["EmpheqMO",")"],empheqlvert:["EmpheqMO","|"],empheqrvert:["EmpheqMO","|"],empheqlVert:["EmpheqMO","‖"],empheqrVert:["EmpheqMO","‖"],empheqlfloor:["EmpheqMO","⌊"],empheqrfloor:["EmpheqMO","⌋"],empheqlceil:["EmpheqMO","⌈"],empheqrceil:["EmpheqMO","⌉"],empheqbiglbrace:["EmpheqMO","{"],empheqbigrbrace:["EmpheqMO","}"],empheqbiglbrack:["EmpheqMO","["],empheqbigrbrack:["EmpheqMO","]"],empheqbiglangle:["EmpheqMO","⟨"],empheqbigrangle:["EmpheqMO","⟩"],empheqbiglparen:["EmpheqMO","("],empheqbigrparen:["EmpheqMO",")"],empheqbiglvert:["EmpheqMO","|"],empheqbigrvert:["EmpheqMO","|"],empheqbiglVert:["EmpheqMO","‖"],empheqbigrVert:["EmpheqMO","‖"],empheqbiglfloor:["EmpheqMO","⌊"],empheqbigrfloor:["EmpheqMO","⌋"],empheqbiglceil:["EmpheqMO","⌈"],empheqbigrceil:["EmpheqMO","⌉"],empheql:"EmpheqDelim",empheqr:"EmpheqDelim",empheqbigl:"EmpheqDelim",empheqbigr:"EmpheqDelim"},e.EmpheqMethods),e.EmpheqConfiguration=a.Configuration.create("empheq",{handler:{macro:["empheq-macros"],environment:["empheq-env"]},items:(r={},r[h.prototype.kind]=h,r)})},14300:function(t,e,Q){var T=this&&this.__read||function(t,e){var Q="function"==typeof Symbol&&t[Symbol.iterator];if(!Q)return t;var T,r,n=Q.call(t),o=[];try{for(;(void 0===e||e-- >0)&&!(T=n.next()).done;)o.push(T.value)}catch(t){r={error:t}}finally{try{T&&!T.done&&(Q=n.return)&&Q.call(n)}finally{if(r)throw r.error}}return o},r=this&&this.__spreadArray||function(t,e,Q){if(Q||2===arguments.length)for(var T,r=0,n=e.length;r<n;r++)!T&&r in e||(T||(T=Array.prototype.slice.call(e,0,r)),T[r]=e[r]);return t.concat(T||Array.prototype.slice.call(e))},n=this&&this.__values||function(t){var e="function"==typeof Symbol&&Symbol.iterator,Q=e&&t[e],T=0;if(Q)return Q.call(t);if(t&&"number"==typeof t.length)return{next:function(){return t&&T>=t.length&&(t=void 0),{value:t&&t[T++],done:!t}}};throw new TypeError(e?"Object is not iterable.":"Symbol.iterator is not defined.")},o=this&&this.__importDefault||function(t){return t&&t.__esModule?t:{default:t}};Object.defineProperty(e,"__esModule",{value:!0}),e.EmpheqUtil=void 0;var i=o(Q(37854)),a=o(Q(89795));e.EmpheqUtil={environment:function(t,e,Q,n){var o=n[0],i=t.itemFactory.create(o+"-begin").setProperties({name:e,end:o});t.Push(Q.apply(void 0,r([t,i],T(n.slice(1)),!1)))},splitOptions:function(t,e){return void 0===e&&(e=null),i.default.keyvalOptions(t,e,!0)},columnCount:function(t){var e,Q,T=0;try{for(var r=n(t.childNodes),o=r.next();!o.done;o=r.next()){var i=o.value,a=i.childNodes.length-(i.isKind("mlabeledtr")?1:0);a>T&&(T=a)}}catch(t){e={error:t}}finally{try{o&&!o.done&&(Q=r.return)&&Q.call(r)}finally{if(e)throw e.error}}return T},cellBlock:function(t,e,Q,T){var r,o,i=Q.create("node","mpadded",[],{height:0,depth:0,voffset:"-1height"}),s=new a.default(t,Q.stack.env,Q.configuration),l=s.mml();T&&s.configuration.tags.label&&(s.configuration.tags.currentTag.env=T,s.configuration.tags.getTag(!0));try{for(var c=n(l.isInferred?l.childNodes:[l]),u=c.next();!u.done;u=c.next()){var p=u.value;i.appendChild(p)}}catch(t){r={error:t}}finally{try{u&&!u.done&&(o=c.return)&&o.call(c)}finally{if(r)throw r.error}}return i.appendChild(Q.create("node","mphantom",[Q.create("node","mpadded",[e],{width:0})])),i},topRowTable:function(t,e){var Q=i.default.copyNode(t,e);return Q.setChildren(Q.childNodes.slice(0,1)),Q.attributes.set("align","baseline 1"),t.factory.create("mphantom",{},[e.create("node","mpadded",[Q],{width:0})])},rowspanCell:function(t,e,Q,T,r){t.appendChild(T.create("node","mpadded",[this.cellBlock(e,i.default.copyNode(Q,T),T,r),this.topRowTable(Q,T)],{height:0,depth:0,voffset:"height"}))},left:function(t,e,Q,T,r){var o,i,a;void 0===r&&(r=""),t.attributes.set("columnalign","right "+(t.attributes.get("columnalign")||"")),t.attributes.set("columnspacing","0em "+(t.attributes.get("columnspacing")||""));try{for(var s=n(t.childNodes.slice(0).reverse()),l=s.next();!l.done;l=s.next()){var c=l.value;a=T.create("node","mtd"),c.childNodes.unshift(a),a.parent=c,c.isKind("mlabeledtr")&&(c.childNodes[0]=c.childNodes[1],c.childNodes[1]=a)}}catch(t){o={error:t}}finally{try{l&&!l.done&&(i=s.return)&&i.call(s)}finally{if(o)throw o.error}}this.rowspanCell(a,Q,e,T,r)},right:function(t,Q,T,r,n){void 0===n&&(n=""),0===t.childNodes.length&&t.appendChild(r.create("node","mtr"));for(var o=e.EmpheqUtil.columnCount(t),i=t.childNodes[0];i.childNodes.length<o;)i.appendChild(r.create("node","mtd"));var a=i.appendChild(r.create("node","mtd"));e.EmpheqUtil.rowspanCell(a,T,Q,r,n),t.attributes.set("columnalign",(t.attributes.get("columnalign")||"").split(/ /).slice(0,o).join(" ")+" left"),t.attributes.set("columnspacing",(t.attributes.get("columnspacing")||"").split(/ /).slice(0,o-1).join(" ")+" 0em")},adjustTable:function(t,e){var Q=t.getProperty("left"),T=t.getProperty("right");if(Q||T){var r=t.Last,n=i.default.copyNode(r,e);Q&&this.left(r,n,Q,e),T&&this.right(r,n,T,e)}},allowEnv:{equation:!0,align:!0,gather:!0,flalign:!0,alignat:!0,multline:!0},checkEnv:function(t){return this.allowEnv.hasOwnProperty(t.replace(/\*$/,""))||!1}}},77586:function(t,e,Q){var T=this&&this.__importDefault||function(t){return t&&t.__esModule?t:{default:t}};Object.defineProperty(e,"__esModule",{value:!0}),e.EncloseConfiguration=e.EncloseMethods=e.ENCLOSE_OPTIONS=void 0;var r=Q(65163),n=Q(81279),o=T(Q(37854));e.ENCLOSE_OPTIONS={"data-arrowhead":1,color:1,mathcolor:1,background:1,mathbackground:1,"data-padding":1,"data-thickness":1},e.EncloseMethods={},e.EncloseMethods.Enclose=function(t,Q){var T=t.GetArgument(Q).replace(/,/g," "),r=t.GetBrackets(Q,""),n=t.ParseArg(Q),i=o.default.keyvalOptions(r,e.ENCLOSE_OPTIONS);i.notation=T,t.Push(t.create("node","menclose",[n],i))},new n.CommandMap("enclose",{enclose:"Enclose"},e.EncloseMethods),e.EncloseConfiguration=r.Configuration.create("enclose",{handler:{macro:["enclose"]}})},37362:function(t,e,Q){var T=this&&this.__importDefault||function(t){return t&&t.__esModule?t:{default:t}};Object.defineProperty(e,"__esModule",{value:!0}),e.ExtpfeilConfiguration=e.ExtpfeilMethods=void 0;var r=Q(65163),n=Q(81279),o=Q(33554),i=T(Q(28282)),a=Q(67674),s=T(Q(15184));e.ExtpfeilMethods={},e.ExtpfeilMethods.xArrow=o.AmsMethods.xArrow,e.ExtpfeilMethods.NewExtArrow=function(t,Q){var T=t.GetArgument(Q),r=t.GetArgument(Q),n=t.GetArgument(Q);if(!T.match(/^\\([a-z]+|.)$/i))throw new s.default("NewextarrowArg1","First argument to %1 must be a control sequence name",Q);if(!r.match(/^(\d+),(\d+)$/))throw new s.default("NewextarrowArg2","Second argument to %1 must be two integers separated by a comma",Q);if(!n.match(/^(\d+|0x[0-9A-F]+)$/i))throw new s.default("NewextarrowArg3","Third argument to %1 must be a unicode character number",Q);T=T.substr(1);var o=r.split(",");i.default.addMacro(t,T,e.ExtpfeilMethods.xArrow,[parseInt(n),parseInt(o[0]),parseInt(o[1])])},new n.CommandMap("extpfeil",{xtwoheadrightarrow:["xArrow",8608,12,16],xtwoheadleftarrow:["xArrow",8606,17,13],xmapsto:["xArrow",8614,6,7],xlongequal:["xArrow",61,7,7],xtofrom:["xArrow",8644,12,12],Newextarrow:"NewExtArrow"},e.ExtpfeilMethods);e.ExtpfeilConfiguration=r.Configuration.create("extpfeil",{handler:{macro:["extpfeil"]},init:function(t){a.NewcommandConfiguration.init(t)}})},18434:(t,e,Q)=>{Object.defineProperty(e,"__esModule",{value:!0}),e.GensymbConfiguration=void 0;var T=Q(65163),r=Q(35803);new(Q(81279).CharacterMap)("gensymb-symbols",(function(t,e){var Q=e.attributes||{};Q.mathvariant=r.TexConstant.Variant.NORMAL,Q.class="MathML-Unit";var T=t.create("token","mi",Q,e.char);t.Push(T)}),{ohm:"Ω",degree:"°",celsius:"℃",perthousand:"‰",micro:"µ"}),e.GensymbConfiguration=T.Configuration.create("gensymb",{handler:{macro:["gensymb-symbols"]}})},45822:function(t,e,Q){var T=this&&this.__importDefault||function(t){return t&&t.__esModule?t:{default:t}};Object.defineProperty(e,"__esModule",{value:!0}),e.HtmlConfiguration=void 0;var r=Q(65163),n=Q(81279),o=T(Q(26814));new n.CommandMap("html_macros",{href:"Href",class:"Class",style:"Style",cssId:"Id"},o.default),e.HtmlConfiguration=r.Configuration.create("html",{handler:{macro:["html_macros"]}})},26814:function(t,e,Q){var T=this&&this.__importDefault||function(t){return t&&t.__esModule?t:{default:t}};Object.defineProperty(e,"__esModule",{value:!0});var r=T(Q(86217)),n={Href:function(t,e){var Q=t.GetArgument(e),T=o(t,e);r.default.setAttribute(T,"href",Q),t.Push(T)},Class:function(t,e){var Q=t.GetArgument(e),T=o(t,e),n=r.default.getAttribute(T,"class");n&&(Q=n+" "+Q),r.default.setAttribute(T,"class",Q),t.Push(T)},Style:function(t,e){var Q=t.GetArgument(e),T=o(t,e),n=r.default.getAttribute(T,"style");n&&(";"!==Q.charAt(Q.length-1)&&(Q+=";"),Q=n+" "+Q),r.default.setAttribute(T,"style",Q),t.Push(T)},Id:function(t,e){var Q=t.GetArgument(e),T=o(t,e);r.default.setAttribute(T,"id",Q),t.Push(T)}},o=function(t,e){var Q=t.ParseArg(e);if(!r.default.isInferred(Q))return Q;var T=r.default.getChildren(Q);if(1===T.length)return T[0];var n=t.create("node","mrow");return r.default.copyChildren(Q,n),r.default.copyAttributes(Q,n),n};e.default=n},4550:function(t,e,Q){var T,r=this&&this.__values||function(t){var e="function"==typeof Symbol&&Symbol.iterator,Q=e&&t[e],T=0;if(Q)return Q.call(t);if(t&&"number"==typeof t.length)return{next:function(){return t&&T>=t.length&&(t=void 0),{value:t&&t[T++],done:!t}}};throw new TypeError(e?"Object is not iterable.":"Symbol.iterator is not defined.")},n=this&&this.__importDefault||function(t){return t&&t.__esModule?t:{default:t}};Object.defineProperty(e,"__esModule",{value:!0}),e.MathtoolsConfiguration=e.fixPrescripts=e.PAIREDDELIMS=void 0;var o=Q(65163),i=Q(81279),a=n(Q(86217)),s=Q(84155);Q(60217);var l=Q(16166),c=Q(92851),u=Q(75456);function p(t){var e,Q,T,n,o,i,s=t.data;try{for(var l=r(s.getList("mmultiscripts")),c=l.next();!c.done;c=l.next()){var u=c.value;if(u.getProperty("fixPrescript")){var p=a.default.getChildren(u),h=0;try{for(var f=(T=void 0,r([1,2])),d=f.next();!d.done;d=f.next()){p[y=d.value]||(a.default.setChild(u,y,s.nodeFactory.create("node","none")),h++)}}catch(t){T={error:t}}finally{try{d&&!d.done&&(n=f.return)&&n.call(f)}finally{if(T)throw T.error}}try{for(var L=(o=void 0,r([4,5])),H=L.next();!H.done;H=L.next()){var y=H.value;a.default.isType(p[y],"mrow")&&0===a.default.getChildren(p[y]).length&&a.default.setChild(u,y,s.nodeFactory.create("node","none"))}}catch(t){o={error:t}}finally{try{H&&!H.done&&(i=L.return)&&i.call(L)}finally{if(o)throw o.error}}2===h&&p.splice(1,2)}}}catch(t){e={error:t}}finally{try{c&&!c.done&&(Q=l.return)&&Q.call(l)}finally{if(e)throw e.error}}}e.PAIREDDELIMS="mathtools-paired-delims",e.fixPrescripts=p,e.MathtoolsConfiguration=o.Configuration.create("mathtools",{handler:{macro:["mathtools-macros","mathtools-delimiters"],environment:["mathtools-environments"],delimiter:["mathtools-delimiters"],character:["mathtools-characters"]},items:(T={},T[u.MultlinedItem.prototype.kind]=u.MultlinedItem,T),init:function(t){new i.CommandMap(e.PAIREDDELIMS,{},{}),t.append(o.Configuration.local({handler:{macro:[e.PAIREDDELIMS]},priority:-5}))},config:function(t,e){var Q,T,n=e.parseOptions,o=n.options.mathtools.pairedDelimiters;try{for(var i=r(Object.keys(o)),a=i.next();!a.done;a=i.next()){var s=a.value;l.MathtoolsUtil.addPairedDelims(n,s,o[s])}}catch(t){Q={error:t}}finally{try{a&&!a.done&&(T=i.return)&&T.call(i)}finally{if(Q)throw Q.error}}(0,c.MathtoolsTagFormat)(t,e)},postprocessors:[[p,-6]],options:{mathtools:{multlinegap:"1em","multlined-pos":"c","firstline-afterskip":"","lastline-preskip":"","smallmatrix-align":"c",shortvdotsadjustabove:".2em",shortvdotsadjustbelow:".2em",centercolon:!1,"centercolon-offset":".04em","thincolon-dx":"-.04em","thincolon-dw":"-.08em","use-unicode":!1,"prescript-sub-format":"","prescript-sup-format":"","prescript-arg-format":"","allow-mathtoolsset":!0,pairedDelimiters:(0,s.expandable)({}),tagforms:(0,s.expandable)({})}}})},75456:function(t,e,Q){var T,r=this&&this.__extends||(T=function(t,e){return T=Object.setPrototypeOf||{__proto__:[]}instanceof Array&&function(t,e){t.__proto__=e}||function(t,e){for(var Q in e)Object.prototype.hasOwnProperty.call(e,Q)&&(t[Q]=e[Q])},T(t,e)},function(t,e){if("function"!=typeof e&&null!==e)throw new TypeError("Class extends value "+String(e)+" is not a constructor or null");function Q(){this.constructor=t}T(t,e),t.prototype=null===e?Object.create(e):(Q.prototype=e.prototype,new Q)}),n=this&&this.__importDefault||function(t){return t&&t.__esModule?t:{default:t}};Object.defineProperty(e,"__esModule",{value:!0}),e.MultlinedItem=void 0;var o=Q(73660),i=n(Q(86217)),a=Q(35803),s=function(t){function e(){return null!==t&&t.apply(this,arguments)||this}return r(e,t),Object.defineProperty(e.prototype,"kind",{get:function(){return"multlined"},enumerable:!1,configurable:!0}),e.prototype.EndTable=function(){if((this.Size()||this.row.length)&&(this.EndEntry(),this.EndRow()),this.table.length>1){var e=this.factory.configuration.options.mathtools,Q=e.multlinegap,T=e["firstline-afterskip"]||Q,r=e["lastline-preskip"]||Q,n=i.default.getChildren(this.table[0])[0];i.default.getAttribute(n,"columnalign")!==a.TexConstant.Align.RIGHT&&n.appendChild(this.create("node","mspace",[],{width:T}));var o=i.default.getChildren(this.table[this.table.length-1])[0];if(i.default.getAttribute(o,"columnalign")!==a.TexConstant.Align.LEFT){var s=i.default.getChildren(o)[0];s.childNodes.unshift(null);var l=this.create("node","mspace",[],{width:r});i.default.setChild(s,0,l)}}t.prototype.EndTable.call(this)},e}(o.MultlineItem);e.MultlinedItem=s},60217:function(t,e,Q){var T=this&&this.__importDefault||function(t){return t&&t.__esModule?t:{default:t}};Object.defineProperty(e,"__esModule",{value:!0});var r=T(Q(54222)),n=Q(81279),o=Q(35803),i=Q(61558);new n.CommandMap("mathtools-macros",{shoveleft:["HandleShove",o.TexConstant.Align.LEFT],shoveright:["HandleShove",o.TexConstant.Align.RIGHT],xleftrightarrow:["xArrow",8596,10,10],xLeftarrow:["xArrow",8656,12,7],xRightarrow:["xArrow",8658,7,12],xLeftrightarrow:["xArrow",8660,12,12],xhookleftarrow:["xArrow",8617,10,5],xhookrightarrow:["xArrow",8618,5,10],xmapsto:["xArrow",8614,10,10],xrightharpoondown:["xArrow",8641,5,10],xleftharpoondown:["xArrow",8637,10,5],xrightleftharpoons:["xArrow",8652,10,10],xrightharpoonup:["xArrow",8640,5,10],xleftharpoonup:["xArrow",8636,10,5],xleftrightharpoons:["xArrow",8651,10,10],mathllap:["MathLap","l",!1],mathrlap:["MathLap","r",!1],mathclap:["MathLap","c",!1],clap:["MtLap","c"],textllap:["MtLap","l"],textrlap:["MtLap","r"],textclap:["MtLap","c"],cramped:"Cramped",crampedllap:["MathLap","l",!0],crampedrlap:["MathLap","r",!0],crampedclap:["MathLap","c",!0],crampedsubstack:["Macro","\\begin{crampedsubarray}{c}#1\\end{crampedsubarray}",1],mathmbox:"MathMBox",mathmakebox:"MathMakeBox",overbracket:"UnderOverBracket",underbracket:"UnderOverBracket",refeq:"HandleRef",MoveEqLeft:["Macro","\\hspace{#1em}&\\hspace{-#1em}",1,"2"],Aboxed:"Aboxed",ArrowBetweenLines:"ArrowBetweenLines",vdotswithin:"VDotsWithin",shortvdotswithin:"ShortVDotsWithin",MTFlushSpaceAbove:"FlushSpaceAbove",MTFlushSpaceBelow:"FlushSpaceBelow",DeclarePairedDelimiter:"DeclarePairedDelimiter",DeclarePairedDelimiterX:"DeclarePairedDelimiterX",DeclarePairedDelimiterXPP:"DeclarePairedDelimiterXPP",DeclarePairedDelimiters:"DeclarePairedDelimiter",DeclarePairedDelimitersX:"DeclarePairedDelimiterX",DeclarePairedDelimitersXPP:"DeclarePairedDelimiterXPP",centercolon:["CenterColon",!0,!0],ordinarycolon:["CenterColon",!1],MTThinColon:["CenterColon",!0,!0,!0],coloneqq:["Relation",":=","≔"],Coloneqq:["Relation","::=","⩴"],coloneq:["Relation",":-"],Coloneq:["Relation","::-"],eqqcolon:["Relation","=:","≕"],Eqqcolon:["Relation","=::"],eqcolon:["Relation","-:","∹"],Eqcolon:["Relation","-::"],colonapprox:["Relation",":\\approx"],Colonapprox:["Relation","::\\approx"],colonsim:["Relation",":\\sim"],Colonsim:["Relation","::\\sim"],dblcolon:["Relation","::","∷"],nuparrow:["NArrow","↑",".06em"],ndownarrow:["NArrow","↓",".25em"],bigtimes:["Macro","\\mathop{\\Large\\kern-.1em\\boldsymbol{\\times}\\kern-.1em}"],splitfrac:["SplitFrac",!1],splitdfrac:["SplitFrac",!0],xmathstrut:"XMathStrut",prescript:"Prescript",newtagform:["NewTagForm",!1],renewtagform:["NewTagForm",!0],usetagform:"UseTagForm",adjustlimits:["MacroWithTemplate","\\mathop{{#1}\\vphantom{{#3}}}_{{#2}\\vphantom{{#4}}}\\mathop{{#3}\\vphantom{{#1}}}_{{#4}\\vphantom{{#2}}}",4,,"_",,"_"],mathtoolsset:"SetOptions"},i.MathtoolsMethods),new n.EnvironmentMap("mathtools-environments",r.default.environment,{dcases:["Array",null,"\\{","","ll",null,".2em","D"],rcases:["Array",null,"","\\}","ll",null,".2em"],drcases:["Array",null,"","\\}","ll",null,".2em","D"],"dcases*":["Cases",null,"{","","D"],"rcases*":["Cases",null,"","}"],"drcases*":["Cases",null,"","}","D"],"cases*":["Cases",null,"{",""],"matrix*":["MtMatrix",null,null,null],"pmatrix*":["MtMatrix",null,"(",")"],"bmatrix*":["MtMatrix",null,"[","]"],"Bmatrix*":["MtMatrix",null,"\\{","\\}"],"vmatrix*":["MtMatrix",null,"\\vert","\\vert"],"Vmatrix*":["MtMatrix",null,"\\Vert","\\Vert"],"smallmatrix*":["MtSmallMatrix",null,null,null],psmallmatrix:["MtSmallMatrix",null,"(",")","c"],"psmallmatrix*":["MtSmallMatrix",null,"(",")"],bsmallmatrix:["MtSmallMatrix",null,"[","]","c"],"bsmallmatrix*":["MtSmallMatrix",null,"[","]"],Bsmallmatrix:["MtSmallMatrix",null,"\\{","\\}","c"],"Bsmallmatrix*":["MtSmallMatrix",null,"\\{","\\}"],vsmallmatrix:["MtSmallMatrix",null,"\\vert","\\vert","c"],"vsmallmatrix*":["MtSmallMatrix",null,"\\vert","\\vert"],Vsmallmatrix:["MtSmallMatrix",null,"\\Vert","\\Vert","c"],"Vsmallmatrix*":["MtSmallMatrix",null,"\\Vert","\\Vert"],crampedsubarray:["Array",null,null,null,null,"0em","0.1em","S'",1],multlined:"MtMultlined",spreadlines:["SpreadLines",!0],lgathered:["AmsEqnArray",null,null,null,"l",null,".5em","D"],rgathered:["AmsEqnArray",null,null,null,"r",null,".5em","D"]},i.MathtoolsMethods),new n.DelimiterMap("mathtools-delimiters",r.default.delimiter,{"\\lparen":"(","\\rparen":")"}),new n.CommandMap("mathtools-characters",{":":["CenterColon",!0]},i.MathtoolsMethods)},61558:function(t,e,Q){var T=this&&this.__assign||function(){return T=Object.assign||function(t){for(var e,Q=1,T=arguments.length;Q<T;Q++)for(var r in e=arguments[Q])Object.prototype.hasOwnProperty.call(e,r)&&(t[r]=e[r]);return t},T.apply(this,arguments)},r=this&&this.__read||function(t,e){var Q="function"==typeof Symbol&&t[Symbol.iterator];if(!Q)return t;var T,r,n=Q.call(t),o=[];try{for(;(void 0===e||e-- >0)&&!(T=n.next()).done;)o.push(T.value)}catch(t){r={error:t}}finally{try{T&&!T.done&&(Q=n.return)&&Q.call(n)}finally{if(r)throw r.error}}return o},n=this&&this.__values||function(t){var e="function"==typeof Symbol&&Symbol.iterator,Q=e&&t[e],T=0;if(Q)return Q.call(t);if(t&&"number"==typeof t.length)return{next:function(){return t&&T>=t.length&&(t=void 0),{value:t&&t[T++],done:!t}}};throw new TypeError(e?"Object is not iterable.":"Symbol.iterator is not defined.")},o=this&&this.__importDefault||function(t){return t&&t.__esModule?t:{default:t}};Object.defineProperty(e,"__esModule",{value:!0}),e.MathtoolsMethods=void 0;var i=o(Q(37854)),a=Q(33554),s=o(Q(87486)),l=o(Q(89795)),c=o(Q(15184)),u=o(Q(86217)),p=Q(4125),h=Q(29244),f=Q(84155),d=o(Q(28282)),L=o(Q(13074)),H=Q(16166);e.MathtoolsMethods={MtMatrix:function(t,Q,T,r){var n=t.GetBrackets("\\begin{".concat(Q.getName(),"}"),"c");return e.MathtoolsMethods.Array(t,Q,T,r,n)},MtSmallMatrix:function(t,Q,T,r,n){return n||(n=t.GetBrackets("\\begin{".concat(Q.getName(),"}"),t.options.mathtools["smallmatrix-align"])),e.MathtoolsMethods.Array(t,Q,T,r,n,i.default.Em(1/3),".2em","S",1)},MtMultlined:function(t,e){var Q,T="\\begin{".concat(e.getName(),"}"),n=t.GetBrackets(T,t.options.mathtools["multlined-pos"]||"c"),o=n?t.GetBrackets(T,""):"";n&&!n.match(/^[cbt]$/)&&(o=(Q=r([n,o],2))[0],n=Q[1]),t.Push(e);var a=t.itemFactory.create("multlined",t,e);return a.arraydef={displaystyle:!0,rowspacing:".5em",width:o||"auto",columnwidth:"100%"},i.default.setArrayAlign(a,n||"c")},HandleShove:function(t,e,Q){var T=t.stack.Top();if("multline"!==T.kind&&"multlined"!==T.kind)throw new c.default("CommandInMultlined","%1 can only appear within the multline or multlined environments",e);if(T.Size())throw new c.default("CommandAtTheBeginingOfLine","%1 must come at the beginning of the line",e);T.setProperty("shove",Q);var r=t.GetBrackets(e),n=t.ParseArg(e);if(r){var o=t.create("node","mrow",[]),i=t.create("node","mspace",[],{width:r});"left"===Q?(o.appendChild(i),o.appendChild(n)):(o.appendChild(n),o.appendChild(i)),n=o}t.Push(n)},SpreadLines:function(t,e){var Q,T;if(t.stack.env.closing===e.getName()){delete t.stack.env.closing;var r=t.stack.Pop(),o=r.toMml(),i=r.getProperty("spread");if(o.isInferred)try{for(var a=n(u.default.getChildren(o)),s=a.next();!s.done;s=a.next()){var l=s.value;H.MathtoolsUtil.spreadLines(l,i)}}catch(t){Q={error:t}}finally{try{s&&!s.done&&(T=a.return)&&T.call(a)}finally{if(Q)throw Q.error}}else H.MathtoolsUtil.spreadLines(o,i);t.Push(o)}else{i=t.GetDimen("\\begin{".concat(e.getName(),"}"));e.setProperty("spread",i),t.Push(e)}},Cases:function(t,e,Q,T,r){var n=t.itemFactory.create("array").setProperty("casesEnv",e.getName());return n.arraydef={rowspacing:".2em",columnspacing:"1em",columnalign:"left"},"D"===r&&(n.arraydef.displaystyle=!0),n.setProperties({open:Q,close:T}),t.Push(e),n},MathLap:function(t,e,Q,r){var n=t.GetBrackets(e,"").trim(),o=t.create("node","mstyle",[t.create("node","mpadded",[t.ParseArg(e)],T({width:0},"r"===Q?{}:{lspace:"l"===Q?"-1width":"-.5width"}))],{"data-cramped":r});H.MathtoolsUtil.setDisplayLevel(o,n),t.Push(t.create("node","TeXAtom",[o]))},Cramped:function(t,e){var Q=t.GetBrackets(e,"").trim(),T=t.ParseArg(e),r=t.create("node","mstyle",[T],{"data-cramped":!0});H.MathtoolsUtil.setDisplayLevel(r,Q),t.Push(r)},MtLap:function(t,e,Q){var T=i.default.internalMath(t,t.GetArgument(e),0),r=t.create("node","mpadded",T,{width:0});"r"!==Q&&u.default.setAttribute(r,"lspace","l"===Q?"-1width":"-.5width"),t.Push(r)},MathMakeBox:function(t,e){var Q=t.GetBrackets(e),T=t.GetBrackets(e,"c"),r=t.create("node","mpadded",[t.ParseArg(e)]);Q&&u.default.setAttribute(r,"width",Q);var n=(0,f.lookup)(T,{c:"center",r:"right"},"");n&&u.default.setAttribute(r,"data-align",n),t.Push(r)},MathMBox:function(t,e){t.Push(t.create("node","mrow",[t.ParseArg(e)]))},UnderOverBracket:function(t,e){var Q=(0,h.length2em)(t.GetBrackets(e,".1em"),.1),T=t.GetBrackets(e,".2em"),n=t.GetArgument(e),o=r("o"===e.charAt(1)?["over","accent","bottom"]:["under","accentunder","top"],3),a=o[0],s=o[1],c=o[2],p=(0,h.em)(Q),f=new l.default(n,t.stack.env,t.configuration).mml(),d=new l.default(n,t.stack.env,t.configuration).mml(),L=t.create("node","mpadded",[t.create("node","mphantom",[d])],{style:"border: ".concat(p," solid; border-").concat(c,": none"),height:T,depth:0}),H=i.default.underOver(t,f,L,a,!0),y=u.default.getChildAt(u.default.getChildAt(H,0),0);u.default.setAttribute(y,s,!0),t.Push(H)},Aboxed:function(t,e){var Q=H.MathtoolsUtil.checkAlignment(t,e);Q.row.length%2==1&&Q.row.push(t.create("node","mtd",[]));var T=t.GetArgument(e),r=t.string.substr(t.i);t.string=T+"&&\\endAboxed",t.i=0;var n=t.GetUpTo(e,"&"),o=t.GetUpTo(e,"&");t.GetUpTo(e,"\\endAboxed");var a=i.default.substituteArgs(t,[n,o],"\\rlap{\\boxed{#1{}#2}}\\kern.267em\\phantom{#1}&\\phantom{{}#2}\\kern.267em");t.string=a+r,t.i=0},ArrowBetweenLines:function(t,e){var Q=H.MathtoolsUtil.checkAlignment(t,e);if(Q.Size()||Q.row.length)throw new c.default("BetweenLines","%1 must be on a row by itself",e);var T=t.GetStar(),r=t.GetBrackets(e,"\\Updownarrow");T&&(Q.EndEntry(),Q.EndEntry());var n=T?"\\quad"+r:r+"\\quad",o=new l.default(n,t.stack.env,t.configuration).mml();t.Push(o),Q.EndEntry(),Q.EndRow()},VDotsWithin:function(t,e){var Q=t.stack.Top(),r=Q.getProperty("flushspaceabove")===Q.table.length,n="\\mmlToken{mi}{}"+t.GetArgument(e)+"\\mmlToken{mi}{}",o=new l.default(n,t.stack.env,t.configuration).mml(),i=t.create("node","mpadded",[t.create("node","mpadded",[t.create("node","mo",[t.create("text","⋮")])],T({width:0,lspace:"-.5width"},r?{height:"-.6em",voffset:"-.18em"}:{})),t.create("node","mphantom",[o])],{lspace:".5width"});t.Push(i)},ShortVDotsWithin:function(t,Q){var T=t.stack.Top(),r=t.GetStar();e.MathtoolsMethods.FlushSpaceAbove(t,"\\MTFlushSpaceAbove"),!r&&T.EndEntry(),e.MathtoolsMethods.VDotsWithin(t,"\\vdotswithin"),r&&T.EndEntry(),e.MathtoolsMethods.FlushSpaceBelow(t,"\\MTFlushSpaceBelow")},FlushSpaceAbove:function(t,e){var Q=H.MathtoolsUtil.checkAlignment(t,e);Q.setProperty("flushspaceabove",Q.table.length),Q.addRowSpacing("-"+t.options.mathtools.shortvdotsadjustabove)},FlushSpaceBelow:function(t,e){var Q=H.MathtoolsUtil.checkAlignment(t,e);Q.Size()&&Q.EndEntry(),Q.EndRow(),Q.addRowSpacing("-"+t.options.mathtools.shortvdotsadjustbelow)},PairedDelimiters:function(t,e,Q,T,n,o,a,s){void 0===n&&(n="#1"),void 0===o&&(o=1),void 0===a&&(a=""),void 0===s&&(s="");var l=t.GetStar(),c=l?"":t.GetBrackets(e),u=r(l?["\\left","\\right"]:c?[c+"l",c+"r"]:["",""],2),p=u[0],h=u[1],f=l?"\\middle":c||"";if(o){for(var d=[],L=d.length;L<o;L++)d.push(t.GetArgument(e));a=i.default.substituteArgs(t,d,a),n=i.default.substituteArgs(t,d,n),s=i.default.substituteArgs(t,d,s)}n=n.replace(/\\delimsize/g,f),t.string=[a,p,Q,n,h,T,s,t.string.substr(t.i)].reduce((function(e,Q){return i.default.addArgs(t,e,Q)}),""),t.i=0,i.default.checkMaxMacros(t)},DeclarePairedDelimiter:function(t,e){var Q=d.default.GetCsNameArgument(t,e),T=t.GetArgument(e),r=t.GetArgument(e);H.MathtoolsUtil.addPairedDelims(t.configuration,Q,[T,r])},DeclarePairedDelimiterX:function(t,e){var Q=d.default.GetCsNameArgument(t,e),T=d.default.GetArgCount(t,e),r=t.GetArgument(e),n=t.GetArgument(e),o=t.GetArgument(e);H.MathtoolsUtil.addPairedDelims(t.configuration,Q,[r,n,o,T])},DeclarePairedDelimiterXPP:function(t,e){var Q=d.default.GetCsNameArgument(t,e),T=d.default.GetArgCount(t,e),r=t.GetArgument(e),n=t.GetArgument(e),o=t.GetArgument(e),i=t.GetArgument(e),a=t.GetArgument(e);H.MathtoolsUtil.addPairedDelims(t.configuration,Q,[n,o,a,T,r,i])},CenterColon:function(t,e,Q,r,n){void 0===r&&(r=!1),void 0===n&&(n=!1);var o=t.options.mathtools,i=t.create("token","mo",{},":");if(Q&&(o.centercolon||r)){var a=o["centercolon-offset"];i=t.create("node","mpadded",[i],T({voffset:a,height:"+".concat(a),depth:"-".concat(a)},n?{width:o["thincolon-dw"],lspace:o["thincolon-dx"]}:{}))}t.Push(i)},Relation:function(t,e,Q,T){t.options.mathtools["use-unicode"]&&T?t.Push(t.create("token","mo",{texClass:p.TEXCLASS.REL},T)):(Q="\\mathrel{"+Q.replace(/:/g,"\\MTThinColon").replace(/-/g,"\\mathrel{-}")+"}",t.string=i.default.addArgs(t,Q,t.string.substr(t.i)),t.i=0)},NArrow:function(t,e,Q,T){t.Push(t.create("node","TeXAtom",[t.create("token","mtext",{},Q),t.create("node","mpadded",[t.create("node","mpadded",[t.create("node","menclose",[t.create("node","mspace",[],{height:".2em",depth:0,width:".4em"})],{notation:"updiagonalstrike","data-thickness":".05em","data-padding":0})],{width:0,lspace:"-.5width",voffset:T}),t.create("node","mphantom",[t.create("token","mtext",{},Q)])],{width:0,lspace:"-.5width"})],{texClass:p.TEXCLASS.REL}))},SplitFrac:function(t,e,Q){var T=t.ParseArg(e),r=t.ParseArg(e);t.Push(t.create("node","mstyle",[t.create("node","mfrac",[t.create("node","mstyle",[T,t.create("token","mi"),t.create("token","mspace",{width:"1em"})],{scriptlevel:0}),t.create("node","mstyle",[t.create("token","mspace",{width:"1em"}),t.create("token","mi"),r],{scriptlevel:0})],{linethickness:0,numalign:"left",denomalign:"right"})],{displaystyle:Q,scriptlevel:0}))},XMathStrut:function(t,e){var Q=t.GetBrackets(e),T=t.GetArgument(e);T=H.MathtoolsUtil.plusOrMinus(e,T),Q=H.MathtoolsUtil.plusOrMinus(e,Q||T),t.Push(t.create("node","TeXAtom",[t.create("node","mpadded",[t.create("node","mphantom",[t.create("token","mo",{stretchy:!1},"(")])],{width:0,height:T+"height",depth:Q+"depth"})],{texClass:p.TEXCLASS.ORD}))},Prescript:function(t,e){var Q=H.MathtoolsUtil.getScript(t,e,"sup"),T=H.MathtoolsUtil.getScript(t,e,"sub"),r=H.MathtoolsUtil.getScript(t,e,"arg");if(u.default.isType(Q,"none")&&u.default.isType(T,"none"))t.Push(r);else{var n=t.create("node","mmultiscripts",[r]);u.default.getChildren(n).push(null,null),u.default.appendChildren(n,[t.create("node","mprescripts"),T,Q]),n.setProperty("fixPrescript",!0),t.Push(n)}},NewTagForm:function(t,e,Q){void 0===Q&&(Q=!1);var T=t.tags;if(!("mtFormats"in T))throw new c.default("TagsNotMT","%1 can only be used with ams or mathtools tags",e);var r=t.GetArgument(e).trim();if(!r)throw new c.default("InvalidTagFormID","Tag form name can't be empty");var n=t.GetBrackets(e,""),o=t.GetArgument(e),i=t.GetArgument(e);if(!Q&&T.mtFormats.has(r))throw new c.default("DuplicateTagForm","Duplicate tag form: %1",r);T.mtFormats.set(r,[o,i,n])},UseTagForm:function(t,e){var Q=t.tags;if(!("mtFormats"in Q))throw new c.default("TagsNotMT","%1 can only be used with ams or mathtools tags",e);var T=t.GetArgument(e).trim();if(T){if(!Q.mtFormats.has(T))throw new c.default("UndefinedTagForm","Undefined tag form: %1",T);Q.mtCurrent=Q.mtFormats.get(T)}else Q.mtCurrent=null},SetOptions:function(t,e){var Q,T,r=t.options.mathtools;if(!r["allow-mathtoolsset"])throw new c.default("ForbiddenMathtoolsSet","%1 is disabled",e);var o={};Object.keys(r).forEach((function(t){"pariedDelimiters"!==t&&"tagforms"!==t&&"allow-mathtoolsset"!==t&&(o[t]=1)}));var a=t.GetArgument(e),s=i.default.keyvalOptions(a,o,!0);try{for(var l=n(Object.keys(s)),u=l.next();!u.done;u=l.next()){var p=u.value;r[p]=s[p]}}catch(t){Q={error:t}}finally{try{u&&!u.done&&(T=l.return)&&T.call(l)}finally{if(Q)throw Q.error}}},Array:s.default.Array,Macro:s.default.Macro,xArrow:a.AmsMethods.xArrow,HandleRef:a.AmsMethods.HandleRef,AmsEqnArray:a.AmsMethods.AmsEqnArray,MacroWithTemplate:L.default.MacroWithTemplate}},92851:function(t,e,Q){var T,r=this&&this.__extends||(T=function(t,e){return T=Object.setPrototypeOf||{__proto__:[]}instanceof Array&&function(t,e){t.__proto__=e}||function(t,e){for(var Q in e)Object.prototype.hasOwnProperty.call(e,Q)&&(t[Q]=e[Q])},T(t,e)},function(t,e){if("function"!=typeof e&&null!==e)throw new TypeError("Class extends value "+String(e)+" is not a constructor or null");function Q(){this.constructor=t}T(t,e),t.prototype=null===e?Object.create(e):(Q.prototype=e.prototype,new Q)}),n=this&&this.__values||function(t){var e="function"==typeof Symbol&&Symbol.iterator,Q=e&&t[e],T=0;if(Q)return Q.call(t);if(t&&"number"==typeof t.length)return{next:function(){return t&&T>=t.length&&(t=void 0),{value:t&&t[T++],done:!t}}};throw new TypeError(e?"Object is not iterable.":"Symbol.iterator is not defined.")},o=this&&this.__read||function(t,e){var Q="function"==typeof Symbol&&t[Symbol.iterator];if(!Q)return t;var T,r,n=Q.call(t),o=[];try{for(;(void 0===e||e-- >0)&&!(T=n.next()).done;)o.push(T.value)}catch(t){r={error:t}}finally{try{T&&!T.done&&(Q=n.return)&&Q.call(n)}finally{if(r)throw r.error}}return o},i=this&&this.__importDefault||function(t){return t&&t.__esModule?t:{default:t}};Object.defineProperty(e,"__esModule",{value:!0}),e.MathtoolsTagFormat=void 0;var a=i(Q(15184)),s=Q(90300),l=0;e.MathtoolsTagFormat=function(t,e){var Q=e.parseOptions.options.tags;"base"!==Q&&t.tags.hasOwnProperty(Q)&&s.TagsFactory.add(Q,t.tags[Q]);var T=function(t){function Q(){var Q,T,r=t.call(this)||this;r.mtFormats=new Map,r.mtCurrent=null;var o=e.parseOptions.options.mathtools.tagforms;try{for(var i=n(Object.keys(o)),s=i.next();!s.done;s=i.next()){var l=s.value;if(!Array.isArray(o[l])||3!==o[l].length)throw new a.default("InvalidTagFormDef",'The tag form definition for "%1" should be an array fo three strings',l);r.mtFormats.set(l,o[l])}}catch(t){Q={error:t}}finally{try{s&&!s.done&&(T=i.return)&&T.call(i)}finally{if(Q)throw Q.error}}return r}return r(Q,t),Q.prototype.formatTag=function(e){if(this.mtCurrent){var Q=o(this.mtCurrent,3),T=Q[0],r=Q[1],n=Q[2];return n?"".concat(T).concat(n,"{").concat(e,"}").concat(r):"".concat(T).concat(e).concat(r)}return t.prototype.formatTag.call(this,e)},Q}(s.TagsFactory.create(e.parseOptions.options.tags).constructor),i="MathtoolsTags-"+ ++l;s.TagsFactory.add(i,T),e.parseOptions.options.tags=i}},16166:function(t,e,Q){var T=this&&this.__read||function(t,e){var Q="function"==typeof Symbol&&t[Symbol.iterator];if(!Q)return t;var T,r,n=Q.call(t),o=[];try{for(;(void 0===e||e-- >0)&&!(T=n.next()).done;)o.push(T.value)}catch(t){r={error:t}}finally{try{T&&!T.done&&(Q=n.return)&&Q.call(n)}finally{if(r)throw r.error}}return o},r=this&&this.__importDefault||function(t){return t&&t.__esModule?t:{default:t}};Object.defineProperty(e,"__esModule",{value:!0}),e.MathtoolsUtil=void 0;var n=Q(91352),o=r(Q(37854)),i=r(Q(89795)),a=r(Q(15184)),s=Q(32113),l=Q(84155),c=Q(61558),u=Q(4550);e.MathtoolsUtil={setDisplayLevel:function(t,e){if(e){var Q=T((0,l.lookup)(e,{"\\displaystyle":[!0,0],"\\textstyle":[!1,0],"\\scriptstyle":[!1,1],"\\scriptscriptstyle":[!1,2]},[null,null]),2),r=Q[0],n=Q[1];null!==r&&(t.attributes.set("displaystyle",r),t.attributes.set("scriptlevel",n))}},checkAlignment:function(t,e){var Q=t.stack.Top();if(Q.kind!==n.EqnArrayItem.prototype.kind)throw new a.default("NotInAlignment","%1 can only be used in aligment environments",e);return Q},addPairedDelims:function(t,e,Q){t.handlers.retrieve(u.PAIREDDELIMS).add(e,new s.Macro(e,c.MathtoolsMethods.PairedDelimiters,Q))},spreadLines:function(t,e){if(t.isKind("mtable")){var Q=t.attributes.get("rowspacing");if(Q){var T=o.default.dimen2em(e);Q=Q.split(/ /).map((function(t){return o.default.Em(Math.max(0,o.default.dimen2em(t)+T))})).join(" ")}else Q=e;t.attributes.set("rowspacing",Q)}},plusOrMinus:function(t,e){if(!(e=e.trim()).match(/^[-+]?(?:\d+(?:\.\d*)?|\.\d+)$/))throw new a.default("NotANumber","Argument to %1 is not a number",t);return e.match(/^[-+]/)?e:"+"+e},getScript:function(t,e,Q){var T=o.default.trimSpaces(t.GetArgument(e));if(""===T)return t.create("node","none");var r=t.options.mathtools["prescript-".concat(Q,"-format")];return r&&(T="".concat(r,"{").concat(T,"}")),new i.default(T,t.stack.env,t.configuration).mml()}}},10996:function(t,e,Q){var T=this&&this.__importDefault||function(t){return t&&t.__esModule?t:{default:t}};Object.defineProperty(e,"__esModule",{value:!0}),e.MhchemConfiguration=void 0;var r=Q(65163),n=Q(81279),o=T(Q(15184)),i=T(Q(87486)),a=Q(33554),s=Q(27830),l={};l.Macro=i.default.Macro,l.xArrow=a.AmsMethods.xArrow,l.Machine=function(t,e,Q){var T,r=t.GetArgument(e);try{T=s.mhchemParser.toTex(r,Q)}catch(t){throw new o.default(t[0],t[1])}t.string=T+t.string.substr(t.i),t.i=0},new n.CommandMap("mhchem",{ce:["Machine","ce"],pu:["Machine","pu"],longrightleftharpoons:["Macro","\\stackrel{\\textstyle{-}\\!\\!{\\rightharpoonup}}{\\smash{{\\leftharpoondown}\\!\\!{-}}}"],longRightleftharpoons:["Macro","\\stackrel{\\textstyle{-}\\!\\!{\\rightharpoonup}}{\\smash{\\leftharpoondown}}"],longLeftrightharpoons:["Macro","\\stackrel{\\textstyle\\vphantom{{-}}{\\rightharpoonup}}{\\smash{{\\leftharpoondown}\\!\\!{-}}}"],longleftrightarrows:["Macro","\\stackrel{\\longrightarrow}{\\smash{\\longleftarrow}\\Rule{0px}{.25em}{0px}}"],tripledash:["Macro","\\vphantom{-}\\raise2mu{\\kern2mu\\tiny\\text{-}\\kern1mu\\text{-}\\kern1mu\\text{-}\\kern2mu}"],xleftrightarrow:["xArrow",8596,6,6],xrightleftharpoons:["xArrow",8652,5,7],xRightleftharpoons:["xArrow",8652,5,7],xLeftrightharpoons:["xArrow",8652,5,7]},l),e.MhchemConfiguration=r.Configuration.create("mhchem",{handler:{macro:["mhchem"]}})},67674:function(t,e,Q){var T,r=this&&this.__createBinding||(Object.create?function(t,e,Q,T){void 0===T&&(T=Q);var r=Object.getOwnPropertyDescriptor(e,Q);r&&!("get"in r?!e.__esModule:r.writable||r.configurable)||(r={enumerable:!0,get:function(){return e[Q]}}),Object.defineProperty(t,T,r)}:function(t,e,Q,T){void 0===T&&(T=Q),t[T]=e[Q]}),n=this&&this.__setModuleDefault||(Object.create?function(t,e){Object.defineProperty(t,"default",{enumerable:!0,value:e})}:function(t,e){t.default=e}),o=this&&this.__importStar||function(t){if(t&&t.__esModule)return t;var e={};if(null!=t)for(var Q in t)"default"!==Q&&Object.prototype.hasOwnProperty.call(t,Q)&&r(e,t,Q);return n(e,t),e},i=this&&this.__importDefault||function(t){return t&&t.__esModule?t:{default:t}};Object.defineProperty(e,"__esModule",{value:!0}),e.NewcommandConfiguration=void 0;var a=Q(65163),s=Q(31132),l=i(Q(28282));Q(47581);var c=i(Q(54222)),u=o(Q(81279));e.NewcommandConfiguration=a.Configuration.create("newcommand",{handler:{macro:["Newcommand-macros"]},items:(T={},T[s.BeginEnvItem.prototype.kind]=s.BeginEnvItem,T),options:{maxMacros:1e3},init:function(t){new u.DelimiterMap(l.default.NEW_DELIMITER,c.default.delimiter,{}),new u.CommandMap(l.default.NEW_COMMAND,{},{}),new u.EnvironmentMap(l.default.NEW_ENVIRONMENT,c.default.environment,{},{}),t.append(a.Configuration.local({handler:{character:[],delimiter:[l.default.NEW_DELIMITER],macro:[l.default.NEW_DELIMITER,l.default.NEW_COMMAND],environment:[l.default.NEW_ENVIRONMENT]},priority:-1}))}})},31132:function(t,e,Q){var T,r=this&&this.__extends||(T=function(t,e){return T=Object.setPrototypeOf||{__proto__:[]}instanceof Array&&function(t,e){t.__proto__=e}||function(t,e){for(var Q in e)Object.prototype.hasOwnProperty.call(e,Q)&&(t[Q]=e[Q])},T(t,e)},function(t,e){if("function"!=typeof e&&null!==e)throw new TypeError("Class extends value "+String(e)+" is not a constructor or null");function Q(){this.constructor=t}T(t,e),t.prototype=null===e?Object.create(e):(Q.prototype=e.prototype,new Q)}),n=this&&this.__importDefault||function(t){return t&&t.__esModule?t:{default:t}};Object.defineProperty(e,"__esModule",{value:!0}),e.BeginEnvItem=void 0;var o=n(Q(15184)),i=function(t){function e(){return null!==t&&t.apply(this,arguments)||this}return r(e,t),Object.defineProperty(e.prototype,"kind",{get:function(){return"beginEnv"},enumerable:!1,configurable:!0}),Object.defineProperty(e.prototype,"isOpen",{get:function(){return!0},enumerable:!1,configurable:!0}),e.prototype.checkItem=function(e){if(e.isKind("end")){if(e.getName()!==this.getName())throw new o.default("EnvBadEnd","\\begin{%1} ended with \\end{%2}",this.getName(),e.getName());return[[this.factory.create("mml",this.toMml())],!0]}if(e.isKind("stop"))throw new o.default("EnvMissingEnd","Missing \\end{%1}",this.getName());return t.prototype.checkItem.call(this,e)},e}(Q(77950).BaseItem);e.BeginEnvItem=i},47581:function(t,e,Q){var T=this&&this.__importDefault||function(t){return t&&t.__esModule?t:{default:t}};Object.defineProperty(e,"__esModule",{value:!0});var r=T(Q(13074));new(Q(81279).CommandMap)("Newcommand-macros",{newcommand:"NewCommand",renewcommand:"NewCommand",newenvironment:"NewEnvironment",renewenvironment:"NewEnvironment",def:"MacroDef",let:"Let"},r.default)},13074:function(t,e,Q){var T=this&&this.__createBinding||(Object.create?function(t,e,Q,T){void 0===T&&(T=Q);var r=Object.getOwnPropertyDescriptor(e,Q);r&&!("get"in r?!e.__esModule:r.writable||r.configurable)||(r={enumerable:!0,get:function
[truncated: 1,379,671 more chars]
