# Supplementary material for: Exploring Applications of Artificial Intelligence Tools in Clinical Care and Health Professions Education: An Online Module for Students
Source: MedEdPORTAL. 2025 May 1;21:11524. doi: 10.15766/mep_2374-8265.11524 (PMC12043951; doi:10.15766/mep_2374-8265.11524)
Supplement: Supplementary file 1 — AI in Medicine folderPre- and Posttest.docxFeedback Survey.docx [file mep_2374-8265.11524-s001.zip › A. AI in Medicine/lib/rise/2c542238.js]

(()=>{var e,r,t,n,o,a={67688:(e,r,t)=>{Promise.all([t.e("vendors-node_modules_articulate_react-image_dist_index_esm_js-node_modules_articulate_rise-co-313153"),t.e("learn_main_js-node_modules_moment_locale_sync_recursive_en")]).then(t.bind(t,26233))},77372:e=>{"use strict";e.exports=__loadRemoteEntry("mondrian").then((()=>{const e=window.mondrian;return{get:r=>e.get(r),init:r=>{try{return e.init(r)}catch(e){console.log("remote container already initialized",name)}}}}))},19246:e=>{"use strict";e.exports=playerjs}},i={};function s(e){var r=i[e];if(void 0!==r)return r.exports;var t=i[e]={id:e,loaded:!1,exports:{}};return a[e].call(t.exports,t,t.exports,s),t.loaded=!0,t.exports}s.m=a,s.c=i,s.amdO={},s.n=e=>{var r=e&&e.__esModule?()=>e.default:()=>e;return s.d(r,{a:r}),r},r=Object.getPrototypeOf?e=>Object.getPrototypeOf(e):e=>e.__proto__,s.t=function(t,n){if(1&n&&(t=this(t)),8&n)return t;if("object"==typeof t&&t){if(4&n&&t.__esModule)return t;if(16&n&&"function"==typeof t.then)return t}var o=Object.create(null);s.r(o);var a={};e=e||[null,r({}),r([]),r(r)];for(var i=2&n&&t;"object"==typeof i&&!~e.indexOf(i);i=r(i))Object.getOwnPropertyNames(i).forEach((e=>a[e]=()=>t[e]));return a.default=()=>t,s.d(o,a),o},s.d=(e,r)=>{for(var t in r)s.o(r,t)&&!s.o(e,t)&&Object.defineProperty(e,t,{enumerable:!0,get:r[t]})},s.f={},s.e=e=>Promise.all(Object.keys(s.f).reduce(((r,t)=>(s.f[t](e,r),r)),[])),s.u=e=>({"vendors-node_modules_articulate_react-image_dist_index_esm_js-node_modules_articulate_rise-co-313153":"f5cc6ff7","learn_main_js-node_modules_moment_locale_sync_recursive_en":"8d3eeabf",node_modules_react_index_js:"77688f0c",recorder:"75f8c3eb",math:"10cbab57","i18n~en~default":"9689cd64"}[e]+".js"),s.miniCssF=e=>({"vendors-node_modules_articulate_react-image_dist_index_esm_js-node_modules_articulate_rise-co-313153":"3622fbfb","learn_main_js-node_modules_moment_locale_sync_recursive_en":"e082d3a7"}[e]+".css"),s.g=function(){if("object"==typeof globalThis)return globalThis;try{return this||new Function("return this")()}catch(e){if("object"==typeof window)return window}}(),s.o=(e,r)=>Object.prototype.hasOwnProperty.call(e,r),t={},s.l=(e,r,n,o)=>{if(t[e])t[e].push(r);else{var a,i;if(void 0!==n)for(var l=document.getElementsByTagName("script"),u=0;u<l.length;u++){var d=l[u];if(d.getAttribute("src")==e){a=d;break}}a||(i=!0,(a=document.createElement("script")).charset="utf-8",a.timeout=120,s.nc&&a.setAttribute("nonce",s.nc),a.src=e),t[e]=[r];var c=(r,n)=>{a.onerror=a.onload=null,clearTimeout(f);var o=t[e];if(delete t[e],a.parentNode&&a.parentNode.removeChild(a),o&&o.forEach((e=>e(n))),r)return r(n)},f=setTimeout(c.bind(null,void 0,{type:"timeout",target:a}),12e4);a.onerror=c.bind(null,a.onerror),a.onload=c.bind(null,a.onload),i&&document.head.appendChild(a)}},s.r=e=>{"undefined"!=typeof Symbol&&Symbol.toStringTag&&Object.defineProperty(e,Symbol.toStringTag,{value:"Module"}),Object.defineProperty(e,"__esModule",{value:!0})},s.nmd=e=>(e.paths=[],e.children||(e.children=[]),e),n={"webpack_container_remote_mondrian_learn-react":[4246]},o={4246:["default","./learn-react",77372]},s.f.remotes=(e,r)=>{s.o(n,e)&&n[e].forEach((e=>{var t=s.R;t||(t=[]);var n=o[e];if(!(t.indexOf(n)>=0)){if(t.push(n),n.p)return r.push(n.p);var a=r=>{r||(r=new Error("Container missing")),"string"==typeof r.message&&(r.message+='\nwhile loading "'+n[1]+'" from '+n[2]),s.m[e]=()=>{throw r},n.p=0},i=(e,t,o,i,s,l)=>{try{var u=e(t,o);if(!u||!u.then)return s(u,i,l);var d=u.then((e=>s(e,i)),a);if(!l)return d;r.push(n.p=d)}catch(e){a(e)}},l=(e,r,o)=>i(r.get,n[1],t,0,u,o),u=r=>{n.p=1,s.m[e]=e=>{e.exports=r()}};i(s,n[2],0,0,((e,r,t)=>e?i(s.I,n[0],0,e,l,t):a()),1)}}))},(()=>{s.S={};var e={},r={};s.I=(t,n)=>{n||(n=[]);var o=r[t];if(o||(o=r[t]={}),!(n.indexOf(o)>=0)){if(n.push(o),e[t])return e[t];s.o(s.S,t)||(s.S[t]={});var a=s.S[t],i=void 0,l=[];if("default"===t)((e,r,t,n)=>{var o=a[e]=a[e]||{},s=o[r];(!s||!s.loaded&&(!n!=!s.eager?n:i>s.from))&&(o[r]={get:t,from:i,eager:!!n})})("react","19.0.0",(()=>s.e("node_modules_react_index_js").then((()=>()=>s(77810))))),(e=>{var r=e=>{return r="Initialization of sharing external failed: "+e,void("undefined"!=typeof console&&console.warn&&console.warn(r));var r};try{var o=s(e);if(!o)return;var a=e=>e&&e.init&&e.init(s.S[t],n);if(o.then)return l.push(o.then(a,r));var i=a(o);if(i&&i.then)return l.push(i.catch(r))}catch(e){r(e)}})(77372);return l.length?e[t]=Promise.all(l).then((()=>e[t]=1)):e[t]=1}}})(),(()=>{var e;s.g.importScripts&&(e=s.g.location+"");var r=s.g.document;if(!e&&r&&(r.currentScript&&"SCRIPT"===r.currentScript.tagName.toUpperCase()&&(e=r.currentScript.src),!e)){var t=r.getElementsByTagName("script");if(t.length)for(var n=t.length-1;n>-1&&(!e||!/^http(s?):/.test(e));)e=t[n--].src}if(!e)throw new Error("Automatic publicPath is not supported in this browser");e=e.replace(/#.*$/,"").replace(/\?.*$/,"").replace(/\/[^\/]+$/,"/"),s.p=e})(),(()=>{var e=e=>{var r=e=>e.split(".").map((e=>+e==e?+e:e)),t=/^([^-+]+)?(?:-([^+]+))?(?:\+(.+))?$/.exec(e),n=t[1]?r(t[1]):[];return t[2]&&(n.length++,n.push.apply(n,r(t[2]))),t[3]&&(n.push([]),n.push.apply(n,r(t[3]))),n},r=(r,t)=>{r=e(r),t=e(t);for(var n=0;;){if(n>=r.length)return n<t.length&&"u"!=(typeof t[n])[0];var o=r[n],a=(typeof o)[0];if(n>=t.length)return"u"==a;var i=t[n],s=(typeof i)[0];if(a!=s)return"o"==a&&"n"==s||"s"==s||"u"==a;if("o"!=a&&"u"!=a&&o!=i)return o<i;n++}},t=e=>{var r=e[0],n="";if(1===e.length)return"*";if(r+.5){n+=0==r?">=":-1==r?"<":1==r?"^":2==r?"~":r>0?"=":"!=";for(var o=1,a=1;a<e.length;a++)o--,n+="u"==(typeof(s=e[a]))[0]?"-":(o>0?".":"")+(o=2,s);return n}var i=[];for(a=1;a<e.length;a++){var s=e[a];i.push(0===s?"not("+l()+")":1===s?"("+l()+" || "+l()+")":2===s?i.pop()+" "+i.pop():t(s))}return l();function l(){return i.pop().replace(/^\((.+)\)$/,"$1")}},n=(r,t)=>{if(0 in r){t=e(t);var o=r[0],a=o<0;a&&(o=-o-1);for(var i=0,s=1,l=!0;;s++,i++){var u,d,c=s<r.length?(typeof r[s])[0]:"";if(i>=t.length||"o"==(d=(typeof(u=t[i]))[0]))return!l||("u"==c?s>o&&!a:""==c!=a);if("u"==d){if(!l||"u"!=c)return!1}else if(l)if(c==d)if(s<=o){if(u!=r[s])return!1}else{if(a?u>r[s]:u<r[s])return!1;u!=r[s]&&(l=!1)}else if("s"!=c&&"n"!=c){if(a||s<=o)return!1;l=!1,s--}else{if(s<=o||d<c!=a)return!1;l=!1}else"s"!=c&&"n"!=c&&(l=!1,s--)}}var f=[],p=f.pop.bind(f);for(i=1;i<r.length;i++){var m=r[i];f.push(1==m?p()|p():2==m?p()&p():m?n(m,t):!p())}return!!p()},o=(e,r)=>e&&s.o(e,r),a=e=>(e.loaded=1,e.get()),i=e=>Object.keys(e).reduce(((r,t)=>(e[t].eager&&(r[t]=e[t]),r)),{}),l=(e,t,n)=>{var o=n?i(e[t]):e[t];return Object.keys(o).reduce(((e,t)=>!e||!o[e].loaded&&r(e,t)?t:e),0)},u=(e,r,n,o)=>"Unsatisfied version "+n+" from "+(n&&e[r][n].from)+" of shared singleton module "+r+" (required "+t(o)+")",d=e=>{throw new Error(e)},c=e=>{"undefined"!=typeof console&&console.warn&&console.warn(e)},f=e=>function(r,t,n,o,a){var i=s.I(r);return i&&i.then&&!n?i.then(e.bind(e,r,s.S[r],t,!1,o,a)):e(r,s.S[r],t,n,o,a)},p=(e,r,t)=>t?t():((e,r)=>d("Shared module "+r+" doesn't exist in shared scope "+e))(e,r),m=f(((e,r,t,i,s,d)=>{if(!o(r,t))return p(e,t,d);var f=l(r,t,i);return n(s,f)||c(u(r,t,f,s)),a(r[t][f])})),_={},h={56575:()=>m("default","react",!1,[1,19,0,0],(()=>s.e("node_modules_react_index_js").then((()=>()=>s(77810)))))},v={"learn_main_js-node_modules_moment_locale_sync_recursive_en":[56575]},g={};s.f.consumes=(e,r)=>{s.o(v,e)&&v[e].forEach((e=>{if(s.o(_,e))return r.push(_[e]);if(!g[e]){var t=r=>{_[e]=0,s.m[e]=t=>{delete s.c[e],t.exports=r()}};g[e]=!0;var n=r=>{delete _[e],s.m[e]=t=>{throw delete s.c[e],r}};try{var o=h[e]();o.then?r.push(_[e]=o.then(t).catch(n)):t(o)}catch(e){n(e)}}}))}})(),(()=>{if("undefined"!=typeof document){var e=e=>new Promise(((r,t)=>{var n=s.miniCssF(e),o=s.p+n;if(((e,r)=>{for(var t=document.getElementsByTagName("link"),n=0;n<t.length;n++){var o=(i=t[n]).getAttribute("data-href")||i.getAttribute("href");if("stylesheet"===i.rel&&(o===e||o===r))return i}var a=document.getElementsByTagName("style");for(n=0;n<a.length;n++){var i;if((o=(i=a[n]).getAttribute("data-href"))===e||o===r)return i}})(n,o))return r();((e,r,t,n,o)=>{var a=document.createElement("link");a.rel="stylesheet",a.type="text/css",s.nc&&(a.nonce=s.nc),a.onerror=a.onload=t=>{if(a.onerror=a.onload=null,"load"===t.type)n();else{var i=t&&t.type,s=t&&t.target&&t.target.href||r,l=new Error("Loading CSS chunk "+e+" failed.\n("+i+": "+s+")");l.name="ChunkLoadError",l.code="CSS_CHUNK_LOAD_FAILED",l.type=i,l.request=s,a.parentNode&&a.parentNode.removeChild(a),o(l)}},a.href=r,t?t.parentNode.insertBefore(a,t.nextSibling):document.head.appendChild(a)})(e,o,null,r,t)})),r={learn:0};s.f.miniCss=(t,n)=>{r[t]?n.push(r[t]):0!==r[t]&&{"vendors-node_modules_articulate_react-image_dist_index_esm_js-node_modules_articulate_rise-co-313153":1,"learn_main_js-node_modules_moment_locale_sync_recursive_en":1}[t]&&n.push(r[t]=e(t).then((()=>{r[t]=0}),(e=>{throw delete r[t],e})))}}})(),(()=>{var e={learn:0};s.f.j=(r,t)=>{var n=s.o(e,r)?e[r]:void 0;if(0!==n)if(n)t.push(n[2]);else if("webpack_container_remote_mondrian_learn-react"!=r){var o=new Promise(((t,o)=>n=e[r]=[t,o]));t.push(n[2]=o);var a=s.p+s.u(r),i=new Error;s.l(a,(t=>{if(s.o(e,r)&&(0!==(n=e[r])&&(e[r]=void 0),n)){var o=t&&("load"===t.type?"missing":t.type),a=t&&t.target&&t.target.src;i.message="Loading chunk "+r+" failed.\n("+o+": "+a+")",i.name="ChunkLoadError",i.type=o,i.request=a,n[1](i)}}),"chunk-"+r,r)}else e[r]=0};var r=(r,t)=>{var n,o,a=t[0],i=t[1],l=t[2],u=0;if(a.some((r=>0!==e[r]))){for(n in i)s.o(i,n)&&(s.m[n]=i[n]);if(l)l(s)}for(r&&r(t);u<a.length;u++)o=a[u],s.o(e,o)&&e[o]&&e[o][0](),e[o]=0},t=self.wpRiseJsonp=self.wpRiseJsonp||[];t.forEach(r.bind(null,0)),t.push=r.bind(null,t.push.bind(t))})();s(67688)})();
