# Supplementary material for: Exploring Applications of Artificial Intelligence Tools in Clinical Care and Health Professions Education: An Online Module for Students
Source: MedEdPORTAL. 2025 May 1;21:11524. doi: 10.15766/mep_2374-8265.11524 (PMC12043951; doi:10.15766/mep_2374-8265.11524)
Supplement: Supplementary file 1 — AI in Medicine folderPre- and Posttest.docxFeedback Survey.docx [file mep_2374-8265.11524-s001.zip › A. AI in Medicine/lib/rise/3622fbfb.css]

.rise-tiptap{:has(>br.break-when-trailing:last-child:not(.ProseMirror-trailingBreak)):after{content:"\a";white-space:pre}table{border:none;border-collapse:collapse;empty-cells:show;max-width:100%;td,th{border:1px solid #eaeaeb;vertical-align:middle}th{background:#e6e6e6;font-weight:700;padding:1.7rem 1.5rem 1.5rem}td{min-width:5px;padding:1.7rem 1.5rem}td:empty,th:empty{height:20px}&.fr-alternate-rows tbody tr:nth-child(2n){background:#f5f5f5}&.fr-alternate-rows:has(>tbody>tr:first-child>th){tr:nth-child(2n){background:#0000}tr:nth-child(odd){background:#f5f5f5}}&.fr-dashed-borders td,&.fr-dashed-borders th{border-style:dashed}td.fr-highlighted,th.fr-highlighted{border:1px double red}td.fr-thick,th.fr-thick{border-width:2px}}.rise-table-wrap{overflow-x:auto}}[data-rmiz-ghost]{pointer-events:none;position:absolute}[data-rmiz-btn-unzoom],[data-rmiz-btn-zoom]{-webkit-appearance:none;appearance:none;background-color:#000000b3;border:none;border-radius:50%;box-shadow:0 0 1px #ffffff80;color:#fff;height:40px;margin:0;outline-offset:2px;padding:9px;touch-action:manipulation;width:40px}[data-rmiz-btn-zoom]:not(:focus):not(:active){position:absolute;clip:rect(0 0 0 0);clip-path:inset(50%);height:1px;overflow:hidden;pointer-events:none;white-space:nowrap;width:1px}[data-rmiz-btn-zoom]{cursor:zoom-in;inset:10px 10px auto auto;position:absolute}[data-rmiz-btn-unzoom]{cursor:zoom-out;inset:20px 20px auto auto;position:absolute;z-index:1}[data-rmiz-content=found] [data-zoom],[data-rmiz-content=found] [role=img],[data-rmiz-content=found] img,[data-rmiz-content=found] svg{cursor:zoom-in}[data-rmiz-modal]::backdrop{display:none}[data-rmiz-modal][open]{background:#0000;border:0;height:100vh;height:100dvh;margin:0;max-height:none;max-width:none;overflow:hidden;padding:0;position:fixed;width:100vw;width:100dvw}[data-rmiz-modal-overlay]{inset:0;position:absolute;transition:background-color .3s}[data-rmiz-modal-overlay=hidden]{background-color:#fff0}[data-rmiz-modal-overlay=visible]{background-color:#fff}[data-rmiz-modal-content]{height:100%;position:relative;width:100%}[data-rmiz-modal-img]{cursor:zoom-out;image-rendering:high-quality;position:absolute;transform-origin:top left;transition:transform .3s}@media (prefers-reduced-motion:reduce){[data-rmiz-modal-img],[data-rmiz-modal-overlay]{transition-duration:.01ms!important}}.video-js .vjs-big-play-button .vjs-icon-placeholder:before,.video-js .vjs-modal-dialog,.vjs-button>.vjs-icon-placeholder:before,.vjs-modal-dialog .vjs-modal-dialog-content{height:100%;left:0;position:absolute;top:0;width:100%}.video-js .vjs-big-play-button .vjs-icon-placeholder:before,.vjs-button>.vjs-icon-placeholder:before{text-align:center}@font-face{font-family:VideoJS;font-style:normal;font-weight:400;src:url(data:application/font-woff;charset=utf-8;base64,d09GRgABAAAAABUgAAsAAAAAItAAAQAAAAAAAAAAAAAAAAAAAAAAAAAAAABHU1VCAAABCAAAADsAAABUIIslek9TLzIAAAFEAAAAPgAAAFZRiV33Y21hcAAAAYQAAAEJAAAD5p42+VxnbHlmAAACkAAADwwAABdk9R/WHmhlYWQAABGcAAAAKwAAADYn8kSnaGhlYQAAEcgAAAAdAAAAJA+RCL1obXR4AAAR6AAAABMAAAC8Q44AAGxvY2EAABH8AAAAYAAAAGB7SIHGbWF4cAAAElwAAAAfAAAAIAFAAI9uYW1lAAASfAAAASUAAAIK1cf1oHBvc3QAABOkAAABfAAAAnXdFqh1eJxjYGRgYOBiMGCwY2BycfMJYeDLSSzJY5BiYGGAAJA8MpsxJzM9kYEDxgPKsYBpDiBmg4gCACY7BUgAeJxjYGR7xDiBgZWBgaWQ5RkDA8MvCM0cwxDOeI6BgYmBlZkBKwhIc01hcPjI+FGPHcRdyA4RZgQRADbZCycAAHic7dPXbcMwAEXRK1vuvffem749XAbKV3bjBA6fXsaIgMMLEWoQJaAEFKNnlELyQ4K27zib5PNF6vl8yld+TKr5kH0+cUw0xv00Hwvx2DResUyFKrV4XoMmLdp06NKjz4AhI8ZMmDJjzoIlK9Zs2LJjz4EjJ85cuHLjziPe/0UWL17mf2tqKLz/9jK9f8tXpGCoRdPKhtS0RqFkWvVQNtSKoVYNtWaoddPXEBqG2jQ9XWgZattQO4baNdSeofYNdWCoQ0MdGerYUCeGOjXUmaHODXVhqEtDXRnq2lA3hro11J2h7g31YKhHQz0Z6tlQL4Z6NdSbod4N9WGoT9MfHF6GmhnZLxyDcRMAAAB4nJ1YC1gUV5auc6urCmxEGrq6VRD6ATQP5dHPKK8GRIyoKApoEBUDAiGzGmdUfKNRM4qLZrUZdGKcGN/GZJKd0SyOWTbfbmZ2NxqzM5IxRtNZd78vwYlJdtREoO7sudVNq6PmmxmKqrqPU+eee173P80Bh39Cu9DOEY4DHZBK3i20D/QRLcfxbE5sEVtwLpZzclw4ibFIkSCJUcZ4MBpMnnzwuKNsGWBL5i3qy6kO2dVpvUpKbkAP9fq62rdeGJ+TM/7C1nbIutfuWrWk5ci4zMxxR1qW/N+9JsmCGXj9VKWhFx/6tr/nz78INDm2C9yPF/fDcxLuyKxLBZ1ZBz2QTi+RSkiH5RrDQJ/GgGQadX9m0YSURs7GpSG905Zsk41uj14yul1OtieZ7QUk5GRG/YiS7PYYPSAZNRed9sq3+bOpz00rKb7pe/ZEZvbALxZAHT3AFoH8GXP3rt67QFn40kt8W13FjLTDb48c+fSi5/7h0P4dL5yz7DPtbmgmYxfQA9RL2+EOfTcvdp+1vmuBpvOll1As1S6ak0IvJzC7sKWJFtJgBd2uWcg+0Zyg7dzQfhcjXRgXGZRf5/a4A58IDU777Nl252AUk4m2ByRRjqTNqIDCEJeAnU3iCFwrkrNwXEzg4yFevBwypzxkcX+AIfk3VEKl3XmWbT8788SzvpvFJaiOezL6QyuSr9VNf97csNu0z3LuhR0wATUxZAfVBwVOy+nQFhxYdWaXlXe4HC4zWGWzzsrLDtmhI9pOWOHv7PTT7XybH1Z0+v2d5Abd3kmG+TsH23CS/KwTxx/JkzEwx6jcQOUc42LLwHJ/J93uZ9ygh3HuZGwqsY9dWDHQ58dxNqyqKRQTYdxwTubiOSs3FiMDkq0WSZQgCT0GBDOg2lxOAd1FlPVGs4AKBAcYHHaP2wPkHaivmLF5zYqnIZrvcHx5gN4k/6tchNW1DtdgNL2KrxEkS/kfnIHoVnp1VjmjpTf5r0lTzLj0mdS28tX+XGorU364eMPmnWVl8J36nlKGw3CZhjEiuMw8h8mKvhGD+4/lElBWjAhLJMg6fTw4zPZ8cOmcGQBm2Qxml1nAm13CpYGq1JKUlJJUzQn1PTAO0mgv6VMMpA/DuRfSWEu4lDIxdbAtdWIKvnn2Vk766CWfz9fpY0sH/UpdP50rfszaVpdVRmvIejEdLMk45s4Bu0EWHjeOySmFyZSiMahvZdNSn29peoI/YexYfKQTLeurTXXwEVLeSfInTWHkkMaeUx7sBvOCSTSj3AlcKjfueyS36tCrXDlgRtF0etFq9jhc1kfKuBT/OwMr0F4UUTTh1AN0g20+H/ScPcsIEsYu9d/zN5PmjprPtNwI1ZZcDK6iC97Mcjp2y2aX36f+QbpGHrgRuHlXJ+Zf6PFRL2uQSp8vxHeF2IoRb8Rd2rhMzsNxSRmEuKK4JFnkojhMcx6jzqHzGMGFcW+MhBj0bhf6cowN+45I4LHvwT6fteu7M42wGRI/pxcg6/MZdEvt1U1XaulHFXuLmqov/MukvRVL35/b3ODM1+4aPjtzeK7zmUkV2h3DN54HaQ9GzJvxHRb6Ks2gB81fwqraT+A7GvZJrRLRofU6G0urNL+zFw3v0FaVDFxsKEZW56F31r6ip6vOL+FCObBPuIMRiXld9RaMdLzRIOGhPey2T9vA/35DmZPK9IWaT9d/WgOGMieYqJ/dzjLIhZU118gbysxrNUGefxD6UO/hyNNllpFTOIbx32kSFQctnweV5PxTMHLjRqiAN+fQE9gL+Xy5WB6MOS4GJJuYbDUHhcKDhHGRbLzOpjsjdM1+iwAZLGeieehACX2hhI7SjK/ZUTNrvVje31TxJiFBGYViWFkCn9PMeX9fS6qVbzfCj4fOCTzDnuWy2c4xA7mdNkA3RS9FH2VeqzdCBlixxbzXjvkHU1I8BOYFb1pZvPIHSSIj4svT8xpzcxtXN+ZKyjdDvbz08niiF3PqV9Tn5NST8vg48MTaY8E5xqSSIsWoWHo+LtAzxdH/GDUyp37CBEYfso04F/NlMTcDJUTpECLY0HFGQHImE8xsEUdgnrQlixIvGhJA1BvxpDHGxEMBYFeNOHcBJlSjwe2JcSfbBEsGOPPBHg/6SBBOCsLLw0SpUxod0Z1bFMfLkbQ3UiZxEyd0Dx8t+SRBu18Q9msFbI4e3p1THEfkSEh7kEJ5orR10qTWDvbgPWn5aWvCYyOAjwgXyjJi34uMjo58L25cmRAeQZWI2PA1QQLsPESAH8WGFwZZ4SPoR73BHPzIPMJj9AreBzKUmrH4todT18ANvi1oc3YGjUT/0j+ExUwq8PI9BLaCQIpvewwYu2evAG/Vo/5avPdY7o+BemLLXw3y+AdkzP9bpIxB1wm5EYq8fesHbPEPtm6HrHvtx4jcGPR8fDDpkZBefIjB46QnlUNRltv4Z/pO/J6dxEjhYAtmoMeq+GozvUVvNYOW3m6GCIhoprcfr97B8AcIQYsfD8ljUvGNjvkrpj0ETA48ZMIxCeqsRIsQALE0gi2GB+glSOfbOjW3GSBM9yPq8/rpJXrJDz0BPxV6xdN4uiCGDQed3WhgFkBUZEFsmeyyBpzXrm7UGTBZG8Lh5aubFufk5eUsbrrFGr7McYdbltxa0nKYqRKbQjvikXYkTGM0f2xuyM3Ly21oXnWfvf6I1BmZwfh7EWWIYsg2nHhsDhOnczhJcmI6eBAmy3jZ3RiJmKQR/JA99FcwsfaVbNDDyi1rL9NPj9hfo61wjM6BjzOLijLpeTgk/pL+ip6tfYWupzeOgPny2tcUu9J/9mhxJlgyi985NFRbvCVewXUNXLJaW0RxZqtRYtnfYdcYomXQWdnJHQA3jiEEkeTQWcWxdDP9IvvVWvo2TK553XEMEq+s69/QDU1Q7p0zxwsm9qS379whr8NI2PJqLUyGyfNeX3eFfnJU2U+uHR9cVV1IqgurqwuV44XVp0h2qN55X5XJwtk59yP0IZuHrqBOBIuIYhkcoT6Kx79Pu2HS/IPZIMOqLWs/pteOOk4NPgEb6QAIdAPsyZk5Mwd+wVaHMexJv719W7xCu2l37UG6lvYdBcvHa08p89741zd63phTRGqL5ggo6SlvdbWXzCqsPq78NnSu7wnKy2HNZbVoRCI7UJEOyRj+sPE002tOOY7Qa5fXboFWkLNeqYUSZRocp9XwSUZxcQZ9Hw6LV2pOoVmvHQEDbGIENEG5i6bLgMSM4n8+FNLTtAds99DaWEvgcf4o5SyYe9x+kF6/tGoTPAdRmS/XQIEy//QxKC2oqioAI3tS5auvxCtzT6y6RK8fhChYcwCJaMJhxc0vqSxQ/qmgsrKAlBZUHlauheTpvd9uj5DnLzJct6qfq5fXbYHVIGcfrIVJihbaVLu1wW7Vbs8zK0A8e9Jvb91S9cVMjPrazD6gpfeZTXzYbCFMcppVRsGMpp55OWgx1/3JeAxW1Y7AORgM/m3rWrsdLkQVmEVSU16cX/e7uvkvpqRiQsG06XJ0t64Tf+l0nG1dt025gyOIZlvq5u9KSU1N2TW/rsWnnMRPyTDkctbhvIcNvYIXWyLzdwYLoYesUbaQG4iK2cWO2gdpeUYLqDD0MUTOPhDIGnZEs58yArR86FznuWEsU4YDi2x26dA4klkn8Qa6vhk2QUfX4Jxm/ngX9r7ogn1dmlmwqZmuhxtdg9XN/DEcUgqb+9hMyNansfaQET2mcROCmGEMVqxm5u+h6kN2MOwgqykV2wH9yQG9DvVFU38Pogaf4FVuE62KI/oJ02RDdWW2w5dqQwU/8+N1q1DlvsL863u61KLE7x/o8w0VJQM/Y/SQ3unIrqxueEa1BqT5VFNsO7p39/UC771a77RowpaKe9nvJQIT1Pog5LGx8XblBKmCNGTf3xMogAQvPnz9PYKX/08sVDTG1OKUlOLUgS/UaZtm1NAaYTsl7i9ZQ+L6O4Rl0OGa577LuWvc+C+x96/vYh0lLBuM+7XwI/dTLtdT7v4d6rRTWDnku0IBrqFnZ5bVIqKP8lasJlithWnaLhTsr8qFJBulF/70p4undou36HeTJ5+jv1fCybeQ8nH3+Xv6aENczmOFlab+hqMDg1rLOt12A+tiUFrYDwQ6c3RUJp601nzegTNX6WlYAI2zSUV945F6zU56ZmZVQaWspWcIADxJ9GmljQUnL2p2Dpr5T8H+5KJFu+vqBq8qvyHRzStLHPEO5SPYCV9nZe0yZT2RcH0oHvegSzNEJ0oGWU8iQWM12dgPEugngVceGIwZgPFp0BiT1a0a3R5Rcot7ihfA1J/20v96jX7zmTX9s583H0kwx6WnLd09cXrR9LGroOa9sHNbdyz8wcKk5lqhaVFJZNwmqtw884MXNdvJujpBa3xzuSaZH9sxa06Z7x+HJSduPbdYHv/DgmEhfbehvlmGN7JUkcG78GDM12CeyFFTPNqVeNxC1gzjz+c2nVo63Xxs8rKJWXoBJM0tmEbfGm4qzpoOH3xpzQfyxLzW1gnE9NHo6tol1eMEic4ZVPrjnVi0kqAe2sQ2bgqupScaq8WGlUWgWHI51SKJl/UYT6zccNsCSkBtiVZLsiefuFSDYT3Fi8Zk7EUnmjTRYtsFeuDDJS05MW79M3mr3mla+d8dzac31KTPmBYfFiYSUef48PhPjm9ryZsSGZZkdNvzq0Y9rdNcwDq5Dg5C3QW+7UN64IKptvS3tvHbvu5c9pv1Exau21rc9LIpwpQwUjTq8576yeVDz5+4WZ1nXT43wV60rPLJbDp/UksNrP3iQ2SA63Pst058gOYDbhRnRUw8l/sRt4HbxPzO4WYpInCpuVgSbVh6JXuwnnJngKTTCwaPWmG5Xbhpm1U0Yt3FyBGpGYemPM77p2TD904JjgJ2QFpFLeYpGx8X15Qx1Zk31p5ki9ZLUuXE0lmuJlcakJMVLeFS1iIvrB8drY0aloilakqCZwzwRORtxlgwxS4IThggJd4TDxoiaAIT80fFPGrCPPru+puFn504P/ybr4ihA/6dKASLshEJic7xE8tmzu3KzA7TABBe8y5fNbWo3ilQn/SuFKM16b2l5bOeayqfGhYmhIulU+fVNDdWVv4NMzX10MBHyPR5uhWUu8D9P1VnIMt4nGNgZGBgAOJ/1bf64vltvjJwszOAwAOlmqvINEc/WJyDgQlEAQA+dgnjAHicY2BkYGBnAAGOPgaG//85+hkYGVCBPgBGJwNkAAAAeJxjYGBgYB/EmKMPtxwAhg4B0gAAAAAAAA4AaAB+AMwA4AECAUIBbAGYAe4CLgKKAtAC/ANiA4wDqAPgBDAEsATaBQgFWgXABggGLgZwBqwG9gdOB4oH0ggqCHAIhgicCMgJJAlWCYgJrAnyCkAKdgrkC7J4nGNgZGBg0GdoZmBnAAEmIOYCQgaG/2A+AwAaqwHQAHicXZBNaoNAGIZfE5PQCKFQ2lUps2oXBfOzzAESyDKBQJdGR2NQR3QSSE/QE/QEPUUPUHqsvsrXjTMw83zPvPMNCuAWP3DQDAejdm1GjzwS7pMmwi75XngAD4/CQ/oX4TFe4Qt7uMMbOzjuDc0EmXCP/C7cJ38Iu+RP4QEe8CU8pP8WHmOPX2EPz87TPo202ey2OjlnQSXV/6arOjWFmvszMWtd6CqwOlKHq6ovycLaWMWVydXKFFZnmVFlZU46tP7R2nI5ncbi/dDkfDtFBA2DDXbYkhKc+V0Bqs5Zt9JM1HQGBRTm/EezTmZNKtpcAMs9Yu6AK9caF76zoLWIWcfMGOSkVduvSWechqZsz040Ib2PY3urxBJTzriT95lipz+TN1fmAAAAeJxtkXlT2zAQxf1C4thJAwRajt4HRy8VMwwfSJHXsQZZcnUQ+PYoTtwpM+wf2t9brWZ2n5JBsol58nJcYYAdDDFCijEy5JhgileYYRd72MccBzjEa7zBEY5xglO8xTu8xwd8xCd8xhd8xTec4RwXuMR3/MBP/MJvMPzBFYpk2Cr+OF0fTEgrFI1aHhxN740KDbEmeJpsWZlVj40s+45aLuv9KijlhCXSjLQnu/d/4UH6sWul1mRzFxZeekUuE7z10mg3qMtM1FGQddPSrLQyvJR6OaukItYXDp6pCJrmz0umqkau5pZ2hFmm7m+ImG5W2t0kZoJXUtPhVnYTbbdOBdeCVGqpJe7XKTqSbRK7zbdwXfR0U+SVsStuS3Y76em6+Ic3xYiHUppc04Nn0lMzay3dSxNcp8auDlWlaCi48yetFD7Y9USsx87G45cuop1ZxQUtjLnL4j53FO0a+5X08UXqQ7NQNo92R0XOz7sxWEnxN2TneJI8Acttu4Q=) format("woff")}.video-js .vjs-big-play-button .vjs-icon-placeholder:before,.video-js .vjs-play-control .vjs-icon-placeholder,.vjs-icon-play{font-family:VideoJS;font-style:normal;font-weight:400}.video-js .vjs-big-play-button .vjs-icon-placeholder:before,.video-js .vjs-play-control .vjs-icon-placeholder:before,.vjs-icon-play:before{content:"\f101"}.vjs-icon-play-circle{font-family:VideoJS;font-style:normal;font-weight:400}.vjs-icon-play-circle:before{content:"\f102"}.video-js .vjs-play-control.vjs-playing .vjs-icon-placeholder,.vjs-icon-pause{font-family:VideoJS;font-style:normal;font-weight:400}.video-js .vjs-play-control.vjs-playing .vjs-icon-placeholder:before,.vjs-icon-pause:before{content:"\f103"}.video-js .vjs-mute-control.vjs-vol-0 .vjs-icon-placeholder,.vjs-icon-volume-mute{font-family:VideoJS;font-style:normal;font-weight:400}.video-js .vjs-mute-control.vjs-vol-0 .vjs-icon-placeholder:before,.vjs-icon-volume-mute:before{content:"\f104"}.video-js .vjs-mute-control.vjs-vol-1 .vjs-icon-placeholder,.vjs-icon-volume-low{font-family:VideoJS;font-style:normal;font-weight:400}.video-js .vjs-mute-control.vjs-vol-1 .vjs-icon-placeholder:before,.vjs-icon-volume-low:before{content:"\f105"}.video-js .vjs-mute-control.vjs-vol-2 .vjs-icon-placeholder,.vjs-icon-volume-mid{font-family:VideoJS;font-style:normal;font-weight:400}.video-js .vjs-mute-control.vjs-vol-2 .vjs-icon-placeholder:before,.vjs-icon-volume-mid:before{content:"\f106"}.video-js .vjs-mute-control .vjs-icon-placeholder,.vjs-icon-volume-high{font-family:VideoJS;font-style:normal;font-weight:400}.video-js .vjs-mute-control .vjs-icon-placeholder:before,.vjs-icon-volume-high:before{content:"\f107"}.video-js .vjs-fullscreen-control .vjs-icon-placeholder,.vjs-icon-fullscreen-enter{font-family:VideoJS;font-style:normal;font-weight:400}.video-js .vjs-fullscreen-control .vjs-icon-placeholder:before,.vjs-icon-fullscreen-enter:before{content:"\f108"}.video-js.vjs-fullscreen .vjs-fullscreen-control .vjs-icon-placeholder,.vjs-icon-fullscreen-exit{font-family:VideoJS;font-style:normal;font-weight:400}.video-js.vjs-fullscreen .vjs-fullscreen-control .vjs-icon-placeholder:before,.vjs-icon-fullscreen-exit:before{content:"\f109"}.vjs-icon-spinner{font-family:VideoJS;font-style:normal;font-weight:400}.vjs-icon-spinner:before{content:"\f10a"}.video-js .vjs-subs-caps-button .vjs-icon-placeholder,.video-js .vjs-subtitles-button .vjs-icon-placeholder,.video-js.video-js:lang(en-AU) .vjs-subs-caps-button .vjs-icon-placeholder,.video-js.video-js:lang(en-GB) .vjs-subs-caps-button .vjs-icon-placeholder,.video-js.video-js:lang(en-IE) .vjs-subs-caps-button .vjs-icon-placeholder,.video-js.video-js:lang(en-NZ) .vjs-subs-caps-button .vjs-icon-placeholder,.vjs-icon-subtitles{font-family:VideoJS;font-style:normal;font-weight:400}.video-js .vjs-subs-caps-button .vjs-icon-placeholder:before,.video-js .vjs-subtitles-button .vjs-icon-placeholder:before,.video-js.video-js:lang(en-AU) .vjs-subs-caps-button .vjs-icon-placeholder:before,.video-js.video-js:lang(en-GB) .vjs-subs-caps-button .vjs-icon-placeholder:before,.video-js.video-js:lang(en-IE) .vjs-subs-caps-button .vjs-icon-placeholder:before,.video-js.video-js:lang(en-NZ) .vjs-subs-caps-button .vjs-icon-placeholder:before,.vjs-icon-subtitles:before{content:"\f10b"}.video-js .vjs-captions-button .vjs-icon-placeholder,.video-js:lang(en) .vjs-subs-caps-button .vjs-icon-placeholder,.video-js:lang(fr-CA) .vjs-subs-caps-button .vjs-icon-placeholder,.vjs-icon-captions{font-family:VideoJS;font-style:normal;font-weight:400}.video-js .vjs-captions-button .vjs-icon-placeholder:before,.video-js:lang(en) .vjs-subs-caps-button .vjs-icon-placeholder:before,.video-js:lang(fr-CA) .vjs-subs-caps-button .vjs-icon-placeholder:before,.vjs-icon-captions:before{content:"\f10c"}.vjs-icon-hd{font-family:VideoJS;font-style:normal;font-weight:400}.vjs-icon-hd:before{content:"\f10d"}.video-js .vjs-chapters-button .vjs-icon-placeholder,.vjs-icon-chapters{font-family:VideoJS;font-style:normal;font-weight:400}.video-js .vjs-chapters-button .vjs-icon-placeholder:before,.vjs-icon-chapters:before{content:"\f10e"}.vjs-icon-downloading{font-family:VideoJS;font-style:normal;font-weight:400}.vjs-icon-downloading:before{content:"\f10f"}.vjs-icon-file-download{font-family:VideoJS;font-style:normal;font-weight:400}.vjs-icon-file-download:before{content:"\f110"}.vjs-icon-file-download-done{font-family:VideoJS;font-style:normal;font-weight:400}.vjs-icon-file-download-done:before{content:"\f111"}.vjs-icon-file-download-off{font-family:VideoJS;font-style:normal;font-weight:400}.vjs-icon-file-download-off:before{content:"\f112"}.vjs-icon-share{font-family:VideoJS;font-style:normal;font-weight:400}.vjs-icon-share:before{content:"\f113"}.vjs-icon-cog{font-family:VideoJS;font-style:normal;font-weight:400}.vjs-icon-cog:before{content:"\f114"}.vjs-icon-square{font-family:VideoJS;font-style:normal;font-weight:400}.vjs-icon-square:before{content:"\f115"}.video-js .vjs-play-progress,.video-js .vjs-volume-level,.vjs-icon-circle,.vjs-seek-to-live-control .vjs-icon-placeholder{font-family:VideoJS;font-style:normal;font-weight:400}.video-js .vjs-play-progress:before,.video-js .vjs-volume-level:before,.vjs-icon-circle:before,.vjs-seek-to-live-control .vjs-icon-placeholder:before{content:"\f116"}.vjs-icon-circle-outline{font-family:VideoJS;font-style:normal;font-weight:400}.vjs-icon-circle-outline:before{content:"\f117"}.vjs-icon-circle-inner-circle{font-family:VideoJS;font-style:normal;font-weight:400}.vjs-icon-circle-inner-circle:before{content:"\f118"}.video-js .vjs-control.vjs-close-button .vjs-icon-placeholder,.vjs-icon-cancel{font-family:VideoJS;font-style:normal;font-weight:400}.video-js .vjs-control.vjs-close-button .vjs-icon-placeholder:before,.vjs-icon-cancel:before{content:"\f119"}.vjs-icon-repeat{font-family:VideoJS;font-style:normal;font-weight:400}.vjs-icon-repeat:before{content:"\f11a"}.video-js .vjs-play-control.vjs-ended .vjs-icon-placeholder,.vjs-icon-replay{font-family:VideoJS;font-style:normal;font-weight:400}.video-js .vjs-play-control.vjs-ended .vjs-icon-placeholder:before,.vjs-icon-replay:before{content:"\f11b"}.video-js .vjs-skip-backward-5 .vjs-icon-placeholder,.vjs-icon-replay-5{font-family:VideoJS;font-style:normal;font-weight:400}.video-js .vjs-skip-backward-5 .vjs-icon-placeholder:before,.vjs-icon-replay-5:before{content:"\f11c"}.video-js .vjs-skip-backward-10 .vjs-icon-placeholder,.vjs-icon-replay-10{font-family:VideoJS;font-style:normal;font-weight:400}.video-js .vjs-skip-backward-10 .vjs-icon-placeholder:before,.vjs-icon-replay-10:before{content:"\f11d"}.video-js .vjs-skip-backward-30 .vjs-icon-placeholder,.vjs-icon-replay-30{font-family:VideoJS;font-style:normal;font-weight:400}.video-js .vjs-skip-backward-30 .vjs-icon-placeholder:before,.vjs-icon-replay-30:before{content:"\f11e"}.video-js .vjs-skip-forward-5 .vjs-icon-placeholder,.vjs-icon-forward-5{font-family:VideoJS;font-style:normal;font-weight:400}.video-js .vjs-skip-forward-5 .vjs-icon-placeholder:before,.vjs-icon-forward-5:before{content:"\f11f"}.video-js .vjs-skip-forward-10 .vjs-icon-placeholder,.vjs-icon-forward-10{font-family:VideoJS;font-style:normal;font-weight:400}.video-js .vjs-skip-forward-10 .vjs-icon-placeholder:before,.vjs-icon-forward-10:before{content:"\f120"}.video-js .vjs-skip-forward-30 .vjs-icon-placeholder,.vjs-icon-forward-30{font-family:VideoJS;font-style:normal;font-weight:400}.video-js .vjs-skip-forward-30 .vjs-icon-placeholder:before,.vjs-icon-forward-30:before{content:"\f121"}.video-js .vjs-audio-button .vjs-icon-placeholder,.vjs-icon-audio{font-family:VideoJS;font-style:normal;font-weight:400}.video-js .vjs-audio-button .vjs-icon-placeholder:before,.vjs-icon-audio:before{content:"\f122"}.vjs-icon-next-item{font-family:VideoJS;font-style:normal;font-weight:400}.vjs-icon-next-item:before{content:"\f123"}.vjs-icon-previous-item{font-family:VideoJS;font-style:normal;font-weight:400}.vjs-icon-previous-item:before{content:"\f124"}.vjs-icon-shuffle{font-family:VideoJS;font-style:normal;font-weight:400}.vjs-icon-shuffle:before{content:"\f125"}.vjs-icon-cast{font-family:VideoJS;font-style:normal;font-weight:400}.vjs-icon-cast:before{content:"\f126"}.video-js .vjs-picture-in-picture-control .vjs-icon-placeholder,.vjs-icon-picture-in-picture-enter{font-family:VideoJS;font-style:normal;font-weight:400}.video-js .vjs-picture-in-picture-control .vjs-icon-placeholder:before,.vjs-icon-picture-in-picture-enter:before{content:"\f127"}.video-js.vjs-picture-in-picture .vjs-picture-in-picture-control .vjs-icon-placeholder,.vjs-icon-picture-in-picture-exit{font-family:VideoJS;font-style:normal;font-weight:400}.video-js.vjs-picture-in-picture .vjs-picture-in-picture-control .vjs-icon-placeholder:before,.vjs-icon-picture-in-picture-exit:before{content:"\f128"}.vjs-icon-facebook{font-family:VideoJS;font-style:normal;font-weight:400}.vjs-icon-facebook:before{content:"\f129"}.vjs-icon-linkedin{font-family:VideoJS;font-style:normal;font-weight:400}.vjs-icon-linkedin:before{content:"\f12a"}.vjs-icon-twitter{font-family:VideoJS;font-style:normal;font-weight:400}.vjs-icon-twitter:before{content:"\f12b"}.vjs-icon-tumblr{font-family:VideoJS;font-style:normal;font-weight:400}.vjs-icon-tumblr:before{content:"\f12c"}.vjs-icon-pinterest{font-family:VideoJS;font-style:normal;font-weight:400}.vjs-icon-pinterest:before{content:"\f12d"}.video-js .vjs-descriptions-button .vjs-icon-placeholder,.vjs-icon-audio-description{font-family:VideoJS;font-style:normal;font-weight:400}.video-js .vjs-descriptions-button .vjs-icon-placeholder:before,.vjs-icon-audio-description:before{content:"\f12e"}.video-js{background-color:#000;box-sizing:border-box;display:inline-block;font-family:Arial,Helvetica,sans-serif;font-style:normal;font-weight:400;line-height:1;padding:0;position:relative;vertical-align:top;word-break:normal}.video-js:-moz-full-screen{position:absolute}.video-js:-webkit-full-screen{height:100%!important;width:100%!important}.video-js[tabindex="-1"]{outline:0}.video-js *,.video-js :after,.video-js :before{box-sizing:inherit}.video-js ul{font-family:inherit;font-size:inherit;line-height:inherit;list-style-position:outside;margin:0}.video-js.vjs-1-1,.video-js.vjs-16-9,.video-js.vjs-4-3,.video-js.vjs-9-16,.video-js.vjs-fluid{max-width:100%;width:100%}.video-js.vjs-1-1:not(.vjs-audio-only-mode),.video-js.vjs-16-9:not(.vjs-audio-only-mode),.video-js.vjs-4-3:not(.vjs-audio-only-mode),.video-js.vjs-9-16:not(.vjs-audio-only-mode),.video-js.vjs-fluid:not(.vjs-audio-only-mode){height:0}.video-js.vjs-16-9:not(.vjs-audio-only-mode){padding-top:56.25%}.video-js.vjs-4-3:not(.vjs-audio-only-mode){padding-top:75%}.video-js.vjs-9-16:not(.vjs-audio-only-mode){padding-top:177.7777777778%}.video-js.vjs-1-1:not(.vjs-audio-only-mode){padding-top:100%}.video-js .vjs-tech,.video-js.vjs-fill:not(.vjs-audio-only-mode){height:100%;width:100%}.video-js .vjs-tech{left:0;position:absolute;top:0}.video-js.vjs-audio-only-mode .vjs-tech{display:none}body.vjs-full-window,body.vjs-pip-window{height:100%;margin:0;padding:0}.vjs-full-window .video-js.vjs-fullscreen,body.vjs-pip-window .video-js{bottom:0;left:0;overflow:hidden;position:fixed;right:0;top:0;z-index:1000}.video-js.vjs-fullscreen:not(.vjs-ios-native-fs),body.vjs-pip-window .video-js{height:100%!important;padding-top:0!important;width:100%!important}.video-js.vjs-fullscreen.vjs-user-inactive{cursor:none}.vjs-pip-container .vjs-pip-text{background-color:#000000b3;bottom:10%;font-size:2em;padding:.5em;position:absolute;text-align:center;width:100%}.vjs-layout-small.vjs-pip-container .vjs-pip-text,.vjs-layout-tiny.vjs-pip-container .vjs-pip-text,.vjs-layout-x-small.vjs-pip-container .vjs-pip-text{bottom:0;font-size:1.4em}.vjs-hidden{display:none!important}.vjs-disabled{cursor:default;opacity:.5}.video-js .vjs-offscreen{height:1px;left:-9999px;position:absolute;top:0;width:1px}.vjs-lock-showing{display:block!important;opacity:1!important;visibility:visible!important}.vjs-no-js{background-color:#000;color:#fff;font-family:Arial,Helvetica,sans-serif;font-size:18px;height:150px;margin:0 auto;padding:20px;text-align:center;width:300px}.vjs-no-js a,.vjs-no-js a:visited{color:#66a8cc}.video-js .vjs-big-play-button{background-color:#2b333f;background-color:#2b333fb3;border:.06666em solid #fff;border-radius:.3em;cursor:pointer;display:block;font-size:3em;height:1.63332em;line-height:1.5em;margin-left:-1.5em;margin-top:-.81666em;opacity:1;padding:0;position:absolute;transition:all .4s;width:3em}.video-js .vjs-big-play-button:focus,.video-js:hover .vjs-big-play-button{background-color:#73859f;background-color:#73859f80;border-color:#fff;transition:all 0s}.vjs-controls-disabled .vjs-big-play-button,.vjs-error .vjs-big-play-button,.vjs-has-started .vjs-big-play-button,.vjs-using-native-controls .vjs-big-play-button{display:none}.vjs-has-started.vjs-paused.vjs-show-big-play-button-on-pause .vjs-big-play-button{display:block}.video-js button{-webkit-appearance:none;-moz-appearance:none;appearance:none;background:0 0;border:none;color:inherit;display:inline-block;font-size:inherit;line-height:inherit;text-decoration:none;text-transform:none;transition:none}.vjs-control .vjs-button{height:100%;width:100%}.video-js .vjs-control.vjs-close-button{cursor:pointer;height:3em;position:absolute;right:0;top:.5em;z-index:2}.video-js .vjs-modal-dialog{background:#000c;background:linear-gradient(180deg,#000c,#fff0);overflow:auto}.video-js .vjs-modal-dialog>*{box-sizing:border-box}.vjs-modal-dialog .vjs-modal-dialog-content{font-size:1.2em;line-height:1.5;padding:20px 24px;z-index:1}.vjs-menu-button{cursor:pointer}.vjs-menu-button.vjs-disabled{cursor:default}.vjs-workinghover .vjs-menu-button.vjs-disabled:hover .vjs-menu{display:none}.vjs-menu .vjs-menu-content{display:block;font-family:Arial,Helvetica,sans-serif;margin:0;overflow:auto;padding:0}.vjs-menu .vjs-menu-content>*{box-sizing:border-box}.vjs-scrubbing .vjs-control.vjs-menu-button:hover .vjs-menu{display:none}.vjs-menu li{font-size:1.2em;line-height:1.4em;list-style:none;margin:0;padding:.2em 0;text-align:center;text-transform:lowercase}.js-focus-visible .vjs-menu li.vjs-menu-item:hover,.vjs-menu li.vjs-menu-item:focus,.vjs-menu li.vjs-menu-item:hover{background-color:#73859f;background-color:#73859f80}.js-focus-visible .vjs-menu li.vjs-selected:hover,.vjs-menu li.vjs-selected,.vjs-menu li.vjs-selected:focus,.vjs-menu li.vjs-selected:hover{background-color:#fff;color:#2b333f}.js-focus-visible .vjs-menu :not(.vjs-selected):focus:not(.focus-visible),.video-js .vjs-menu :not(.vjs-selected):focus:not(:focus-visible){background:0 0}.vjs-menu li.vjs-menu-title{cursor:default;font-size:1em;font-weight:700;line-height:2em;margin:0 0 .3em;padding:0;text-align:center;text-transform:uppercase}.vjs-menu-button-popup .vjs-menu{border-top-color:#2b333fb3;bottom:0;display:none;height:0;left:-3em;margin-bottom:1.5em;position:absolute;width:10em}.vjs-pip-window .vjs-menu-button-popup .vjs-menu{left:unset;right:1em}.vjs-menu-button-popup .vjs-menu .vjs-menu-content{background-color:#2b333f;background-color:#2b333fb3;bottom:1.5em;max-height:15em;position:absolute;width:100%}.vjs-layout-tiny .vjs-menu-button-popup .vjs-menu .vjs-menu-content,.vjs-layout-x-small .vjs-menu-button-popup .vjs-menu .vjs-menu-content{max-height:5em}.vjs-layout-small .vjs-menu-button-popup .vjs-menu .vjs-menu-content{max-height:10em}.vjs-layout-medium .vjs-menu-button-popup .vjs-menu .vjs-menu-content{max-height:14em}.vjs-layout-huge .vjs-menu-button-popup .vjs-menu .vjs-menu-content,.vjs-layout-large .vjs-menu-button-popup .vjs-menu .vjs-menu-content,.vjs-layout-x-large .vjs-menu-button-popup .vjs-menu .vjs-menu-content{max-height:25em}.vjs-menu-button-popup .vjs-menu.vjs-lock-showing,.vjs-workinghover .vjs-menu-button-popup.vjs-hover .vjs-menu{display:block}.video-js .vjs-menu-button-inline{overflow:hidden;transition:all .4s}.video-js .vjs-menu-button-inline:before{width:2.222222222em}.video-js .vjs-menu-button-inline.vjs-slider-active,.video-js .vjs-menu-button-inline:focus,.video-js .vjs-menu-button-inline:hover{width:12em}.vjs-menu-button-inline .vjs-menu{height:100%;left:4em;margin:0;opacity:0;padding:0;position:absolute;top:0;transition:all .4s;width:auto}.vjs-menu-button-inline.vjs-slider-active .vjs-menu,.vjs-menu-button-inline:focus .vjs-menu,.vjs-menu-button-inline:hover .vjs-menu{display:block;opacity:1}.vjs-menu-button-inline .vjs-menu-content{height:100%;margin:0;overflow:hidden;width:auto}.video-js .vjs-control-bar{background-color:#2b333f;background-color:#2b333fb3;bottom:0;display:none;height:3em;left:0;position:absolute;right:0;width:100%}.vjs-audio-only-mode .vjs-control-bar,.vjs-has-started .vjs-control-bar{display:flex;opacity:1;transition:visibility .1s,opacity .1s;visibility:visible}.vjs-has-started.vjs-user-inactive.vjs-playing .vjs-control-bar{opacity:0;pointer-events:none;transition:visibility 1s,opacity 1s;visibility:visible}.vjs-controls-disabled .vjs-control-bar,.vjs-error .vjs-control-bar,.vjs-using-native-controls .vjs-control-bar{display:none!important}.vjs-audio-only-mode.vjs-has-started.vjs-user-inactive.vjs-playing .vjs-control-bar,.vjs-audio.vjs-has-started.vjs-user-inactive.vjs-playing .vjs-control-bar{opacity:1;pointer-events:auto;visibility:visible}.video-js .vjs-control{flex:none;height:100%;margin:0;padding:0;position:relative;text-align:center;width:4em}.video-js .vjs-control.vjs-visible-text{padding-left:1em;padding-right:1em;width:auto}.vjs-button>.vjs-icon-placeholder:before{font-size:1.8em;line-height:1.67}.vjs-button>.vjs-icon-placeholder{display:block}.video-js .vjs-control:focus,.video-js .vjs-control:focus:before,.video-js .vjs-control:hover:before{text-shadow:0 0 1em #fff}.video-js :not(.vjs-visible-text)>.vjs-control-text{border:0;clip:rect(0 0 0 0);height:1px;overflow:hidden;padding:0;position:absolute;width:1px}.video-js .vjs-custom-control-spacer{display:none}.video-js .vjs-progress-control{align-items:center;cursor:pointer;display:flex;flex:auto;min-width:4em;touch-action:none}.video-js .vjs-progress-control.disabled{cursor:default}.vjs-live .vjs-progress-control{display:none}.vjs-liveui .vjs-progress-control{align-items:center;display:flex}.video-js .vjs-progress-holder{flex:auto;height:.3em;transition:all .2s}.video-js .vjs-progress-control .vjs-progress-holder{margin:0 10px}.video-js .vjs-progress-control:hover .vjs-progress-holder{font-size:1.6666666667em}.video-js .vjs-progress-control:hover .vjs-progress-holder.disabled{font-size:1em}.video-js .vjs-progress-holder .vjs-load-progress,.video-js .vjs-progress-holder .vjs-load-progress div,.video-js .vjs-progress-holder .vjs-play-progress{display:block;height:100%;margin:0;padding:0;position:absolute;width:0}.video-js .vjs-play-progress{background-color:#fff}.video-js .vjs-play-progress:before{font-size:.9em;line-height:.35em;position:absolute;right:-.5em;z-index:1}.video-js .vjs-load-progress{background:#73859f80}.video-js .vjs-load-progress div{background:#73859fbf}.video-js .vjs-time-tooltip{background-color:#fff;background-color:#fffc;border-radius:.3em;color:#000;float:right;font-family:Arial,Helvetica,sans-serif;font-size:1em;padding:6px 8px 8px;pointer-events:none;position:absolute;top:-3.4em;visibility:hidden;z-index:1}.video-js .vjs-progress-holder:focus .vjs-time-tooltip{display:none}.video-js .vjs-progress-control:hover .vjs-progress-holder:focus .vjs-time-tooltip,.video-js .vjs-progress-control:hover .vjs-time-tooltip{display:block;font-size:.6em;visibility:visible}.video-js .vjs-progress-control.disabled:hover .vjs-time-tooltip{font-size:1em}.video-js .vjs-progress-control .vjs-mouse-display{background-color:#000;display:none;height:100%;position:absolute;width:1px;z-index:1}.video-js .vjs-progress-control:hover .vjs-mouse-display{display:block}.video-js.vjs-user-inactive .vjs-progress-control .vjs-mouse-display{opacity:0;transition:visibility 1s,opacity 1s;visibility:hidden}.vjs-mouse-display .vjs-time-tooltip{background-color:#000;background-color:#000c;color:#fff}.video-js .vjs-slider{cursor:pointer;margin:0 .45em;padding:0;position:relative;-webkit-touch-callout:none;background-color:#73859f;background-color:#73859f80;-webkit-user-select:none;-moz-user-select:none;user-select:none}.video-js .vjs-slider.disabled{cursor:default}.video-js .vjs-slider:focus{box-shadow:0 0 1em #fff;text-shadow:0 0 1em #fff}.video-js .vjs-mute-control{cursor:pointer;flex:none}.video-js .vjs-volume-control{cursor:pointer;display:flex;margin-right:1em}.video-js .vjs-volume-control.vjs-volume-horizontal{width:5em}.video-js .vjs-volume-panel .vjs-volume-control{height:1px;margin-left:-1px;opacity:0;visibility:visible;width:1px}.video-js .vjs-volume-panel{transition:width 1s}.video-js .vjs-volume-panel .vjs-volume-control.vjs-slider-active,.video-js .vjs-volume-panel .vjs-volume-control:active,.video-js .vjs-volume-panel.vjs-hover .vjs-mute-control~.vjs-volume-control,.video-js .vjs-volume-panel.vjs-hover .vjs-volume-control,.video-js .vjs-volume-panel:active .vjs-volume-control,.video-js .vjs-volume-panel:focus .vjs-volume-control{opacity:1;position:relative;transition:visibility .1s,opacity .1s,height .1s,width .1s,left 0s,top 0s;visibility:visible}.video-js .vjs-volume-panel .vjs-volume-control.vjs-slider-active.vjs-volume-horizontal,.video-js .vjs-volume-panel .vjs-volume-control:active.vjs-volume-horizontal,.video-js .vjs-volume-panel.vjs-hover .vjs-mute-control~.vjs-volume-control.vjs-volume-horizontal,.video-js .vjs-volume-panel.vjs-hover .vjs-volume-control.vjs-volume-horizontal,.video-js .vjs-volume-panel:active .vjs-volume-control.vjs-volume-horizontal,.video-js .vjs-volume-panel:focus .vjs-volume-control.vjs-volume-horizontal{height:3em;margin-right:0;width:5em}.video-js .vjs-volume-panel .vjs-volume-control.vjs-slider-active.vjs-volume-vertical,.video-js .vjs-volume-panel .vjs-volume-control:active.vjs-volume-vertical,.video-js .vjs-volume-panel.vjs-hover .vjs-mute-control~.vjs-volume-control.vjs-volume-vertical,.video-js .vjs-volume-panel.vjs-hover .vjs-volume-control.vjs-volume-vertical,.video-js .vjs-volume-panel:active .vjs-volume-control.vjs-volume-vertical,.video-js .vjs-volume-panel:focus .vjs-volume-control.vjs-volume-vertical{left:-3.5em;transition:left 0s}.video-js .vjs-volume-panel.vjs-volume-panel-horizontal.vjs-hover,.video-js .vjs-volume-panel.vjs-volume-panel-horizontal.vjs-slider-active,.video-js .vjs-volume-panel.vjs-volume-panel-horizontal:active{transition:width .1s;width:10em}.video-js .vjs-volume-panel.vjs-volume-panel-horizontal.vjs-mute-toggle-only{width:4em}.video-js .vjs-volume-panel .vjs-volume-control.vjs-volume-vertical{height:8em;left:-3000em;transition:visibility 1s,opacity 1s,height 1s 1s,width 1s 1s,left 1s 1s,top 1s 1s;width:3em}.video-js .vjs-volume-panel .vjs-volume-control.vjs-volume-horizontal{transition:visibility 1s,opacity 1s,height 1s 1s,width 1s,left 1s 1s,top 1s 1s}.video-js .vjs-volume-panel{display:flex}.video-js .vjs-volume-bar{margin:1.35em .45em}.vjs-volume-bar.vjs-slider-horizontal{height:.3em;width:5em}.vjs-volume-bar.vjs-slider-vertical{height:5em;margin:1.35em auto;width:.3em}.video-js .vjs-volume-level{background-color:#fff;bottom:0;left:0;position:absolute}.video-js .vjs-volume-level:before{font-size:.9em;position:absolute;z-index:1}.vjs-slider-vertical .vjs-volume-level{width:.3em}.vjs-slider-vertical .vjs-volume-level:before{left:-.3em;top:-.5em;z-index:1}.vjs-slider-horizontal .vjs-volume-level{height:.3em}.vjs-slider-horizontal .vjs-volume-level:before{line-height:.35em;right:-.5em}.video-js .vjs-volume-panel.vjs-volume-panel-vertical{width:4em}.vjs-volume-bar.vjs-slider-vertical .vjs-volume-level{height:100%}.vjs-volume-bar.vjs-slider-horizontal .vjs-volume-level{width:100%}.video-js .vjs-volume-vertical{background-color:#2b333f;background-color:#2b333fb3;bottom:8em;height:8em;width:3em}.video-js .vjs-volume-horizontal .vjs-menu{left:-2em}.video-js .vjs-volume-tooltip{background-color:#fff;background-color:#fffc;border-radius:.3em;color:#000;float:right;font-family:Arial,Helvetica,sans-serif;font-size:1em;padding:6px 8px 8px;pointer-events:none;position:absolute;top:-3.4em;visibility:hidden;z-index:1}.video-js .vjs-volume-control:hover .vjs-progress-holder:focus .vjs-volume-tooltip,.video-js .vjs-volume-control:hover .vjs-volume-tooltip{display:block;font-size:1em;visibility:visible}.video-js .vjs-volume-vertical:hover .vjs-progress-holder:focus .vjs-volume-tooltip,.video-js .vjs-volume-vertical:hover .vjs-volume-tooltip{left:1em;top:-12px}.video-js .vjs-volume-control.disabled:hover .vjs-volume-tooltip{font-size:1em}.video-js .vjs-volume-control .vjs-mouse-display{background-color:#000;display:none;height:1px;position:absolute;width:100%;z-index:1}.video-js .vjs-volume-horizontal .vjs-mouse-display{height:100%;width:1px}.video-js .vjs-volume-control:hover .vjs-mouse-display{display:block}.video-js.vjs-user-inactive .vjs-volume-control .vjs-mouse-display{opacity:0;transition:visibility 1s,opacity 1s;visibility:hidden}.vjs-mouse-display .vjs-volume-tooltip{background-color:#000;background-color:#000c;color:#fff}.vjs-poster{bottom:0;cursor:pointer;display:inline-block;height:100%;left:0;margin:0;padding:0;position:absolute;right:0;top:0;vertical-align:middle}.vjs-has-started .vjs-poster,.vjs-using-native-controls .vjs-poster{display:none}.vjs-audio.vjs-has-started .vjs-poster,.vjs-has-started.vjs-audio-poster-mode .vjs-poster,.vjs-pip-container.vjs-has-started .vjs-poster{display:block}.vjs-poster img{height:100%;-o-object-fit:contain;object-fit:contain;width:100%}.video-js .vjs-live-control{align-items:flex-start;display:flex;flex:auto;font-size:1em;line-height:3em}.video-js.vjs-liveui .vjs-live-control,.video-js:not(.vjs-live) .vjs-live-control{display:none}.video-js .vjs-seek-to-live-control{align-items:center;cursor:pointer;display:inline-flex;flex:none;font-size:1em;height:100%;line-height:3em;min-width:4em;padding-left:.5em;padding-right:.5em;width:auto}.video-js.vjs-live:not(.vjs-liveui) .vjs-seek-to-live-control,.video-js:not(.vjs-live) .vjs-seek-to-live-control{display:none}.vjs-seek-to-live-control.vjs-control.vjs-at-live-edge{cursor:auto}.vjs-seek-to-live-control .vjs-icon-placeholder{color:#888;margin-right:.5em}.vjs-seek-to-live-control.vjs-control.vjs-at-live-edge .vjs-icon-placeholder{color:red}.video-js .vjs-time-control{flex:none;font-size:1em;line-height:3em;min-width:2em;padding-left:1em;padding-right:1em;width:auto}.video-js .vjs-current-time,.video-js .vjs-duration,.vjs-live .vjs-time-control,.vjs-live .vjs-time-divider{display:none}.vjs-time-divider{display:none;line-height:3em}.video-js .vjs-play-control{cursor:pointer}.video-js .vjs-play-control .vjs-icon-placeholder{flex:none}.vjs-text-track-display{bottom:3em;left:0;pointer-events:none;position:absolute;right:0;top:0}.video-js.vjs-controls-disabled .vjs-text-track-display,.video-js.vjs-user-inactive.vjs-playing .vjs-text-track-display{bottom:1em}.video-js .vjs-text-track{font-size:1.4em;margin-bottom:.1em;text-align:center}.vjs-subtitles{color:#fff}.vjs-captions{color:#fc6}.vjs-tt-cue{display:block}video::-webkit-media-text-track-display{transform:translateY(-3em)}.video-js.vjs-controls-disabled video::-webkit-media-text-track-display,.video-js.vjs-user-inactive.vjs-playing video::-webkit-media-text-track-display{transform:translateY(-1.5em)}.video-js .vjs-picture-in-picture-control{cursor:pointer;flex:none}.video-js.vjs-audio-only-mode .vjs-picture-in-picture-control,.vjs-pip-window .vjs-picture-in-picture-control{display:none}.video-js .vjs-fullscreen-control{cursor:pointer;flex:none}.video-js.vjs-audio-only-mode .vjs-fullscreen-control,.vjs-pip-window .vjs-fullscreen-control{display:none}.vjs-playback-rate .vjs-playback-rate-value,.vjs-playback-rate>.vjs-menu-button{height:100%;left:0;position:absolute;top:0;width:100%}.vjs-playback-rate .vjs-playback-rate-value{font-size:1.5em;line-height:2;pointer-events:none;text-align:center}.vjs-playback-rate .vjs-menu{left:0;width:4em}.vjs-error .vjs-error-display .vjs-modal-dialog-content{font-size:1.4em;text-align:center}.vjs-error .vjs-error-display:before{color:#fff;content:"X";font-family:Arial,Helvetica,sans-serif;font-size:4em;left:0;line-height:1;margin-top:-.5em;position:absolute;text-align:center;text-shadow:.05em .05em .1em #000;top:50%;vertical-align:middle;width:100%}.vjs-loading-spinner{background-clip:padding-box;border:6px solid #2b333fb3;border-radius:25px;box-sizing:border-box;display:none;height:50px;left:50%;margin:-25px 0 0 -25px;opacity:.85;position:absolute;text-align:left;top:50%;visibility:hidden;width:50px}.vjs-seeking .vjs-loading-spinner,.vjs-waiting .vjs-loading-spinner{animation:vjs-spinner-show 0s linear .3s forwards;display:block}.vjs-loading-spinner:after,.vjs-loading-spinner:before{border:inherit;border-color:#fff #0000 #0000;border-radius:inherit;box-sizing:inherit;content:"";height:inherit;margin:-6px;opacity:1;position:absolute;width:inherit}.vjs-seeking .vjs-loading-spinner:after,.vjs-seeking .vjs-loading-spinner:before,.vjs-waiting .vjs-loading-spinner:after,.vjs-waiting .vjs-loading-spinner:before{animation:vjs-spinner-spin 1.1s cubic-bezier(.6,.2,0,.8) infinite,vjs-spinner-fade 1.1s linear infinite}.vjs-seeking .vjs-loading-spinner:before,.vjs-waiting .vjs-loading-spinner:before{border-top-color:#fff}.vjs-seeking .vjs-loading-spinner:after,.vjs-waiting .vjs-loading-spinner:after{animation-delay:.44s;border-top-color:#fff}@keyframes vjs-spinner-show{to{visibility:visible}}@keyframes vjs-spinner-spin{to{transform:rotate(1turn)}}@keyframes vjs-spinner-fade{0%{border-top-color:#73859f}20%{border-top-color:#73859f}35%{border-top-color:#fff}60%{border-top-color:#73859f}to{border-top-color:#73859f}}.video-js.vjs-audio-only-mode .vjs-captions-button{display:none}.vjs-chapters-button .vjs-menu ul{width:24em}.video-js.vjs-audio-only-mode .vjs-descriptions-button{display:none}.video-js .vjs-subs-caps-button+.vjs-menu .vjs-captions-menu-item .vjs-menu-item-text .vjs-icon-placeholder{display:inline-block;margin-bottom:-.1em;vertical-align:middle}.video-js .vjs-subs-caps-button+.vjs-menu .vjs-captions-menu-item .vjs-menu-item-text .vjs-icon-placeholder:before{content:"\f10c";font-family:VideoJS;font-size:1.5em;line-height:inherit}.video-js.vjs-audio-only-mode .vjs-subs-caps-button{display:none}.video-js .vjs-audio-button+.vjs-menu .vjs-main-desc-menu-item .vjs-menu-item-text .vjs-icon-placeholder{display:inline-block;margin-bottom:-.1em;vertical-align:middle}.video-js .vjs-audio-button+.vjs-menu .vjs-main-desc-menu-item .vjs-menu-item-text .vjs-icon-placeholder:before{content:" \f12e";font-family:VideoJS;font-size:1.5em;line-height:inherit}.video-js.vjs-layout-small .vjs-current-time,.video-js.vjs-layout-small .vjs-duration,.video-js.vjs-layout-small .vjs-playback-rate,.video-js.vjs-layout-small .vjs-remaining-time,.video-js.vjs-layout-small .vjs-time-divider,.video-js.vjs-layout-small .vjs-volume-control,.video-js.vjs-layout-tiny .vjs-current-time,.video-js.vjs-layout-tiny .vjs-duration,.video-js.vjs-layout-tiny .vjs-playback-rate,.video-js.vjs-layout-tiny .vjs-remaining-time,.video-js.vjs-layout-tiny .vjs-time-divider,.video-js.vjs-layout-tiny .vjs-volume-control,.video-js.vjs-layout-x-small .vjs-current-time,.video-js.vjs-layout-x-small .vjs-duration,.video-js.vjs-layout-x-small .vjs-playback-rate,.video-js.vjs-layout-x-small .vjs-remaining-time,.video-js.vjs-layout-x-small .vjs-time-divider,.video-js.vjs-layout-x-small .vjs-volume-control{display:none}.video-js.vjs-layout-small .vjs-volume-panel.vjs-volume-panel-horizontal.vjs-hover,.video-js.vjs-layout-small .vjs-volume-panel.vjs-volume-panel-horizontal.vjs-slider-active,.video-js.vjs-layout-small .vjs-volume-panel.vjs-volume-panel-horizontal:active,.video-js.vjs-layout-small .vjs-volume-panel.vjs-volume-panel-horizontal:hover,.video-js.vjs-layout-tiny .vjs-volume-panel.vjs-volume-panel-horizontal.vjs-hover,.video-js.vjs-layout-tiny .vjs-volume-panel.vjs-volume-panel-horizontal.vjs-slider-active,.video-js.vjs-layout-tiny .vjs-volume-panel.vjs-volume-panel-horizontal:active,.video-js.vjs-layout-tiny .vjs-volume-panel.vjs-volume-panel-horizontal:hover,.video-js.vjs-layout-x-small .vjs-volume-panel.vjs-volume-panel-horizontal.vjs-hover,.video-js.vjs-layout-x-small .vjs-volume-panel.vjs-volume-panel-horizontal.vjs-slider-active,.video-js.vjs-layout-x-small .vjs-volume-panel.vjs-volume-panel-horizontal:active,.video-js.vjs-layout-x-small .vjs-volume-panel.vjs-volume-panel-horizontal:hover{width:auto}.video-js.vjs-layout-tiny .vjs-progress-control,.video-js.vjs-layout-x-small .vjs-progress-control{display:none}.video-js.vjs-layout-x-small .vjs-custom-control-spacer{display:block;flex:auto}.vjs-modal-dialog.vjs-text-track-settings{background-color:#2b333f;background-color:#2b333fbf;color:#fff;height:70%}.vjs-text-track-settings .vjs-modal-dialog-content{display:table}.vjs-text-track-settings .vjs-track-settings-colors,.vjs-text-track-settings .vjs-track-settings-controls,.vjs-text-track-settings .vjs-track-settings-font{display:table-cell}.vjs-text-track-settings .vjs-track-settings-controls{text-align:right;vertical-align:bottom}@supports (display:grid){.vjs-text-track-settings .vjs-modal-dialog-content{display:grid;grid-template-columns:1fr 1fr;grid-template-rows:1fr;padding:20px 24px 0}.vjs-track-settings-controls .vjs-default-button{margin-bottom:20px}.vjs-text-track-settings .vjs-track-settings-controls{grid-column:1/-1}.vjs-layout-small .vjs-text-track-settings .vjs-modal-dialog-content,.vjs-layout-tiny .vjs-text-track-settings .vjs-modal-dialog-content,.vjs-layout-x-small .vjs-text-track-settings .vjs-modal-dialog-content{grid-template-columns:1fr}}.vjs-track-setting>select{margin-bottom:.5em;margin-right:1em}.vjs-text-track-settings fieldset{border:none;margin:10px}.vjs-text-track-settings fieldset span{display:inline-block;padding:0 6px 8px}.vjs-text-track-settings fieldset span>select{max-width:7.3em}.vjs-text-track-settings legend{color:#fff;font-size:14px;font-weight:700}.vjs-text-track-settings .vjs-label{clip:rect(1px 1px 1px 1px);clip:rect(1px,1px,1px,1px);border:0;height:1px;margin:0 5px 5px 0;overflow:hidden;width:1px}.vjs-track-settings-controls button:active,.vjs-track-settings-controls button:focus{background-image:linear-gradient(0deg,#fff 88%,#73859f);outline-style:solid;outline-width:medium}.vjs-track-settings-controls button:hover{color:#2b333fbf}.vjs-track-settings-controls button{background-color:#fff;background-image:linear-gradient(-180deg,#fff 88%,#73859f);border-radius:2px;color:#2b333f;cursor:pointer}.vjs-track-settings-controls .vjs-default-button{margin-right:1em}.vjs-title-bar{background:#000000e6;background:linear-gradient(180deg,#000000e6,#000000b3 60%,#0000);font-size:1.2em;line-height:1.5;padding:.666em 1.333em 4em;pointer-events:none;position:absolute;top:0;transition:opacity .1s;width:100%}.vjs-title-bar-description,.vjs-title-bar-title{margin:0;overflow:hidden;text-overflow:ellipsis;white-space:nowrap}.vjs-title-bar-title{font-weight:700;margin-bottom:.333em}.vjs-playing.vjs-user-inactive .vjs-title-bar{opacity:0;transition:opacity 1s}.video-js .vjs-skip-backward-10,.video-js .vjs-skip-backward-30,.video-js .vjs-skip-backward-5,.video-js .vjs-skip-forward-10,.video-js .vjs-skip-forward-30,.video-js .vjs-skip-forward-5{cursor:pointer}@media print{.video-js>:not(.vjs-tech):not(.vjs-poster){visibility:hidden}}.vjs-resize-manager{border:none;height:100%;left:0;position:absolute;top:0;width:100%;z-index:-1000}.js-focus-visible .video-js :focus:not(.focus-visible){outline:0}.video-js :focus:not(:focus-visible){outline:0}.videoContainer{position:relative;width:100%}.vjs-default-skin{height:100%!important;left:0;position:absolute;top:0;width:100%!important}.vjs-default-skin.vjs-paused.vjs-has-started .vjs-big-play-button{display:block}.video-js{color:#fff;font-size:10px}.video-js .vjs-big-play-button{background-color:#0000004d;border:none;border-radius:50%;font-size:4em;height:9.8rem;left:50%;line-height:9.8rem;margin-left:-4.9rem;margin-top:-4.9rem;top:50%;width:9.8rem}.video-js .vjs-control-bar{background-color:#0000004d;height:7.5em}.video-js .vjs-control.vjs-fullscreen-control,.video-js .vjs-control.vjs-play-control,.video-js .vjs-control.vjs-remaining-time,.video-js .vjs-control.vjs-volume-panel{margin:0 .5em}.video-js .vjs-control.vjs-progress-control{margin:0 2em}.vjs-volume-panel.vjs-volume-panel-horizontal{align-items:center}.video-js .vjs-volume-panel .vjs-mute-control:hover~.vjs-volume-panel.vjs-volume-panel-horizontal .vjs-volume-control.vjs-control.vjs-volume-horizontal,.vjs-volume-panel.vjs-volume-panel-horizontal .vjs-volume-control.vjs-control.vjs-volume-horizontal,.vjs-volume-panel.vjs-volume-panel-horizontal .vjs-volume-control.vjs-control.vjs-volume-horizontal:hover{height:auto!important}.vjs-volume-panel.vjs-volume-panel-horizontal .vjs-volume-control.vjs-control.vjs-volume-horizontal .vjs-volume-bar{margin-bottom:0;margin-top:0}.video-js .vjs-volume-vertical{background-color:#00000080;bottom:6em}.vjs-slider-vertical .vjs-volume-level{width:.2em}.vjs-slider-vertical .vjs-volume-level:before{left:-.4em}.video-js .vjs-time-control{font-family:Lato,sans-serif;font-size:1.2em;font-weight:700;line-height:6.35}.video-js .vjs-time-tooltip{background-color:#31353799;border-radius:2em;color:#fff;font-family:Lato,sans-serif;font-size:1.2rem;font-weight:700;min-width:5rem;padding:.2em 1em;white-space:nowrap}.video-js .vjs-progress-holder{height:.2em}.video-js .vjs-play-progress:before{font-size:1.4em;line-height:.9;top:-.4em}.video-js .vjs-progress-control:hover .vjs-progress-holder:focus .vjs-time-tooltip,.video-js .vjs-progress-control:hover .vjs-time-tooltip{font-size:1.2rem}.video-js .vjs-progress-control:hover .vjs-progress-holder:focus .vjs-time-tooltip:empty,.video-js .vjs-progress-control:hover .vjs-time-tooltip:empty{display:none}.vjs-button>.vjs-icon-placeholder:before{font-size:2.2rem;line-height:3.5}.video-js .vjs-progress-control:hover .vjs-progress-holder{font-size:inherit}.video-js .vjs-slider:focus{box-shadow:none;text-shadow:none}.vjs-menu li{text-transform:none}.video-a11y .vjs-big-play-button{background-color:#000000ab;margin:0;transform:translate(-50%,-50%);transition:none!important;transition:background-color .4s!important}.video-a11y .vjs-paused{cursor:pointer}.video-a11y .vjs-paused .vjs-control-bar{cursor:auto}.video-a11y .vjs-big-play-button:focus,.video-a11y:hover .vjs-big-play-button{background-color:#000000d9;border:.3rem solid #fff;height:10.4rem;width:10.4rem}.video-a11y .vjs-control-bar{background-color:#000000ab}.video-a11y .vjs-control-bar:after,.video-a11y .vjs-control-bar:before{content:"";height:4px;left:0;position:absolute;right:0}.video-a11y .vjs-control-bar .vjs-control:first-child{margin-left:0}.video-a11y .vjs-control-bar .vjs-control:first-child:before{content:none}.video-a11y .vjs-control-bar .vjs-control.vjs-picture-in-picture-control,.video-a11y .vjs-control-bar .vjs-control.vjs-playback-rate,.video-a11y .vjs-control-bar .vjs-control.vjs-subs-caps-button{margin:0 .5em}.video-a11y .vjs-control-bar .vjs-menu-button.vjs-hover:after,.video-a11y .vjs-control-bar .vjs-menu-button.vjs-hover:before{content:none}.video-a11y .vjs-control-bar .vjs-volume-panel{margin-right:0}.video-a11y .vjs-control-bar .vjs-volume-panel .vjs-mute-control:focus:after,.video-a11y .vjs-control-bar .vjs-volume-panel .vjs-mute-control:focus:before,.video-a11y .vjs-control-bar .vjs-volume-panel.vjs-control.focus-within:after,.video-a11y .vjs-control-bar .vjs-volume-panel.vjs-control:focus-within:after,.video-a11y .vjs-control-bar .vjs-volume-panel.vjs-control:hover:after{content:none}.video-a11y .vjs-control-bar .vjs-volume-panel .vjs-volume-control.vjs-volume-horizontal{height:3em;margin-left:.5em;transition:visibility 1s,opacity 1s,width 1s,left 1s 1s,top 1s 1s}.video-a11y .vjs-control-bar .vjs-time-control:hover{background-color:initial}.video-a11y .vjs-control-bar .vjs-time-control:hover:after,.video-a11y .vjs-control-bar .vjs-time-control:hover:before{content:none}.video-a11y .vjs-control-bar .vjs-menu{z-index:1}.video-a11y .vjs-control-bar .vjs-menu-button-popup .vjs-menu .vjs-menu-content{background-color:#000000ab}
