# Supplementary material for: Exploring Applications of Artificial Intelligence Tools in Clinical Care and Health Professions Education: An Online Module for Students
Source: MedEdPORTAL. 2025 May 1;21:11524. doi: 10.15766/mep_2374-8265.11524 (PMC12043951; doi:10.15766/mep_2374-8265.11524)
Supplement: Supplementary file 1 — AI in Medicine folderPre- and Posttest.docxFeedback Survey.docx [file mep_2374-8265.11524-s001.zip › A. AI in Medicine/lib/rise/77688f0c.js]

/*! For license information please see 77688f0c.js.LICENSE.txt */
"use strict";(self.wpRiseJsonp=self.wpRiseJsonp||[]).push([["node_modules_react_index_js"],{67491:(e,t)=>{var n=Symbol.for("react.transitional.element"),r=Symbol.for("react.portal"),o=Symbol.for("react.fragment"),u=Symbol.for("react.strict_mode"),i=Symbol.for("react.profiler"),s=Symbol.for("react.consumer"),c=Symbol.for("react.context"),a=Symbol.for("react.forward_ref"),f=Symbol.for("react.suspense"),l=Symbol.for("react.memo"),p=Symbol.for("react.lazy"),y=Symbol.iterator;var d={isMounted:function(){return!1},enqueueForceUpdate:function(){},enqueueReplaceState:function(){},enqueueSetState:function(){}},h=Object.assign,_={};function v(e,t,n){this.props=e,this.context=t,this.refs=_,this.updater=n||d}function m(){}function b(e,t,n){this.props=e,this.context=t,this.refs=_,this.updater=n||d}v.prototype.isReactComponent={},v.prototype.setState=function(e,t){if("object"!=typeof e&&"function"!=typeof e&&null!=e)throw Error("takes an object of state variables to update or a function which returns an object of state variables.");this.updater.enqueueSetState(this,e,t,"setState")},v.prototype.forceUpdate=function(e){this.updater.enqueueForceUpdate(this,e,"forceUpdate")},m.prototype=v.prototype;var S=b.prototype=new m;S.constructor=b,h(S,v.prototype),S.isPureReactComponent=!0;var E=Array.isArray,w={H:null,A:null,T:null,S:null},g=Object.prototype.hasOwnProperty;function j(e,t,r,o,u,i){return r=i.ref,{$$typeof:n,type:e,key:t,ref:void 0!==r?r:null,props:i}}function R(e){return"object"==typeof e&&null!==e&&e.$$typeof===n}var H=/\/+/g;function k(e,t){return"object"==typeof e&&null!==e&&null!=e.key?(n=""+e.key,r={"=":"=0",":":"=2"},"$"+n.replace(/[=:]/g,(function(e){return r[e]}))):t.toString(36);var n,r}function $(){}function C(e,t,o,u,i){var s=typeof e;"undefined"!==s&&"boolean"!==s||(e=null);var c,a,f=!1;if(null===e)f=!0;else switch(s){case"bigint":case"string":case"number":f=!0;break;case"object":switch(e.$$typeof){case n:case r:f=!0;break;case p:return C((f=e._init)(e._payload),t,o,u,i)}}if(f)return i=i(e),f=""===u?"."+k(e,0):u,E(i)?(o="",null!=f&&(o=f.replace(H,"$&/")+"/"),C(i,t,o,"",(function(e){return e}))):null!=i&&(R(i)&&(c=i,a=o+(null==i.key||e&&e.key===i.key?"":(""+i.key).replace(H,"$&/")+"/")+f,i=j(c.type,a,void 0,0,0,c.props)),t.push(i)),1;f=0;var l,d=""===u?".":u+":";if(E(e))for(var h=0;h<e.length;h++)f+=C(u=e[h],t,o,s=d+k(u,h),i);else if("function"==typeof(h=null===(l=e)||"object"!=typeof l?null:"function"==typeof(l=y&&l[y]||l["@@iterator"])?l:null))for(e=h.call(e),h=0;!(u=e.next()).done;)f+=C(u=u.value,t,o,s=d+k(u,h++),i);else if("object"===s){if("function"==typeof e.then)return C(function(e){switch(e.status){case"fulfilled":return e.value;case"rejected":throw e.reason;default:switch("string"==typeof e.status?e.then($,$):(e.status="pending",e.then((function(t){"pending"===e.status&&(e.status="fulfilled",e.value=t)}),(function(t){"pending"===e.status&&(e.status="rejected",e.reason=t)}))),e.status){case"fulfilled":return e.value;case"rejected":throw e.reason}}throw e}(e),t,o,u,i);throw t=String(e),Error("Objects are not valid as a React child (found: "+("[object Object]"===t?"object with keys {"+Object.keys(e).join(", ")+"}":t)+"). If you meant to render a collection of children, use an array instead.")}return f}function x(e,t,n){if(null==e)return e;var r=[],o=0;return C(e,r,"","",(function(e){return t.call(n,e,o++)})),r}function T(e){if(-1===e._status){var t=e._result;(t=t()).then((function(t){0!==e._status&&-1!==e._status||(e._status=1,e._result=t)}),(function(t){0!==e._status&&-1!==e._status||(e._status=2,e._result=t)})),-1===e._status&&(e._status=0,e._result=t)}if(1===e._status)return e._result.default;throw e._result}var A="function"==typeof reportError?reportError:function(e){if("object"==typeof window&&"function"==typeof window.ErrorEvent){var t=new window.ErrorEvent("error",{bubbles:!0,cancelable:!0,message:"object"==typeof e&&null!==e&&"string"==typeof e.message?String(e.message):String(e),error:e});if(!window.dispatchEvent(t))return}else if("object"==typeof process&&"function"==typeof process.emit)return void process.emit("uncaughtException",e);console.error(e)};function O(){}t.Children={map:x,forEach:function(e,t,n){x(e,(function(){t.apply(this,arguments)}),n)},count:function(e){var t=0;return x(e,(function(){t++})),t},toArray:function(e){return x(e,(function(e){return e}))||[]},only:function(e){if(!R(e))throw Error("React.Children.only expected to receive a single React element child.");return e}},t.Component=v,t.Fragment=o,t.Profiler=i,t.PureComponent=b,t.StrictMode=u,t.Suspense=f,t.__CLIENT_INTERNALS_DO_NOT_USE_OR_WARN_USERS_THEY_CANNOT_UPGRADE=w,t.act=function(){throw Error("act(...) is not supported in production builds of React.")},t.cache=function(e){return function(){return e.apply(null,arguments)}},t.cloneElement=function(e,t,n){if(null==e)throw Error("The argument must be a React element, but you passed "+e+".");var r=h({},e.props),o=e.key;if(null!=t)for(u in void 0!==t.ref&&void 0,void 0!==t.key&&(o=""+t.key),t)!g.call(t,u)||"key"===u||"__self"===u||"__source"===u||"ref"===u&&void 0===t.ref||(r[u]=t[u]);var u=arguments.length-2;if(1===u)r.children=n;else if(1<u){for(var i=Array(u),s=0;s<u;s++)i[s]=arguments[s+2];r.children=i}return j(e.type,o,void 0,0,0,r)},t.createContext=function(e){return(e={$$typeof:c,_currentValue:e,_currentValue2:e,_threadCount:0,Provider:null,Consumer:null}).Provider=e,e.Consumer={$$typeof:s,_context:e},e},t.createElement=function(e,t,n){var r,o={},u=null;if(null!=t)for(r in void 0!==t.key&&(u=""+t.key),t)g.call(t,r)&&"key"!==r&&"__self"!==r&&"__source"!==r&&(o[r]=t[r]);var i=arguments.length-2;if(1===i)o.children=n;else if(1<i){for(var s=Array(i),c=0;c<i;c++)s[c]=arguments[c+2];o.children=s}if(e&&e.defaultProps)for(r in i=e.defaultProps)void 0===o[r]&&(o[r]=i[r]);return j(e,u,void 0,0,0,o)},t.createRef=function(){return{current:null}},t.forwardRef=function(e){return{$$typeof:a,render:e}},t.isValidElement=R,t.lazy=function(e){return{$$typeof:p,_payload:{_status:-1,_result:e},_init:T}},t.memo=function(e,t){return{$$typeof:l,type:e,compare:void 0===t?null:t}},t.startTransition=function(e){var t=w.T,n={};w.T=n;try{var r=e(),o=w.S;null!==o&&o(n,r),"object"==typeof r&&null!==r&&"function"==typeof r.then&&r.then(O,A)}catch(e){A(e)}finally{w.T=t}},t.unstable_useCacheRefresh=function(){return w.H.useCacheRefresh()},t.use=function(e){return w.H.use(e)},t.useActionState=function(e,t,n){return w.H.useActionState(e,t,n)},t.useCallback=function(e,t){return w.H.useCallback(e,t)},t.useContext=function(e){return w.H.useContext(e)},t.useDebugValue=function(){},t.useDeferredValue=function(e,t){return w.H.useDeferredValue(e,t)},t.useEffect=function(e,t){return w.H.useEffect(e,t)},t.useId=function(){return w.H.useId()},t.useImperativeHandle=function(e,t,n){return w.H.useImperativeHandle(e,t,n)},t.useInsertionEffect=function(e,t){return w.H.useInsertionEffect(e,t)},t.useLayoutEffect=function(e,t){return w.H.useLayoutEffect(e,t)},t.useMemo=function(e,t){return w.H.useMemo(e,t)},t.useOptimistic=function(e,t){return w.H.useOptimistic(e,t)},t.useReducer=function(e,t,n){return w.H.useReducer(e,t,n)},t.useRef=function(e){return w.H.useRef(e)},t.useState=function(e){return w.H.useState(e)},t.useSyncExternalStore=function(e,t,n){return w.H.useSyncExternalStore(e,t,n)},t.useTransition=function(){return w.H.useTransition()},t.version="19.0.0"},77810:(e,t,n)=>{e.exports=n(67491)}}]);
