# Supplementary material for: Exploring Applications of Artificial Intelligence Tools in Clinical Care and Health Professions Education: An Online Module for Students
Source: MedEdPORTAL. 2025 May 1;21:11524. doi: 10.15766/mep_2374-8265.11524 (PMC12043951; doi:10.15766/mep_2374-8265.11524)
Supplement: Supplementary file 1 — AI in Medicine folderPre- and Posttest.docxFeedback Survey.docx [file mep_2374-8265.11524-s001.zip › A. AI in Medicine/lib/rise/8d3eeabf.js]

(self.wpRiseJsonp=self.wpRiseJsonp||[]).push([["learn_main_js-node_modules_moment_locale_sync_recursive_en"],{26233:(e,t,n)=>{"use strict";var s={};n.r(s),n.d(s,{callbackComponent:()=>cl,callbackPath:()=>Qo,errorPath:()=>Zo,getToken:()=>Yo,initAuth:()=>rl,login:()=>tl,logout:()=>il,onFetchTokensThunk:()=>dl,refreshSession:()=>nl,request:()=>xt});var a={};n.r(a),n.d(a,{callbackComponent:()=>gl,callbackPath:()=>vl,getToken:()=>bl,initAuth:()=>Nl,login:()=>fl,logout:()=>El,refreshSession:()=>Cl,request:()=>xt});var r={};n.r(r),n.d(r,{CoverDescription:()=>eC,CoverDetailsContentHeading:()=>Cw,CoverDueDate:()=>sC,CoverHeader:()=>iy,CoverLayout:()=>dy,LessonHeader:()=>Ay,LessonNavFinish:()=>qy,LessonNavNext:()=>jy,LessonNavPrevious:()=>Yy,LessonProgressGraphic:()=>rw,NavCompactHeaderCounter:()=>yw,NavCompactHeaderProgress:()=>ww,NavCompactOutline:()=>kw,OverviewListItem:()=>Nw,OverviewListSectionTitle:()=>Sw,Progress:()=>Ew});var i={};n.r(i),n.d(i,{AlignLeft:()=>Ow,ArrowDown:()=>My,ArrowLeft:()=>xw,ArrowRight:()=>Aw,ArrowUp:()=>Gy,Category:()=>Xv,ChevronDown:()=>Bw,ChevronUp:()=>zw,Favorite:()=>Sb,LessonsComplete:()=>Qw,LessonsRequirement:()=>Rb,QuestionBox:()=>Vw,QuizFailed:()=>Gw,QuizPassed:()=>Qw,QuizRequirement:()=>yb,Search:()=>Xw,ToggleDown:()=>tk,Touch:()=>ak,VideoCamera:()=>ok,X:()=>dk});var o={};n.r(o),n.d(o,{components:()=>r,icons:()=>i});var l={};n.r(l),n.d(l,{CoverCourseInfo:()=>qk,CoverDetailsSection:()=>Gk,CoverHeader:()=>oN,CoverLayout:()=>cN,LessonHeader:()=>hN,LessonProgressGraphic:()=>EN,NavSidebarHeader:()=>wN,OverviewListItemLinkContent:()=>mS,Progress:()=>pS});var c={};n.r(c),n.d(c,{ArrowDown:()=>gS,ArrowLeft:()=>yS,ArrowRight:()=>fS,ArrowUp:()=>gS,ChevronDown:()=>NS,ChevronUp:()=>NS,Favorite:()=>Sb,LessonsComplete:()=>LS,LessonsRequirement:()=>xS,QuizFailed:()=>MS,QuizPassed:()=>LS,QuizRequirement:()=>xS,Search:()=>RS,ToggleDown:()=>BS,X:()=>zS});var d={};n.r(d),n.d(d,{components:()=>l,icons:()=>c});var u={};n.r(u),n.d(u,{CoverDescription:()=>US,CoverDetails:()=>ZS,CoverGraphic:()=>XS,CoverHeader:()=>gI,CoverLayout:()=>bI,CoverProgress:()=>BI,CoverSVG:()=>rI,LessonHeader:()=>VI,LessonProgressGraphic:()=>KI,NavSidebarHeaderProgress:()=>YI});var m={};n.r(m),n.d(m,{AlignLeft:()=>dL,ArrowDown:()=>JI,ArrowLeft:()=>nL,ArrowRight:()=>rL,ArrowUp:()=>oL,ChevronDown:()=>pL,ChevronUp:()=>vL,Favorite:()=>Sb,LessonsComplete:()=>Qw,LessonsRequirement:()=>Rb,QuestionBox:()=>EL,QuizFailed:()=>Gw,QuizPassed:()=>Qw,QuizRequirement:()=>yb,Search:()=>wL,ToggleDown:()=>pL,Touch:()=>SL,VideoCamera:()=>_L,X:()=>AL});var p={};n.r(p),n.d(p,{components:()=>u,icons:()=>m});var h=n(56575),g=n.n(h),v=n(94140),b=n(57694),f=n(48011),E=n(60047),C=n(37599),y=n.n(C),w=n(66345),k=n.n(w),N=n(26916),S=n.n(N),I=n(37160),L=n.n(I),_=n(52382),T=n.n(_);const{Runtime:x}=window,A=S()(T())(window.env||{}),R=!1,P=e=>x&&x[e],O="Rise 360";function M(e){return A("CDN_USER_CONTENT_URI")+"/"+e}const D=e=>{const t=e||"",n=P("resolvePath")?x.resolvePath.bind(x):M;return t.startsWith("http")||t.startsWith("data:")||t.startsWith("//")?t:n(t)},B=()=>{P("exit")&&x.exit()},H=()=>!!P("isExport")&&x.isExport();const F=()=>{if(P("sendTouch"))return x.sendTouch()},z="_articulate_user_id",q=()=>R?A("SESSION_COOKIE_NAME"):"_articulate_rise_",$=(e,t)=>`${e}=${t}; domain=${A("SESSION_COOKIE_DOMAIN")}; path=/; secure=true`,V=()=>y().load(z),j=()=>y().load(q()),U=()=>j()?k()(j()).riseId||k()(j()).sub||k()(j()).aid:"",G=()=>j()&&k()(j()).subscription||{},W="_course_token",K=new URLSearchParams(window.location.hash.substr(1)),Q=K.get(W);Q&&(K.delete(W),window.history.replaceState(null,null,`#${K.toString()}`));const Z=e=>{const{data:{method:t,id:n,jsonrpc:s}}=e;if("2.0"===s&&"getBearerToken"===t){const e=Q||j();navigator.serviceWorker.ready.then((s=>{s.active.postMessage({id:n,jsonrpc:"2.0",method:t,result:{token:e}})}))}};function Y(){return Y=Object.assign?Object.assign.bind():function(e){for(var t=1;t<arguments.length;t++){var n=arguments[t];for(var s in n)Object.prototype.hasOwnProperty.call(n,s)&&(e[s]=n[s])}return e},Y.apply(this,arguments)}navigator.serviceWorker&&navigator.serviceWorker.addEventListener("message",Z);const X=(0,h.createContext)({});function J(e,{type:t,message:n}){switch(t){case"polite":return{...e,politeMessage1:e.alternatePolite?n:"",politeMessage2:e.alternatePolite?"":n,alternatePolite:!e.alternatePolite};case"assertive":return{...e,assertiveMessage1:e.alternatePolite?n:"",assertiveMessage2:e.alternatePolite?"":n,alternateAssertive:!e.alternateAssertive};default:return{politeMessage1:"",politeMessage2:"",alternatePolite:!1,assertiveMessage1:"",assertiveMessage2:"",alternateAssertive:!1}}}function ee({ariaLive:e,message:t}){return g().createElement("div",{className:"visually-hidden-always",role:"log","aria-live":e,"aria-atomic":"true","aria-relevant":"additions text"},t)}function te({children:e}){const[{politeMessage1:t,politeMessage2:n,assertiveMessage1:s,assertiveMessage2:a},r]=(0,h.useReducer)(J,{politeMessage1:"",politeMessage2:"",alternatePolite:!1,assertiveMessage1:"",assertiveMessage2:"",alternateAssertive:!1}),i=(0,h.useMemo)((()=>({announcePolite:e=>{r({type:"polite",message:e})},announceAssertive:e=>{r({type:"assertive",message:e})},clearAnnouncements:()=>{r({type:"clear"})}})),[r]);return g().createElement(X.Provider,{value:i},g().createElement(ee,{id:"polite-announcer1",ariaLive:"polite",message:t}),g().createElement(ee,{id:"polite-announcer2",ariaLive:"polite",message:n}),g().createElement(ee,{id:"assertive-announcer1",ariaLive:"assertive",message:s}),g().createElement(ee,{id:"assertive-announcer2",ariaLive:"assertive",message:a}),e)}function ne(){return(0,h.useContext)(X)}function se(e){const t=(0,h.forwardRef)(((t,n)=>{const s=ne();return g().createElement(e,Y({},t,s,{ref:n}))}));return t.displayName=`withAriaLive(${e.displayName||e.name})`,t}var ae=n(42434),re=n.n(ae),ie=n(76537),oe=n.n(ie),le=n(94629),ce=n.n(le),de=n(99551),ue=n.n(de);const me=S()(ue()),pe=["a","b","blockquote","br","div","em","h1","h2","h3","h4","h5","h6","i","img","li","mark","ol","p","table","td","th","tbody","thead","tr","s","strong","span","sub","sup","u","ul","details","summary","rise-image","rise-math"],he=me({allowedAttributes:{"*":["aria-*","class","colspan","id","rowspan","slot","style"],a:["data-external","href","target","rel"],img:["alt","src"],ol:["start"],span:["data-*"],"rise-image":["key","src","width","height","originalwidth","originalheight"],"rise-math":["data-translate-attrs","long-description","short-description","tex"]},allowedClasses:["fr-*"],allowedSchemes:["data","http","https","mailto"],allowedTags:pe}),ge=me({allowedAttributes:{iframe:["align","allow","allowfullscreen","frameborder","height","longdesc","marginheight","marginwidth","name","referrerpolicy","sandbox","scrolling","src","title","width"]},allowedTags:["iframe"],allowedSchemes:["http","https"]}),ve=ce()(oe(),he,re()("")),be=ce()(oe(),ge,re()("")),fe=me({allowedTags:[],allowedAttributes:[]}),Ee=(me({allowedTags:["mark"],allowedAttributes:[]}),me({allowedAttributes:{"*":["aria-*","class","colspan","rowspan","style"],a:["data-external","href","target","rel"],ol:["start"],span:["data-*"],"rise-image":["key","src","width","height","originalwidth","originalheight"],"rise-math":["tex"]},allowedClasses:["fr-*"],allowedSchemes:["data","http","https","mailto"],allowedTags:pe.filter((e=>"img"!==e))}),ve);var Ce=n(54439),ye=n.n(Ce),we=n(53978),ke=n.n(we),Ne=n(64233),Se=n.n(Ne),Ie=n(16213),Le=n.n(Ie),_e=n(72661),Te=n.n(_e),xe=n(74275),Ae=n.n(xe),Re=n(83781),Pe=n.n(Re),Oe=n(66590),Me=n.n(Oe),De=n(79944),Be=n.n(De),He=n(45045),Fe=n.n(He);const ze=e=>ye()(fe,e),qe=({startTime:e,stopTime:t})=>t-e,$e=e=>{switch(e.type){case"FILL_IN_THE_BLANK":return Ye(e);case"MATCHING":return rt(e);default:return Ge(e)}},Ve=e=>{switch(e.type){case"FILL_IN_THE_BLANK":return Ye(e);case"MATCHING":return rt(e);case"MULTIPLE_CHOICE":default:return Je(e);case"MULTIPLE_RESPONSE":return tt(e)}},je=({isUnfinished:e,item:t,itemProgress:n})=>{switch(t.type){case"FILL_IN_THE_BLANK":return Xe(e)(n);case"MATCHING":return it(t,e)(n);case"MULTIPLE_CHOICE":default:return et(t,e)(n);case"MULTIPLE_RESPONSE":return nt(t,e)(n)}},Ue=e=>[e],Ge=ye()(Te()((e=>ke()({[e]:fe}))("title")),T()("answers")),We=ze(T()("id")),Ke=ze(T()("title")),Qe=e=>t=>Se()(Be()("id",t),Ge(e)),Ze=e=>S()(Pe())(Ge(e)),Ye=ye()(Me()("title"),Ge),Xe=e=>ce()(re()(e),re()(""),ze(T()("text"))),Je=e=>ye()(Qe(e),T()("correct"))(e),et=(e,t)=>ce()(re()(t),re()([]),ye()(Ue,Ze(e),T()("selectedIndex"))),tt=e=>ye()(Le(),Te()(Qe(e)),T()("corrects"))(e),nt=(e,t)=>ce()(re()(t),re()([]),ye()(Le(),Te()(Ze(e)),T()("selectedIndices"))),st=({sourceId:e,sourceTitle:t,targetId:n,targetTitle:s})=>({source:{id:`source_${e}`,title:t},target:{id:`target_${n}`,title:s}}),at=ze(T()("matchTitle")),rt=ye()(Te()((e=>{const t=We(e);return st({sourceId:t,sourceTitle:Ke(e),targetId:t,targetTitle:at(e)})})),Ge),it=(e,t)=>ce()(re()(t),re()([]),ye()(Fe(),Ae()((e=>(t,n)=>{const s=Ze(e)(n),a=Ze(e)(t);return st({sourceId:We(s),sourceTitle:Ke(s),targetId:We(a),targetTitle:at(a)})})(e)),T()("matches")));var ot=n(14645),lt=n.n(ot),ct=n(77399),dt=n.n(ct),ut=n(97524),mt=n.n(ut),pt=n(37702),ht=n.n(pt),gt=n(13063),vt=n.n(gt),bt=n(74999),ft=n.n(bt),Et=n(33523),Ct=n.n(Et),yt=n(53653),wt=n.n(yt),kt=n(46661),Nt=n(21463),St=n.n(Nt);const It=R?window.env:St()(window.env,{ACCESS_COOKIE_NAME:q(),REDIRECT_URI:window.location.origin+"/auth-callback"}),Lt=(0,kt.A)(It),_t=Lt.closeSession,Tt=Lt.on,xt=Lt.request,At=Lt.refreshSession,Rt=Lt.resetSession,Pt=(Lt.resumeSession,Lt.startSession,Lt.getAuthorizationUrl);Lt.fetch;var Ot=n(2199);const Mt=(e,t)=>(...n)=>{try{return e(...n)}catch(e){window.env?.SERVICE_ENV&&"prod"!==window.env?.SERVICE_ENV&&console.error(e),Ot.L.addError(e),t(e)}};mt()(vt()((function(e,t){const n=t.split("=");return dt()(n[0].trim(),n[1].trim(),e)}),{}),Ct()(/; */));function Dt(e,t){const n=t.indexOf(":"),s=t.substr(0,n).trim().toLowerCase(),a=t.substr(n+1).trim();return s&&(e[s]=e[s]?e[s]+", "+a:a),e}function Bt(e){return e?e.split("\n").reduce(Dt,{}):{}}function Ht(e){const t=[];for(const n in e)if(Array.isArray(e[n]))for(const s of e[n])t.push(Ht(s));else t.push(encodeURIComponent(n)+"="+encodeURIComponent(e[n]));return t.join("&")}function Ft(e){let t,n=!1;const s=new Promise((function s(a,r){const i=e.signal;if(i?.aborted)return void r(new DOMException("Aborted","AbortError"));const o=e=>{throw r(e),e},l=()=>{t.abort(),r(new DOMException("Aborted","AbortError"))},c=e.data;let d=Mt(e.deserialize??ht(),o);const u=e.headers??{},m=e.json??!1,p=e.jwt??!1,h=e.token??null,g=e.method??"GET",v=e.onUploadProgress;let b=Mt(e.serialize??ht(),o),f=e.url;const E=e.withCredentials??!1,C=e.file,y=e.timeout??3e3;t=new XMLHttpRequest;const w=setTimeout((()=>{t.abort(),r({error:"request timed out"})}),y);if(m&&(d=Mt(JSON.parse,r),b=Mt(JSON.stringify,r),u["Content-Type"]="application/json"),"GET"===g&&c&&(f+="?"+Ht(c)),p){const e=h||j();u.Authorization="Bearer "+e}i?.addEventListener("abort",l),t.withCredentials=E,t.addEventListener("abort",r),t.addEventListener("error",r),t.addEventListener("load",(function(){t.status>=400?[401,403].includes(t.status)?n?r({error:"Unable to resume session"}):Rt().then((()=>{s(a,r),n=!0})).catch((e=>{Ot.L.addError(e),r({error:"Unable to resume session"})})):r(d(t.response)):(a({body:204===t.status?void 0:d(t.response),headers:Bt(t.getAllResponseHeaders()),status:t.status}),i?.removeEventListener("abort",l)),clearTimeout(w)})),t.upload&&"function"==typeof v&&t.upload.addEventListener("progress",v),t.open(g,f);for(const e in u)t.setRequestHeader(e,u[e]);"GET"!==g&&c?t.send(b(c)):C?t.send(C):t.send()}));return s.abort=(...e)=>t.abort(...e),s}mt()(wt(),ft()(""));function zt(e){return 200===e.status||201===e.status?e.body:Promise.reject(e.body)}const qt="a",$t="n",Vt="t",jt="c",Ut="ps",Gt="p",Wt="v",Kt="r",Qt="s",Zt="rr",Yt="pq",Xt="qd",Jt="ql",en="qt",tn="vp",nn="k",sn="v",an="i",rn="pv",on="m",ln="s",cn="x",dn="t";var un=n(93846),mn=n.n(un),pn=n(72972),hn=n.n(pn),gn=n(90655),vn=n.n(gn),bn=n(49003),fn=n.n(bn),En=n(71530),Cn=n.n(En),yn=n(41168),wn=n.n(yn),kn=n(87720),Nn=n.n(kn),Sn=n(69830),In=n.n(Sn),Ln=n(12374),_n=n.n(Ln),Tn=n(92015),xn=n.n(Tn),An=n(16248),Rn=n.n(An),Pn=n(21032),On=n.n(Pn),Mn=n(34975),Dn=n.n(Mn),Bn=n(5639),Hn=n.n(Bn),Fn=n(29748),zn=n.n(Fn),qn=n(25130),$n=n.n(qn),Vn=n(15875),jn=n.n(Vn),Un=n(91147),Gn=n.n(Un),Wn=n(86545),Kn=n.n(Wn),Qn=n(81398),Zn=n.n(Qn),Yn=n(52454),Xn=n.n(Yn),Jn=n(8519),es=n.n(Jn),ts=n(67021),ns=n.n(ts),ss=n(81571),as=n.n(ss),rs=n(40933),is=n.n(rs),os=n(48698),ls=n.n(os),cs=n(421),ds=n.n(cs),us=n(39419),ms=n.n(us),ps=n(32840);re()((0,ps.sideEffect)((()=>location.href="/")));var hs=n(21358),gs=n.n(hs),vs=n(51158),bs=n.n(vs),fs=n(81986),Es=n.n(fs),Cs=n(12194),ys=n.n(Cs),ws=n(77557),ks=n.n(ws),Ns=n(86960),Ss=n.n(Ns),Is=n(73068),Ls=n.n(Is),_s=n(91617),Ts=n.n(_s),xs=n(24575),As=n.n(xs),Rs=n(22947),Ps=n.n(Rs),Os=n(34982),Ms=n.n(Os),Ds=n(21780),Bs=n.n(Ds),Hs=n(51518),Fs=n.n(Hs),zs=n(63130),qs=n.n(zs),$s=n(26850),Vs=n.n($s),js=n(21658),Us=n.n(js),Gs=n(4003),Ws=n.n(Gs),Ks=n(73098),Qs=n.n(Ks),Zs=n(77739),Ys=n.n(Zs),Xs=n(8185),Js=n.n(Xs);const ea=e=>-1===e,ta=e=>e>=0,na=wn()(3,((e,t,n)=>Ss()(e,n,t))),sa=wn()(3,((e,t,n)=>n[e]==t)),aa=(wn()(3,((e,t,n)=>es()(Fs()(sa("id",t)),ce()(ea,re()(n),na(e,n)))(n))),wn()(3,((e,t,n)=>Us()(t,n[e],Ys()(e,1,n)))),Bs()(((e,t,n)=>Object.assign([],n,{[e]:n[t],[t]:n[e]})))),ra=Ls()((([e,t])=>gs()(Number(e),Number(t)))),ia=ye()(ra,Js()),oa=ye()(Qs()(0),Hn());const la=wn()(2,((e,t)=>ye()(qs(),Te()(Ss()(e,1)),Js())(t))),ca=wn()(2,((e,t)=>ye()(qs(),Se()(As()(e)),Js())(t))),da=wn()(2,((e,t)=>ye()(Dn(),ca(((e,n)=>t(n))))(e))),ua=wn()(2,((e,t)=>Se()(ye()(S()(Ms())(t),e)))),ma=Ts()(Ws()(ks(),0)),pa=ye()(Array.from,Array),ha=Bs()(((e,t)=>pa(t).map((()=>e)))),ga=Bs()(((e,t,n,s)=>pa(n).map(((n,a)=>a===s?t:e))));wn()(3,((e,t,n)=>es()(Fs()(sa(e,t)),ta)(n)));function va(e,t,n){if(t>=n.length)return n.slice(0);const s=e-Math.floor(t/2),a=e+Math.ceil(t/2);return a>n.length?n.slice(n.length-t):s>=0?n.slice(s,a):n.slice(0,t)}const ba=(e,t)=>{const n=Math.min(e.length,t.length),s=new Array(n);for(let a=0;a<n;a++)s[a]=[e[a],t[a]];return s};var fa=n(74175),Ea=n.n(fa),Ca=n(81626),ya=n.n(Ca);const wa=Ps()(Rn()),ka=mn()(ns()),Na=(e,{id:t,items:n},s)=>es()(hn()(t,{index:s}),ms()((()=>wa(n)),(e=>as()(zn()([t,"items"]),ka(Na,{},n))(e))))(e),Sa=({key:e,percent:t})=>n=>hn()(t,es()(T()("items"),Fe(),Se()(Be()(e,!0)),Hn(),S()(In())(ye()(Hn(),Dn(),T()("items"))(n)),jn()(100),Math.round)(n),n),Ia=(ka(Na,{}),Sa({key:"isComplete",percent:"percentComplete"})),La=Sa({key:"isViewed",percent:"percentViewed"}),_a=e=>hn()("correctlyAnswered",es()(T()("items"),Fe(),Se()(Be()("isCorrect",!0)),Hn())(e),e),Ta=es()(Kn()($n()("items"),la(Es()(["isViewed","isCorrect"]))),Es()(["percentViewed","correctlyAnswered"]),Kn()($n()("retryAttempts"),ye()(Ea(),ft()(0)))),xa=({itemId:e,isCorrect:t})=>es()(Kn()(zn()(["items",e]),es()(S()(St())({isComplete:t,isViewed:t}),St()({isCorrect:t}))),ms()(ya()(["items",e,"isCorrect"],!1),hn()("lastIncorrectCardId",e)),_a,ds()(Be()("percentComplete",100),Ia),La,ms()(Be()("percentComplete",100),hn()("isComplete",!0))),Aa=ye()(S()(St())({isComplete:!0,percentComplete:100}),Kn()($n()("items"),la(ye()(Kn()($n()("items"),la(hn()("isComplete",!0))),hn()("isComplete",!0))))),Ra=({id:e,items:t})=>es()(Kn()(zn()(["items",e,"items"]),Fa(t)),Kn()(zn()(["items",e]),Ha),Zr,ms()(Be()("percentComplete",100),hn()("isComplete",!0))),Pa=(e,{id:t})=>St()(e,{[t]:hn()("isComplete",!0)}),Oa=Es()(["correctlyAnswered","percentComplete","percentViewed","isComplete"]),Ma=Kn()($n()("items"),la(Es()(["isComplete","isCorrect","isViewed"]))),Da=la(ye()(Ma,Oa)),Ba=es()(Es()(["isComplete","percentComplete"]),Kn()($n()("items"),Da)),Ha=ms()((e=>ys()(ye()(bs(),T()("items"))(e),(e=>es()(T()("items"),Fe(),Se()(Be()("isComplete",!0)),Hn(),S()(In())(ye()(Hn(),Dn(),T()("items"))(e)),gs()(1))(e))(e))),hn()("isComplete",!0)),Fa=e=>t=>ke()(e.reduce(Pa,{}),t),za=({itemId:e,blockId:t,isCorrect:n})=>es()(Kn()(zn()(["items",t]),xa({itemId:e,isCorrect:n})),Zr),qa=({blockId:e})=>Kn()(zn()(["items",e]),Ta),$a=({blockId:e,itemId:t,retryAttemptCount:n})=>Kn()(zn()(["items",e]),(({itemId:e,retryAttemptCount:t})=>Kn()(zn()(["items",e]),hn()("retryAttemptCount",t)))({itemId:t,retryAttemptCount:n})),Va=({id:e,lessonId:t,items:n})=>s=>s(qr({id:t,updateFn:Ra({id:e,items:n})})),ja=S()(St())({isComplete:!0,percentComplete:100}),Ua=Es()(["isComplete","percentComplete"]),Ga=ye()(S()(St())({isComplete:!0,percentComplete:100}),Kn()($n()("items"),la(hn()("isComplete",!0)))),Wa=ye()(Es()(["isComplete","percentComplete"]),Kn()($n()("items"),la(Es()(["isComplete"])))),Ka=e=>ye()(ms()(Be()("percentComplete",100),hn()("isComplete",!0)),Zr,Kn()(zn()(["items",e]),hn()("isComplete",!0)));var Qa=n(59822),Za=n.n(Qa);const Ya=Es()(["activeIndex","direction"]),Xa=e=>S()(St())({activeIndex:e,direction:"backwards"}),Ja=({activeIndex:e,itemId:t})=>ye()(ms()(Be()("percentComplete",100),hn()("isComplete",!0)),Zr,ms()((()=>Za()(Rn()(t))),Kn()(zn()(["items",t]),hn()("isComplete",!0))),hn()("activeIndex",e),Es()(["direction"])),er=ye()(S()(St())({isComplete:!0,percentComplete:100}),Ya,Kn()($n()("items"),la(hn()("isComplete",!0)))),tr=ye()(Es()(["activeIndex","direction","isComplete","percentComplete"]),Kn()($n()("items"),la(Es()(["isComplete"])))),nr=S()(St())({isComplete:!0,percentComplete:100,percentViewed:100}),sr=e=>t=>t(qr({id:e,updateFn:Ta})),ar=es()(Kn()($n()("items"),la(Es()(["isComplete","isCorrect","isViewed"]))),Es()(["correctlyAnswered","percentComplete","isComplete","percentViewed"])),rr=({id:e,itemId:t,isCorrect:n})=>s=>s(qr({id:e,updateFn:xa({itemId:t,isCorrect:n})})),ir=({itemId:e,activeIndex:t})=>es()(hn()("activeIndex",t),Kn()(zn()(["items",e]),hn()("isComplete",!0)),Ia,ms()(Be()("percentComplete",100),hn()("isComplete",!0))),or=(Nn()("activeIndex"),({id:e,payload:t})=>n=>n(qr({id:e,updateFn:ir(t)}))),lr=es()(Kn()($n()("items"),la(hn()("isComplete",!0))),S()(St())({isComplete:!0,percentComplete:100})),cr=es()(Kn()($n()("items"),la(Es()(["isComplete"]))),Es()(["isComplete","percentComplete","activeIndex"]));var dr=n(6941),ur=n.n(dr),mr=n(70987),pr=n.n(mr);const hr=S()(St())({currentTime:0,isComplete:!0,percentComplete:100}),gr=Es()(["currentTime","isComplete","percentComplete"]),vr=ms()(Be()("percentComplete",100),hn()("isComplete",!0)),br=({currentTime:e,percentComplete:t})=>ye()(hn()("currentTime",e),vr,(e=>t=>ye()(St()(t),Gn()("percentComplete"),Math.round,ms()(Ws()(90),re()(100)),ur()(e),pr()(0,"percentComplete"))(t))(t)),fr=mn()(ns()),Er=fn()("rise/course/"),Cr=Er("BOOKMARK_LESSON"),yr=Er("COMPLETE_LESSON_PROGRESS"),wr="rise/course/LOAD_COURSE",kr=Er("RESET_LESSON_PROGRESS"),Nr=Er("UPDATE_LESSON_PROGRESS"),Sr=Er("UPDATE_PLAYHEAD_PERCENTAGE"),Ir=e=>(t,{id:n,type:s})=>{switch(s){case"blocks":return e(t,{id:n,updateFn:Aa});case"embed":return e(t,{id:n,updateFn:ja});case"map":return e(t,{id:n,updateFn:Ga});case"process":return e(t,{id:n,updateFn:er});case"sorting":return e(t,{id:n,updateFn:nr});case"timeline":return e(t,{id:n,updateFn:lr});case"video":return e(t,{id:n,updateFn:hr});default:return t}},Lr=e=>ye()(fc,L()(["lessons",e])),_r=Kn()($n()("passingScore"),ds()(On(),re()(0))),Tr=ye()(_r,Xn()(["id","passed","score","passingScore"])),xr=e=>ye()(bc,Tr)(e),Ar=({id:e,updateFn:t})=>Kn()(zn()(["lessons",e]),ye()(hn()("id",e),t)),Rr=({id:e,type:t},n)=>_n()(Kr(e,n),(e=>({lessons:t,currentLesson:n})=>Boolean(n)&&"quiz"===e&&100===t[n].percentComplete)(t)),Pr=(e,{id:t,type:n,updateFn:s})=>es()(Or({id:t,type:n,updateFn:s}),ls()(ye()(Cc,T()("percentComplete"))))(e),Or=({id:e,type:t,updateFn:n})=>s=>es()(Ar({id:e,updateFn:n}),ms()(Rr({id:e,type:t},s),ei),ls()(Lr(e)),ls()((e=>ye()(ms()(Be()("percentComplete",100),xr),L()(["lessons",e])))(e)))(s),Mr=Ir(xn()(Ar)),Dr=Ir(Pr),Br=(0,ps.handle)({lessons:{},percentComplete:0},{[Cr]:(e,t)=>ye()(ls()(Zn()(gc,[t])),hn()("currentLesson",t))(e),[yr]:Dr,[wr]:(e,t)=>St()(e,vc(Vr(t))),[kr]:(e,{id:t,type:n})=>{switch(n){case"blocks":return Pr(e,{id:t,updateFn:Ba});case"embed":return Pr(e,{id:t,updateFn:Ua});case"map":return Pr(e,{id:t,updateFn:Wa});case"process":return Pr(e,{id:t,updateFn:tr});case"sorting":return Pr(e,{id:t,updateFn:ar});case"timeline":return Pr(e,{id:t,updateFn:cr});case"video":return Pr(e,{id:t,updateFn:gr});default:return e}},[Nr]:Pr,[Sr]:(e,{id:t,updateFn:n})=>es()(Ar({id:t,updateFn:n}),ls()(Lr(t)))(e)}),Hr=(0,ps.action)(yr),Fr=(0,ps.action)(kr),zr=(0,ps.action)(Cr),qr=(0,ps.action)(Nr),$r=(0,ps.action)(Sr),Vr=es()(Xn()(["course"]),(e=>es()(L()(["course","lessons"]),fr(Gr,{}),Gn()("lessons"),St()(e))(e)),Nn()("course")),jr=({id:e,type:t,settings:{passingScore:n}})=>ms()((({type:e,passingScore:t})=>()=>"quiz"===e&&!Rn()(t))({type:t,passingScore:n}),Kn()(zn()([e]),vn()({passingScore:n}))),Ur=({id:e,index:t,items:n,settings:s={},type:a})=>es()(hn()(e,{index:t,id:e}),jr({id:e,type:a,settings:s}),ds()((e=>()=>Rn()(e))(n),(({id:e,items:t})=>n=>as()(zn()([e,"items"]),fr(Gr,{},t),n))({id:e,items:(n||[]).filter(Boolean)}))),Gr=(e,{type:t,...n},s)=>ds()((e=>()=>"section"===e)(t),Ur({index:s,type:t,...n}))(e),Wr=wn()(3,((e,t,n)=>e(t)!==e(n))),Kr=(e,t)=>Wr(L()(["lessons",e,"isComplete"]),t),Qr=({key:e,percent:t})=>n=>hn()(t,es()(T()("items"),Fe(),Se()(Be()(e,!0)),Hn(),xn()(In())(ye()(Hn(),Dn(),T()("items"))(n)),jn()(100),Math.round)(n),n),Zr=Qr({key:"isComplete",percent:"percentComplete"}),Yr=(Qr({key:"isViewed",percent:"percentViewed"}),Cn()(T(),[T()("currentLesson"),T()("lessons")])),Xr=ye()(Tr,Yr),Jr=e=>is()(Ec,Xr,e),ei=e=>es()(as()($n()("percentComplete"),ti(e)),ls()(Jr))(e),ti=({lessons:e})=>Math.round(Hn()(Object.keys(Se()(T()("isComplete"),e)))/Hn()(Object.keys(e))*100);var ni=n(83356),si=n.n(ni),ai=n(59440),ri=n.n(ai),ii=n(83559),oi=n.n(ii),li=n(77853),ci=n.n(li),di=n(7203),ui=n.n(di),mi=n(5534),pi=n.n(mi),hi=n(51363),gi=n.n(hi);n(84415);function vi(...e){return ye()(...pi()(1,e))(gi()(e))}function bi(e,...t){return es()(...t)(e)}const fi=()=>{},Ei=({activeIndex:e,id:t})=>n=>n(qr({id:t,updateFn:Ci({activeIndex:e})})),Ci=({activeIndex:e})=>hn()("activeIndex",e),yi=e=>ye()(Kn()($n()("retryAttempts"),ye()(Ea(),ft()(0))),ms()(Be()("passed",!1),Es()(["passed"])),ms()(Be()("isComplete",!1),Es()(["isComplete"])),Es()(["activeIndex","originalItemProgress","percentComplete","score","reportResults","questionsDrawn","questionList"]),Kn()($n()("items"),la(Xn()(["id","index"]))),Kn()($n()("passingScore"),re()(e))),wi=({finalRetryAttempt:e,id:t,isCorrect:n,itemId:s,passingScore:a,passToContinue:r})=>i=>i(qr({id:t,type:"quiz",updateFn:ki({finalRetryAttempt:e,id:t,isCorrect:n,itemId:s,passingScore:a,passToContinue:r})})),ki=({finalRetryAttempt:e,id:t,itemId:n,isCorrect:s,passingScore:a,passToContinue:r})=>ye()(ms()(Be()("percentComplete",100),Ni({finalRetryAttempt:e,id:t,passingScore:a,passToContinue:r})),Zr,Si,Kn()(zn()(["items",n]),S()(St())({isComplete:!0,isCorrect:s}))),Ni=({finalRetryAttempt:e,id:t,passingScore:n,passToContinue:s})=>a=>{const r=T()("score",a),i=r>=n,o=!s||i;return yc(i,r,t,e),St()({passed:i,isComplete:o,reportResults:!0},a)},Si=e=>hn()("score",ye()(Math.round,jn()(100),S()(In())(ye()(Hn(),Dn(),T()("items"))(e)),Hn(),Se()(Be()("isCorrect",!0)),Fe(),T()("items"))(e),e),Ii=ri()(ye()(gs()(3),Hn()),Ls()(Ps()(Rn()))),Li=ye()(Fe(),Xn()(["passed","retryAttempts","score"])),_i=ye()(Ii,Li),Ti=({id:e,state:t})=>bi(t,ci()({},["lessons",e,"items"]),Dn(),Hn(),si()(1)),xi=oi()((e=>ce()(_i,(e=>({id:t,passed:n,passingScore:s,score:a,retryAttempts:r})=>Kn()(zn()(["lessons",t]),S()(St())({isComplete:!0,activeIndex:Ti({id:t,state:e}),reportResults:!0,passed:n,passingScore:s,percentComplete:100,retryAttempts:r,score:a}),e))(e),re()(e))));var Ai=n(22181);const Ri=ms()((e=>void 0!==e),ye()(JSON.parse,Ai.Base64.decode)),Pi=(e,t)=>window.courseData?e(window.courseData):window.course?{course:e(window.course),media:[]}:t;var Oi=n(64073),Mi=n.n(Oi);const Di=["locale"];function Bi(e,t){const n=function(e,t){const n="function"==typeof e?e(t):e;return"string"==typeof n?(0,E.Rr)(n):n}(e,t),s=new URLSearchParams(t.search),a=new URLSearchParams(n.search);for(const e of Di){const t=s.get(e);t&&!a.has(e)?a.set(e,t):a.has(e)&&!a.get(e)&&a.delete(e)}return{...n,search:a.toString()}}function Hi(){const e=(0,b.W6)();return(0,h.useMemo)((()=>({...e,push:(t,n)=>e.push(Bi(t,e.location),n),replace:(t,n)=>e.replace(Bi(t,e.location),n)})),[e])}var Fi=n(56575);function zi(){return zi=Object.assign?Object.assign.bind():function(e){for(var t=1;t<arguments.length;t++){var n=arguments[t];for(var s in n)Object.prototype.hasOwnProperty.call(n,s)&&(e[s]=n[s])}return e},zi.apply(this,arguments)}function qi(e){const t=(0,b.y)((t=>{const n=Hi();return Fi.createElement(e,zi({},t,{history:n}))}));return t.displayName=`withRouter(${e.displayName||e.name})`,t}var $i=n(97691),Vi=n.n($i),ji=n(71798),Ui=n(78130),Gi=n.n(Ui),Wi=n(56016),Ki=n.n(Wi),Qi=n(84574);A("SERVICE_ENV"),A("RISE_FRONTEND_SHA"),R&&location.origin;const Zi={"Content-Type":"application/json"},Yi=[(e,t)=>(t.Authorization=`Bearer ${Ll()}`,JSON.stringify(e))],Xi=ce()(Rn(),oe(),Xn()(["data","status","statusText"])),Ji=es()(Xn()(["name","message","response"]),ke()({response:Xi})),eo=lt().fromPromise((({data:e,method:t,url:n})=>fetch(n,{body:JSON.stringify(e),headers:{...Zi,Authorization:`Bearer ${Ll()}`},keepalive:!0,method:t}).then((e=>e.json())).then(Gn()("data")))),to=e=>{const t=new Error("Nil token detected");return Ot.L.addError(t,e),lt().Rejected(t)},no=()=>!R&&Rn()(Ll()),so=e=>(t,n)=>Gi()(t,(e=>({method:t,url:n})=>`${t}:${e}${n}`)(n),ao(Rl,e)),ao=(e,t)=>n=>bi(n,(e=>t=>e.preRequest?e.preRequest(t):t)(t),(({baseURL:e,...t})=>ye()(St()({headers:Zi,transformRequest:Yi}),St()(t),ke()({url:fn()(e)})))(t),ce()(no,to,e),Ki()(Ji,T()("data")),(e=>t=>e.postRequest?e.postRequest(t):t)(t)),ro=e=>({debounce:so(e),send:ao(Rl,e),sendWithKeepAlive:ao(eo,e)}),io=()=>"visible"===document.visibilityState,oo=e=>{document.addEventListener("visibilitychange",(e=>ms()(io,(()=>e())))(e)),window.addEventListener("focus",(()=>e()))};var lo=n(40539),co=n.n(lo),uo=n(43527),mo=n.n(uo);const po=e=>Ft({method:"POST",url:`${A("RISE_RUNTIME_URI")}/analytics`,json:!0,data:e}),ho=A("SUBSCRIPTIONS_ENDPOINT"),go=A("THREESIXTY_FRONTEND_URI"),vo=ya()(["error","status"],404),bo=ye()(Gn()("error"),T()("response")),fo=()=>window.location.href=go,Eo=[(e,t)=>(t.Authorization=`Bearer ${Ll()}`,e)],Co=async e=>{const t=`${ho}/users/authorized_status`,n=await Rl({transformRequest:Eo,url:t}).toPromise().catch(bo),s=ye()(e,ls()((e=>po({event:"Unexpected Logout",payload:{category:"auth",data:e,detail:"Subscription Error"}}))));return ui()([[vo,fo],[co()("error"),s],[mo(),T()("data")]])(n)};var yo=n(5573),wo=n.n(yo),ko=n(25877),No=n.n(ko);const So="Article",Io="Interaction",Lo="Quiz",_o="Video",To={EDITOR:1,MANAGER:2,OWNER:3},xo={[To.EDITOR]:"Author",[To.MANAGER]:"Admin",[To.OWNER]:"Owner"},Ao=(Object.values(To).map((e=>({id:e,title:xo[e]}))),"onePage"),Ro=No()({COMPACT:null,COVER:null,OVERLAY:null,SIDEBAR:null}),Po={DESKTOP:"desktop",TABLET_PORTRAIT:"tablet-portrait",TABLET_LANDSCAPE:"tablet-landscape",MOBILE_PORTRAIT:"mobile-portrait",MOBILE_LANDSCAPE:"mobile-landscape"},Oo=(Object.values(Po),"#000"),Mo="#fff",Do={SMALL:{label:"Small",value:1},MEDIUM:{label:"Medium",value:1.5},LARGE:{label:"Large",value:2}},Bo=(Be()("status","active"),Be()("status","inactive")),Ho=(Be()("plan","individual"),ya()(["features","enable_rise"],!0)),Fo=(Be()("plan","trial"),wo()([Be()("plan","trial"),Be()("status","inactive"),Be()("is_retrial_eligible",!1)]));_n()(Be()("plan","team"),Be()("plan","individual")),wo()([Be()("plan","team"),Be()("is_team_admin",!0)]),wo()([Be()("plan","trial"),Be()("is_team_admin",!0)]);var zo=n(66852),qo=n.n(zo),$o=n(1983),Vo=n.n($o);const jo=(e,t)=>`${A("ID_MAPPER_URI")}/v1/avatars/${encodeURIComponent(e)}?size=${t}`,Uo=Vo()({features:pr()({},"features"),subscription:Es()(["features"])}),Go=qo()([Fo,Bo,Ps()(Ho)]),Wo="/auth-error",Ko=()=>new Promise((e=>{if(!window.Osano)return e();if(window.Osano.cm.dialogOpen){const t=setTimeout((()=>{e()}),1e4);window.Osano.cm.addEventListener("osano-cm-ui-changed",((n,s)=>{"dialog"===n&&"hide"===s&&(e(),clearTimeout(t))}))}else e()})),Qo="/auth-callback",Zo=Wo,Yo=j,Xo=()=>window.location.pathname===Qo;let Jo=!1,el=!1;const tl=()=>{const e=new URLSearchParams(window.location.search);return(e=>{if(Jo)return;const t=(0,ji.A)();Jo=!0,window.localStorage.setItem(t,e);const n=Pt({client_id:A("OKTA_CLIENT_ID"),issuer:A("OIDC_ISSUER_URI"),redirect_uri:`${window.location.origin}${Qo}`,response_mode:"fragment",scope:A("OIDC_SCOPE"),state:t,prompt:null});Ko().then((()=>{window.location.href=n}))})(e.has("redirect_url")?e.get("redirect_url"):window.location.href)},nl=()=>At().catch((e=>{404===e.response?.status&&il({onLogout:()=>window.location.reload(!0),reason:"Session expired"})})),sl=()=>{if(el)return;const e=V(),t=U();Rn()(e)?(po({event:"Unexpected Logout",payload:{category:"auth",userId:t,detail:"id from cookie was null"}}),Ot.L.addError(new Error("Unexpected Logout"),{type:"User Meta",idFromToken:t,idFromCookie:e,detail:"id from cookie was null"}),el=!0,il({onLogout:()=>window.location.reload(!0),reason:"Unexpected logout: user id/session cookie missing"})):e!==t&&(po({event:"Unexpected Logout",payload:{category:"auth",userId:e,idFromToken:t,detail:"Session/Token ID Mismatch"}}),Ot.L.addError(new Error("Unexpected Logout"),{type:"User Meta",idFromToken:t,idFromCookie:e,detail:"Session/Token ID Mismatch"}),el=!0,Rt().then((()=>window.location.reload(!0))))},al=async e=>{try{const[,t,n,s]=await Rt(),{aid:a,content_team_admin:r}=s;if(po({event:"Setting Session Cookie",payload:{category:"auth",userId:a,detail:"Resuming existing session"}}),(e=>{document.cookie=$(z,e)})(a),Xo())return void e();const{first_name:i,last_name:o,launchdarkly:l,staff:c}=t,d=(e=>({large:jo(e,"large"),medium:jo(e,"medium"),micro:jo(e,"micro"),mini:jo(e,"mini"),small:jo(e,"small")}))(a),u={author:a,profile:{avatars:d,first_name:i,user_id:a,last_name:o,staff:c,content_team_admin:r}},m=()=>il({onLogout:re()(null)}),p=t=>e({...u,...Uo(t),launchdarkly:l,token:n}),h=await Co(m).then(ls()(p)).catch((()=>e({...u,token:n})));if(Go(h))return po({event:"Unexpected Logout",payload:{category:"auth",userId:V(),subscription:h,detail:"Invalid Subscription"}}),Ot.L.addError(new Error("Unexpected Logout"),{type:"User Meta",userId:V(),detail:"Invalid Subscription"}),void il({onLogout:()=>window.location=`${A("THREESIXTY_FRONTEND_URI")}/rise`});oo(sl)}catch(e){po({event:"Unexpected Logout",payload:{category:"auth",userId:V(),error:e,detail:"Error Resuming Session"}}),Ot.L.addError(e,{type:"User Meta",userId:V(),detail:"Error Resuming Session"}),il({onLogout:()=>window.location.reload(!0)})}},rl=({onFetchTokens:e})=>{if(Xo())return void al(e);const t=V(),n=U();Rn()(t)||t!==n?Ko().then(tl):al(e)},il=({onLogout:e,reason:t})=>{t&&po({event:"Logout",payload:{category:"auth",userId:V(),detail:t}});const n=A("RISE_AUTHORING_URI"),s=()=>{document.cookie=`${$(z,"")}; Max-Age=-99999999`,document.cookie=`${$("_rise_authoring_api_session","")}; Max-Age=-99999999`,_t().then(e)};(R?Promise.resolve():ro({baseURL:n}).send({method:"DELETE",url:"/logout"})).fork((e=>{console.error("Failed to log out of rise-authoring-api",e),s()}),s)},ol=ye()(Vi().parse,Mi()(1,1/0)),ll=({location:e})=>()=>{const{hash:t,pathname:n}=e,{state:s,error:a,error_description:r}=ol(t);var i;a?(Ot.L.addError(a,{type:"Logout Error",reason:"Error encountered when parsing auth callback.",error_description:r}),il({onLogout:(i=r,()=>window.location.href=`${Wo}?description=${i}`),reason:`Error encountered when parsing auth callback. Error: ${a}; description: ${r}`})):rl({onFetchTokens:()=>{return e=n,t=s,void Ko().then((()=>{const n=window.localStorage.getItem(t)||"/",s=n===e?"/":n;window.localStorage.removeItem(t),window.location.href=s}));var e,t}})},cl=qi((e=>((0,h.useEffect)(ll(e),[]),null))),dl=({dispatch:e,loadProfileOKTA:t})=>n=>{const s=Es()(["token"],n);ye()(e,t)(s)};var ul=n(30613),ml=n.n(ul);const pl=async()=>{await Ko();const[e,t]=Te()(encodeURIComponent,ml()(["hash","pathname"],window.location));window.location.href=`/login#c=${t}${e}`},hl=()=>{window.location.href="/"},gl=null,vl=null,bl=j,fl=pl,El=_t,Cl=()=>At().catch((()=>El())),yl=es()(pr()([],"roles"),ds()(Ms()("author"),hl)),wl=es()(ci()("",["subscription","status"]),ds()(Ms()(ks(),["active","in_trial","non_renewing"]),hl)),kl=()=>window.location.reload(),Nl=async({onFetchTokens:e})=>{try{const[t,n]=await Rt(),{launchdarkly:s,riseId:a,sub:r,staff:i,subscription:o}=n,l={staff:i,user_id:a||r};return wl(n),e({author:l.user_id,launchdarkly:s,profile:l,subscription:o,token:t}),Tt("change:roles",yl),Tt("change:status",wl),Tt("change:subdomain",kl),Tt("unauthorized",pl),Tt("session:closed",pl),t}catch(e){pl()}},{callbackComponent:Sl,callbackPath:Il,getToken:Ll,initAuth:_l,login:Tl,logout:xl,refreshSession:Al,request:Rl}=R?a:s,Pl=`${A("RBC_URI")}/api/partner_content`,Ol=(fn()(`${Pl}/`),[(e,t)=>(t.Authorization=`Bearer ${Ll()}`,e)]),Ml={transformRequest:Ol,headers:{"Content-Type":"application/json"}};var Dl=n(28891),Bl=n.n(Dl);const Hl="prod"===A("SERVICE_ENV")?"com":"zone",Fl=es()(JSON.stringify,Bl()(new RegExp(`https://images.riseusercontent.${Hl}/`,"g"),`${A("IMAGES_URI")}/`),Bl()(new RegExp(`https://riseusercontent.${Hl}/`,"g"),`${A("CDN_USER_CONTENT_URI")}/`),Bl()(new RegExp(`https://video.rise.${Hl}/`,"g"),`https://video.riseusercontent.${Hl}/`),JSON.parse);var zl=n(78857),ql=n.n(zl),$l=n(10376),Vl=n.n($l);const jl=e=>!!e,Ul={[qt]:["activeIndex",oe()],[tn]:["audioVideoPlayhead",Number],[jt]:["isComplete",jl],[$t]:["correctlyAnswered",oe()],[Gt]:["percentComplete",oe()],[Kt]:["retryAttempts",oe()],[Qt]:["score",oe()],[Vt]:["currentTime",oe()],[Wt]:["percentViewed",oe()],[Zt]:["reportResults",oe()],[Yt]:["passed",oe()],[Ut]:["passingScore",oe()],[Xt]:["questionsDrawn",oe()],[Jt]:["questionList",Te()(Te()(oe()))],[en]:["timeRemaining",Number]},Gl=e=>(t,n)=>{let s=gi()(Zl[n])(t);return n===an&&(s=s(T()("items",e))),{[ql()(Zl[n])]:s}},Wl=e=>Te()((e=>t=>{const n=e?.[t.index];return ds()((()=>Rn()(n)),(()=>ye()(St()(t),Vl(),Fe(),Ae()(Gl(t)))(n)))(t)})(e)),Kl=ye()(Vl(),Fe(),Ae()(Gl(null))),Ql=e=>t=>{const n=T()(an,e),s=T()("items",t);return ye()(ms()((()=>wo()([co()(Jt),Be()(Xt,!0),()=>!Rn()(n)])(e)),(e=>{const t=Te()(Kl,n);return hn()("originalItemProgress",t,e)})),St()(t),ds()((()=>bs()(n)),as()($n()("items"),Wl(n)(s))),Vl(),Fe(),Ae()((e=>(t,n)=>hn()([ql()(Ul[n])],gi()(Ul[n])(t),e))(t)))(Xn()(Dn()(Ul),e))};const Zl={[tn]:["audioVideoPlayhead",Number],[$t]:["correctlyAnswered",oe()],[jt]:["isComplete",jl],[nn]:["isCorrect",jl],[sn]:["isViewed",jl],[an]:["items",Wl],[rn]:["percentViewed",oe()],[on]:["matches",oe()],[Kt]:["retryAttemptCount",Number],[ln]:["selectedIndex",oe()],[cn]:["selectedIndices",oe()],[dn]:["text",oe()]};var Yl=n(97580),Xl=n.n(Yl);const Jl={activeIndex:["a",oe()],audioVideoPlayhead:[tn,Number],correctlyAnswered:[$t,oe()],currentTime:["t",oe()],isComplete:[jt,Number],passingScore:["ps",oe()],percentComplete:[Gt,oe()],percentViewed:["v",oe()],retryAttempts:[Kt,oe()],score:["s",oe()],questionsDrawn:[Xt,oe()],questionList:[Jt,Te()(Te()(oe()))],reportResults:["rr",oe()],passed:["pq",oe()],timeRemaining:["qt",Number]},ec=(e,t)=>({[ql()(ac[t])]:gi()(ac[t])(e)}),tc=ye()(Vl(),Fe(),Te()((e=>ye()(ds()(bs(),Gn()(T()("index",e))),Vl(),Fe(),Ae()(ec))(Xl()(bs(),Xn()(Dn()(ac),e)))))),nc=(e,t)=>({[ql()(Jl[t])]:gi()(Jl[t])(e)});const sc=ye()(Gn()(Gt),pr()(0,"percentComplete")),ac={audioVideoPlayhead:[tn,Number],correctlyAnswered:[$t,oe()],isComplete:[jt,Number],isCorrect:["k",Number],isViewed:["v",Number],items:[an,tc],matches:["m",oe()],percentViewed:["pv",oe()],retryAttemptCount:[Kt,Number],selectedIndex:["s",oe()],selectedIndices:["x",Te()(Number)],text:["t",oe()]},rc=e=>(window.env||{})[e],ic=()=>!!window.contentId,oc=ic()&&!R?Fl:oe(),lc={fetch:()=>{if(uc.isExport||window.courseData||window.course)return Pi(Ri,{});return Ft({method:"GET",url:(()=>window.shareId?`${rc("RISE_RUNTIME_URI")}/boot/share/${window.shareId}`:ic()?`${rc("RISE_RUNTIME_URI")}/boot/businessContent/${window.contentId}`:window.snapshotId?`${rc("RISE_RUNTIME_URI")}/boot/snapshot/${window.snapshotId}`:`${rc("RISE_RUNTIME_URI")}/boot/${window.courseId}`)(),json:!0,withCredentials:!0,timeout:3e4}).then(zt).then((e=>"object"==typeof e?e:Ri(e))).then(oc)},fetchPartnerContent:e=>uc.isExport||window.partnerContent?lt().of(window.partnerContent.content):(e=>Rl({method:"POST",url:Pl,data:JSON.stringify({ids:e}),...Ml}).map(L()(["data","content"])))(e),getEnv:rc,isPasswordProtected:()=>!!window.shareId&&!!window.hasPassword,isShare:()=>!!window.shareId,resolvePath:e=>`${rc("CDN_USER_CONTENT_URI")}/${e}`,verifySharePassword:e=>Ft({method:"POST",url:`${rc("RISE_RUNTIME_URI")}/password`,data:{shareId:window.shareId,password:e},json:!0}).then(T()("body"))},cc=(e,t)=>e+((t||{})[jt]||0),dc=(e,t)=>(n,{id:s,type:a,...r})=>t.lessons[s]?St()(n,e(((e,{id:t,type:n,...s})=>"quiz"===n?xi(e,{id:t,...s}):Mr(e,{id:t,type:n}))(t,{id:s,type:a,...r}).lessons[s])):n;window.Rise=Object.assign(window.Rise||{},{completeLessons:function(e,t,n){const s=t.reduce(dc(e,n),{}),a=Object.keys(n.lessons||{}).length,r=Object.values(s).reduce(cc,0);return{lessons:s,p:Math.round(r/a*100)}},decodeCourseProgress:function(e,t){const n=T()("lessons",t);return ds()((()=>bs()(n)),ye()(hn()("percentComplete",pr()(0,Gt,t)),ke()({lessons:Te()((e=>{const t=T()(e.index,n);return ds()((()=>Rn()(t)),Ql(t))(e)}))})))(e)},encodeCourseProgress:sc,encodeLessonProgress:function(e){const t=T()("items",e),n=T()("index",e),s=ds()(_n()(Rn(),bs()),tc)(t);return ye()(Gn()(n),ds()((()=>_n()(Rn(),bs())(s)),hn()(an,s)),Vl(),Fe(),Ae()(nc))(Xn()(Dn()(Jl),e))}});const uc=St()(lc,window.Runtime||{}),mc=uc,pc=S()(T())(window.env||{}),hc=e=>mc&&mc[e],gc=e=>{if(hc("bookmark"))return mc.bookmark(e)},vc=e=>hc("getProgress")?mc.getProgress(e):e,bc=e=>hc("setLessonComplete")?mc.setLessonComplete(e):e,fc=e=>hc("setLessonProgress")?mc.setLessonProgress(e):e,Ec=(e,t)=>hc("setCourseProgress")?mc.setCourseProgress(e,t):e,Cc=e=>{if(hc("finish"))return mc.finish(e)},yc=(e,t,n,s)=>{hc("finishQuiz")&&mc.finishQuiz(e,t,n,s)},wc=(e,t,n,s)=>{hc("finishStoryline")&&mc.finishStoryline(e,t,n,s)},kc=()=>hc("isComplete")?mc.isComplete():null,Nc=()=>!!hc("isExport")&&mc.isExport();function Sc(){if(hc("isExport")){const e=L()(["partnerContent","content"],window);return mc.isExport()&&e}return!1}const Ic=()=>!!hc("isShare")&&mc.isShare(),Lc=()=>!!hc("isPasswordProtected")&&mc.isPasswordProtected(),_c=e=>{const t=e||"";return hc("resolvePath")?t.startsWith("http")||t.startsWith("data:")||t.startsWith("//")?t:mc.resolvePath(t):t.startsWith("data:")||t.startsWith("http")||t.startsWith("//")?t:`/${t}`},Tc=e=>{if(hc("reportAnswer")){const{id:t,isCorrect:n,isUnfinished:s=!1,item:a,itemProgress:r,duration:i,retryAttempts:o,title:l}=e,{id:c,title:d,type:u}=a;return mc.reportAnswer({id:t,type:u,isCorrect:n,itemId:c,questionTitle:fe(d),quizTitle:fe(l),retryAttempts:o,answers:$e(a),correctResponse:Ve(a),response:je({isUnfinished:s,item:a,itemProgress:r}),isUnfinished:s,latency:qe(i)})}return!1},xc=e=>{if(hc("startLesson"))return mc.startLesson(e)};function Ac(){if(hc("fetchAvailableLocales"))return mc.fetchAvailableLocales()}var Rc=n(23618),Pc=n(37357),Oc=n.n(Pc),Mc=n(55922),Dc=n(47643),Bc=n.n(Dc),Hc=n(2958),Fc=n(32931),zc=n(28144),qc=n.n(zc),$c=n(45509),Vc=n.n($c),jc=n(99120),Uc=n.n(jc);const Gc=fn()("rise/rise-com/"),Wc=Gc("FAVORITE_ADDED"),Kc=Gc("FAVORITE_REMOVED"),Qc=fn()("rise/partnerContent/")("SET_ALL_PARTNER_CONTENT");var Zc=n(36868),Yc=n.n(Zc),Xc=n(76863),Jc=n.n(Xc),ed=n(8799),td=n.n(ed);const nd=A("CDN_USER_CONTENT_URI"),sd=A("CDN_URI"),ad=co()("useCrushedKey"),rd=A("IMAGES_URI"),id=td()(/-stock[-_]image.jpg/),od=A("RBC_IMAGES_URI"),ld=A("ASSETS_URI"),cd=td()(new RegExp(`^${nd}/review`)),dd=A("CDN_US_URI"),ud=e=>{const{crushedKey:t,key:n,useCrushedKey:s,src:a}=e;return ad(e)?D(s&&t?t:n):D(a)},md=e=>{if(!e||!e.key)return"";const{crushedKey:t,key:n,useCrushedKey:s}=e;return rd?ad(e)&&s&&t?`${rd}/f:png,a:retain,s:cover,t:true,w:340/${t}`:`${rd}/f:png,a:retain,s:cover,t:true,w:340/${n}`:ud(e)},pd=e=>{if(!e||!e.key)return"";const{crushedKey:t,key:n,useCrushedKey:s}=e;return rd?id(n)?`${rd}/f:jpg,a:retain,b:fff,w:1680,q:65/${n}`:ad(e)?s&&t?`${nd}/${t}`:`${nd}/${n}`:cd(e.src)?e.src:`${rd}/f:jpg|png,a:retain,b:fff/${n}`:ud(e)},hd=({height:e,imageKey:t,width:n})=>{if(od){const s=encodeURIComponent(t);return`${od}/b:fff,f:jpg,s:cover,w:${n},h:${e}/${s}`}return D(`partnerContent/${t}`)};var gd=n(57019);const vd=({alpha:e,color:t,url:n})=>{const s=(0,gd.A)(t,e);return{backgroundImage:`linear-gradient(0deg,${s},${s}), url("${n}")`}};function bd(e){return No()(e)}const fd="classic",Ed="organic",Cd="imaginative",yd=Me()("color",[{color:"#4baaf4",name:"Sky"},{color:"#285f9f",name:"Blueberry"},{color:"#7837a8",name:"Jelly"},{color:"#d84738",name:"Cherry"},{color:"#ff631e",name:"Tangerine"},{color:"#25bb64",name:"Basil"}]),wd="#000",kd="#fff",Nd=600,Sd=bd({ACCENT:null,BLACK:null,COLOR:null,DARK:null,GRAY:null,IMAGE:null,LIGHT:null,TINT:null}),Id=bd({LARGE:null,MEDIUM:null,SMALL:null}),Ld=bd({STEPPED:null,CONTINOUS:null}),_d=No()({NUMBERS:null,DOTS:null,NONE:null}),Td=bd({COMPACT:null,OVERLAY:null,SIDEBAR:null}),xd=No()({DARK:null,DARK_IMAGE:null,LIGHT:null,LIGHT_IMAGE:null}),Ad=No()({DARK:null,DARK_ACCENT:null,DARK_IMAGE:null,LIGHT:null,LIGHT_ACCENT:null,LIGHT_IMAGE:null}),Rd="free",Pd="restricted",Od=No()({ACCENT:null,DARK:null,GRAY:null,IMAGE:null,LIGHT:null,TINT:null}),Md=bd({ACCENT:null,DARK:null,LIGHT:null,TINT:null}),Dd=bd({FULL:null,FLOATING:null,FLOATING_FULL:null}),Bd=bd({ACCENT:null,CENTERED:null,CENTERED_ACCENT_TINT:null,CENTERED_OVERLAY:null,CENTERED_IMAGE:null,IMAGE:null,LEFT:null,LEFT_OVERLAY:null,SPLIT_LEFT:null,SPLIT_LEFT_IMAGE:null,SPLIT_RIGHT:null,SPLIT_RIGHT_IMAGE:null,TWO_THIRDS_LEFT_IMAGE:null,TWO_THIRDS_RIGHT_IMAGE:null,WHITE:null}),Hd=(Bd.CENTERED,Bd.CENTERED_OVERLAY,Bd.LEFT,Bd.LEFT_OVERLAY,Bd.SPLIT_LEFT_IMAGE,Bd.SPLIT_RIGHT_IMAGE,Bd.TWO_THIRDS_LEFT_IMAGE,Bd.TWO_THIRDS_RIGHT_IMAGE,Bd.CENTERED,Bd.CENTERED_OVERLAY,Bd.LEFT,Bd.LEFT_OVERLAY,Bd.SPLIT_LEFT_IMAGE,Bd.SPLIT_RIGHT_IMAGE,Bd.TWO_THIRDS_LEFT_IMAGE,Bd.TWO_THIRDS_RIGHT_IMAGE,Bd.CENTERED,Bd.CENTERED_OVERLAY,Bd.LEFT,Bd.LEFT_OVERLAY,Bd.SPLIT_LEFT,Bd.SPLIT_RIGHT,Bd.SPLIT_LEFT_IMAGE,Bd.SPLIT_RIGHT_IMAGE,Bd.CENTERED,Bd.CENTERED_OVERLAY,Bd.CENTERED_IMAGE,Bd.CENTERED_ACCENT_TINT,Bd.SPLIT_LEFT_IMAGE,Bd.SPLIT_RIGHT_IMAGE,Bd.TWO_THIRDS_LEFT_IMAGE,Bd.TWO_THIRDS_RIGHT_IMAGE,Bd.IMAGE,Bd.ACCENT,Bd.WHITE,"closed"),Fd="hidden",zd="open",qd=bd({AUTO:null,BLACK:null,LIGHT:null,DARK:null}),$d=bd({ROUNDED:null,SQUARED:null}),Vd=No()({ROUNDED:null,SQUARED:null}),jd=No()({FLOATING:null,FULL:null}),Ud=No()({ACCENT:null,DARK:null,LIGHT:null});No()({ACCENT:null,DARK:null,LIGHT:null}),qd.AUTO,qd.DARK,qd.LIGHT;var Gd=n(56794),Wd=n(3451),Kd=n.n(Wd),Qd=n(43827),Zd=n(66792),Yd=n(58702),Xd=n(88843);Qd.A.register(Zd.A),Qd.A.register(Yd.A);function Jd(e){if(null==e)return null;try{return(0,Xd.to)((0,Xd.qg)(e),"srgb")}catch{return null}}const eu=No()({NEAR_BLACK:null,DARK:null,MED:null,LIGHT:null}),tu=[[32,eu.NEAR_BLACK],[64,eu.DARK],[128,eu.MED],[256,eu.LIGHT]],nu=e=>{const t=Jd(e);if(null==t)return 0;const[n,s,a]=t.coords.map((e=>255*e));return.2126*n+.7152*s+.0722*a},su=e=>{if(!e)return!1;return 1-nu(e)/255>.4},au=e=>{if(!e)return!1;return 1-nu(e)/255>.25},ru=Bs()(((e,t)=>{const n=(0,Gd.A)(t).slice(0,3),s=e>=0?n.map((t=>(1-e)*t+255*e)):n.map((t=>(1+e)*t));return iu(s)}));const iu=(e=[])=>"#"+e.slice(0,3).map((e=>Math.min(255,Math.max(0,Math.round(e))).toString(16).padStart(2,"0"))).join(""),ou=ru(.9),lu=(ru(-.5),ru(-.2),e=>{const t=nu(e),n=tu.find((([e])=>e>t))?.[1];return n}),cu=ms()(Kd()(Number),ye()(wt(),(e=>e.toString(16).padStart(6,"0").padStart(7,"#"))));ye()(cu,ft()("#ff631e"));function du(e,t){if("none"===e||!e||!t)return{};const n=function(e,t){return(0,Xd.v2)(Jd(e),Jd(t),"WCAG21")}(e,t),s=`${n.toFixed(2)}:1`;let a=!1,r=!1,i=!1,o=!1,l=!1;return n>=7?(a=!0,r=!0,i=!0,o=!0,l=!0):n>=4.5?(a=!0,i=!0,l=!0):n>=3&&(i=!0,l=!0),{ratio:s,bodyTextAA:a,bodyTextAAA:r,largeTextAA:i,largeTextAAA:o,graphicalUiComponentsAA:l}}const uu=e=>du("#fff",e).bodyTextAA?qd.LIGHT:qd.DARK,mu={[eu.NEAR_BLACK]:ru(.1),[eu.DARK]:ru(-.4),[eu.MED]:ru(-.2),[eu.LIGHT]:ru(.3)},pu=(Ps()(Be()("sidebarMode","hidden")),Be()("sidebarMode","open"),({type:e,settings:t})=>"quiz"!==e||t.asLesson||void 0===t.asLesson),hu=({alpha:e,color:t,hasOverlay:n=!0,media:s={}})=>{const{image:a={}}=s,{key:r,src:i}=a,o=r?pd(a):i,l=t===Ud.LIGHT?kd:wd;return o?n?vd({alpha:e/100,color:l,url:o}):{backgroundImage:`url("${o}")`}:null},gu=e=>[Ad.DARK,Ad.DARK_ACCENT,Ad.DARK_IMAGE,Od.DARK,xd.DARK,xd.DARK_IMAGE].includes(e),vu=es()(T()("lessons"),ql()),bu=Be()("navigationMode",Pd),fu=(Be()("sidebarMode",zd),Ps()(Be()("sidebarMode",Fd))),Eu=Be()("navigationType",Td.SIDEBAR),Cu=(Be()("navigationType",Td.OVERLAY),Be()("navigationType",Td.COMPACT)),yu=ce()(Vc()(Rn(),"navigation"),fu,Be()("navigation",!0)),wu=e=>[Ad.DARK_IMAGE,Ad.LIGHT_IMAGE,Od.DARK_IMAGE,Od.IMAGE,xd.DARK_IMAGE,xd.LIGHT_IMAGE].includes(e),ku=ou,Nu=_n()(Rn(),bs()),Su=_n()(Rn(),gs()(!1)),Iu=Vc()(Su,"isComplete"),Lu=_n()(Vc()(gs()(!1),"passed"),Vc()(Su,"isComplete")),_u=Jc()(2,(e=>Yc()(ce()(ye()(gs()(e),ql()),ye()(Lu,gi()),ye()(Iu,gi()))))),Tu=Jc()(2,(e=>es()(Js(),_u(e),ft()([]),ql()))),xu=S()(Jc()(2,(e=>ce()(Nu,re()(e),Tu(e)))));var Au=n(45068),Ru=n.n(Au),Pu=n(62784),Ou=n.n(Pu),Mu=n(77890);const Du=ye()(Ms()(".svg"),pr()("","originalUrl")),Bu=ce()(Du,re()({width:"500rem"}),re()({})),Hu=e=>{if(e){const t=e.trim();if(""!==t&&'""'!==t)return e}return""},Fu=e=>Hu(e)||void 0,zu=e=>e?"img":void 0,qu=e=>es()(pr()("","originalUrl"),Ct()("."),gi(),gs()(e)),$u=(qu("svg"),qu("gif"),/\.svg$/i),Vu=e=>$u.test(e),ju=e=>Ru()(e)?e.startsWith("http")?new URL(e).pathname.slice(1):e:"",Uu=(e,t)=>(n,s)=>{const a=n[t];if(n?.theme){const t=s?s(a?.media):a?.media;if((0,Mu.uW)(t))return a;const r={...a,media:{...t}},i=(({src:e,alpha:t})=>({alpha:t,media:{image:{key:ju(e),src:e}}}))(e(n.theme));return((e,t)=>{const n=Ou()(e,t);return n.media.image.key===t.media.image.key&&Object.assign(n.media.image,{crushedKey:t.media.image.key,useCrushedKey:!0}),n})(r,i)}return a},Gu=Uu((({coverImageAlpha:e,coverImage:t})=>({alpha:e,src:t})),"coverImage"),Wu=Uu((({lessonHeaderImageAlpha:e,lessonHeaderImage:t})=>({alpha:e,src:t})),"lessonHeaderImage");var Ku=n(73469),Qu=n.n(Ku),Zu=n(69315),Yu=n.n(Zu);const Xu=["bodyTypeface","coverImage","experiments","headingTypeface","lessonHeaderImage","media","theme","uiTypeface"],Ju=Qu()(ft(),L()(["color"]),L()(["theme","colorAccent"])),em=Qu()(ft(),L()(["showLessonCount"]),L()(["theme","showLessonCount"])),tm=ce()(L()(["coverImage","media","image"]),re()(xd.LIGHT_IMAGE),re()(xd.LIGHT)),nm=ce()(L()(["coverImage","media","image"]),re()(Bd.LEFT_OVERLAY),re()(Bd.LEFT)),sm={allowSearch:!0,animateBlockEntrance:!0,compactShowLessonCount:!0,enableVideoPlaybackSpeed:!0,markLessonsComplete:!1,navigation:!0,navigationRestricted:!1,showAuthor:!0,showLessonCount:!0,showNavigationButtons:!0,sidebarStartsOpen:!0},am=e=>pr()(sm[e],e),rm={blockCorners:$d.ROUNDED,blockPaddingBottom:30,blockPaddingTop:30,buttonInlineStyle:Vd.ROUNDED,buttonNavigationStyle:jd.FULL,buttonScheme:Md.LIGHT,colorAccent:"#ff631e",coverImageAlpha:50,coverPageType:Bd.SPLIT_LEFT_IMAGE,lessonHeaderImageColor:Ud.DARK,lessonHeaderColor:null,lessonHeaderImage:null,lessonHeaderImageAlpha:.6,lessonHeaderSize:Id.MEDIUM,lessonHeaderStyle:Sd.LIGHT,navigationStyle:xd.LIGHT,navigationType:Td.SIDEBAR,themeId:fd},im=is()(St(),ye()(hn()("isLegacyCourse",!0),Gn()("theme"),Yu()(rm),Vo()({allowSearch:am("allowSearch"),animateBlockEntrance:am("animateBlockEntrance"),bodyTypefaceId:T()("bodyTypefaceId"),colorAccent:ye()(wt(),pr()("","color")),compactShowLessonCount:am("compactShowLessonCount"),coverImageDefault:null,coverPageType:nm,enableVideoPlaybackSpeed:am("enableVideoPlaybackSpeed"),headingTypefaceId:T()("headingTypefaceId"),markLessonsComplete:am("markComplete"),navigation:({sidebarMode:e})=>e!==Fd,navigationRestricted:({navigationMode:e})=>e===Pd,navigationStyle:tm,showAuthor:am("showAuthor"),showLessonCount:am("showLessonCount"),showNavigationButtons:am("showNavigationButtons"),sidebarStartsOpen:({sidebarMode:e})=>e===zd,uiTypefaceId:T()("uiTypefaceId")}))),om=ds()(Vc()(Rn(),"theme"),is()(St(),Vo()({allowSearch:L()(["theme","allowSearch"]),animateBlockEntrance:ci()(!0,["theme","animateBlockEntrance"]),buttonNavigationStyle:L()(["theme","buttonNavigationStyle"]),buttonScheme:L()(["theme","buttonScheme"]),color:Ju,colorAccentTint:ye()(ku,Ju),coverImage:e=>Gu(e),coverPageType:L()(["theme","coverPageType"]),enableVideoPlaybackSpeed:ci()(!0,["theme","enableVideoPlaybackSpeed"]),lessonHeaderImage:e=>Wu(e),lessonHeaderSize:L()(["theme","lessonHeaderSize"]),lessonHeaderStyle:L()(["theme","lessonHeaderStyle"]),markComplete:ci()(!1,["theme","markLessonsComplete"]),navigation:ci()(!0,["theme","navigation"]),navigationMode:({theme:{navigationRestricted:e}})=>e?Pd:Rd,navigationRestricted:ci()(!1,["theme","navigationRestricted"]),navigationStyle:L()(["theme","navigationStyle"]),navigationType:ci()(Td.SIDEBAR,["theme","navigationType"]),themeId:ci()("classic",["theme","themeId"]),showAuthor:ci()(!0,["theme","showAuthor"]),showLessonCount:em,sidebarMode:({theme:{sidebarStartsOpen:e}})=>!!Rn()(e)||e?zd:Hd,sidebarStartsOpen:ci()(!0,["theme","sidebarMode"]),showNavigationButtons:ci()(!0,["theme","showNavigationButtons"])}))),lm=oi()((e=>ye()(om,St()(e),Xn()(Xu)))),cm=(e=[],t)=>t?.partnerContentId?e.concat(t.partnerContentId):e,dm=(e,t)=>t?.items?.reduce(cm,e)??e,um=(e,t)=>t?.items?.reduce(dm,e)??e;No()({ACTIVE:null,PREVIEW:null});let mm=function(e){return e.SUMMARY="SUMMARY",e.REMAINING="REMAINING",e.ELAPSED="ELAPSED",e.ELAPSED_TOTAL="ELAPSED_TOTAL",e.HIDE_TIMER="HIDE_TIMER",e}({});const pm={ALL:"all",NONE:"none",INCORRECT:"incorrect"},hm=ui()([[qo()([gs()(!0),gs()(pm.ALL)]),re()(pm.ALL)],[qo()([gs()(!1),gs()(pm.NONE)]),re()(pm.NONE)],[gs()(pm.INCORRECT),re()(pm.INCORRECT)],[mo(),re()(pm.ALL)]]),gm={DRAW_FROM_QUESTION_BANK:"DRAW_FROM_QUESTION_BANK",FILL_IN_THE_BLANK:"FILL_IN_THE_BLANK",MATCHING:"MATCHING",MULTIPLE_CHOICE:"MULTIPLE_CHOICE",MULTIPLE_RESPONSE:"MULTIPLE_RESPONSE"},vm=fn()("rise/status/")("SET_LOADED"),bm=(0,ps.handle)({connection:"connected",courseLoaded:!1,fontsLoaded:!1,notFound:!1,partnerContentLoaded:!1},{[vm]:(e,t)=>St()(e,t)}),fm=(e=!1)=>(0,ps.action)(vm,{courseLoaded:e}),Em=(e=!1)=>(0,ps.action)(vm,{partnerContentLoaded:e});var Cm=n(3009),ym=n.n(Cm);const wm="quiz",km="section",Nm=No()({KNOWLEDGE_CHECK:null,ORDER:null,QUIZ:null}),Sm=e=>`/lessons/${encodeURIComponent(e)}`,Im=Be()("type"),Lm=Im(km),_m=Im(wm),Tm=ya()(["settings","passToContinue"],!0),xm=e=>{const t=ym()(e);return null!=t&&Array.isArray(t.items)&&(t.items=t.items.filter(Boolean)),t},Am="rise/course/LOAD_COURSE",Rm="rise/course/UPDATE_COMPLETED_AT",Pm="rise/course/UPDATE_COURSE_PREVIEW",Om="rise/course/APPLY_CHANGESET",Mm=ds()(ye()(Rn(),L()(["settings","revealAnswers"])),Kn()(zn()(["settings","revealAnswers"]),hm)),Dm=ms()((e=>null!=e&&"blocks"===e.type),(e=>{const t=ym()(e);return null!=t&&Array.isArray(t.items)&&(t.items=t.items.reduce(((e,t)=>(null!=t&&e.push(xm(t)),e)),[])),t})),Bm=ye()(Mm,Dm),Hm=Kn()($n()("lessons"),Te()(Bm)),Fm=e=>ye()(St()(e),Gn()("lessonsOnly"),Xl()(Be()("type","section")))(e.lessons),zm=Vc()(Rn(),"theme"),qm=ye()(om,im),$m=ce()(zm,qm,om),Vm=ye()((e=>({...e,theme:{...e?.theme,hideLessonHeaders:e?.theme?.hideLessonHeaders??!1}})),$m),jm=Uc()(hn()("favoritedAt",new Date)),Um=Uc()(hn()("favoritedAt",null)),Gm=Uc()(qc()("completedAt",(()=>(new Date).toISOString()))),Wm=(0,ps.handle)({},{[Wc]:jm,[Kc]:Um,[Am]:(e,{completedAt:t,course:n,favoritedAt:s,riseComCurrentUser:a,riseComCourseId:r,riseComEnrollmentType:i,riseComLearningPathId:o})=>es()(Hm,Fm,St()(ks(),{completedAt:t,favoritedAt:s,riseComCourseId:r,riseComEnrollmentType:i,riseComCurrentUser:a,riseComLearningPathId:o}),Vm)(n),[Rm]:Gm,[Pm]:(e,{course:t})=>t,[Om]:(e,t)=>{let n=(0,Fc.TJ)(["course"],t,e).result;return n=hn()("lessons",(0,Fc.TJ)(["lessons"],t,n.lessons).result,n),n}}),Km=e=>t=>{const{statusCode:n}=t;404===n&&e(((e=!1)=>(0,ps.action)(vm,{notFound:e}))(!0))},Qm=e=>t=>t([(0,ps.action)(Qc,e),Em(!0)]),Zm=e=>bs()(e)?Em(!0):((e=[])=>{if(hc("fetchPartnerContent"))return mc.fetchPartnerContent(e)})(e).map(Qm),Ym=e=>t=>{const{course:n}=t,s=(({course:e,lessons:t})=>{const n=t?.reduce(um,[])||[],s=e?.partnerContentId||null,a=new Set([...n,...s?[s]:[]]);return Array.from(a)})({course:n,lessons:n.lessons});e([(0,ps.action)(Am,t),fm(!0),Zm(s)])},Xm=e=>t=>((e={},t)=>hc("fetch")?Promise.resolve(mc.fetch(t)):Promise.resolve(e))(void 0,e).then(Ym(t)).catch(Km(t)),Jm=(0,ps.action)(Am),ep=(0,ps.action)(Pm),tp=((0,ps.action)(Rm),(0,ps.action)(Om)),np=(0,ps.handle)({},{[Am]:(e,{labelSet:t})=>St()(e,t)}),sp="rise/features/SET_FEATURE_FLAGS",ap=(0,ps.handle)({},{[sp]:(e,t)=>t}),rp=(0,ps.action)(sp);var ip=n(52499),op=n.n(ip),lp=n(53746),cp=n.n(lp);n(13349);Te()(S()(fn())(":n3,n4,i4,n7,n9")),ye()(op()(","),Dn());const dp=(e,t)=>{const n=new FontFace(t.name,e,{family:t.name,style:t.style,weight:t.weight});return n.load().then((()=>document.fonts.add(n)))},up=(e,t)=>{const n=document.createElement("style");n.innerText=`@font-face { font-family: '${t.name}'; src: ${e}; font-weight: ${t.weight}; font-style: ${t.style}; }`,document.head.appendChild(n);return new(cp())(t.name,{style:t.style,weight:t.weight}).load()},mp=e=>{const t=`url(${(e=>P("resolveFontPath")?x.resolveFontPath(e):`${e.default?A("CDN_URI"):A("CDN_USER_CONTENT_URI")}/${e.key}`)(e)}) format('woff')`;return("fonts"in document?dp:up)(t,e)},pp=(e,t)=>{const n=Promise.all(e.map(mp));let s;const a=new Promise((e=>{s=setTimeout(e,5e3)}));return Promise.race([n,a]).finally((()=>{clearTimeout(s),t()}))},hp=(fn()("rise/fonts/")("LOAD_FONTS"),St()({})),gp=(0,ps.handle)({},{[Am]:(e,{fonts:t})=>St()(e,ls()(vp)(t)),[Pm]:(e,{fonts:t})=>hp(t)}),vp=e=>pp(e,(()=>Mh(((e=!1)=>(0,ps.action)(vm,{fontsLoaded:e}))(!0)))),bp={isPreview:"preview"===window.viewType,externalLinksModalVisible:!1},fp=fn()("rise/globals/")("SHOW_EXTERNAL_LINKS_MODAL"),Ep=(0,ps.handle)(bp,{[fp]:(e,t)=>St()(e,{externalLinksModalVisible:t})}),Cp=(0,ps.action)(fp),yp=e=>{if(!e||!e?.locales)return;const t=new URL(window.location.href).searchParams.get("locale"),n=e.locales.map((({locale:e})=>e));return t&&n.includes(t)?t:e.defaultLocale},wp="rise/l10n/SELECT_LOCALE",kp="rise/l10n/TOGGLE_LOCALE_SELECTOR",Np=(e,{l10n:t})=>({...t,viewingLocale:t?.viewingLocale||e?.viewingLocale||yp(t)}),Sp=(0,ps.action)(kp),Ip=(0,ps.handle)({},{[Am]:Np,[Pm]:Np,[wp]:(e,t)=>{const n=t||e.defaultLocale;return e.locales?.find((e=>e.locale===n))?{...e,viewingLocale:n}:e},[Om]:(e,t)=>(0,Fc.TJ)(["l10n"],t,e).result,[kp]:(e,t)=>{const n=t?e.locales?.map((({locale:e})=>e)):void 0;return{...e,localeSelectorOptions:n}}});var Lp=n(61122),_p=n.n(Lp);const Tp=Jc()(2,(e=>Ki()((0,ps.error)(e),(0,ps.action)(e)))),{RiseDotCom:xp}=window,Ap=e=>xp&&xp[e],Rp=()=>{Ap("exit")&&xp.exit()},Pp=(...e)=>{Ap("on")&&xp.on(...e)},Op=(...e)=>{Ap("off")&&xp.off(...e)},Mp=fn()("rise/learningPathUpNext/"),Dp=Mp("FETCH_LP_UP_NEXT"),Bp=Mp("FETCH_LP_UP_NEXT_PENDING"),Hp=Ps()(co()("id")),Fp=S()(Vo()({nextCourse:ms()(Hp,re()({})),learningPathComplete:Hp,lpHasFailedQuiz:T()("lpHasFailedQuiz"),isPending:!1,isSuccess:!0})),zp=hn()("isPending",!0),qp=(0,ps.handle)({nextCourse:{},learningPathComplete:!1,isPending:!1,isSuccess:!1},{[Dp]:(0,ps.onSuccess)(Fp),[Bp]:zp}),$p=_p()([(0,ps.action)(Bp),es()(lt().fromPromise(((...e)=>{if(Ap("fetchLpUpNext"))return xp.fetchLpUpNext(...e)})),Tp(Dp))]);var Vp=n(41739),jp=n.n(Vp),Up=n(32622),Gp=n.n(Up);const Wp=(e,t)=>{const n=Fs()(Be()("id",t.id),e.content),s=-1===n?jp()(t):Gp()(n,t);return ke()({content:s},e)},Kp={[Qc]:(e,t)=>ns()(Wp,e,t)},Qp=(0,ps.handle)({content:[]},Kp),Zp="rise/search/RESET_SEARCH",Yp="rise/search/SET_SEARCH_ACTIVE",Xp="rise/search/SET_SEARCH_ACTIVE_LESSONS",Jp="rise/search/SET_SEARCH_TRANSLATIONS",eh="rise/search/SET_SEARCH_LESSONS",th="rise/search/SET_SEARCH_TERM",nh={active:!1,activeLessons:[],translations:{},lessons:[],term:null},sh=(0,ps.handle)(nh,{[Zp]:(e,t)=>t?hn()("active",e.active,nh):e,[Yp]:(e,t)=>hn()("active",t,e),[Xp]:(e,t)=>hn()("activeLessons",t,e),[Jp]:(e,t)=>hn()("translations",t,e),[eh]:(e,t)=>hn()("lessons",t,e),[th]:(e,t)=>hn()("term",t,e)}),ah=e=>(0,ps.action)(e),rh=ah(Zp),ih=ah(Yp),oh=ah(Xp),lh=ah(Jp),ch=ah(eh),dh=ah(th),uh=fn()("rise/sessionPreferences/"),mh=uh("LOAD_SESSION_PREFERENCES"),ph=uh("SET_PREFERS_KEYBOARD_NAVIGATION"),hh=uh("SET_STARTING_COURSE_LESSON_SELECTED"),gh=(0,ps.handle)({prefersKeyboardNavigation:!1,startedCourseWithLessonSelected:!1},{[mh]:St(),[ph]:(e,t)=>St()(e,{prefersKeyboardNavigation:t}),[hh]:(e,t)=>St()(e,{startedCourseWithLessonSelected:t})}),vh=re()((0,ps.action)(mh,null)),bh=(0,ps.action)(ph),fh=((0,ps.action)(hh),"up"),Eh="down",Ch="rise/slidesUI/SET_SLIDE_DIRECTION",yh="rise/slidesUI/SET_EXITING_SLIDE_OFFSET",wh={slideDirection:fh,exitingSlideOffset:0},kh=(0,ps.handle)(wh,{[Ch]:S()(hn()("slideDirection")),[yh]:S()(hn()("exitingSlideOffset"))}),Nh=(0,ps.action)(Ch),Sh=(0,ps.action)(yh),Ih=fn()("rise/ui/"),Lh=Ih("SET_LESSON_NAV_NEXT_BUTTON_UI"),_h=Ih("SET_SKIP_TO_NAV_BUTTON_UI"),Th=(0,ps.handle)({lessonNavNextButton:null,skipToNavButton:null},{[Lh]:S()(hn()("lessonNavNextButton")),[_h]:S()(hn()("skipToNavButton"))}),xh=(0,ps.action)(Lh),Ah=(0,ps.action)(_h),Rh={course:Wm,courseLabels:np,courseProgress:Br,features:ap,fonts:gp,global:Ep,l10n:Ip,partnerContent:Qp,search:sh,sessionPreferences:gh,slidesUI:kh,status:bm,ui:Th,...R?{learningPathUpNext:qp}:{}},Ph=(n.g.__REDUX_DEVTOOLS_EXTENSION_COMPOSE__,ye()),Oh=(0,Rc.y$)((0,Rc.HY)(Rh),Ph((0,Rc.Tw)(Hc.A,Bc(),(0,Mc.A)("run"),Oc(),(({dispatch:e})=>t=>n=>{"map"in n&&"function"==typeof n.map?n.map(e):t(n)})))),{dispatch:Mh}=Oh;var Dh=n(21546),Bh=n(41334),Hh=n.n(Bh),Fh=n(686),zh=n(75755),qh=n.n(zh),$h=n(69909);const Vh=`${A("CDN_URI")}/assets/rise/assets/certificate-icon.svg`,jh=`${A("CDN_URI")}/assets/rise/assets/error_x.svg`,Uh=`${A("CDN_URI")}/assets/rise/assets/loading_spinner.svg`,Gh="downloading",Wh="error",Kh="ok",Qh="contained",Zh=({type:e})=>{const[t]=(0,h.useState)((()=>Hh()("certdownload-"))),[n,s]=(0,h.useState)(Kh),a=(0,Fh.A)(n),r=(0,h.useRef)(),i=(0,$h.useLabelsMap)(),o=`${t}-live`,l=qh()("certificateDownload",{certificateDownloadContained:e===Qh}),c=(0,h.useCallback)((()=>{s(Gh)}),[]);return(0,h.useEffect)((()=>(n===Gh&&a!==Gh&&((...e)=>{if(Ap("downloadCertificate"))return xp.downloadCertificate(...e)})().then((()=>{s(Kh)})).catch((e=>{(0,Dh.FZ)(e)?s(Kh):s(Wh)})),()=>{((...e)=>{if(Ap("downloadCertificateCancel"))xp.downloadCertificateCancel(...e)})()})),[a,n]),(0,h.useEffect)((()=>{r.current&&(n===Wh&&a!==Wh||n===Kh&&(a===Wh||a===Gh))&&r.current.focus()}),[a,n]),g().createElement("div",{className:l},g().createElement("div",{"aria-live":"polite",id:o,role:"status"},n===Gh&&g().createElement("span",{className:"certificateDownload__downloading"},g().createElement("img",{alt:"",className:"animation-loading certificateDownload__downloadingImg",height:"15",src:Uh,width:"15"}),i?.certificateDownloadInProgress||"Downloading..."),n===Wh&&g().createElement("span",{className:"certificateDownload__error"},g().createElement("img",{alt:"Error",className:"certificateDownload__errorImg",height:"15",src:jh,width:"15"}),g().createElement("span",{className:"visually-hidden"},i?.a11yCertificateDownloadFailed||"Failed to download certificate"))),(n===Kh||n===Wh)&&g().createElement("button",{"aria-controls":o,className:"certificateDownload__btn",onClick:c,ref:r,type:"button"},n===Kh&&e===Qh&&g().createElement("img",{alt:"",className:"certificateDownload__okImg",height:"15",src:Vh,width:"15"}),n===Kh?i?.certificateDownload||"Download certificate":i?.certificateRetryDownload||"Retry download"))},Yh=()=>g().createElement(Zh,{type:Qh}),Xh=(0,h.memo)(Zh);var Jh=n(21891);const eg=(e,t,n)=>n?.[t]?.[e.l10nId],tg=(e,t,n,s)=>{if(!(0,Mu.uW)(e))return e;if(!s)return;const a=eg(e,t,s);if(void 0!==a)return a;const r=eg(e,n,s);if(void 0!==r)return r;return Object.values(s).reduce(((t,n)=>t||(n?.[e.l10nId]??void 0)),void 0)},ng=(e,t,n,s)=>(0,Fc.v9)(e).reduce(((e,{l10nId:a,path:r})=>{const i=tg({l10nId:a},t,n,s),o=(0,Fc.re)(r,i,e);return"accepted"===o.type?o.result:e}),e);function sg(e){return e?.l10n?.viewingLocale}function ag(e){return e?.l10n?.defaultLocale}function rg(e){return e?.l10n?.translations}const ig=e=>(0,Mu.uW)(e)?e.l10nId:void 0,og=(0,Jh.Mz)((e=>e),((e,t)=>sg(t)),((e,t)=>ag(t)),((e,t)=>rg(t)),tg);function lg(e){return(0,f.d4)((t=>og(e,t)))}const cg=(0,Jh.Mz)(sg,rg,((e,t)=>t?.[e]));function dg(){return(0,f.d4)(cg)}const ug=(0,Jh.Mz)((e=>e.course?.title),ag,rg,((e,t,n)=>n?.[t]?.[e?.l10nId]));function mg(e){return e?.course}function pg(){return(0,f.d4)((e=>mg(e)))}function hg(e){return mg(e).trackingQuizId}function gg(e){const t=mg(e);return og(t.title,e)}function vg(){return(0,f.d4)((e=>gg(e)))}function bg(){return(0,f.d4)((e=>function(e){const t=mg(e);return t?.type}(e)))}function fg(e){const t=mg(e);return t?.type===Ao}function Eg(e){const t=mg(e);return(0,Mu.HX)(t)}var Cg=n(89451),yg=n.n(Cg),wg=n(43251),kg=n.n(wg),Ng=n(49214),Sg=n.n(Ng),Ig=n(1228),Lg=n.n(Ig),_g=n(38395),Tg=n.n(_g);const xg=T()("lessons"),Ag=Tg()((e=>!!e),["settings","passToContinue"]),Rg=({course:e,courseProgress:t})=>{return ye()(ql(),Se()((n=xg(t),ye()(Za(),(e=>L()([e,"passed"],n)),T()("id")))),Se()(Ag),xg)(e)||{};var n},Pg=ye()(Za(),bs()),Og=ye()(Se()(pu),T()("lessonsOnly")),Mg=e=>t=>Za()(L()(["lessons",t.id,"isComplete"],e)),Dg=({course:e,lesson:t})=>Be()("id",t.id,ql()(T()("lessonsOnly",e))),Bg=ye()(Za(),Be()("type","section")),Hg=({course:e,courseProgress:t,lesson:n,restrictingQuiz:s})=>{const a=(({courseProgress:e,lesson:t,restrictingQuiz:n})=>{const s=t=>L()([t,"index"],xg(e)),a=s(T()("id",t));return ye()(Lg()(a),s,T()("id"))(n)?n:{}})({courseProgress:t,lesson:n,restrictingQuiz:s}),r=bu(e),i=r||Pg(a),o=(({course:e,courseProgress:t})=>Yc()(Mg(t))(e.lessonsOnly))({course:e,courseProgress:t}),l=Bg(n)&&Za()((({lesson:e,courseProgress:t})=>ci()(!1,["lessons",e.id,"isComplete"],t))({lesson:n,courseProgress:t})),c=i&&l&&Za()((({lesson:e,currentLesson:t})=>e&&Be()("id",e.id,t))({lesson:n,currentLesson:o}));return{isRestricted:c,restrictingQuiz:a,isRestrictedCourse:r,currentLesson:o}},Fg=({labels:e,restrictions:t})=>{const{lessonRestricted:n,quizRequirePassingScore:s}=e,{isRestrictedCourse:a,restrictingQuiz:r,currentLesson:i}=t,o=i&&kg()("id",r,i);return!a||a&&o?r.title?s.replace("quiz",`"${r.title}"`):s:n},zg=oi()((e=>Fs()(Sg()(Xn()(["id"],e||{}))))),qg=({course:e,lesson:t})=>ye()(Ea(),zg(t),Og)(e),$g=({course:e,lesson:t})=>!(({course:e,lesson:t})=>Be()("id",t.id,gi()(T()("lessonsOnly",e))))({course:e,lesson:t})&&e.lessonsOnly[Ea()(zg(t,e.lessonsOnly))],Vg=ye()(Hn(),Og),jg=e=>(e=>"object"==typeof e&&Object.keys(e).length>0)(e)?(e=>{const t=Object.entries(e),[n]=(e=>e.find((([e,t])=>{return n=t,s=n?.isComplete,void 0===s||!1===s;var n,s})))(t)||[];return n})(e):void 0,Ug=(e,t,n)=>{if(!n)return{outOfAttempts:!1,quizPassed:!0};const s=L()(["lessons",n],e),a=ci()(-1,["settings","retryCount"],t),r=ci()(0,["retryAttempts"],s),i=L()(["passed"],s);return{outOfAttempts:L()(["isComplete"],s)&&a>-1&&Number(r)===Number(a),quizPassed:i}};function Gg(e){return e.courseProgress}function Wg(e){const t=Gg(e);return t?.currentLesson}function Kg(e){const t=Gg(e);return t?.percentComplete}function Qg(){return(0,f.d4)((e=>Kg(e)))}const Zg=(0,Jh.Mz)(hg,mg,((e,{lessons:t})=>Array.isArray(t)?t.find((({id:t,type:n})=>"quiz"===n&&t===e)):null));const Yg=(0,Jh.Mz)(Gg,Zg,((e,t)=>t?Ug(e,t,t.id):null));function Xg(){return(0,f.d4)((e=>Yg(e)))}function Jg(e){const t=Gg(e);return Sc()?100===t.percentComplete:kc()}function ev(e){const t=Gg(e);return t?.lessons}function tv(e,t){const n=ev(t);return n?.[e]}function nv(e){return(0,f.d4)((t=>tv(e,t)))}function sv(){return(0,Jh.Mz)((e=>e),((e,t)=>hv(t)),((e,t)=>T()(e,t)))}function av(e){const t=(0,h.useMemo)((()=>sv()),[]);return(0,f.d4)((n=>t(e,n)))}function rv(e){const t=av(e);return lg(t?.title)}function iv(){const e=sv();return(0,Jh.Mz)(e,(e=>Lm(e)))}function ov(){const e=cv();return(0,Jh.Mz)((e=>e),((t,n)=>e(n)),((e,t)=>function(e){return mg(e).navigationMode}(t)),((e,t)=>yv(t)),((e,t)=>wv(t)),((e,t)=>ev(t)),((e,t,n,s,a,r)=>{const i=r[e],o=r[t];if(e!==t&&!i?.isComplete&&i?.index>o?.index){const e=r[s?.id]?.index??1/0,t="restricted"===n?o?.index??1/0:r[a?.id]?.index??1/0;if(i?.index>Math.min(e,t))return t<e?"restricted"===n?{type:Nm.ORDER}:{type:Nm.KNOWLEDGE_CHECK}:{type:Nm.QUIZ,data:s.title}}return null}))}function lv(e){const t=(0,h.useMemo)((()=>ov()),[]);return(0,f.d4)((n=>t(e,n)))}function cv(){return(0,Jh.Mz)(ev,(e=>jg(e)))}function dv(){const e=cv();return(0,Jh.Mz)(e,hv,((e,t)=>og(t[e])))}function uv(e){const t=(0,h.useMemo)((()=>function(){const e=sv();return(0,Jh.Mz)(e,tv,((e,t)=>{const n=t?.percentComplete??0,s=t?.isComplete??!1,a=t?.passed??!1;return 100===n&&(!s||_m(e)&&!a)}))}()),[]);return(0,f.d4)((n=>t(e,n)))}function mv(e){const t=(0,h.useMemo)((()=>function(){const e=sv();return(0,Jh.Mz)(e,tv,((e,t)=>{const n=t?.percentComplete??0,s=t?.isComplete??!1,a=t?.passed??!1;return 100===n&&s&&(!_m(e)||a)}))}()),[]);return(0,f.d4)((n=>t(e,n)))}const pv=(0,Jh.Mz)(mg,(e=>pr()([],"lessons",e))),hv=(0,Jh.Mz)(pv,(e=>e.reduce(((e,t)=>(t?.id&&(e[t.id]=t),e)),{}))),gv=(0,Jh.Mz)(mg,(e=>pr()([],"lessonsOnly",e))),vv=(0,Jh.Mz)(gv,(e=>e.reduce(((e,t,n)=>(e[t.id]=n+1,e)),{}))),bv=(0,Jh.Mz)(gv,(e=>Me()("id",e))),fv=((0,Jh.Mz)(gv,(e=>ql()(e))),(0,Jh.Mz)(gv,Se()((({type:e,settings:t})=>"quiz"!==e||t.asLesson||void 0===t.asLesson)))),Ev=(0,Jh.Mz)(fv,Hn()),Cv=(0,Jh.Mz)(pv,(e=>e.reduce(((e,t)=>{const n=e[e.length-1];return Lm(t)||null==n?e.push([t.id]):n.push(t.id),e}),[]))),yv=(0,Jh.Mz)(gv,ev,((e,t)=>e.find((e=>_m(e)&&Tm(e)&&!t[e.id]?.isComplete)))),wv=(0,Jh.Mz)(gv,ev,((e,t)=>e.find((e=>!_m(e)&&(e=>e?.items?.find((e=>"knowledgeCheck"===e.family&&e?.settings?.requireCorrectAnswer)))(e)&&!t[e.id]?.isComplete))));function kv(e){const t=(0,h.useMemo)(iv,[]);return(0,f.d4)((n=>t(e[0],n)))}function Nv(e){const t=(0,h.useMemo)((()=>sv()),[]),n=(0,h.useMemo)((()=>ov()),[]);return(0,f.d4)((s=>{const a=mg(s),r=t(e,s),i=tv(e,s),o=n(e,s),l=null!=o?.type;return a?.navigationMode!==Pd&&a?.markComplete&&!l&&r?.type!==wm&&!(R&&100===i?.percentComplete)}))}const Sv=(e,t)=>t.findIndex((t=>t.id===e));function Iv(){return(0,Jh.Mz)((e=>e),((e,t)=>gv(t)),((e,t)=>{if("progress-summary"===e)return gi()(t);const n=Sv(e,t);return t[yg()(n)]}))}function Lv(){return(0,Jh.Mz)((e=>e),((e,t)=>gv(t)),((e,t)=>{const n=Sv(e,t);return t[Ea()(n)]}))}function _v(e){return(0,Jh.Mz)(e,((e,t)=>fv(t)),((e,t)=>Sv(e?.id,t)+1))}function Tv(){return(0,f.d4)((e=>Cv(e)))}function xv(){const e=(0,h.useMemo)((()=>function(){const e=cv();return(0,Jh.Mz)(Jg,e,hg,((e,t,n)=>e||!t&&!(null!=n)))}()),[]);return(0,f.d4)((t=>e(t)))}const Av=({map:e,dividerNumber:t},{id:n,family:s,variant:a})=>("divider"===s&&"numbered divider"===a&&(t++,e[n]=t),{map:e,dividerNumber:t}),Rv=()=>{const e=(()=>{const e=sv();return(0,Jh.Mz)(e,(e=>e?.items?.reduce(Av,{map:{},dividerNumber:0})?.map))})();return(0,Jh.Mz)(((e,t)=>t),((t,n,s)=>e(t,s)),((e,t)=>T()(e,t)))};function Pv(){return Pv=Object.assign?Object.assign.bind():function(e){for(var t=1;t<arguments.length;t++){var n=arguments[t];for(var s in n)Object.prototype.hasOwnProperty.call(n,s)&&(e[s]=n[s])}return e},Pv.apply(this,arguments)}function Ov(e){return g().createElement("svg",Pv({"aria-hidden":"true",fill:"currentColor",focusable:"false",xmlns:"http://www.w3.org/2000/svg"},e))}n(56575);n(56575);function Mv(){return Mv=Object.assign?Object.assign.bind():function(e){for(var t=1;t<arguments.length;t++){var n=arguments[t];for(var s in n)Object.prototype.hasOwnProperty.call(n,s)&&(e[s]=n[s])}return e},Mv.apply(this,arguments)}function Dv(e){return g().createElement(Ov,Mv({viewBox:"0 0 16 12"},e),g().createElement("path",{d:"M8.4148147,12 L1.05185184,12 C0.471229623,12 0,11.552 0,11 C0,10.448 0.471229623,10 1.05185184,10 L8.4148147,10 C8.99543692,10 9.46666654,10.448 9.46666654,11 C9.46666654,11.552 8.99543692,12 8.4148147,12"}),g().createElement("path",{d:"M12.2500002,2 L0.816666683,2 C0.365866674,2 0,1.552 0,1 C0,0.448 0.365866674,0 0.816666683,0 L12.2500002,0 C12.7008002,0 13.0666669,0.448 13.0666669,1 C13.0666669,1.552 12.7008002,2 12.2500002,2"}),g().createElement("path",{d:"M15,7 L1,7 C0.448,7 0,6.552 0,6 C0,5.448 0.448,5 1,5 L15,5 C15.552,5 16,5.448 16,6 C16,6.552 15.552,7 15,7"}))}n(56575);n(56575);n(56575);n(56575);var Bv=n(56575);const Hv=({className:e,width:t="20",height:n="20",focusable:s="false"})=>Bv.createElement("svg",{className:e,width:t,height:n,viewBox:"0 0 20 20",fill:"none",focusable:s,xmlns:"http://www.w3.org/2000/svg"},Bv.createElement("path",{fillRule:"evenodd",clipRule:"evenodd",d:"M10.0002 3.33334C10.4604 3.33334 10.8335 3.70644 10.8335 4.16668V15.8333C10.8335 16.2936 10.4604 16.6667 10.0002 16.6667C9.53992 16.6667 9.16683 16.2936 9.16683 15.8333V4.16668C9.16683 3.70644 9.53992 3.33334 10.0002 3.33334Z",fill:"currentColor"}),Bv.createElement("path",{fillRule:"evenodd",clipRule:"evenodd",d:"M3.57757 9.41075C3.90301 9.08532 4.43065 9.08532 4.75609 9.41075L10.0002 14.6548L15.2442 9.41075C15.5697 9.08532 16.0973 9.08532 16.4228 9.41075C16.7482 9.73619 16.7482 10.2638 16.4228 10.5893L10.5894 16.4226C10.264 16.748 9.73634 16.748 9.41091 16.4226L3.57757 10.5893C3.25214 10.2638 3.25214 9.73619 3.57757 9.41075Z",fill:"currentColor"}));n(56575);var Fv=n(56575);function zv(){return zv=Object.assign?Object.assign.bind():function(e){for(var t=1;t<arguments.length;t++){var n=arguments[t];for(var s in n)Object.prototype.hasOwnProperty.call(n,s)&&(e[s]=n[s])}return e},zv.apply(this,arguments)}function qv(e){return Fv.createElement(Ov,zv({viewBox:"0 0 384 512"},e),Fv.createElement("path",{fill:"currentColor",d:"M377.4 296.6l-168 176C204.8 477.3 198.6 480 192 480s-12.84-2.688-17.38-7.438l-168-176C-2.5 286.1-2.156 271.8 7.438 262.6c9.5-9.156 24.75-8.812 33.94 .8125L168 396.1V56.02c0-13.25 10.75-24.01 23.1-24.01S216 42.77 216 56.02v340.1l126.6-132.7c9.156-9.625 24.41-9.969 33.94-.8125C386.2 271.8 386.5 286.1 377.4 296.6z"}))}function $v(){return $v=Object.assign?Object.assign.bind():function(e){for(var t=1;t<arguments.length;t++){var n=arguments[t];for(var s in n)Object.prototype.hasOwnProperty.call(n,s)&&(e[s]=n[s])}return e},$v.apply(this,arguments)}function Vv(e){return g().createElement(Ov,$v({viewBox:"0 0 22 22"},e),g().createElement("path",{fillRule:"evenodd",clipRule:"evenodd",d:"M11.0002 0.332031C11.7365 0.332031 12.3335 0.928985 12.3335 1.66536L12.3335 20.332C12.3335 21.0684 11.7365 21.6654 11.0002 21.6654C10.2638 21.6654 9.66683 21.0684 9.66683 20.332L9.66683 1.66536C9.66683 0.928985 10.2638 0.332031 11.0002 0.332031Z",fill:"currentColor"}),g().createElement("path",{fillRule:"evenodd",clipRule:"evenodd",d:"M0.72402 10.0559C1.24472 9.53519 2.08894 9.53519 2.60964 10.0559L11.0002 18.4464L19.3907 10.0559C19.9114 9.53519 20.7556 9.53519 21.2763 10.0559C21.797 10.5766 21.797 11.4208 21.2763 11.9415L11.943 21.2748C11.4223 21.7955 10.5781 21.7955 10.0574 21.2748L0.72402 11.9415C0.203321 11.4208 0.203321 10.5766 0.72402 10.0559Z",fill:"currentColor"}))}var jv=n(56575);const Uv=({title:e="Export",desc:t="An arrow pointing right",width:n="16",height:s="8",className:a,focusable:r="false",decorative:i})=>jv.createElement("svg",{viewBox:"0 0 16 8",width:n,height:s,className:qh()("i",a),focusable:r,"aria-hidden":i?"true":"false"},jv.createElement("title",null,e),jv.createElement("desc",null,t),jv.createElement("path",{fill:"#444",fillRule:"evenodd",d:"M1 5h11.6l-1.3 1.3c-.4.4-.4 1 0 1.4.2.2.4.3.7.3.3 0 .5-.1.7-.3l3-3c.4-.4.4-1 0-1.4l-3-3c-.4-.4-1-.4-1.4 0-.4.4-.4 1 0 1.4L12.6 3H1c-.6 0-1 .4-1 1s.4 1 1 1"}));var Gv=n(56575);function Wv(){return Wv=Object.assign?Object.assign.bind():function(e){for(var t=1;t<arguments.length;t++){var n=arguments[t];for(var s in n)Object.prototype.hasOwnProperty.call(n,s)&&(e[s]=n[s])}return e},Wv.apply(this,arguments)}function Kv(e){return Gv.createElement(Ov,Wv({viewBox:"0 0 384 512"},e),Gv.createElement("path",{fill:"currentColor",d:"M6.625 215.5l168-176C179.2 34.7 185.4 32.02 192 32.02s12.84 2.688 17.38 7.438l168 176c9.125 9.594 8.781 24.78-.8125 33.94c-9.5 9.156-24.75 8.812-33.94-.8125L216 115.9V456c0 13.25-10.75 23.1-23.1 23.1S168 469.3 168 456V115.9l-126.6 132.7C32.22 258.2 16.97 258.5 7.438 249.4C-2.156 240.2-2.5 225 6.625 215.5z"}))}function Qv(){return Qv=Object.assign?Object.assign.bind():function(e){for(var t=1;t<arguments.length;t++){var n=arguments[t];for(var s in n)Object.prototype.hasOwnProperty.call(n,s)&&(e[s]=n[s])}return e},Qv.apply(this,arguments)}function Zv(e){return g().createElement(Ov,Qv({viewBox:"0 0 22 22"},e),g().createElement("path",{fillRule:"evenodd",clipRule:"evenodd",d:"M11.0007 0.332031C11.737 0.332031 12.334 0.928985 12.334 1.66536L12.334 20.332C12.334 21.0684 11.737 21.6654 11.0007 21.6654C10.2643 21.6654 9.66732 21.0684 9.66732 20.332L9.66732 1.66536C9.66732 0.928985 10.2643 0.332031 11.0007 0.332031Z",fill:"currentColor"}),g().createElement("path",{fillRule:"evenodd",clipRule:"evenodd",d:"M10.0578 0.722556C10.5785 0.201856 11.4228 0.201856 11.9435 0.722556L21.2768 10.0559C21.7975 10.5766 21.7975 11.4208 21.2768 11.9415C20.7561 12.4622 19.9119 12.4622 19.3912 11.9415L11.0007 3.55098L2.61013 11.9415C2.08943 12.4622 1.24521 12.4622 0.724509 11.9415C0.20381 11.4208 0.20381 10.5766 0.724509 10.0559L10.0578 0.722556Z",fill:"currentColor"}))}n(56575);n(56575);n(56575);n(56575);n(56575);n(56575);n(56575);var Yv=n(56575);const Xv=({width:e="17",height:t="15",title:n="Book",desc:s="Book",focusable:a="false",className:r})=>Yv.createElement("svg",{xmlns:"http://www.w3.org/2000/svg",width:e,height:t,viewBox:"0 0 17 15",focusable:a,className:r},Yv.createElement("title",null,n),Yv.createElement("desc",null,s),Yv.createElement("path",{fill:"#FFF",fillRule:"nonzero",d:"M8.407 14.529a.68.68 0 0 1-.374 0L.506 12.553A.679.679 0 0 1 0 11.897V.679C0 .234.42-.09.851.023L8.22 1.957 15.589.023a.679.679 0 0 1 .851.656v11.218a.679.679 0 0 1-.506.656L8.407 14.53zM7.541 3.182L1.357 1.56v9.814l6.184 1.623V3.182zm1.358 0v9.814l6.184-1.623V1.56L8.899 3.182z"}));n(56575);n(56575);n(56575);function Jv(){return Jv=Object.assign?Object.assign.bind():function(e){for(var t=1;t<arguments.length;t++){var n=arguments[t];for(var s in n)Object.prototype.hasOwnProperty.call(n,s)&&(e[s]=n[s])}return e},Jv.apply(this,arguments)}function eb(e){return g().createElement(Ov,Jv({viewBox:"0 0 11 8"},e),g().createElement("path",{d:"M9.6,0L11,1.3L3.9,8L0,4.3L1.4,3l2.6,2.4L9.6,0z"}))}function tb(){return tb=Object.assign?Object.assign.bind():function(e){for(var t=1;t<arguments.length;t++){var n=arguments[t];for(var s in n)Object.prototype.hasOwnProperty.call(n,s)&&(e[s]=n[s])}return e},tb.apply(this,arguments)}function nb(e){return g().createElement(Ov,tb({viewBox:"0 0 7 5"},e),g().createElement("path",{d:"M3.104 3.896a.5.5 0 0 0 .707 0l2.543-2.542a.5.5 0 0 0-.708-.708L3.473 2.851 1.353.73a.5.5 0 1 0-.707.707l2.458 2.458Z"}))}n(56575);const sb=({className:e})=>g().createElement("svg",{"aria-hidden":"true",className:e,fill:"currentColor",focusable:"false",viewBox:"0 0 10 10",xmlns:"http://www.w3.org/2000/svg"},g().createElement("circle",{cx:"5",cy:"5",r:"5"}));n(56575);const ab=({className:e})=>g().createElement("svg",{"aria-hidden":"true",className:e,fill:"currentColor",foocusable:"false",viewBox:"0 0 10 10",xmlns:"http://www.w3.org/2000/svg"},g().createElement("path",{d:"M9.78572 9.78572C9.5 10.0714 9.07143 10.0714 8.78571 9.78572L5 6.00001L1.21429 9.78572C0.928571 10.0714 0.500001 10.0714 0.214285 9.78572C-0.0714284 9.49999 -0.0714284 9.07144 0.214285 8.78571L4 5L0.214285 1.21429C-0.0714284 0.928564 -0.0714284 0.500007 0.214285 0.214279C0.357143 0.0714143 0.500001 0 0.714286 0C0.928571 0 1.07143 0.0714143 1.21429 0.214279L5 3.99999L8.78571 0.214279C8.92857 0.0714143 9.14286 0 9.28572 0C9.42857 0 9.64286 0.0714143 9.78572 0.214279C10.0714 0.500007 10.0714 0.928564 9.78572 1.21429L6 5L9.78572 8.78571C10.0714 9.07144 10.0714 9.49999 9.78572 9.78572Z"}));n(56575);n(56575);n(56575);n(56575);n(56575);n(56575);n(56575);n(56575);n(56575);var rb=n(56575);const ib=({title:e="DestinationArrow",desc:t="DestinationArrow",width:n="13",height:s="10",className:a,focusable:r="false"})=>rb.createElement("svg",{viewBox:"0 0 13 10",width:n,height:s,className:qh()("i i-destinationArrow",a),focusable:r},rb.createElement("title",null,e),rb.createElement("desc",null,t),rb.createElement("path",{d:"M0 5c0 .345.264.625.59.625h10.393L7.855 8.933a.65.65 0 0 0 0 .884.573.573 0 0 0 .418.183.573.573 0 0 0 .418-.183l4.136-4.374a.66.66 0 0 0 0-.885L8.691.183a.568.568 0 0 0-.836 0 .65.65 0 0 0 0 .884l3.128 3.308H.591C.264 4.375 0 4.655 0 5"}));n(56575);n(56575);n(56575);n(56575);var ob=n(56575);const lb=({title:e="Download",desc:t="Arrow down with horizontal line beneath it",width:n="16",height:s="19",className:a,focusable:r="false"},i)=>ob.createElement("svg",{viewBox:"0 0 16 19",width:n,height:s,className:qh()("i i-download",a),focusable:r,ref:i},ob.createElement("title",null,e),ob.createElement("desc",null,t),ob.createElement("rect",{y:"17",width:"16",height:"2",rx:"1"}),ob.createElement("path",{d:"M4.464 8.293A1 1 0 1 0 3.05 9.707l4.24 4.24c.4.4 1.028.392 1.42 0l4.24-4.24a1 1 0 1 0-1.414-1.414L8 4.757 4.464 8.293zm0 0L8 4.757l3.536 3.536L8 11.828 4.464 8.293z"}),ob.createElement("path",{d:"M7 0h2v12H7z"})),cb=(0,h.forwardRef)(lb);n(56575);n(56575);n(56575);n(56575);n(56575);var db=n(56575);const ub=({title:e="Draggable",desc:t="Three dots stacked on top of one another",width:n="4",height:s="14",className:a,focusable:r="false"})=>db.createElement("svg",{viewBox:"0 0 4 14",width:n,height:s,className:qh()("i i-ellipsis--vert",a),focusable:r},db.createElement("title",null,e),db.createElement("desc",null,t),db.createElement("g",{transform:"translate(.158 .445)"},db.createElement("circle",{cx:"1.5",cy:"11.5",r:"1.5"}),db.createElement("circle",{cx:"1.5",cy:"6.5",r:"1.5"}),db.createElement("circle",{cx:"1.5",cy:"1.5",r:"1.5"})));n(56575);n(56575);n(56575);n(56575);n(56575);const mb=({"aria-hidden":e,"aria-label":t="X mark",className:n,desc:s,height:a="10",overrideStyle:r=!1,role:i="img",title:o,width:l="10"})=>g().createElement("svg",{"aria-hidden":e,"aria-label":t,className:qh()(n,{"i i-exMark":!r}),focusable:"false",height:a,role:i,viewBox:"0 0 10 10",width:l,xmlns:"http://www.w3.org/2000/svg"},o&&g().createElement("title",null,o),s&&g().createElement("desc",null,s),g().createElement("path",{d:"M5,4.17,9.17,0,10,.83,5.83,5,10,9.17,9.17,10,5,5.83.83,10,0,9.17,4.17,5,0,.83.83,0Z"}));n(56575);const pb=({"aria-hidden":e,"aria-label":t,className:n,desc:s="",height:a="50",role:r="img",title:i="",width:o="40"})=>g().createElement("svg",{"aria-hidden":e,"aria-label":t,className:n,fill:"none",focusable:"false",height:a,role:r,viewBox:"0 0 40 50",width:o,xmlns:"http://www.w3.org/2000/svg"},i&&g().createElement("title",null,i),s&&g().createElement("desc",null,s),g().createElement("path",{clipRule:"evenodd",d:"M2 0C0.89543 0 0 0.89543 0 2V48C0 49.1046 0.895431 50 2 50H38C39.1046 50 40 49.1046 40 48V14L26 0H2Z",fillRule:"evenodd",fill:"#DFE1E2"}),g().createElement("path",{clipRule:"evenodd",d:"M26 0V14H40",fillRule:"evenodd",fill:"#C7CACC"}),g().createElement("path",{d:"M13.534 22.9863V24.4163H10.245V26.4458H12.984V27.8813H10.245V30.9998H8.375V22.9863H13.534Z",fill:"#414448"}),g().createElement("path",{d:"M17.533 30.9998H15.663V22.9863H17.533V30.9998Z",fill:"#414448"}),g().createElement("path",{d:"M21.8805 29.5148H24.8505V30.9998H20.0215V22.9863H21.8805V29.5148Z",fill:"#414448"}),g().createElement("path",{d:"M31.8846 22.9863V24.4163H28.5956V26.2863H31.1146V27.6613H28.5956V29.5698H31.8846V30.9998H26.7256V22.9863H31.8846Z",fill:"#414448"})),hb=({"aria-hidden":e,"aria-label":t,className:n,desc:s="",height:a="50",role:r="img",title:i="",width:o="40"})=>g().createElement("svg",{"aria-hidden":e,"aria-label":t,className:n,fill:"none",focusable:"false",height:a,role:r,viewBox:"0 0 40 50",width:o,xmlns:"http://www.w3.org/2000/svg"},i&&g().createElement("title",null,i),s&&g().createElement("desc",null,s),g().createElement("path",{clipRule:"evenodd",d:"M2 0C0.89543 0 0 0.89543 0 2V48C0 49.1046 0.895431 50 2 50H38C39.1046 50 40 49.1046 40 48V14L26 0H2Z",fillRule:"evenodd",fill:"#C3CEED"}),g().createElement("path",{clipRule:"evenodd",d:"M26 0V14H40",fill:"#96A9E0",fillRule:"evenodd"}),g().createElement("path",{d:"M14.8355 26.9904C14.8355 27.5698 14.7346 28.1051 14.533 28.5964C14.335 29.0841 14.0545 29.5076 13.6915 29.8669C13.3285 30.2226 12.8903 30.5013 12.377 30.7029C11.8673 30.9009 11.3008 30.9999 10.6775 30.9999H7.56445V22.9864H10.6775C11.3008 22.9864 11.8673 23.0873 12.377 23.2889C12.8903 23.4906 13.3285 23.7693 13.6915 24.1249C14.0545 24.4806 14.335 24.9041 14.533 25.3954C14.7346 25.8831 14.8355 26.4148 14.8355 26.9904ZM12.9325 26.9904C12.9325 26.5944 12.8811 26.2369 12.7785 25.9179C12.6758 25.5989 12.5273 25.3294 12.333 25.1094C12.1423 24.8858 11.9076 24.7153 11.629 24.5979C11.3503 24.4769 11.0331 24.4164 10.6775 24.4164H9.43445V29.5699H10.6775C11.0331 29.5699 11.3503 29.5113 11.629 29.3939C11.9076 29.2729 12.1423 29.1024 12.333 28.8824C12.5273 28.6588 12.6758 28.3874 12.7785 28.0684C12.8811 27.7494 12.9325 27.3901 12.9325 26.9904Z",fill:"#0C3092"}),g().createElement("path",{d:"M24.6375 26.9904C24.6375 27.5698 24.5367 28.1088 24.335 28.6074C24.137 29.1061 23.8565 29.5406 23.4935 29.9109C23.1305 30.2776 22.6923 30.5654 22.179 30.7744C21.6693 30.9834 21.1028 31.0879 20.4795 31.0879C19.8562 31.0879 19.2878 30.9834 18.7745 30.7744C18.2612 30.5654 17.8212 30.2776 17.4545 29.9109C17.0915 29.5406 16.8092 29.1061 16.6075 28.6074C16.4095 28.1088 16.3105 27.5698 16.3105 26.9904C16.3105 26.4111 16.4095 25.8721 16.6075 25.3734C16.8092 24.8748 17.0915 24.4421 17.4545 24.0754C17.8212 23.7088 18.2612 23.4209 18.7745 23.2119C19.2878 23.0029 19.8562 22.8984 20.4795 22.8984C21.1028 22.8984 21.6693 23.0048 22.179 23.2174C22.6923 23.4264 23.1305 23.7143 23.4935 24.0809C23.8565 24.4476 24.137 24.8803 24.335 25.3789C24.5367 25.8776 24.6375 26.4148 24.6375 26.9904ZM22.7345 26.9904C22.7345 26.5944 22.6832 26.2388 22.5805 25.9234C22.4779 25.6044 22.3293 25.3349 22.135 25.1149C21.9443 24.8949 21.7097 24.7263 21.431 24.6089C21.1523 24.4916 20.8352 24.4329 20.4795 24.4329C20.1202 24.4329 19.7993 24.4916 19.517 24.6089C19.2383 24.7263 19.0018 24.8949 18.8075 25.1149C18.6168 25.3349 18.4702 25.6044 18.3675 25.9234C18.2648 26.2388 18.2135 26.5944 18.2135 26.9904C18.2135 27.3901 18.2648 27.7494 18.3675 28.0684C18.4702 28.3838 18.6168 28.6514 18.8075 28.8714C19.0018 29.0914 19.2383 29.2601 19.517 29.3774C19.7993 29.4911 20.1202 29.5479 20.4795 29.5479C20.8352 29.5479 21.1523 29.4911 21.431 29.3774C21.7097 29.2601 21.9443 29.0914 22.135 28.8714C22.3293 28.6514 22.4779 28.3838 22.5805 28.0684C22.6832 27.7494 22.7345 27.3901 22.7345 26.9904Z",fill:"#0C3092"}),g().createElement("path",{d:"M31.9109 28.9264C31.9549 28.9264 31.9989 28.9356 32.0429 28.9539C32.0869 28.9686 32.129 28.9961 32.1694 29.0364L32.9064 29.8119C32.5837 30.2336 32.1785 30.5526 31.6909 30.7689C31.2069 30.9816 30.633 31.0879 29.9694 31.0879C29.3607 31.0879 28.8144 30.9853 28.3304 30.7799C27.85 30.5709 27.4412 30.2849 27.1039 29.9219C26.7702 29.5553 26.5135 29.1226 26.3339 28.6239C26.1542 28.1216 26.0644 27.5771 26.0644 26.9904C26.0644 26.3928 26.167 25.8446 26.3724 25.3459C26.5777 24.8436 26.8637 24.4109 27.2304 24.0479C27.6007 23.6849 28.0425 23.4026 28.5559 23.2009C29.0692 22.9993 29.6357 22.8984 30.2554 22.8984C30.556 22.8984 30.8384 22.9259 31.1024 22.9809C31.37 23.0323 31.6194 23.1056 31.8504 23.2009C32.0814 23.2926 32.294 23.4044 32.4884 23.5364C32.6827 23.6648 32.855 23.8078 33.0054 23.9654L32.3784 24.8069C32.338 24.8583 32.2904 24.9059 32.2354 24.9499C32.1804 24.9903 32.1034 25.0104 32.0044 25.0104C31.9384 25.0104 31.876 24.9958 31.8174 24.9664C31.7587 24.9371 31.6964 24.9023 31.6304 24.8619C31.5644 24.8179 31.491 24.7721 31.4104 24.7244C31.3334 24.6731 31.2399 24.6273 31.1299 24.5869C31.0235 24.5429 30.897 24.5063 30.7504 24.4769C30.6074 24.4476 30.4387 24.4329 30.2444 24.4329C29.907 24.4329 29.599 24.4934 29.3204 24.6144C29.0417 24.7318 28.8015 24.9023 28.5999 25.1259C28.4019 25.3459 28.246 25.6136 28.1324 25.9289C28.0224 26.2443 27.9674 26.5981 27.9674 26.9904C27.9674 27.4011 28.0224 27.7659 28.1324 28.0849C28.246 28.4039 28.3982 28.6734 28.5889 28.8934C28.7832 29.1098 29.0087 29.2748 29.2654 29.3884C29.522 29.5021 29.797 29.5589 30.0904 29.5589C30.259 29.5589 30.413 29.5516 30.5524 29.5369C30.6917 29.5186 30.82 29.4893 30.9374 29.4489C31.0584 29.4086 31.172 29.3573 31.2784 29.2949C31.3884 29.2289 31.4984 29.1483 31.6084 29.0529C31.6524 29.0163 31.7 28.9869 31.7514 28.9649C31.8027 28.9393 31.8559 28.9264 31.9109 28.9264Z",fill:"#0C3092"}));n(56575);const gb=({"aria-hidden":e,"aria-label":t,className:n,desc:s="",height:a="50",role:r="img",title:i="",width:o="40"})=>g().createElement("svg",{"aria-hidden":e,"aria-label":t,className:n,fill:"none",focusable:"false",height:a,role:r,viewBox:"0 0 40 50",width:o,xmlns:"http://www.w3.org/2000/svg"},i&&g().createElement("title",null,i),s&&g().createElement("desc",null,s),g().createElement("path",{clipRule:"evenodd",d:"M2 0C0.89543 0 0 0.89543 0 2V48C0 49.1046 0.895431 50 2 50H38C39.1046 50 40 49.1046 40 48V14L26 0H2Z",fill:"#F5D0CE",fillRule:"evenodd"}),g().createElement("path",{clipRule:"evenodd",d:"M26 0V14H40",fill:"#EDADA9",fillRule:"evenodd"}),g().createElement("path",{d:"M10.8678 28.3213V30.9998H9.00879V22.9863H11.8358C12.4005 22.9863 12.8845 23.0542 13.2878 23.1898C13.6948 23.3218 14.0285 23.5052 14.2888 23.7398C14.5528 23.9745 14.7471 24.2513 14.8718 24.5703C14.9965 24.8893 15.0588 25.234 15.0588 25.6043C15.0588 26.004 14.9946 26.3707 14.8663 26.7043C14.738 27.038 14.5418 27.324 14.2778 27.5623C14.0138 27.8007 13.6783 27.9877 13.2713 28.1233C12.868 28.2553 12.3895 28.3213 11.8358 28.3213H10.8678ZM10.8678 26.9188H11.8358C12.3198 26.9188 12.6681 26.8033 12.8808 26.5723C13.0935 26.3413 13.1998 26.0187 13.1998 25.6043C13.1998 25.421 13.1723 25.2542 13.1173 25.1038C13.0623 24.9535 12.978 24.8252 12.8643 24.7188C12.7543 24.6088 12.6131 24.5245 12.4408 24.4658C12.2721 24.4072 12.0705 24.3778 11.8358 24.3778H10.8678V26.9188Z",fill:"#771D18"}),g().createElement("path",{d:"M24.2944 26.9903C24.2944 27.5697 24.1936 28.105 23.9919 28.5963C23.7939 29.084 23.5134 29.5075 23.1504 29.8668C22.7874 30.2225 22.3493 30.5012 21.8359 30.7028C21.3263 30.9008 20.7598 30.9998 20.1364 30.9998H17.0234V22.9863H20.1364C20.7598 22.9863 21.3263 23.0872 21.8359 23.2888C22.3493 23.4905 22.7874 23.7692 23.1504 24.1248C23.5134 24.4805 23.7939 24.904 23.9919 25.3953C24.1936 25.883 24.2944 26.4147 24.2944 26.9903ZM22.3914 26.9903C22.3914 26.5943 22.3401 26.2368 22.2374 25.9178C22.1348 25.5988 21.9863 25.3293 21.7919 25.1093C21.6013 24.8857 21.3666 24.7152 21.0879 24.5978C20.8093 24.4768 20.4921 24.4163 20.1364 24.4163H18.8934V29.5698H20.1364C20.4921 29.5698 20.8093 29.5112 21.0879 29.3938C21.3666 29.2728 21.6013 29.1023 21.7919 28.8823C21.9863 28.6587 22.1348 28.3873 22.2374 28.0683C22.3401 27.7493 22.3914 27.39 22.3914 26.9903Z",fill:"#771D18"}),g().createElement("path",{d:"M31.3465 22.9863V24.4163H28.0575V26.4458H30.7965V27.8813H28.0575V30.9998H26.1875V22.9863H31.3465Z",fill:"#771D18"})),vb=({"aria-hidden":e,"aria-label":t,className:n,desc:s="",height:a="50",role:r="img",title:i="",width:o="40"})=>g().createElement("svg",{"aria-hidden":e,"aria-label":t,className:n,fill:"none",focusable:"false",height:a,role:r,viewBox:"0 0 40 50",width:o,xmlns:"http://www.w3.org/2000/svg"},i&&g().createElement("title",null,i),s&&g().createElement("desc",null,s),g().createElement("path",{clipRule:"evenodd",d:"M2 0C0.89543 0 0 0.89543 0 2V48C0 49.1046 0.895431 50 2 50H38C39.1046 50 40 49.1046 40 48V14L26 0H2Z",fill:"#FBDACC",fillRule:"evenodd"}),g().createElement("path",{clipRule:"evenodd",d:"M26 0V14H40",fill:"#F8BFA6",fillRule:"evenodd"}),g().createElement("path",{d:"M11.2115 28.3213V30.9998H9.35254V22.9863H12.1795C12.7442 22.9863 13.2282 23.0542 13.6315 23.1898C14.0385 23.3218 14.3722 23.5052 14.6325 23.7398C14.8965 23.9745 15.0909 24.2513 15.2155 24.5703C15.3402 24.8893 15.4025 25.234 15.4025 25.6043C15.4025 26.004 15.3384 26.3707 15.21 26.7043C15.0817 27.038 14.8855 27.324 14.6215 27.5623C14.3575 27.8007 14.022 27.9877 13.615 28.1233C13.2117 28.2553 12.7332 28.3213 12.1795 28.3213H11.2115ZM11.2115 26.9188H12.1795C12.6635 26.9188 13.0119 26.8033 13.2245 26.5723C13.4372 26.3413 13.5435 26.0187 13.5435 25.6043C13.5435 25.421 13.516 25.2542 13.461 25.1038C13.406 24.9535 13.3217 24.8252 13.208 24.7188C13.098 24.6088 12.9569 24.5245 12.7845 24.4658C12.6159 24.4072 12.4142 24.3778 12.1795 24.3778H11.2115V26.9188Z",fill:"#7C2B0E"}),g().createElement("path",{d:"M19.2262 28.3213V30.9998H17.3672V22.9863H20.1942C20.7589 22.9863 21.2429 23.0542 21.6462 23.1898C22.0532 23.3218 22.3869 23.5052 22.6472 23.7398C22.9112 23.9745 23.1055 24.2513 23.2302 24.5703C23.3549 24.8893 23.4172 25.234 23.4172 25.6043C23.4172 26.004 23.353 26.3707 23.2247 26.7043C23.0964 27.038 22.9002 27.324 22.6362 27.5623C22.3722 27.8007 22.0367 27.9877 21.6297 28.1233C21.2264 28.2553 20.7479 28.3213 20.1942 28.3213H19.2262ZM19.2262 26.9188H20.1942C20.6782 26.9188 21.0265 26.8033 21.2392 26.5723C21.4519 26.3413 21.5582 26.0187 21.5582 25.6043C21.5582 25.421 21.5307 25.2542 21.4757 25.1038C21.4207 24.9535 21.3364 24.8252 21.2227 24.7188C21.1127 24.6088 20.9715 24.5245 20.7992 24.4658C20.6305 24.4072 20.4289 24.3778 20.1942 24.3778H19.2262V26.9188Z",fill:"#7C2B0E"}),g().createElement("path",{d:"M31.2008 22.9863V24.4603H28.9458V30.9998H27.0868V24.4603H24.8318V22.9863H31.2008Z",fill:"#7C2B0E"})),bb=({"aria-hidden":e,"aria-label":t,className:n,desc:s="",height:a="50",role:r="img",title:i="",width:o="40"})=>g().createElement("svg",{"aria-hidden":e,"aria-label":t,className:n,fill:"none",focusable:"false",height:a,role:r,viewBox:"0 0 40 50",width:o,xmlns:"http://www.w3.org/2000/svg"},i&&g().createElement("title",null,i),s&&g().createElement("desc",null,s),g().createElement("path",{clipRule:"evenodd",d:"M2 0C0.89543 0 0 0.89543 0 2V48C0 49.1046 0.895431 50 2 50H38C39.1046 50 40 49.1046 40 48V14L26 0H2Z",fill:"#CFEAF8",fillRule:"evenodd"}),g().createElement("path",{clipRule:"evenodd",d:"M26 0V14H40",fill:"#ABDBF3",fillRule:"evenodd"}),g().createElement("path",{d:"M11.6738 28.0355V31H9.81476V22.9865H12.4218C13.0011 22.9865 13.4943 23.047 13.9013 23.168C14.3119 23.2853 14.6456 23.4503 14.9023 23.663C15.1626 23.8757 15.3514 24.1268 15.4688 24.4165C15.5861 24.7062 15.6448 25.0215 15.6448 25.3625C15.6448 25.6228 15.6099 25.8685 15.5403 26.0995C15.4706 26.3305 15.3661 26.545 15.2268 26.743C15.0911 26.9373 14.9224 27.1115 14.7208 27.2655C14.5228 27.4195 14.2936 27.546 14.0333 27.645C14.1579 27.7073 14.2734 27.7843 14.3798 27.876C14.4898 27.9677 14.5851 28.0795 14.6658 28.2115L16.3708 31H14.6878C14.3761 31 14.1524 30.8827 14.0168 30.648L12.6858 28.3215C12.6271 28.2188 12.5574 28.1455 12.4768 28.1015C12.3998 28.0575 12.2898 28.0355 12.1468 28.0355H11.6738ZM11.6738 26.754H12.4218C12.6748 26.754 12.8893 26.7228 13.0653 26.6605C13.2449 26.5945 13.3916 26.5047 13.5053 26.391C13.6189 26.2773 13.7014 26.1453 13.7528 25.995C13.8041 25.841 13.8298 25.676 13.8298 25.5C13.8298 25.148 13.7143 24.873 13.4833 24.675C13.2559 24.477 12.9021 24.378 12.4218 24.378H11.6738V26.754Z",fill:"#144E6C"}),g().createElement("path",{d:"M23.6162 22.9865V24.4605H21.3612V31H19.5022V24.4605H17.2472V22.9865H23.6162Z",fill:"#144E6C"}),g().createElement("path",{d:"M30.5411 22.9865V24.4165H27.2521V26.446H29.9911V27.8815H27.2521V31H25.3821V22.9865H30.5411Z",fill:"#144E6C"})),fb=({"aria-hidden":e,"aria-label":t,className:n,desc:s="",height:a="50",role:r="img",title:i="",width:o="40"})=>g().createElement("svg",{"aria-hidden":e,"aria-label":t,className:n,fill:"none",focusable:"false",height:a,role:r,viewBox:"0 0 40 50",width:o,xmlns:"http://www.w3.org/2000/svg"},i&&g().createElement("title",null,i),s&&g().createElement("desc",null,s),g().createElement("path",{clipRule:"evenodd",d:"M2 0C0.89543 0 0 0.89543 0 2V48C0 49.1046 0.895431 50 2 50H38C39.1046 50 40 49.1046 40 48V14L26 0H2Z",fill:"#D1E5D1",fillRule:"evenodd"}),g().createElement("path",{clipRule:"evenodd",d:"M26 0V14H40",fill:"#AFD1AE",fillRule:"evenodd"}),g().createElement("path",{d:"M11.8861 26.8804L9.40564 22.9864H11.2646C11.3856 22.9864 11.4736 23.0029 11.5286 23.0359C11.5873 23.0653 11.6386 23.1166 11.6826 23.1899L13.2776 25.8904C13.296 25.8428 13.3161 25.7969 13.3381 25.7529C13.3638 25.7089 13.3913 25.6631 13.4206 25.6154L14.8176 23.2174C14.9093 23.0634 15.034 22.9864 15.1916 22.9864H16.9736L14.4601 26.7979L17.0286 30.9999H15.1696C15.0486 30.9999 14.9496 30.9706 14.8726 30.9119C14.7993 30.8533 14.7406 30.7836 14.6966 30.7029L13.0906 27.8979C13.0613 27.9786 13.0283 28.0483 12.9916 28.1069L11.4956 30.7029C11.4516 30.7799 11.393 30.8496 11.3196 30.9119C11.2463 30.9706 11.1546 30.9999 11.0446 30.9999H9.30664L11.8861 26.8804Z",fill:"#265026"}),g().createElement("path",{d:"M20.6017 29.5149H23.5717V30.9999H18.7427V22.9864H20.6017V29.5149Z",fill:"#265026"}),g().createElement("path",{d:"M29.9128 24.6144C29.8578 24.7024 29.7991 24.7684 29.7368 24.8124C29.6781 24.8564 29.6011 24.8784 29.5058 24.8784C29.4215 24.8784 29.3298 24.8528 29.2308 24.8014C29.1355 24.7464 29.0255 24.6859 28.9008 24.6199C28.7798 24.5539 28.6405 24.4953 28.4828 24.4439C28.3251 24.3889 28.1455 24.3614 27.9438 24.3614C27.5955 24.3614 27.3351 24.4366 27.1628 24.5869C26.9941 24.7336 26.9098 24.9334 26.9098 25.1864C26.9098 25.3478 26.9611 25.4816 27.0638 25.5879C27.1665 25.6943 27.3003 25.7859 27.4653 25.8629C27.634 25.9399 27.8246 26.0114 28.0373 26.0774C28.2536 26.1398 28.4736 26.2113 28.6973 26.2919C28.921 26.3689 29.1391 26.4606 29.3518 26.5669C29.5681 26.6733 29.7588 26.8089 29.9238 26.9739C30.0925 27.1389 30.2281 27.3406 30.3308 27.5789C30.4335 27.8136 30.4848 28.0978 30.4848 28.4314C30.4848 28.8018 30.4206 29.1483 30.2923 29.4709C30.164 29.7936 29.977 30.0759 29.7313 30.3179C29.4893 30.5563 29.1886 30.7451 28.8293 30.8844C28.4736 31.0201 28.0685 31.0879 27.6138 31.0879C27.3645 31.0879 27.1096 31.0623 26.8493 31.0109C26.5926 30.9596 26.3433 30.8881 26.1013 30.7964C25.8593 30.7011 25.632 30.5893 25.4193 30.4609C25.2066 30.3326 25.0215 30.1896 24.8638 30.0319L25.4138 29.1629C25.4541 29.0969 25.511 29.0438 25.5843 29.0034C25.6576 28.9631 25.7365 28.9429 25.8208 28.9429C25.9308 28.9429 26.0408 28.9778 26.1508 29.0474C26.2645 29.1171 26.391 29.1941 26.5303 29.2784C26.6733 29.3628 26.8365 29.4398 27.0198 29.5094C27.2031 29.5791 27.4195 29.6139 27.6688 29.6139C28.0061 29.6139 28.2683 29.5406 28.4553 29.3939C28.6423 29.2436 28.7358 29.0071 28.7358 28.6844C28.7358 28.4974 28.6845 28.3453 28.5818 28.2279C28.4791 28.1106 28.3435 28.0134 28.1748 27.9364C28.0098 27.8594 27.821 27.7916 27.6083 27.7329C27.3956 27.6743 27.1775 27.6101 26.9538 27.5404C26.7301 27.4671 26.512 27.3791 26.2993 27.2764C26.0866 27.1701 25.896 27.0326 25.7273 26.8639C25.5623 26.6916 25.4285 26.4789 25.3258 26.2259C25.2231 25.9693 25.1718 25.6539 25.1718 25.2799C25.1718 24.9793 25.2323 24.6859 25.3533 24.3999C25.4743 24.1139 25.6521 23.8591 25.8868 23.6354C26.1215 23.4118 26.4093 23.2339 26.7503 23.1019C27.0913 22.9663 27.4818 22.8984 27.9218 22.8984C28.1675 22.8984 28.4058 22.9186 28.6368 22.9589C28.8715 22.9956 29.0933 23.0524 29.3023 23.1294C29.5113 23.2028 29.7056 23.2926 29.8853 23.3989C30.0686 23.5016 30.2318 23.6189 30.3748 23.7509L29.9128 24.6144Z",fill:"#265026"})),Eb=({"aria-hidden":e,"aria-label":t,className:n,desc:s="",height:a="50",role:r="img",title:i="",width:o="40"})=>g().createElement("svg",{"aria-hidden":e,"aria-label":t,className:n,fill:"none",focusable:"false",height:a,role:r,viewBox:"0 0 40 50",width:o,xmlns:"http://www.w3.org/2000/svg"},i&&g().createElement("title",null,i),s&&g().createElement("desc",null,s),g().createElement("path",{clipRule:"evenodd",d:"M2 0C0.89543 0 0 0.89543 0 2V48C0 49.1046 0.895431 50 2 50H38C39.1046 50 40 49.1046 40 48V14L26 0H2Z",fillRule:"evenodd",fill:"#CFEAF8"}),g().createElement("path",{clipRule:"evenodd",d:"M26 0V14H40",fillRule:"evenodd",fill:"#ABDBF3"}),g().createElement("path",{d:"M16.8968 22.9863V23.6573C16.8968 23.7527 16.8802 23.8462 16.8472 23.9378C16.8179 24.0295 16.7757 24.1157 16.7207 24.1963L12.9587 29.5698H16.7758V30.9998H10.5938V30.2848C10.5938 30.2005 10.6084 30.118 10.6377 30.0373C10.6671 29.953 10.7074 29.876 10.7587 29.8063L14.5317 24.4163H10.9017V22.9863H16.8968Z",fill:"#124F6E"}),g().createElement("path",{d:"M20.7826 30.9998H18.9126V22.9863H20.7826V30.9998Z",fill:"#124F6E"}),g().createElement("path",{d:"M25.1301 28.3213V30.9998H23.2711V22.9863H26.0981C26.6627 22.9863 27.1467 23.0542 27.5501 23.1898C27.9571 23.3218 28.2907 23.5052 28.5511 23.7398C28.8151 23.9745 29.0094 24.2513 29.1341 24.5703C29.2587 24.8893 29.3211 25.234 29.3211 25.6043C29.3211 26.004 29.2569 26.3707 29.1286 26.7043C29.0002 27.038 28.8041 27.324 28.5401 27.5623C28.2761 27.8007 27.9406 27.9877 27.5336 28.1233C27.1302 28.2553 26.6517 28.3213 26.0981 28.3213H25.1301ZM25.1301 26.9188H26.0981C26.5821 26.9188 26.9304 26.8033 27.1431 26.5723C27.3557 26.3413 27.4621 26.0187 27.4621 25.6043C27.4621 25.421 27.4346 25.2542 27.3796 25.1038C27.3246 24.9535 27.2402 24.8252 27.1266 24.7188C27.0166 24.6088 26.8754 24.5245 26.7031 24.4658C26.5344 24.4072 26.3327 24.3778 26.0981 24.3778H25.1301V26.9188Z",fill:"#124F6E"}));n(56575);var Cb=n(56575);const yb=({title:e="Fill in the Blank",desc:t="Pencil writing on a surface",width:n="15",height:s="15",className:a,focusable:r="false"})=>Cb.createElement("svg",{viewBox:"0 0 15 15",width:n,height:s,className:qh()("i i-fillInTheBlank",a),focusable:r},Cb.createElement("title",null,e),Cb.createElement("desc",null,t),Cb.createElement("path",{d:"M2.488 8.246l5.25-5.25 1.4 1.4-5.25 5.25h-1.4v-1.4zm-.875 3.15h2.625a.794.794 0 0 0 .613-.262l6.125-6.125a.846.846 0 0 0 0-1.225L8.35 1.159a.846.846 0 0 0-1.225 0L1 7.284a.794.794 0 0 0-.263.612v2.625c0 .525.35.875.875.875zM.739 13.146h14v1.75h-14z"}));n(56575);n(56575);n(56575);n(56575);n(56575);n(56575);n(56575);n(56575);n(56575);function wb(){return wb=Object.assign?Object.assign.bind():function(e){for(var t=1;t<arguments.length;t++){var n=arguments[t];for(var s in n)Object.prototype.hasOwnProperty.call(n,s)&&(e[s]=n[s])}return e},wb.apply(this,arguments)}function kb(e){return g().createElement(Ov,wb({viewBox:"0 0 20 14"},e),g().createElement("path",{d:"M0 0H20V2H0V0Z M0 6H20V8H0V6Z M20 12H0V14H20V12Z"}))}var Nb=n(56575);const Sb=({className:e,decorative:t=!0,desc:n="Heart",focusable:s="false",height:a="16",isFilled:r=!0,title:i="Heart",width:o="16"})=>Nb.createElement("svg",{"aria-hidden":t,viewBox:"0 0 16 16",width:o,height:a,className:qh()("i i-heart"+(r?"Filled":"Outline"),e),focusable:s},Nb.createElement("title",null,i),Nb.createElement("desc",null,n),Nb.createElement("path",{d:"M11.15 1C9.838 1 8.7 1.7 8 2.75 7.3 1.7 6.162 1 4.85 1 2.75 1 1 2.75 1 4.85c0 3.85 7 9.538 7 9.538S15 8.7 15 4.85C15 2.75 13.25 1 11.15 1"}));n(56575);n(56575);n(56575);n(56575);n(56575);n(56575);n(56575);n(56575);n(56575);function Ib(){return Ib=Object.assign?Object.assign.bind():function(e){for(var t=1;t<arguments.length;t++){var n=arguments[t];for(var s in n)Object.prototype.hasOwnProperty.call(n,s)&&(e[s]=n[s])}return e},Ib.apply(this,arguments)}function Lb(e){return g().createElement(Ov,Ib({viewBox:"0 0 20 22"},e),g().createElement("path",{fillRule:"evenodd",clipRule:"evenodd",d:"M4 9V6C4 4.4087 4.63214 2.88258 5.75736 1.75736C6.88258 0.632141 8.4087 0 10 0C11.5913 0 13.1174 0.632141 14.2426 1.75736C15.3679 2.88258 16 4.4087 16 6V9H17C18.6569 9 20 10.3431 20 12V19C20 20.6569 18.6569 22 17 22H3C1.34315 22 0 20.6569 0 19V12C0 10.3431 1.34315 9 3 9H4ZM7.17157 3.17157C7.92172 2.42143 8.93913 2 10 2C11.0609 2 12.0783 2.42143 12.8284 3.17157C13.5786 3.92172 14 4.93913 14 6V9H6V6C6 4.93913 6.42143 3.92172 7.17157 3.17157Z"}))}n(56575);n(56575);n(56575);n(56575);n(56575);n(56575);n(56575);n(56575);var _b=n(56575);const Tb=({title:e="Not Allowed",desc:t="A circle with a slanted line through it",width:n="12",height:s="12",className:a,focusable:r="false"})=>_b.createElement("svg",{viewBox:"0 0 12 12",width:n,height:s,className:qh()("i i-notAllowed",a),focusable:r},_b.createElement("title",null,e),_b.createElement("desc",null,t),_b.createElement("path",{fill:"#FFF",fillRule:"evenodd",d:"M6 10.5c-.975 0-1.875-.3-2.625-.825l6.3-6.3c.525.75.825 1.65.825 2.625 0 2.475-2.025 4.5-4.5 4.5m0-9c.975 0 1.875.3 2.625.825l-6.3 6.3A4.546 4.546 0 0 1 1.5 6c0-2.475 2.025-4.5 4.5-4.5M6 0C2.7 0 0 2.7 0 6s2.7 6 6 6 6-2.7 6-6-2.7-6-6-6"}));n(56575);n(56575);n(56575);n(56575);n(56575);class xb extends h.Component{constructor(...e){super(...e),this.maskId=`person-unknown-mask-${Hh()()}`,this.pathId=`person-unknown-path-${Hh()()}`}render(){const{title:e="Person Unknown",desc:t,width:n="38",height:s="38",className:a,decorative:r,focusable:i="false"}=this.props;return g().createElement("svg",{"aria-hidden":r,viewBox:"0 0 38 38",width:n,height:s,className:qh()("i i-person-unknown",a),focusable:i},e&&g().createElement("title",null,e),t&&g().createElement("desc",null,t),g().createElement("defs",null,g().createElement("circle",{id:this.pathId,cx:"19",cy:"19",r:"19"})),g().createElement("g",{stroke:"none",strokeWidth:"1",fill:"none",fillRule:"evenodd"},g().createElement("mask",{id:this.maskId,fill:"#fff"},g().createElement("use",{href:`#${this.pathId}`})),g().createElement("use",{fill:"#D8D8D8",href:`#${this.pathId}`}),g().createElement("path",{d:"M15.1239928,24 C12.6645753,22.6352711 11,20.0120267 11,17 C11,12.581722 14.581722,9 19,9 C23.418278,9 27,12.581722 27,17 C27,20.0120267 25.3354247,22.6352711 22.8760072,24 L23,24 C27.4182847,24 31,27.5817153 31,32 L31,43 C31,43.5522847 30.5522847,44 30,44 L8,44 C7.44771525,44 7,43.5522847 7,43 L7,32 C7,27.5817153 10.5817153,24 15,24 L15.1239928,24 Z",fill:"#ADAEAF",fillRule:"nonzero",mask:`url(#${this.maskId})`})))}}var Ab=n(56575);const Rb=({title:e="Pick One",desc:t="Pick One",width:n="16",height:s="14",className:a,focusable:r="false","aria-hidden":i})=>Ab.createElement("svg",{xmlns:"http://www.w3.org/2000/svg",width:n,height:s,viewBox:"0 0 16 14",className:qh()("i i-pickOne",a),focusable:r,"aria-hidden":i},Ab.createElement("title",null,e),Ab.createElement("desc",null,t),Ab.createElement("g",{fillRule:"evenodd"},Ab.createElement("path",{fillRule:"nonzero",d:"M5.039 10.865A1.284 1.284 0 1 1 3.754 9.58v-1.6a2.884 2.884 0 1 0-.001 5.768 2.884 2.884 0 0 0 0-5.768v1.6c.71 0 1.286.575 1.286 1.285zM5.039 3.851a1.284 1.284 0 1 1-1.285-1.285v-1.6a2.884 2.884 0 1 0-.001 5.769 2.884 2.884 0 0 0 0-5.769v1.6c.71 0 1.286.575 1.286 1.285z"}),Ab.createElement("path",{d:"M8.862 1.324h7v2h-7zM8.862 4.324h7v2h-7zM8.862 8.324h7v2h-7zM8.862 11.324h7v2h-7z"})));n(56575);n(56575);function Pb(){return Pb=Object.assign?Object.assign.bind():function(e){for(var t=1;t<arguments.length;t++){var n=arguments[t];for(var s in n)Object.prototype.hasOwnProperty.call(n,s)&&(e[s]=n[s])}return e},Pb.apply(this,arguments)}function Ob(e){return g().createElement(Ov,Pb({viewBox:"0 0 16 16"},e),g().createElement("path",{d:"M14,14 L2,14 L2,2 L14,2 L14,14 Z M15,0 L1,0 C0.4,0 0,0.4 0,1 L0,15 C0,15.6 0.4,16 1,16 L15,16 C15.6,16 16,15.6 16,15 L16,1 C16,0.4 15.6,0 15,0 L15,0 Z"}),g().createElement("path",{d:"M7.9997,11 C8.5517,11 8.9997,11.448 8.9997,12 C8.9997,12.552 8.5517,13 7.9997,13 C7.4477,13 6.9997,12.552 6.9997,12 C6.9997,11.448 7.4477,11 7.9997,11"}),g().createElement("path",{d:"M7.0997,5.5 C7.2997,5.2 7.5997,5 7.9997,5 C8.5997,5 8.9997,5.4 8.9997,6 C8.9997,6.3 8.8997,6.4 8.3997,6.7 C7.7997,7.1 6.9997,7.7 6.9997,9 L6.9997,10 L8.9997,10 L8.9997,9 C8.9997,8.8 8.9997,8.7 9.4997,8.4 C10.0997,8 10.9997,7.4 10.9997,6 C10.9997,4.3 9.6997,3 7.9997,3 C6.8997,3 5.8997,3.6 5.3997,4.5 L4.8997,5.4 L6.5997,6.4 L7.0997,5.5 Z"}))}n(56575);function Mb(){return Mb=Object.assign?Object.assign.bind():function(e){for(var t=1;t<arguments.length;t++){var n=arguments[t];for(var s in n)Object.prototype.hasOwnProperty.call(n,s)&&(e[s]=n[s])}return e},Mb.apply(this,arguments)}function Db(e){return g().createElement(Ov,Mb({viewBox:"0 0 15 14"},e),g().createElement("path",{fillRule:"evenodd",clipRule:"evenodd",d:"M0.666669 1.00005C1.03486 1.00005 1.33334 1.29853 1.33334 1.66672V5.00005H4.66667C5.03486 5.00005 5.33334 5.29853 5.33334 5.66672C5.33334 6.0349 5.03486 6.33338 4.66667 6.33338H0.666669C0.298479 6.33338 2.01494e-06 6.0349 2.01494e-06 5.66672V1.66672C2.01494e-06 1.29853 0.298479 1.00005 0.666669 1.00005Z"}),g().createElement("path",{fillRule:"evenodd",clipRule:"evenodd",d:"M7.07024 0.404628C8.50152 0.203255 9.95947 0.472493 11.2244 1.17177C12.4894 1.87106 13.4928 2.9625 14.0835 4.28165C14.6742 5.60081 14.8202 7.07621 14.4995 8.48555C14.1788 9.89489 13.4088 11.1618 12.3054 12.0955C11.202 13.0291 9.82511 13.5789 8.38212 13.6619C6.93913 13.745 5.50824 13.3568 4.30504 12.5559C3.10184 11.755 2.19151 10.5848 1.71122 9.22158C1.58887 8.87431 1.7712 8.49361 2.11847 8.37127C2.46574 8.24892 2.84644 8.43125 2.96879 8.77852C3.35302 9.86911 4.08128 10.8053 5.04384 11.446C6.0064 12.0867 7.15112 12.3972 8.30551 12.3308C9.4599 12.2644 10.5614 11.8245 11.4441 11.0776C12.3268 10.3307 12.9429 9.31717 13.1994 8.18969C13.456 7.06222 13.3392 5.8819 12.8666 4.82658C12.3941 3.77125 11.5913 2.8981 10.5794 2.33867C9.56739 1.77925 8.40102 1.56386 7.256 1.72496C6.11098 1.88606 5.04933 2.41492 4.23101 3.23185C4.22625 3.2366 4.22142 3.24128 4.21652 3.24588L1.12319 6.15255C0.854867 6.40468 0.432961 6.39155 0.180833 6.12323C-0.0712944 5.85491 -0.0581685 5.43301 0.210151 5.18088L3.29633 2.28094C4.31823 1.26392 5.64238 0.60552 7.07024 0.404628Z"}))}function Bb(){return Bb=Object.assign?Object.assign.bind():function(e){for(var t=1;t<arguments.length;t++){var n=arguments[t];for(var s in n)Object.prototype.hasOwnProperty.call(n,s)&&(e[s]=n[s])}return e},Bb.apply(this,arguments)}function Hb(e){return g().createElement(Ov,Bb({viewBox:"0 0 28 28"},e),g().createElement("path",{d:"M0.602462 14.9446C-0.0244077 15.1759 -0.0720487 15.7437 0.0596979 16.4712C1.24525 23.0177 7.00549 28 13.9288 28C22.0136 28 28.5288 21.1924 27.9661 13.0292C27.4922 6.10378 21.8359 0.475002 14.8765 0.0329519C10.0788 -0.291229 5.72563 1.80126 2.97148 5.21978L1.63888 4.12944C1.07616 3.68748 0.217442 4.07044 0.217442 4.8072V9.84668C0.217442 10.4067 0.720862 10.8192 1.25405 10.7012L1.49079 10.6422L2.61619 10.4064L3.09007 10.318L6.22894 9.64027C6.93974 9.49288 7.17671 8.57935 6.58425 8.10777L4.98518 6.84067C7.32461 3.95266 11.0858 2.21377 15.2022 2.65593C20.4735 3.21591 24.738 7.45959 25.3303 12.7052C26.0709 19.5717 20.681 25.4068 13.9287 25.4068C8.30488 25.4068 3.62815 21.3639 2.64243 16.0542C2.51095 15.346 2.19718 14.5886 1.49075 14.7383L0.602462 14.9446Z",fill:"currentColor"}))}n(56575);function Fb(){return Fb=Object.assign?Object.assign.bind():function(e){for(var t=1;t<arguments.length;t++){var n=arguments[t];for(var s in n)Object.prototype.hasOwnProperty.call(n,s)&&(e[s]=n[s])}return e},Fb.apply(this,arguments)}function zb(e){return g().createElement(Ov,Fb({viewBox:"0 0 23 17"},e),g().createElement("path",{d:"M19.347 8.275l1.88 1.714a.727.727 0 0 0 .98-1.074l-3.225-2.941a.727.727 0 0 0-1.027.047l-2.94 3.224a.727.727 0 0 0 1.075.98l1.802-1.976a6.545 6.545 0 0 1-11.56 4.288.727.727 0 1 0-1.114.935 8 8 0 0 0 14.129-5.197zm-16.039.162l-1.79-1.633a.727.727 0 1 0-.98 1.074l3.223 2.94c.297.272.757.25 1.028-.046l2.94-3.224a.727.727 0 0 0-1.075-.98L4.768 8.636a6.545 6.545 0 0 1 11.555-4.482.727.727 0 1 0 1.114-.936A8 8 0 0 0 3.308 8.437z",fillRule:"nonzero"}))}n(56575);n(56575);n(56575);n(56575);n(56575);n(56575);n(56575);n(56575);n(56575);n(56575);function qb(){return qb=Object.assign?Object.assign.bind():function(e){for(var t=1;t<arguments.length;t++){var n=arguments[t];for(var s in n)Object.prototype.hasOwnProperty.call(n,s)&&(e[s]=n[s])}return e},qb.apply(this,arguments)}function $b(e){return g().createElement(Ov,qb({viewBox:"0 0 15 16"},e),g().createElement("path",{d:"M8.69169169,1.65459164 C7.42998802,0.732912554 5.79691384,0.425404591 4.21164279,0.810071145 C2.01180284,1.34426767 0.429519485,3.32166778 0.449238273,5.51223961 C0.454317355,6.09008425 0.560978072,6.64511922 0.766531499,7.16185651 C0.884545458,7.45866364 1.19914976,7.66620336 1.53138146,7.66620336 C1.60756769,7.66620336 1.72289272,7.66620336 1.80027403,7.62903206 C2.21496611,7.48682371 2.41812939,7.05879065 2.26276924,6.65638325 C2.09725092,6.18836289 2.02345485,5.8315748 2.02345485,5.49928598 C2.02345485,4.55873965 2.44860388,3.66071502 3.19044858,3.03527987 C3.94334777,2.40027029 4.91763516,2.10993997 5.93524413,2.21694824 C6.90415367,2.31888769 7.79388929,2.81901053 8.37648985,3.58890684 C8.96058425,4.36077436 9.17300938,5.31962473 8.9590904,6.21962057 C8.94235931,6.29002074 8.92204298,6.35957612 8.89754388,6.42913149 C8.84436291,6.5969655 8.8709534,6.79042518 8.97074242,6.9599488 C9.07979329,7.14524206 9.26204269,7.2823816 9.47088259,7.33616734 C9.67285078,7.38770027 9.89573284,7.36517221 10.0812687,7.27308878 C10.2742738,7.17762614 10.4108115,7.01936655 10.4654863,6.83041248 C10.6062067,6.40012662 10.6773139,5.94111748 10.6773139,5.4666203 C10.6773139,3.96597018 9.95369412,2.57655233 8.69169169,1.65459164"}),g().createElement("path",{d:"M12.4033641,9.43002363 L7.46962051,8.60458861 L7.42312479,5.65704834 C7.42257778,4.87028142 6.91659487,4.17992696 6.16391111,3.93838024 C5.57177436,3.74839098 4.94490256,3.83320301 4.44493675,4.1709044 C3.94633846,4.50757465 3.64849231,5.04841246 3.64849231,5.61734909 L3.64849231,12.0692503 L3.27543248,11.4577787 C3.01177436,11.0154157 2.60233846,10.7096799 2.12288547,10.5967691 C1.65355214,10.4859205 1.14620171,10.5673813 0.72637265,10.8220752 C0.0398769231,11.2721719 -0.184396581,12.1996907 0.158577778,13.1957809 C0.165415385,13.210217 0.18237265,13.2532675 0.209176068,13.3208077 C0.319671795,13.5979291 0.578406838,14.2475532 0.952013675,15.0616455 L0.999603419,15.1523867 C1.20227009,15.608928 1.48534701,15.7290569 1.72739829,15.7290569 C1.84445812,15.7290569 1.95139829,15.7009581 2.03563761,15.6692503 C2.21204786,15.6022256 2.33922735,15.4880258 2.40322735,15.3387669 C2.47816752,15.1637293 2.46285128,14.9407433 2.36356923,14.7319356 C2.32992821,14.653826 1.5422359,12.8165757 1.50968889,12.7477465 C1.36828718,12.295072 1.41396239,11.9890784 1.49437265,11.9455124 C1.58845812,11.9011729 1.69403077,11.8869946 1.7730735,11.9009151 C1.9133812,11.9449968 1.98832137,12.0042879 2.05697094,12.1321504 L3.53963761,14.292666 C3.71905641,14.5633426 4.15146667,14.7654479 4.59946667,14.6061353 C4.93888547,14.4857487 5.12568889,14.2596692 5.12568889,13.9699162 L5.12568889,5.69416971 C5.12568889,5.5072739 5.23317607,5.33739205 5.39317607,5.27114071 C5.54469744,5.20927175 5.70797949,5.21984103 5.84117607,5.3018174 C5.97546667,5.38456713 6.05560342,5.52196778 6.05560342,5.66916434 L6.05560342,9.09129108 C6.05560342,9.4367261 6.34715897,9.7540623 6.69232137,9.78396563 L6.6942359,9.78396563 L12.1632274,10.6988528 C12.7868171,10.8042879 13.2397402,11.3141912 13.2397402,11.9112266 L13.2397402,15.0784017 C13.2397402,15.434406 13.5457915,15.72287 13.9235009,15.72287 C14.3009368,15.72287 14.6072615,15.434406 14.6072615,15.0784017 L14.6072615,11.9112266 C14.6072615,10.6893147 13.6809026,9.64579162 12.4033641,9.43002363"}))}n(56575);n(56575);n(56575);n(56575);n(56575);n(56575);n(56575);n(56575);function Vb(){return Vb=Object.assign?Object.assign.bind():function(e){for(var t=1;t<arguments.length;t++){var n=arguments[t];for(var s in n)Object.prototype.hasOwnProperty.call(n,s)&&(e[s]=n[s])}return e},Vb.apply(this,arguments)}function jb(e){return g().createElement(Ov,Vb({viewBox:"0 0 16 12"},e),g().createElement("g",{transform:"translate(-1 -2)"},g().createElement("path",{d:"M11,14 L2,14 C1.4,14 1,13.6 1,13 L1,3 C1,2.4 1.4,2 2,2 L11,2 C11.6,2 12,2.4 12,3 L12,4.5 L15.6,3 C16.3,2.8 17,3.3 17,4 L17,12 C17,12.7 16.3,13.2 15.6,12.9 L12,11.5 L12,13 C12,13.6 11.6,14 11,14 L11,14 L11,14 Z M3,12 L10,12 L10,10 C10,9.3 10.7,8.8 11.4,9.1 L15,10.6 L15,5.6 L11.4,7.1 C10.7,7.2 10,6.7 10,6 L10,4 L3,4 L3,12 L3,12 L3,12 Z"})))}n(56575);const Ub=({"aria-hidden":e,"aria-label":t,className:n,desc:s="",height:a="20",role:r="img",title:i="",style:o,width:l="20"})=>g().createElement("svg",{"aria-hidden":e,"aria-label":t,className:qh()("i i-xMarkFilled",n),focusable:"false",height:a,role:r,style:o,viewBox:"0 0 20 20",width:l,xmlns:"http://www.w3.org/2000/svg"},i&&g().createElement("title",null,i),s&&g().createElement("desc",null,s),g().createElement("path",{d:"M10 9.08L6.904 5.986a.65.65 0 1 0-.92.92L9.082 10l-3.096 3.096a.65.65 0 0 0 .92.92L10 10.918l3.096 3.096a.65.65 0 0 0 .92-.92L10.918 10l3.096-3.096a.65.65 0 1 0-.92-.92L10 9.082zM10 20C4.477 20 0 15.523 0 10S4.477 0 10 0s10 4.477 10 10-4.477 10-10 10z"}));var Gb=n(3511),Wb=n.n(Gb);const Kb=es()(ft()({}),ml()(["first_name","last_name"]),op()(" "),Wb()),Qb=({className:e,decorative:t,size:n,...s})=>{const a=L()(["avatars","medium"],s),r=t?"":Kb(s)||"Unknown User";return a?g().createElement("img",{alt:r,className:e||"user-avatar",src:a,style:{height:n,width:n}}):g().createElement(xb,{decorative:t,height:n,title:r,width:n})};const Zb=(0,n(39589).setup)({el:"__",mod:"--",modValue:"-"});var Yb=n(56575);function Xb(){return Xb=Object.assign?Object.assign.bind():function(e){for(var t=1;t<arguments.length;t++){var n=arguments[t];for(var s in n)Object.prototype.hasOwnProperty.call(n,s)&&(e[s]=n[s])}return e},Xb.apply(this,arguments)}const Jb=`${pc("CDN_URI")}/assets/rise/assets/trophy.svg`,ef=Zb("cover");var tf=n(41655),nf=n.n(tf);const sf=e=>{if(!e)return"";const t=nf()(e),n=nf()(),s=nf()(n).add(24,"hours");return t.isBefore(n)?"Overdue":t.isBefore(s)?`Due in ${n.to(t,!0)}`:`Due ${t.format("MMM D")}`},af=e=>nf()(e).isSameOrBefore(nf()().add(3,"d"),"days");var rf=n(56575);function of(){return of=Object.assign?Object.assign.bind():function(e){for(var t=1;t<arguments.length;t++){var n=arguments[t];for(var s in n)Object.prototype.hasOwnProperty.call(n,s)&&(e[s]=n[s])}return e},of.apply(this,arguments)}function lf(e){return function({Default:t,className:n,...s}){const a=`brand--${e}`,r=n?`${n} ${a}`:a;return rf.createElement(t,of({},s,{className:r}))}}lf("background"),lf("head");const cf=lf("ui"),df=e=>"<p><br></p>"===e?"":e,uf="data-change-path",mf="data-l10n-id",pf=(e,t)=>{if(e)return t?["l10n","translations",t,e.getAttribute(mf)]:JSON.parse(e.getAttribute(uf))};let hf;const gf=()=>{ff()&&hf&&yf(hf)},vf=(e,t)=>n=>{n.stopPropagation(),n.preventDefault();const s=document.elementsFromPoint(n.clientX,n.clientY),a=t?s.find((e=>e.getAttribute(mf))):s.find((e=>e.getAttribute(uf)));if(a){yf(a),Cf();const n=pf(a,t);n&&(e(n),(()=>{const e=ff();e&&e.classList.add("selected")})())}},bf=()=>document.getElementById("target-container"),ff=()=>document.getElementById("target-highlight"),Ef=()=>{if(bf())return;const e=document.createElement("div");e.classList.add("target-container"),e.id="target-container",document.body.appendChild(e);const t=document.createElement("div");t.classList.add("target-highlight"),t.id="target-highlight",e.appendChild(t)},Cf=()=>{const e=ff();e&&e.classList.add("selected")},yf=e=>{const{top:t,left:n,width:s,height:a}=(({top:e,left:t,width:n,height:s})=>{if(n<(document.querySelector("[data-page=true]")?.getBoundingClientRect().width??window.innerWidth-20)){const a=10,r=20;e-=a,s+=2*a,t-=r,n+=2*r}return{top:e,left:t,width:n,height:s}})(e.getBoundingClientRect()),r=ff();r&&(e!==hf&&r.classList.contains("selected")&&r.classList.remove("selected"),r.classList.add("active"),Object.assign(r.style,{top:`${t}px`,left:`${n}px`,width:`${s}px`,height:`${a}px`}),hf=e)},wf=()=>{ff()?.classList?.remove("active"),ff()?.classList?.remove("selected")};let kf,Nf;const Sf=({locale:e})=>({isActive:t},n)=>{const s=Boolean(bf());if(t){if(kf)return kf;Ef();const t=((e,t)=>n=>{const s=document.elementsFromPoint(n.clientX,n.clientY),a=t?s.find((e=>e.getAttribute(mf))):s.find((e=>e.getAttribute(uf)));null!=a&&(e&&hf!==a&&(hf=a,e(pf(a,t))),yf(a))})(n,e);let s;return kf=new Promise(((n,a)=>{s=vf(n,e),Nf=a,document.body.classList.add("target-mode"),window.addEventListener("mousemove",t,!0),window.addEventListener("click",s,!0),window.addEventListener("resize",wf,!0),window.addEventListener("scroll",gf,!0)})).finally((()=>{kf=null,Nf=null,document.body.classList.remove("target-mode"),window.removeEventListener("mousemove",t,!0),window.removeEventListener("click",s,!0),window.removeEventListener("resize",wf,!0),window.removeEventListener("scroll",gf,!0)})),kf}return wf(),bf()?.remove(),hf=null,s&&null!=Nf&&Nf(new Error("cancelled")),Promise.resolve()},If=e=>{const t=(0,Fc.Ce)(e);return"translation"===t.type||"caption"===t.type&&t.l10nId?document.querySelector(`[data-l10n-id='${t.l10nId}']`):document.querySelector(`[data-change-path='${JSON.stringify((e=>{let t=e.findIndex((e=>"items"===e));return-1===t?e:e.slice(0,t+2)})(e))}']`)},Lf=(e,t)=>["lessons",{id:e},t],_f=e=>JSON.stringify((e=>["course",e])(e)),Tf=(e,t)=>JSON.stringify(Lf(e,t)),xf=(e,t)=>JSON.stringify(((e,t)=>[...Lf(e,"items"),{id:t}])(e,t)),Af={STATUS:"targetMode:status",TOGGLE:"targetMode:toggle",FOCUS:"targetMode:focus",CLEAR:"targetMode:clear",SELECTED:"targetMode:selected",HOVERED:"targetMode:hovered",TRANSLATION_HOVERED:"targetMode:translationHovered",TRANSLATION_HOVER_CLEAR:"targetMode:translationHoverClear"},Rf=(e,t)=>{const n={};for(let s=0;s<e.length;s++){const a=e[s];if("object"==typeof a&&a.id){const r=e[s-1];n[`${("items"===r?t.shift():r.replace(/s$/,""))??"item"}Id`]=a.id}}return n};function Pf(){const e=Mf(),t=Df(),n=Bf();return s=>tg(s,e,t,n)}function Of(e){const t=Mf(),n=Df();let s=Bf();const a=$f()?.search?.translations;return a&&Object.keys(a).length&&t&&s&&(s={...s,[t]:a}),tg(e,t,n,s)}function Mf(){return sg($f())}function Df(){return ag($f())}function Bf(){return rg($f())}const Hf=({l10n:e,course:t})=>{const n=e?.locales?.find((t=>t.locale===e.viewingLocale));return!!(n?.rightToLeft||t?.features?.["rise-rtl"]&&t?.experiments?.rtl)};function Ff(){return Ff=Object.assign?Object.assign.bind():function(e){for(var t=1;t<arguments.length;t++){var n=arguments[t];for(var s in n)Object.prototype.hasOwnProperty.call(n,s)&&(e[s]=n[s])}return e},Ff.apply(this,arguments)}const zf=(0,h.createContext)(null);function qf({children:e,course:t,courseProgress:n,l10n:s,labels:a,partnerContent:r,search:i}){const o=(0,h.useMemo)((()=>({course:t,courseProgress:n,l10n:s,labels:a,partnerContent:r,search:i})),[t,s,a,n,r,i]);return g().createElement(zf.Provider,{value:o},e)}zf.displayName="CourseContext";zf.Consumer;function $f(){return(0,h.useContext)(zf)}function Vf(){return $f()?.course}function jf(){return Of(Vf()?.title)}function Uf(){const e=Vf();return"none"!==e.selectedAuthorId&&"authors"in e?e.selectedAuthorId?e.authors?.find((t=>t.id===e.selectedAuthorId)):e.authors?.find((t=>t.id===e.author)):null}function Gf(){const{labels:e}=$f()??{};return e}function Wf(){const{courseProgress:e}=$f();return e}function Kf(){const e=Vf();return e.lessonsOnly?.[0]}function Qf(){const e=function(){const e=Wf();return e?.lessons}(),t=Vf().trackingQuizId;return xu(e,t)}function Zf(){const{course:e,partnerContent:t}=$f();return Yc()(Be()("id",e.selectedAuthorId),t.content)}function Yf(){const{lessons:e}=Vf();return(0,h.useMemo)((()=>Array.isArray(e)?e.filter((({type:e})=>"section"!==e)).length:0),[e])}function Xf(e){const t=Vf(),n=t?.theme,s=n?.accentContrast;return"string"!=typeof s?qd.LIGHT:s===qd.AUTO?uu(e):s}function Jf(){const e=Vf();return e?.theme?.colorAccent??e?.color}function eE(){const e=Vf();return e?.theme?.coverImageColor??Ud.DARK}function tE(){const e=$f();return Hf(e)}var nE=n(56575);function sE(){return sE=Object.assign?Object.assign.bind():function(e){for(var t=1;t<arguments.length;t++){var n=arguments[t];for(var s in n)Object.prototype.hasOwnProperty.call(n,s)&&(e[s]=n[s])}return e},sE.apply(this,arguments)}function aE(e,t){const n=(0,h.useMemo)((()=>matchMedia(`(${e}: ${.0625*t}em)`)),[e,t]),[s,a]=(0,h.useState)(n.matches);return(0,h.useEffect)((()=>{const e=n.addEventListener??n.addListener,t=n.removeEventListener??n.removeListener;return e.call(n,"change",s),()=>t.call(n,"change",s);function s(){a(n.matches)}}),[n]),s}function rE(e,t,n,s="withPxToEmMedia"){return a=>{function r(s){const r=aE(e,t);return nE.createElement(a,sE({},s,{[n??"matches"]:r}))}return r.displayName=`${s}(${a.displayName||a.name})`,r}}function iE(e){return aE("max-width",e-1)}function oE(e,t,n){return rE("max-width",e-1,t,n)}function lE(e,t,n){return rE("min-width",e,t,n)}const cE=iE.bind(null,1200),dE=(iE.bind(null,992),iE.bind(null,768)),uE=iE.bind(null,480);var mE=n(56575);const pE=Zb("cover");function hE(){const e=Yf(),t=Gf(),n=(s=e,a=t?.coverLesson||"Lesson",r=t?.coverLessons||"Lessons",1===s?a:r);var s,a,r;return mE.createElement("li",{className:pE("num-lessons"),role:"listitem"},mE.createElement("span",{className:pE("num-lessons-value")},e)," ",mE.createElement("span",{className:pE("num-lessons-units")},n))}var gE=n(56575);const vE=36e5,bE=Zb("cover");function fE(e,t,n){return 1===e?t:n}function EE(){const{showTimeToComplete:e,timeToComplete:t}=Vf(),n=Gf();if(!e)return null;const s=t>=vE,a=s?(r=nf().duration(t).asHours(),Math.round(10*r)/10):nf().duration(t).asMinutes();var r;const i=s?fE(a,n?.coverHour||"Hour",n?.coverHours||"Hours"):fE(a,n?.coverMinute||"Minute",n?.coverMinutes||"Minutes");return gE.createElement("li",{className:bE("time-to-complete"),role:"listitem"},gE.createElement("span",{className:bE("time-to-complete-value")},a)," ",gE.createElement("span",{className:bE("time-to-complete-units")},i))}var CE=n(56575);const yE=Zb("cover");function wE(){const e=Gf();return R?CE.createElement("section",{className:yE("course-length-section")},CE.createElement("h2",{className:yE("course-length-title")},e?.a11yCoverCourseLength||"Course Length"),CE.createElement("ul",{className:yE("course-length-list"),role:"list"},CE.createElement(hE,null),CE.createElement(EE,null))):null}var kE=n(56575);const NE=Zb("cover"),SE="MMMM D, YYYY";function IE({format:e=SE}){const{publishedAt:t}=Vf(),n=Gf(),s=NE("details-content-published-at");if(!t)return null;const a=nf()(t);return a.isValid()?kE.createElement("div",{className:s},n?.coverPublished||"Published"," ",a.format(e)):null}const LE=document.createElement("template");LE.innerHTML='\n  <style>\n    :host {\n      --width: auto;\n\n      display: inline-grid;\n    }\n\n    img {\n      display: block;\n      max-width: 100%;\n      width: var(--width);\n    }\n  </style>\n  <img decoding="async" loading="lazy" part="image">\n';class _E extends HTMLElement{static observedAttributes=["key","width","originalwidth"];constructor(){super(),this.attachShadow({mode:"open"}),this.shadowRoot.appendChild(LE.content.cloneNode(!0)),this._img=this.shadowRoot.querySelector("img"),this.render()}get key(){return this.getAttribute("key")}set key(e){this.setAttribute("key",e)}get width(){return Number(this.getAttribute("width")??0)}set width(e){this.setAttribute("width",e.toString(10))}get height(){return Number(this.getAttribute("height")??0)}set height(e){this.setAttribute("height",e.toString(10))}get originalWidth(){return Number(this.getAttribute("originalwidth")??0)}set originalWidth(e){this.setAttribute("originalwidth",e.toString(10))}get originalHeight(){return Number(this.getAttribute("originalheight")??0)}set originalHeight(e){this.setAttribute("originalheight",e.toString(10))}attributeChangedCallback(){this.render()}render(){this._img.src=pd({key:this.getAttribute("key")});const e=this.width||this.originalWidth;e?this._img.style.setProperty("--width",`${e}px`):this._img.style.removeProperty("--width")}}customElements.define("rise-image",_E);var TE=n(57920),xE=n.n(TE);const AE=xE()((async()=>(await n.e("math").then(n.bind(n,32486))).browserAdaptor()),{promise:!0}),RE=xE()((async()=>new((await n.e("math").then(n.t.bind(n,35774,23))).SVG)({fontCache:"local"})),{promise:!0}),PE=xE()((async()=>{const[e,t,{RegisterHTMLHandler:s},{TeX:a},{AllPackages:r},{mathjax:i}]=await Promise.all([AE(),RE(),n.e("math").then(n.bind(n,64647)),n.e("math").then(n.t.bind(n,13422,23)),n.e("math").then(n.bind(n,66703)),n.e("math").then(n.bind(n,27121))]);s(e);const o=new a({packages:r});return i.document(document,{InputJax:o,OutputJax:t})}),{promise:!0}),OE=xE()((async e=>{const t=new CSSStyleSheet;e.adoptedStyleSheets.push(t);const[n,s]=await Promise.all([RE(),PE()]),a=n.styleSheet(s);a instanceof HTMLStyleElement&&await t.replace(a.innerText)}),{promise:!0});class ME extends HTMLElement{static observedAttributes=["long-description","short-description","tex"];_anchor=this;constructor(){super(),this._ready=OE(this.ownerDocument)}get longDescription(){return this.getAttribute("long-description")??null}set longDescription(e){null==e?this.removeAttribute("long-description"):this.setAttribute("long-description",e)}get shortDescription(){return this.getAttribute("short-description")??null}set shortDescription(e){null==e?this.removeAttribute("short-description"):this.setAttribute("short-description",e)}get tex(){return this.getAttribute("tex")??""}set tex(e){this.setAttribute("tex",e)}disconnectedCallback(){this._renderController?.abort()}attributeChangedCallback(e){"tex"===e?this._renderTex():this._renderAria()}async _renderTex(){this._renderController?.abort();const e=this._renderController=new AbortController,[t,n]=await Promise.all([PE(),AE(),this._ready]);if(e.signal.aborted)return;const{tex:s}=this,a=s.includes("begin{")?s:String.raw`\begin{align*}${s}\end{align*}`,r=t.convert(a),i=n.firstChild(r),o=document.evaluate("//@data-mjx-error",i,null,XPathResult.STRING_TYPE).stringValue;if(o.length>0){let e=o;if(o===String.raw`Missing \begin{align*} or extra \end{align*}`){const a=t.convert(s),r=n.firstChild(a);e=document.evaluate("//@data-mjx-error",r,null,XPathResult.STRING_TYPE).stringValue??"An error occured"}this.dispatchEvent(new DE("matherror",{bubbles:!1,composed:!1,detail:{errorMessage:e}})),this._anchor.replaceChildren()}else this._anchor.replaceChildren(i);await this._renderAria()}async _renderAria(){if(await this._ready,this._renderController?.signal.aborted)return;if(null==this.firstElementChild)return;const e=[this.shortDescription,this.longDescription].filter((e=>e?.length>0)).join("\n\n");this.firstElementChild.ariaLabel=0===e.trim().length?null:e}}customElements.define("rise-math",ME);class DE extends CustomEvent{}var BE=n(23700);const HE=document.implementation.createHTMLDocument();function FE(e){if(null==e)return{value:e};let t;return"string"==typeof e?(t=HE.createElement("div"),t.innerHTML=e):t=e,t.firstElementChild instanceof HTMLElement&&null!=t.firstElementChild.dataset.editorId?{editorId:t.firstElementChild.dataset.editorId,value:"string"==typeof e?t.firstElementChild.innerHTML:t.firstElementChild}:{value:e}}const zE=(e="")=>e.split(".").slice(-2).join("."),qE=ye()(zE,A),$E=e=>{if(!e||VE(e))return!1;"//"===e.slice(0,2)&&(e=`https:${e}`);try{const{hostname:t}=new URL(e),n=zE(t);return n!==qE("ARTICULATE_DOMAIN")&&n!==qE("RISE_DOMAIN")}catch(e){return!1}},VE=e=>!!e&&"mailto:"===e.slice(0,7);function jE(e){for(const t of e.querySelectorAll("a")){t.setAttribute("target","_blank");const e=new Set((t.getAttribute("rel")??"").split(/\s+/));e.delete("opener"),e.add("noopener"),e.add("noreferrer"),t.setAttribute("rel",Array.from(e).join(" "))}}function UE(e){for(const t of e.querySelectorAll("table"))if(!t.parentElement.classList.contains("rise-table-wrap")){const e=document.createElement("div");e.className="rise-table-wrap",t.parentNode.replaceChild(e,t),e.appendChild(t)}}function GE(e){for(const t of e.querySelectorAll("a"))$E(t.href)&&(t.removeAttribute("href"),t.removeAttribute("rel"),t.removeAttribute("target"),t.setAttribute("data-external",""),t.setAttribute("role","button"))}function WE(e){for(const t of e.querySelectorAll("a"))t.setAttribute("aria-hidden","true"),t.setAttribute("tabindex","-1")}function KE(e){for(const t of e.querySelectorAll("a"))t.removeAttribute("aria-hidden"),t.hasAttribute("data-external")?t.setAttribute("tabindex","0"):t.removeAttribute("tabindex")}function QE(e){return FE(e).value}function ZE(e){for(const t of e.querySelectorAll("rise-math")){const{shortDescription:e,longDescription:n}=t,s=t.querySelector('[slot="short-description"]'),a=t.querySelector('[slot="long-description"]');null==e&&null!=s&&(t.shortDescription=s.textContent),null==n&&null!=a&&(t.longDescription=a.textContent)}return e}const YE=Vo()({externalLinksDisabled:L()(["course","externalLinksDisabled"]),courseColors:e=>{const{course:t}=e,{colorAccent:n}=t?.theme||{},s=ou(n);return[...t?.theme?.colors||yd,n,s]}}),XE=ye()(BE.default,(0,f.Ng)(YE,{showExternalLinksModal:()=>({type:"rise/globals/SHOW_EXTERNAL_LINKS_MODAL",payload:!0})}))((({allowTabNavigation:e=!0,className:t="",externalLinksDisabled:n,forwardedRef:s,id:a,showExternalLinksModal:r,tagName:i="div",value:o})=>{const l=Gf(),c=(0,h.useCallback)((e=>{const t=e.target.closest(".fr-view a");t&&t.hasAttribute("data-external")&&r()}),[r]),d=Of(o),u=(0,h.useMemo)((()=>{const t=Ee(d);return function(e,t){const n=document.createElement("div");n.innerHTML=t;for(const t of e)t(n);return n.innerHTML}(Array.prototype.concat(QE,ZE,UE,jE,n?GE:[],e?KE:WE,function(e="(opens in a new tab)"){return t=>{for(const n of t.querySelectorAll('a[target="_blank"]')){const t=document.createElement("span");t.className="visually-hidden-always",t.textContent=e,n.appendChild(t)}}}(l?.a11yNoticeLinkNewTab)),t)}),[e,n,l,d]);return g().createElement("div",{"aria-hidden":!e||void 0,"data-l10n-id":ig(o),className:`${t} brand--linkColor`,onClickCapture:n?c:void 0,id:a,ref:s},(0,h.createElement)(i,{className:"fr-view rise-tiptap",dangerouslySetInnerHTML:(0,h.useMemo)((()=>({__html:u})),[u])}))})),JE=Zb("cover");function eC(){const e=Vf(),t=cE(),n=Of(e.description);if(!n)return null;const s=_f("description"),a=(0,Mu.uW)(e.description)?{"data-l10n-id":e.description.l10nId}:{"data-change-path":s};return g().createElement("div",a,g().createElement("section",{className:JE("details-content-section")},t?g().createElement(wE,null):g().createElement(IE,null),g().createElement(XE,{className:JE("details-content-description"),key:"text",value:df(n)})))}var tC=n(56575);function nC(){return nC=Object.assign?Object.assign.bind():function(e){for(var t=1;t<arguments.length;t++){var n=arguments[t];for(var s in n)Object.prototype.hasOwnProperty.call(n,s)&&(e[s]=n[s])}return e},nC.apply(this,arguments)}function sC({Default:e,...t}){const{dueAt:n}=t,s=n&&af(n)?"brand--background":"brand--color";return tC.createElement(e,nC({},t,{className:s}))}var aC=n(96580),rC=n(56575);function iC(){return iC=Object.assign?Object.assign.bind():function(e){for(var t=1;t<arguments.length;t++){var n=arguments[t];for(var s in n)Object.prototype.hasOwnProperty.call(n,s)&&(e[s]=n[s])}return e},iC.apply(this,arguments)}function oC(e){const{to:t,children:n}=e,s=(0,b.zy)(),a=(0,h.useMemo)((()=>Bi(t,s)),[s,t]);return rC.createElement(aC.N_,iC({},e,{to:a}),n)}var lC=n(56575);function cC(){return cC=Object.assign?Object.assign.bind():function(e){for(var t=1;t<arguments.length;t++){var n=arguments[t];for(var s in n)Object.prototype.hasOwnProperty.call(n,s)&&(e[s]=n[s])}return e},cC.apply(this,arguments)}const dC=({children:e,disabled:t,onClick:n,to:s,...a},r)=>t?lC.createElement("a",cC({"aria-disabled":"true",ref:r,role:"link"},a),e):lC.createElement(oC,cC({onClick:n,ref:r,to:s},a),e),uC=(0,h.forwardRef)(dC);var mC=n(56575);const pC=(0,h.createContext)({});function hC({i18n:e,children:t}){const n=(0,h.useMemo)((()=>({i18n:e})),[e]);return mC.createElement(pC.Provider,{value:n},t)}pC.displayName="LocalesContext";var gC=n(56575);const vC=Zb("locale-switcher");function bC(){const e=(0,f.wA)(),{i18n:t}=(0,h.useContext)(pC),{locale:n}=Vf(),s=(0,h.useCallback)((t=>{const n=t.target.value;e(Xm(n))}),[e]);return null==t?.available||t.available.length<=1?null:gC.createElement("select",{className:vC(),onChange:s,defaultValue:n},t.available.map((e=>gC.createElement("option",{key:e},e))))}const fC=Zb("cover"),EC=qL("CoverAction",(()=>{const{trackingQuizId:e}=Vf(),t="preview"===window.viewType,n=Kf(),s=Qf(),a=function(){const e=Wf();return e?.percentComplete}(),r=n?.id,i=function(){if(P("isExport")){const e=L()(["partnerContent","content"],window);return x.isExport()&&e}return!1}()?100===a:P("isComplete")?x.isComplete():null,o=null!=s,l=o?s:r,c=!t&&R&&(i||!o&&!e),{courseCTALabel:d}=(({isCourseComplete:e,percentCourseComplete:t})=>{const n=Gf(),{courseResume:s,courseStart:a,processStartAgain:r}=n;return{courseCTALabel:e?r:t>0?s:a}})({isCourseComplete:i,percentCourseComplete:a}),u=qh()("cover__header-content-action-link","overview__button-enrolled",{"overview__start-again":c});return d?g().createElement("div",{className:fC("header-content-action-wrapper")},g().createElement(uC,{className:u,to:Sm(l)},g().createElement("span",{className:fC("header-content-action-link-text")},d)),g().createElement(bC,null)):g().createElement(bC,null)})),CC=fn()("partner-content-course-author__"),yC=({partnerContentAuthors:e,darkText:t,isImage:n,learn:s,lesson:a,isOnePage:r,selectedContentId:i})=>{const o=Yc()(Be()("id",i),e),l=L()(["data","authors"],o),c=(a?l:e).filter((e=>e.name)),d=qh()(CC("author-container"),{[CC("author-container-padding-top")]:t}),u=qh()({[CC("gray-text")]:!s&&!r}),m=qh()(CC("author-image")),p=e=>`url(${hd({width:"76",height:"76",imageKey:e.image})})`;return g().createElement("section",null,g().createElement("h2",{className:"visually-hidden"},"Authors"),g().createElement("ol",{className:d,role:"list"},c.map((e=>g().createElement("li",{key:e.name,className:CC("author"),role:"listitem"},g().createElement("div",{"aria-hidden":"true",className:m,disabled:n,style:{backgroundImage:p(e)}}),g().createElement("span",{className:u},e.name))))))},wC=Zb("cover"),kC=()=>{const e=Uf();if(null==e)return null;const{avatar:t,authorName:n,title:s}=e;return g().createElement("div",{className:wC("author-with-title")},g().createElement(NC,{avatar:t}),g().createElement("div",null,g().createElement("div",{className:wC("author-name")},n),g().createElement("div",{className:wC("author-title")},s)))},NC=({avatar:e})=>{const t=wC("header-content-authors-avatar");return e?g().createElement("div",{className:t,style:{backgroundImage:`url(${D(e)})`}}):g().createElement("div",{className:t},g().createElement(xb,{decorative:!0}))},SC=qL("CoverAuthors",(({className:e})=>{const{color:t,partnerContentId:n,selectedAuthorId:s,theme:a,themeId:r}=Vf(),{accentContrast:i,coverPageType:o}=a??{},{authorName:l,avatar:c}=Uf()??{},d=Gf(),u=function(){const e=Zf();return e?.data?.authors??null}(),m=Boolean(n)&&Boolean(u),p=iE(768)&&((e,t)=>{if(e===fd||e===Cd)switch(t){case Bd.SPLIT_LEFT_IMAGE:case Bd.SPLIT_RIGHT_IMAGE:case Bd.TWO_THIRDS_LEFT_IMAGE:case Bd.TWO_THIRDS_RIGHT_IMAGE:return!0;default:return!1}else if(e===Ed)switch(t){case Bd.SPLIT_LEFT_IMAGE:case Bd.SPLIT_RIGHT_IMAGE:return!0;default:return!1}return!1})(r,o),h=o===Bd.LEFT_OVERLAY||o===Bd.CENTERED_OVERLAY||p;if("none"===s)return null;const v=l||"Unknown User",b=wC("header-content-authors").mix(e),f=wC("header-content-authors-name");return m?g().createElement("div",{className:b},g().createElement(yC,{accentContrast:i,color:t,isImage:h,learn:!0,partnerContentAuthors:u})):g().createElement("div",{className:b},g().createElement(NC,{avatar:c,isImage:h}),g().createElement("div",{className:f},g().createElement("span",{className:"visually-hidden-always"},d?.a11yAuthorPrefix),g().createElement("span",null,v)))})),IC=Zb("cover"),LC=qL("CoverContentNoImage",(({children:e})=>{const t=IC("header-content");return g().createElement("div",{className:t},e)})),_C=e=>{const t=Vf(),n=Pf();return TC(t,e,n)},TC=(e,t,n)=>{const{media:s,alpha:a}="coverImage"===t?Gu(e,n):Wu(e,n),r="image"in s?Fu(s?.image?.alt):void 0;return{alpha:a,ariaLabel:r,media:s,role:zu(r)}};var xC=n(56575);const AC=Zb("cover"),RC=()=>{const e=eE(),{alpha:t,ariaLabel:n,media:s,role:a}=_C("coverImage"),r=AC("header-image"),i=hu({alpha:t,color:e,media:s});return xC.createElement("div",{className:r,style:i,"aria-label":n,role:a})},PC=Zb("cover"),OC=({children:e})=>{const t=eE(),n=`overlay-${t.toLowerCase()}`,s=PC("header-content",{[n]:Boolean(t)});return g().createElement("div",{className:s},e,g().createElement(RC,null))},MC=Zb("cover"),DC=({hasOverlay:e=!1})=>{const{alpha:t,ariaLabel:n,media:s,role:a}=_C("coverImage"),r=hu({alpha:t,hasOverlay:e,media:s}),i=MC("header-graphic",{"dot-com":R});return g().createElement("div",{className:i,style:r,"aria-label":n,role:a})},BC=Zb("cover");function HC({children:e}){const t=Boolean(Zf()),n=BC("header-content-info",{rbc:t,"rise-com":R});return g().createElement("div",{className:n},e)}var FC=n(56575);function zC(){return zC=Object.assign?Object.assign.bind():function(e){for(var t=1;t<arguments.length;t++){var n=arguments[t];for(var s in n)Object.prototype.hasOwnProperty.call(n,s)&&(e[s]=n[s])}return e},zC.apply(this,arguments)}const qC=FC.forwardRef((function(e,t){const n=Vu(e.src),s=e.width&&e.height&&!n,a=s?"async":void 0,r=s?"lazy":void 0,i=s?e.width:void 0,o=s?e.height:void 0;return FC.createElement("img",zC({},e,{decoding:a,height:o,loading:r,ref:t,width:i}))}));var $C=n(56575);function VC(){return VC=Object.assign?Object.assign.bind():function(e){for(var t=1;t<arguments.length;t++){var n=arguments[t];for(var s in n)Object.prototype.hasOwnProperty.call(n,s)&&(e[s]=n[s])}return e},VC.apply(this,arguments)}const jC={ImageEagerOrLazy:qC},UC=Object.assign((0,h.createContext)(jC),{displayName:"BundleContext"});function GC({children:e,...t}){return $C.createElement(UC.Provider,{value:t},e)}function WC(){return null}function KC(e){function t(t,n){const s=(0,h.useContext)(UC)[e]??WC;return $C.createElement(s,VC({ref:n},t))}return t.displayName=`BundleComponent(${e})`,(0,h.forwardRef)(t)}const QC=KC("CoverProgress");function ZC(){return ZC=Object.assign?Object.assign.bind():function(e){for(var t=1;t<arguments.length;t++){var n=arguments[t];for(var s in n)Object.prototype.hasOwnProperty.call(n,s)&&(e[s]=n[s])}return e},ZC.apply(this,arguments)}const YC=Zb("cover"),XC=qL("CoverTitle",(()=>{const e=Vf(),t=Of(e.title),n=YC("header-content-title"),s=_f("title"),a=(0,Mu.uW)(e.title)?{"data-l10n-id":e.title.l10nId}:{"data-change-path":s};return g().createElement("h1",ZC({},a,{className:n,tabIndex:-1}),t)})),JC={SPLIT_LEFT_IMAGE:"LEFT_OVERLAY",SPLIT_RIGHT_IMAGE:"LEFT_OVERLAY",TWO_THIRDS_LEFT_IMAGE:"LEFT_OVERLAY",TWO_THIRDS_RIGHT_IMAGE:"LEFT_OVERLAY"};function ey(){const{coverPageType:e}=Vf();return dE()?JC[e]??e:e}const ty=()=>g().createElement(g().Fragment,null,g().createElement(OC,null,g().createElement(HC,null,g().createElement(SC,null),g().createElement(XC,null),g().createElement(QC,null),g().createElement(EC,null)))),ny=()=>g().createElement(g().Fragment,null,g().createElement(LC,null,g().createElement(HC,null,g().createElement(SC,null),g().createElement(XC,null),g().createElement(QC,null),g().createElement(EC,null)))),sy=()=>g().createElement(g().Fragment,null,g().createElement(DC,null),g().createElement(LC,null,g().createElement(HC,null,g().createElement(SC,null),g().createElement(XC,null),g().createElement(QC,null),g().createElement(EC,null)))),ay=()=>g().createElement(g().Fragment,null,g().createElement(LC,null,g().createElement(HC,null,g().createElement(SC,null),g().createElement(XC,null),g().createElement(QC,null),g().createElement(EC,null))),g().createElement(DC,null));function ry(){switch(ey()){default:case Bd.LEFT_OVERLAY:case Bd.CENTERED_OVERLAY:return g().createElement(ty,null);case Bd.LEFT:case Bd.CENTERED:return g().createElement(ny,null);case Bd.SPLIT_LEFT_IMAGE:case Bd.TWO_THIRDS_LEFT_IMAGE:return g().createElement(ay,null);case Bd.SPLIT_RIGHT_IMAGE:case Bd.TWO_THIRDS_RIGHT_IMAGE:return g().createElement(sy,null)}}function iy(){return g().createElement("header",{className:"cover__header"},g().createElement(ry,null))}var oy=n(68275),ly=n.n(oy);const cy=Zb("cover");function dy({children:e}){const t=ey(),n=(0,h.useMemo)((()=>ly()(t)),[t]),s=cy({layout:n});return g().createElement("div",{id:"cover",className:s},e)}var uy=n(22483);const my=({id:e="portal",childType:t="other"}={})=>{const n=document.querySelector("dialog[open]");let s,a;return null!=n&&"dialog"!==t?(e=`${e}-dialog`,s=n.querySelector(`#${e}`),a=n):(s=document.querySelector(`#${e}`),a=document.body),null==s&&(s=document.createElement("div"),s.setAttribute("id",e),a.appendChild(s)),s};var py=n(56575);py.Component;const hy=Zb("lesson-header"),gy=qL("LessonHeaderAuthor",(({avatar:e,authorName:t,className:n=""})=>{const s=Gf();return g().createElement("div",{className:`lesson-header__author ${n}`},g().createElement("img",{className:"lesson-header__author-img",src:D(e),alt:""}),g().createElement("span",{className:"visually-hidden-always"},s?.a11yAuthorPrefix),g().createElement("span",{className:"lesson-header__author-name"},t))})),vy=({showPartnerContent:e=!1})=>g().createElement("div",{className:hy("author",{"partner-content":e})}),by=()=>g().createElement("div",{className:"lesson-header__counter"}),fy=({lessonName:e,lessonPreposition:t,totalLessons:n,lessonNumber:s,showPartnerContent:a})=>{const{lmsOptions:r}=Vf();return g().createElement("div",{className:hy("counter",{"partner-content":a})},g().createElement("div",{className:hy("count",{"exit-button-enabled":r?.enableExitCourse})},`${e} ${s} ${t} ${n}`))},Ey=({description:e})=>g().createElement(XE,{className:"lesson-header__description",value:e}),Cy=({children:e})=>g().createElement("div",{className:"lesson-header__grouped-row"},e),yy=({ariaLabel:e,imgRole:t,children:n,sectionStyles:s,topWrapClassName:a})=>g().createElement("header",{className:"page__header"},g().createElement("div",{className:"page__header-limit"},g().createElement("div",{className:"page__header-container"},g().createElement("div",{className:"lesson-header__row"},g().createElement("div",{className:"lesson-header__main"},g().createElement("div",{className:"lesson-header"},g().createElement("div",{className:a},n)))))),g().createElement("div",{className:"page__header-bg","aria-label":e,role:t,style:s})),wy=({title:e,id:t})=>{const n=Tf(t,"title");return g().createElement("h1",{className:"lesson-header__title","data-change-path":n,tabIndex:-1},g().createElement(XE,{value:e}))};g().Component;const ky=Zb("lesson-header"),Ny=e=>`url(${hd({width:"76",height:"76",imageKey:e?.image})})`,Sy=({partnerContentAuthors:e})=>{const t=e.map((e=>e.name)).join(", "),n=1===e.length;return g().createElement("div",{className:ky("partner-content",{mobile:!0})},g().createElement("div",{className:ky("partner-content-author",{single:n})},e.map((e=>g().createElement("div",{key:e.name,className:ky("partner-content-author-img",{single:n}),style:{backgroundImage:Ny(e)}})))),g().createElement("span",{"aria-hidden":"true",className:ky("author-name")},t))},Iy=({partnerContentAuthors:e})=>{const t=Gf();return g().createElement("div",{className:ky("partner-content")},e.map((e=>g().createElement("div",{key:e.name,className:ky("partner-content-author")},g().createElement("div",{className:ky("partner-content-author-img"),style:{backgroundImage:Ny(e)}}),g().createElement("div",null,g().createElement("span",{className:"visually-hidden"},t?.a11yAuthorPrefix," ",e.name),g().createElement("span",{"aria-hidden":"true",className:ky("author-name"),tag:"span"},e.name))))))},Ly=Zb("lesson-header"),_y=({authorName:e,avatar:t,description:n,lessonName:s,lessonNumber:a,lessonPreposition:r,partnerContentAuthors:i,showAuthor:o,showLessonCount:l,title:c,totalLessons:d,lessonId:u})=>{const m=!Rn()(i)&&o,p=t&&e&&o&&!m,h=p||m||l,v=l&&(p||m);return g().createElement("div",{className:Ly("content")},h&&g().createElement("div",{className:Ly("info-row")},p?g().createElement(gy,{avatar:t,authorName:e}):g().createElement(vy,null),m&&g().createElement(Iy,{partnerContentAuthors:i}),v&&g().createElement("span",{"aria-hidden":"true",className:Ly("info-row--divider")},"|"),l?g().createElement(fy,{lessonName:s,lessonNumber:a,lessonPreposition:r,totalLessons:d}):g().createElement(by,null)),g().createElement("div",{className:Ly("title-wrapper",{"no-info":!h})},g().createElement(wy,{title:c,id:u}),n&&g().createElement(Ey,{description:n})))},Ty=({authorName:e,avatar:t,description:n,lessonName:s,lessonNumber:a,lessonPreposition:r,partnerContentAuthors:i,showAuthor:o,showLessonCount:l,title:c,totalLessons:d,lessonId:u})=>{const m=!Rn()(i),p=(0,h.useMemo)((()=>t&&e&&o&&!m),[t,e,o,m]);return g().createElement("div",{className:Ly("content")},l?g().createElement(fy,{lessonName:s,lessonNumber:a,lessonPreposition:r,totalLessons:d}):g().createElement(by,null),p&&g().createElement(gy,{avatar:t,authorName:e}),o&&m&&g().createElement(Sy,{partnerContentAuthors:i}),g().createElement(wy,{title:c,id:u}),n&&g().createElement(Ey,{description:n}))},xy=({authorName:e,avatar:t,description:n,lessonName:s,lessonNumber:a,lessonPreposition:r,partnerContentAuthors:i,showAuthor:o,showLessonCount:l,title:c,totalLessons:d,lessonId:u})=>{const m=!Rn()(i),p=(0,h.useMemo)((()=>t&&e&&o&&!m),[t,e,o,m]);return g().createElement("div",{className:Ly("content")},l?g().createElement(fy,{lessonName:s,lessonNumber:a,lessonPreposition:r,totalLessons:d}):g().createElement(by,null),g().createElement(wy,{title:c,id:u}),p?g().createElement(gy,{avatar:t,authorName:e}):g().createElement(vy,{showPartnerContent:m}),o&&m&&g().createElement(Iy,{partnerContentAuthors:i}),n&&g().createElement(Ey,{description:n}))},Ay=e=>{const t=uE();return e.lessonHeaderSize!==Id.SMALL||t?t?g().createElement(Ty,e):g().createElement(xy,e):g().createElement(_y,e)},Ry=e=>e===Dd.FLOATING||e===Dd.FLOATING_FULL;function Py(){const e=(0,f.d4)((({course:{buttonNavigationStyle:e}})=>e));return iE(480)&&e===Dd.FLOATING?Dd.FLOATING_FULL:e}const Oy=({className:e},t)=>g().createElement("svg",{"aria-hidden":"true",className:e,fill:"none",focusable:"false",role:"img",viewBox:"0 0 16 15",height:"15",width:"16",ref:t,xmlns:"http://www.w3.org/2000/svg"},g().createElement("path",{d:"M2.34315 7.34315L8 13L13.6569 7.34315",stroke:"currentColor",strokeLinecap:"round",strokeLinejoin:"round",strokeWidth:"2"}),g().createElement("rect",{x:"7",y:"1",width:"2",height:"12",rx:"0.999999",fill:"currentColor"})),My=(0,h.forwardRef)(Oy),Dy=({className:e},t)=>g().createElement("svg",{"aria-hidden":"true",className:e,fill:"none",focusable:"false",ref:t,viewBox:"0 0 15 16",xmlns:"http://www.w3.org/2000/svg"},g().createElement("path",{d:"M2 8L7.65685 13.6569L13.3137 8",stroke:"currentColor",strokeLinecap:"round",strokeLinejoin:"round",strokeWidth:"2"})),By=(0,h.forwardRef)(Dy),Hy=KC("LessonNav"),Fy=Zb("lesson-nav");function zy({allowTooltip:e,courseFinishLabel:t,onFocus:n,nextLesson:s,restrictionData:a,restrictionType:r},i){const o=s?.id,l=Py(),c=Ry(l),d=c?My:By;return g().createElement(Hy,{allowTooltip:e,direction:"next",finish:!0,isFloating:c,navLessonId:o,onFocus:n,ref:i,restrictionData:a,restrictionType:r},g().createElement("span",{className:Fy("link-text").mix("brand--ui")},t),g().createElement(d,{className:Fy("link-icon")}))}const qy=(0,h.forwardRef)(zy),$y=Zb("lesson-nav");function Vy({allowTooltip:e,lessonNameLabel:t,nextLesson:n,nextLessonNumber:s,onFocus:a,restrictionData:r,restrictionType:i},o){const l=n?.id,c=Py(),d=Ry(c),u=pu(n)&&l,m=Of(n?.title)||"",p=d?My:By,h=d&&u?`${t} ${s}`:`${u?`${t} ${s} - `:""}${m}`;return g().createElement(Hy,{allowTooltip:e,direction:"next",isFloating:d,navLessonId:l,onFocus:a,ref:o,restrictionData:r,restrictionType:i},g().createElement("span",{className:$y("link-text").mix("brand--ui")},h),g().createElement(p,{className:$y("link-icon")}))}const jy=(0,h.forwardRef)(Vy),Uy=({className:e},t)=>g().createElement("svg",{"aria-hidden":"true",className:e,fill:"none",focusable:"false",height:"15",role:"img",ref:t,viewBox:"0 0 16 15",width:"16",xmlns:"http://www.w3.org/2000/svg"},g().createElement("path",{d:"M13.6569 7.65685L8 2L2.34315 7.65686",rule:"stroke",stroke:"currentColor",strokeLinecap:"round",strokeLinejoin:"round",strokeWidth:"2"}),g().createElement("rect",{fill:"currentColor",x:"9",y:"14",width:"2",height:"12",rx:"0.999999",transform:"rotate(180 9 14)"})),Gy=(0,h.forwardRef)(Uy),Wy=({className:e},t)=>g().createElement("svg",{"aria-hidden":"true",className:e,fill:"none",focusable:"false",ref:t,viewBox:"0 0 15 16",xmlns:"http://www.w3.org/2000/svg"},g().createElement("path",{d:"M2 8L7.65685 2.34315L13.3137 8",stroke:"currentColor",strokeLinecap:"round",strokeLinejoin:"round",strokeWidth:"2"})),Ky=(0,h.forwardRef)(Wy),Qy=Zb("lesson-nav"),Zy=({allowTooltip:e,className:t,courseHomeLabel:n,lessonNameLabel:s,onFocus:a,previousLesson:r,previousLessonNumber:i},o)=>{const l=r?.id,c=Py(),d=Ry(c),u=pu(r)&&l,m=Of(r?.title)||n,p=d?Gy:Ky,h=u&&d?`${s} ${i}`:u?`${s} ${i} - ${m}`:m;return g().createElement(Hy,{allowTooltip:e,className:t,direction:"previous",isFloating:d,navLessonId:l,onFocus:a,ref:o},d?g().createElement(g().Fragment,null,g().createElement("span",{className:Qy("link-text").mix("brand--ui")},h),g().createElement(p,{className:Qy("link-icon")})):g().createElement(g().Fragment,null,g().createElement(p,{className:Qy("link-icon")}),g().createElement("span",{className:Qy("link-text").mix("brand--ui")},h)))},Yy=(0,h.forwardRef)(Zy);var Xy=n(88310),Jy=n(95047);function ew({className:e,cx:t,cy:n,diameter:s,onTransitionEnd:a=Function.prototype,r,strokeLinecap:i,strokeWidth:o,transform:l,value:c=0}){const d=(0,h.useRef)(),u=Math.PI*(Number(s)-Number(o)),m=u*(100-c)/100;return(0,Jy.A)("transitionend",a,d.current),g().createElement("circle",{className:e,cx:t,cy:n,fill:"transparent",r,ref:d,strokeDasharray:u,strokeDashoffset:m,strokeLinecap:i,strokeWidth:o,transform:l})}const{COMPACT:tw,COVER:nw,SIDEBAR:sw}=Ro,aw=Zb("progress-circle");function rw({"aria-hidden":e,"aria-label":t,isCurrent:n,isFailed:s,isPassed:a,scope:r,value:i}){const[o,l]=(0,h.useState)(100===i),c=(0,Xy.A)(i),d=aw({compact:r===tw,cover:r===nw,current:n,sidebar:r===sw}),u=aw("track"),m=aw("runner",{done:o,failed:s,passed:a,unstarted:0===i}),p=aw("pass",{done:o,visible:a}),v=aw("fail",{done:o,visible:s});return(0,h.useEffect)((()=>{if(100!==i&&100===c)l(!1);else if(100===i&&!o){const e=setTimeout((()=>l(!0)),300);return clearTimeout.bind(null,e)}}),[o,c,i]),g().createElement("svg",{"aria-hidden":e,"aria-label":t,className:d,fill:"none",focusable:"false",role:"img",viewBox:"0 0 16 16",xmlns:"https://www.w3.org/2000/svg"},g().createElement("circle",{className:u,cx:"8",cy:"8",fill:"transparent",r:"7",strokeWidth:"2",transform:"rotate(-89.9 8 8)"}),g().createElement(ew,{className:m,cx:"8",cy:"8",diameter:"16",r:"7",strokeWidth:"2",transform:"rotate(-89.9 8 8)",value:i}),g().createElement("path",{className:p,d:"M11.3227 6.65905C11.6133 6.37599 11.6347 5.89413 11.3705 5.58277C11.1063 5.27141 10.6566 5.24847 10.366 5.53152L6.93323 8.87512L5.6338 7.60944C5.3432 7.32639 4.89345 7.34933 4.62927 7.66069C4.36509 7.97205 4.38651 8.45391 4.67711 8.73697L6.45488 10.4686C6.72611 10.7328 7.14034 10.7328 7.41157 10.4686L11.3227 6.65905Z"}),g().createElement("path",{className:v,clipRule:"evenodd",d:"M9.46967 10.5303C9.76256 10.8232 10.2374 10.8232 10.5303 10.5303C10.8232 10.2374 10.8232 9.76256 10.5303 9.46967L9.06066 8L10.5303 6.53033C10.8232 6.23744 10.8232 5.76256 10.5303 5.46967C10.2374 5.17678 9.76256 5.17678 9.46967 5.46967L8 6.93934L6.53033 5.46967C6.23744 5.17678 5.76256 5.17678 5.46967 5.46967C5.17678 5.76256 5.17678 6.23744 5.46967 6.53033L6.93934 8L5.46967 9.46967C5.17678 9.76256 5.17678 10.2374 5.46967 10.5303C5.76256 10.8232 6.23744 10.8232 6.53033 10.5303L8 9.06066L9.46967 10.5303Z",fillRule:"evenodd"}))}var iw=n(56575);function ow(){return ow=Object.assign?Object.assign.bind():function(e){for(var t=1;t<arguments.length;t++){var n=arguments[t];for(var s in n)Object.prototype.hasOwnProperty.call(n,s)&&(e[s]=n[s])}return e},ow.apply(this,arguments)}const lw=(0,h.createContext)(null);function cw(e){const{children:t,isCourseNavOpen:n}=e;return iw.createElement(lw.Provider,{value:{isCourseNavOpen:n}},t)}lw.displayName="CourseNavContext";lw.Consumer;function dw(e){return Object.assign((function(t){const n=(0,h.useContext)(lw);return iw.createElement(e,ow({},t,n))}),{displayName:`withCourseNavContext(${e.displayName||e.name})`})}var uw=n(56575);function mw(){return mw=Object.assign?Object.assign.bind():function(e){for(var t=1;t<arguments.length;t++){var n=arguments[t];for(var s in n)Object.prototype.hasOwnProperty.call(n,s)&&(e[s]=n[s])}return e},mw.apply(this,arguments)}function pw(){return iE(960)}oE(960,"isMobile","Mobile");function hw(){return(({course:e,search:t,isMobile:n})=>e.type!==Ao&&((Eu(e)||Cu(e)&&!!n)&&yu(e)||t.active))({course:Vf(),isMobile:pw(),search:$f().search})}function gw(){return(({course:e,isMobile:t})=>Cu(e)&&yu(e)&&!t)({course:Vf(),isMobile:pw()})}var vw=n(56575);class bw extends vw.Component{refProgressWrap=vw.createRef(null);constructor(e){super(e),this.state={isSticky:!1},this.portal=my()}componentDidMount(){this.timeoutScroll=setTimeout((()=>{document.getElementById("page-wrap")?.addEventListener("scroll",this.onScroll)}),10)}componentWillUnmount(){clearTimeout(this.timeoutScroll),document.getElementById("page-wrap")?.removeEventListener("scroll",this.onScroll)}onScroll=()=>{const e=document.getElementsByClassName("page-wrap")[0],t=e.scrollTop,n=e.scrollTop,s=this.refProgressWrap.current;if(!s)return;const a=t>s.getBoundingClientRect().top+n&&t>0;this.state.isSticky!==a&&this.setState({isSticky:a})};isLessonPreview(){return!!document.querySelector(".lesson--preview")}timelineProgressValue(){const{items:e,lessonProgress:t}=this.props,n=pr()(-1,"activeIndex",t),s=Hn()(e);return-1===n?0:Ea()(n)===s?100:Bl()("%","",L()([n,"linePosition"],e))}processProgressValue(){const{items:e,lessonProgress:t}=this.props,n=pr()(0,"activeIndex",t),s=Hn()(e);return n>s?100:Math.round(n/s*100)}progressValue(){const{lessonProgress:e,type:t}=this.props;switch(t){case"process":return this.processProgressValue();case"sorting":return pr()(0,"percentViewed",e);case"timeline":return this.timelineProgressValue();default:return pr()(0,"percentComplete",e)}}render(){const{type:e,items:t,sidebarAvailable:n}=this.props,{isSticky:s}=this.state,a=qh()("progress-wrap",{}),r=this.props.isCourseNavOpen,i=this.props.isCourseNavOpen&&this.props.isMobile,o=qh()("lesson-progress-wrapper",{"lesson-progress-wrapper--visible":s&&!i,"lesson--open":r&&n&&!this.isLessonPreview(),"lesson--open-mobile":n&&i&&!this.isLessonPreview()}),l=qh()("progress",{"progress--timeline":"timeline"===e,"progress--video":"video"===e}),c=this.progressValue(),d="timeline"===e&&t&&t.map((e=>{const t=qh()("progress__marker",{"progress__marker--active brand--background":parseInt(c)>=parseInt(e.linePosition.slice(0,-1))});return vw.createElement("div",{className:t,style:{left:e.linePosition},key:e.id})})),u=vw.createElement("div",{className:a},vw.createElement("div",{className:l},vw.createElement("div",{className:"progress__container"},vw.createElement("div",{className:"progress__indicator brand--background",style:{transform:`translate3d(${c}%,0px,0px)`}}),d)));return vw.createElement("div",{ref:this.refProgressWrap},u,(0,uy.createPortal)(vw.createElement("div",{className:o,"aria-hidden":"true"},u),this.portal))}}const fw=ye()((function(e){function t(t){const n=hw();return uw.createElement(e,mw({},t,{sidebarAvailable:n}))}return t.displayName=`withNavSidebarAvailable(${e.displayName||e.name})`,t}),dw,oE(480,"isMobile")),Ew=fw(bw),Cw=cf,yw=cf,ww=cf,kw=cf,Nw=cf,Sw=cf;var Iw=n(56575);function Lw({children:e,className:t,height:n,width:s,viewBox:a}){return Iw.createElement("svg",{"aria-hidden":"true",className:t,fill:"none",focusable:"false",height:n,viewBox:a,width:s,xmlns:"http://www.w3.org/2000/svg"},e)}var _w=n(56575);function Tw(){return Tw=Object.assign?Object.assign.bind():function(e){for(var t=1;t<arguments.length;t++){var n=arguments[t];for(var s in n)Object.prototype.hasOwnProperty.call(n,s)&&(e[s]=n[s])}return e},Tw.apply(this,arguments)}function xw(e){return _w.createElement(Lw,Tw({viewBox:"0 0 24 24"},e),_w.createElement("path",{d:"M1 10.9609L10 19.9609",stroke:"currentColor",strokeWidth:"1.5"}),_w.createElement("path",{d:"M1 11.9609L10 2.96094",stroke:"currentColor",strokeWidth:"1.5"}),_w.createElement("path",{d:"M2 11.5H23",stroke:"currentColor",strokeWidth:"1.5"}))}const Aw=({className:e})=>g().createElement("svg",{"aria-hidden":"true",className:e,fill:"none",focusable:"false",role:"img",viewBox:"0 0 16 8",xmlns:"http://www.w3.org/2000/svg",width:"16",height:"8"},g().createElement("path",{fill:"currentColor",fillRule:"evenodd",d:"M1 5h11.6l-1.3 1.3c-.4.4-.4 1 0 1.4.2.2.4.3.7.3.3 0 .5-.1.7-.3l3-3c.4-.4.4-1 0-1.4l-3-3c-.4-.4-1-.4-1.4 0-.4.4-.4 1 0 1.4L12.6 3H1c-.6 0-1 .4-1 1s.4 1 1 1"}));var Rw=n(56575);function Pw(){return Pw=Object.assign?Object.assign.bind():function(e){for(var t=1;t<arguments.length;t++){var n=arguments[t];for(var s in n)Object.prototype.hasOwnProperty.call(n,s)&&(e[s]=n[s])}return e},Pw.apply(this,arguments)}function Ow(e){return Rw.createElement(Lw,Pw({height:"12",width:"18",viewBox:"0 0 18 12"},e),Rw.createElement("path",{clipRule:"evenodd",d:"M0.666992 1.00002C0.666992 0.539783 1.04009 0.166687 1.50033 0.166687H14.0003C14.4606 0.166687 14.8337 0.539783 14.8337 1.00002C14.8337 1.46026 14.4606 1.83335 14.0003 1.83335H1.50033C1.04009 1.83335 0.666992 1.46026 0.666992 1.00002ZM0.666992 6.00002C0.666992 5.53978 1.04009 5.16669 1.50033 5.16669H16.5003C16.9606 5.16669 17.3337 5.53978 17.3337 6.00002C17.3337 6.46026 16.9606 6.83335 16.5003 6.83335H1.50033C1.04009 6.83335 0.666992 6.46026 0.666992 6.00002ZM0.666992 11C0.666992 10.5398 1.04009 10.1667 1.50033 10.1667H10.667C11.1272 10.1667 11.5003 10.5398 11.5003 11C11.5003 11.4603 11.1272 11.8334 10.667 11.8334H1.50033C1.04009 11.8334 0.666992 11.4603 0.666992 11Z",fill:"currentColor",fillRule:"evenodd"}))}var Mw=n(56575);function Dw(){return Dw=Object.assign?Object.assign.bind():function(e){for(var t=1;t<arguments.length;t++){var n=arguments[t];for(var s in n)Object.prototype.hasOwnProperty.call(n,s)&&(e[s]=n[s])}return e},Dw.apply(this,arguments)}function Bw(e){return Mw.createElement(Lw,Dw({height:"6",width:"10",viewBox:"0 0 10 6"},e),Mw.createElement("path",{d:"M9 1L5 5L1 1",stroke:"currentColor",strokeLinecap:"round",strokeLinejoin:"round",strokeWidth:"2"}))}var Hw=n(56575);function Fw(){return Fw=Object.assign?Object.assign.bind():function(e){for(var t=1;t<arguments.length;t++){var n=arguments[t];for(var s in n)Object.prototype.hasOwnProperty.call(n,s)&&(e[s]=n[s])}return e},Fw.apply(this,arguments)}function zw(e){return Hw.createElement(Lw,Fw({height:"6",width:"10",viewBox:"0 0 10 6"},e),Hw.createElement("path",{d:"M1 5L5 1L9 5",stroke:"currentColor",strokeLinecap:"round",strokeLinejoin:"round",strokeWidth:"2"}))}var qw=n(56575);function $w(){return $w=Object.assign?Object.assign.bind():function(e){for(var t=1;t<arguments.length;t++){var n=arguments[t];for(var s in n)Object.prototype.hasOwnProperty.call(n,s)&&(e[s]=n[s])}return e},$w.apply(this,arguments)}function Vw(e){return qw.createElement(Lw,$w({height:"21",width:"20",viewBox:"0 0 20 21"},e),qw.createElement("path",{d:"M9.94535 6.125C9.1938 6.125 8.52385 6.6729 8.30039 7.48015C8.17194 7.9442 7.70954 8.21104 7.26759 8.07617C6.82564 7.94129 6.5715 7.45577 6.69996 6.99172C7.11282 5.50025 8.3916 4.375 9.94535 4.375C11.8499 4.375 13.3335 6.05606 13.3335 8.05C13.3335 9.7417 12.2656 11.2082 10.7787 11.6139V12.25C10.7787 12.7332 10.4056 13.125 9.94535 13.125C9.48511 13.125 9.11201 12.7332 9.11201 12.25V10.85C9.11201 10.3668 9.48511 9.975 9.94535 9.975C10.8628 9.975 11.6668 9.14886 11.6668 8.05C11.6668 6.95114 10.8628 6.125 9.94535 6.125Z",fill:"currentColor"}),qw.createElement("path",{d:"M10.0002 14C9.53992 14 9.16683 14.3918 9.16683 14.875C9.16683 15.3582 9.53992 15.75 10.0002 15.75H10.0085C10.4687 15.75 10.8418 15.3582 10.8418 14.875C10.8418 14.3918 10.4687 14 10.0085 14H10.0002Z",fill:"currentColor"}),qw.createElement("path",{clipRule:"evenodd",d:"M0.833496 3.55556C0.833496 2.01519 2.09493 0.875 3.51868 0.875H16.4816C17.9054 0.875 19.1668 2.01519 19.1668 3.55556V17.4444C19.1668 18.9848 17.9054 20.125 16.4816 20.125H3.51868C2.09493 20.125 0.833496 18.9848 0.833496 17.4444V3.55556ZM3.51868 2.625C2.89693 2.625 2.50016 3.10156 2.50016 3.55556V17.4444C2.50016 17.8984 2.89693 18.375 3.51868 18.375H16.4816C17.1034 18.375 17.5002 17.8984 17.5002 17.4444V3.55556C17.5002 3.10156 17.1034 2.625 16.4816 2.625H3.51868Z",fill:"currentColor",fillRule:"evenodd"}))}var jw=n(56575);function Uw(){return Uw=Object.assign?Object.assign.bind():function(e){for(var t=1;t<arguments.length;t++){var n=arguments[t];for(var s in n)Object.prototype.hasOwnProperty.call(n,s)&&(e[s]=n[s])}return e},Uw.apply(this,arguments)}function Gw(e){return jw.createElement(Ov,Uw({},Es()(["Default"],e),{fill:"none",viewBox:"1 1 18 18"}),jw.createElement("path",{fillRule:"evenodd",clipRule:"evenodd",d:"M9.99998 0.833336C4.93737 0.833336 0.833313 4.93739 0.833313 10C0.833313 15.0626 4.93737 19.1667 9.99998 19.1667C15.0626 19.1667 19.1666 15.0626 19.1666 10C19.1666 4.93739 15.0626 0.833336 9.99998 0.833336ZM13.0892 6.91075C13.4147 7.23618 13.4147 7.76382 13.0892 8.08926L11.1785 10L13.0892 11.9107C13.4147 12.2362 13.4147 12.7638 13.0892 13.0893C12.7638 13.4147 12.2362 13.4147 11.9107 13.0893L9.99998 11.1785L8.08923 13.0893C7.7638 13.4147 7.23616 13.4147 6.91072 13.0893C6.58529 12.7638 6.58529 12.2362 6.91072 11.9107L8.82147 10L6.91072 8.08926C6.58529 7.76382 6.58529 7.23618 6.91072 6.91075C7.23616 6.58531 7.7638 6.58531 8.08923 6.91075L9.99998 8.82149L11.9107 6.91075C12.2362 6.58531 12.7638 6.58531 13.0892 6.91075Z",fill:"black"}))}var Ww=n(56575);function Kw(){return Kw=Object.assign?Object.assign.bind():function(e){for(var t=1;t<arguments.length;t++){var n=arguments[t];for(var s in n)Object.prototype.hasOwnProperty.call(n,s)&&(e[s]=n[s])}return e},Kw.apply(this,arguments)}function Qw(e){return Ww.createElement(Ov,Kw({},Es()(["Default"],e),{fill:"none",viewBox:"0 0 18 18"}),Ww.createElement("circle",{cx:"9",cy:"9",r:"9",fill:"#74BF44"}),Ww.createElement("path",{d:"M6.43994 9.12061L8.43994 11.1206L11.9399 7.62061",stroke:"white",strokeWidth:"1.5",strokeLinecap:"round",strokeLinejoin:"round"}))}var Zw=n(56575);function Yw(){return Yw=Object.assign?Object.assign.bind():function(e){for(var t=1;t<arguments.length;t++){var n=arguments[t];for(var s in n)Object.prototype.hasOwnProperty.call(n,s)&&(e[s]=n[s])}return e},Yw.apply(this,arguments)}function Xw(e){return Zw.createElement(Lw,Yw({height:"12",width:"12",viewBox:"0 0 12 12"},e),Zw.createElement("path",{clipRule:"evenodd",d:"M5.325 9.01843C3.225 9.01843 1.5 7.37868 1.5 5.29172C1.5 3.20476 3.225 1.49048 5.325 1.49048C7.425 1.49048 9.15 3.20476 9.15 5.29172C9.15 7.37868 7.425 9.01843 5.325 9.01843ZM9.525 8.42236C10.2 7.52795 10.575 6.48447 10.575 5.29193C10.575 2.38509 8.25 0 5.325 0C2.4 0 0 2.38509 0 5.29193C0 8.19876 2.4 10.5839 5.325 10.5839C6.525 10.5839 7.65 10.2112 8.475 9.54037L10.725 11.7764C10.875 11.9255 11.1 12 11.25 12C11.4 12 11.625 11.9255 11.775 11.7764C12.075 11.4783 12.075 11.0311 11.775 10.7329L9.525 8.42236Z",fill:"currentColor",fillRule:"evenodd"}))}var Jw=n(56575);function ek(){return ek=Object.assign?Object.assign.bind():function(e){for(var t=1;t<arguments.length;t++){var n=arguments[t];for(var s in n)Object.prototype.hasOwnProperty.call(n,s)&&(e[s]=n[s])}return e},ek.apply(this,arguments)}function tk(e){return Jw.createElement(Lw,ek({height:"5",width:"10",viewBox:"0 0 10 5"},e),Jw.createElement("path",{d:"M5.56569 4.75592L8.76601 1.42259C9.27003 0.897618 8.91306 0 8.20027 0L1.79963 0C1.08683 0 0.729863 0.897618 1.23389 1.42259L4.43421 4.75592C4.74666 5.08136 5.25324 5.08136 5.56569 4.75592Z",fill:"currentColor"}))}var nk=n(56575);function sk(){return sk=Object.assign?Object.assign.bind():function(e){for(var t=1;t<arguments.length;t++){var n=arguments[t];for(var s in n)Object.prototype.hasOwnProperty.call(n,s)&&(e[s]=n[s])}return e},sk.apply(this,arguments)}function ak(e){return nk.createElement(Lw,sk({height:"18",width:"18",viewBox:"0 0 18 18"},e),nk.createElement("path",{d:"M3.1665 6.08335C3.1665 4.01229 4.84544 2.33335 6.9165 2.33335C8.98757 2.33335 10.6665 4.01229 10.6665 6.08335C10.6665 6.37941 10.6324 6.66643 10.5681 6.9411C10.4634 7.38925 10.7417 7.83748 11.1899 7.94225C11.6381 8.04702 12.0863 7.76865 12.1911 7.3205C12.2841 6.92235 12.3332 6.50805 12.3332 6.08335C12.3332 3.09181 9.90805 0.666687 6.9165 0.666687C3.92496 0.666687 1.49984 3.09181 1.49984 6.08335C1.49984 6.46923 1.54032 6.84657 1.61756 7.21105C1.679 7.50095 1.76362 7.78236 1.86938 8.05316C1.97511 8.32389 2.10191 8.5839 2.24772 8.83119C2.48148 9.22764 2.99237 9.35953 3.38882 9.12577C3.78527 8.89201 3.91716 8.38112 3.6834 7.98467C3.58248 7.81352 3.49485 7.63379 3.42186 7.44688C3.34886 7.25994 3.29045 7.0657 3.24802 6.86551C3.1947 6.61395 3.1665 6.3524 3.1665 6.08335Z",fill:"currentColor"}),nk.createElement("path",{d:"M9.18922 9.34412L14.8186 10.2697C16.2762 10.5117 17.3332 11.6819 17.3332 13.0521V16.6037C17.3332 17.0029 16.9837 17.3264 16.553 17.3264C16.122 17.3264 15.7728 17.0029 15.7728 16.6037V13.0521C15.7728 12.3826 15.2561 11.8108 14.5446 11.6926L8.30452 10.6667H8.30233C7.90851 10.6331 7.57585 10.2773 7.57585 9.8899V6.0524C7.57585 5.88733 7.48441 5.73325 7.33119 5.64046C7.17921 5.54853 6.99291 5.53668 6.82002 5.60606C6.63747 5.68035 6.51483 5.87085 6.51483 6.08044V15.3607C6.51483 15.6856 6.30169 15.9391 5.91441 16.0741C5.40325 16.2528 4.90988 16.0261 4.70516 15.7226L3.01346 13.2999C2.93513 13.1565 2.84963 13.09 2.68954 13.0406C2.59935 13.0249 2.47889 13.0408 2.37154 13.0906C2.2798 13.1394 2.22768 13.4826 2.38902 13.9902C2.41984 14.0542 3.0442 15.4844 3.27756 16.0189C3.32536 16.1284 3.35676 16.2003 3.36328 16.2152C3.47656 16.4494 3.49404 16.6994 3.40853 16.8957C3.33551 17.0631 3.1904 17.1911 2.98912 17.2663C2.893 17.3018 2.77099 17.3334 2.63742 17.3334C2.36124 17.3334 2.03826 17.1986 1.80702 16.6867L1.75272 16.5849C1.3289 15.6773 1.03464 14.952 0.90735 14.6382L0.905151 14.6328L0.896561 14.6115C0.87092 14.548 0.854463 14.5072 0.847419 14.4926C0.45609 13.3756 0.711983 12.3355 1.49527 11.8308C1.97428 11.5452 2.55316 11.4538 3.08867 11.5781C3.63572 11.7047 4.10288 12.0476 4.40371 12.5436L4.82936 13.2293V5.99429C4.82936 5.3563 5.1692 4.74981 5.7381 4.37228C6.30855 3.99359 7.0238 3.89848 7.69942 4.11153C8.55823 4.3824 9.13554 5.15654 9.13617 6.03881L9.18922 9.34412Z",fill:"currentColor"}))}var rk=n(56575);function ik(){return ik=Object.assign?Object.assign.bind():function(e){for(var t=1;t<arguments.length;t++){var n=arguments[t];for(var s in n)Object.prototype.hasOwnProperty.call(n,s)&&(e[s]=n[s])}return e},ik.apply(this,arguments)}function ok(e){return rk.createElement(Lw,ik({height:"14",width:"20",viewBox:"0 0 20 14"},e),rk.createElement("path",{clipRule:"evenodd",d:"M19.548 2.09234C19.8255 2.23518 20 2.52116 20 2.83331V11.1666C20 11.4788 19.8255 11.7648 19.548 11.9076C19.2704 12.0505 18.9363 12.0262 18.6823 11.8448L12.849 7.67809C12.63 7.52166 12.5 7.2691 12.5 6.99998C12.5 6.73085 12.63 6.47829 12.849 6.32187L18.6823 2.1552C18.9363 1.97376 19.2704 1.9495 19.548 2.09234ZM14.7671 6.99998L18.3333 9.54732V4.45264L14.7671 6.99998Z",fill:"currentColor",fillRule:"evenodd"}),rk.createElement("path",{clipRule:"evenodd",d:"M2.5 1.99998C2.03976 1.99998 1.66667 2.37308 1.66667 2.83331V11.1666C1.66667 11.6269 2.03976 12 2.5 12H11.6667C12.1269 12 12.5 11.6269 12.5 11.1666V2.83331C12.5 2.37308 12.1269 1.99998 11.6667 1.99998H2.5ZM0 2.83331C0 1.4526 1.11929 0.333313 2.5 0.333313H11.6667C13.0474 0.333313 14.1667 1.4526 14.1667 2.83331V11.1666C14.1667 12.5474 13.0474 13.6666 11.6667 13.6666H2.5C1.11929 13.6666 0 12.5474 0 11.1666V2.83331Z",fill:"currentColor",fillRule:"evenodd"}))}var lk=n(56575);function ck(){return ck=Object.assign?Object.assign.bind():function(e){for(var t=1;t<arguments.length;t++){var n=arguments[t];for(var s in n)Object.prototype.hasOwnProperty.call(n,s)&&(e[s]=n[s])}return e},ck.apply(this,arguments)}function dk(e){return lk.createElement(Lw,ck({height:"10",width:"10",viewBox:"0 0 10 10"},e),lk.createElement("path",{clipRule:"evenodd",d:"M9.78572 9.78572C9.5 10.0714 9.07143 10.0714 8.78571 9.78572L5 6.00001L1.21429 9.78572C0.928571 10.0714 0.500001 10.0714 0.214285 9.78572C-0.0714284 9.49999 -0.0714284 9.07144 0.214285 8.78571L4 5L0.214285 1.21429C-0.0714284 0.928564 -0.0714284 0.500007 0.214285 0.214279C0.357143 0.0714143 0.500001 0 0.714286 0C0.928571 0 1.07143 0.0714143 1.21429 0.214279L5 3.99999L8.78571 0.214279C8.92857 0.0714143 9.14286 0 9.28572 0C9.42857 0 9.64286 0.0714143 9.78572 0.214279C10.0714 0.500007 10.0714 0.928564 9.78572 1.21429L6 5L9.78572 8.78571C10.0714 9.07144 10.0714 9.49999 9.78572 9.78572Z",fill:"currentColor",fillRule:"evenodd"}))}const uk=Zb("cover"),mk=qL("CoverDetailsSection",(({children:e,type:t})=>g().createElement("section",{className:uk("details-content-section",{type:t})},e)));var pk=n(25189),hk=n.n(pk),gk=n(33804),vk=n.n(gk);class bk{static get isChrome(){return!(!window||!window.navigator)&&(/Chrome/.test(window.navigator.userAgent)&&/Google Inc/.test(window.navigator.vendor))}static get isSafari(){return!(!window||!window.navigator)&&(/Safari/.test(window.navigator.userAgent)&&/Apple Computer/.test(window.navigator.vendor)&&!/CriOS/.test(window.navigator.userAgent))}static get isIphoneSafari(){if(!window||!window.navigator)return!1;const e=/iPhone|iPod/.test(window.navigator.userAgent)&&!window.MSStream,t=/Safari/.test(window.navigator.userAgent)&&/Apple Computer/.test(window.navigator.vendor),n=/CriOS/.test(window.navigator.userAgent);return e&&t&&!n}static get isSafari9(){if(!window||!window.navigator)return!1;const e=/Safari/.test(window.navigator.userAgent)&&/Apple Computer/.test(window.navigator.vendor),t=/version\/9./i.test(window.navigator.userAgent);return e&&t}static get isIe11(){return!(!window||!Object.hasOwnProperty.call(window,"ActiveXObject")||window.ActiveXObject)}static get isEdge(){return!(!window||!window.navigator)&&/Edge/.test(window.navigator.userAgent)}static get isMobile(){return!(!window||!window.navigator)&&/Android|webOS|iPhone|iPad|iPod|BlackBerry|IEMobile|Opera Mini/i.test(navigator.userAgent)}static get isLocalFilesystem(){return!(!window||!window.navigator)&&/file:/.test(window.location.protocol)}static get isFirefox(){return window?.navigator?.userAgent.includes("Firefox")??!1}}const fk=S()(fn()),Ek=e=>t=>`${e}/${t.id}`,Ck=e=>(t,n)=>Gi()(t,Ek(n),kk(e,n)),yk=e=>t=>n=>s=>bi(s,((e,t)=>Vo()({data:(0,ps.action)(t),method:"POST",url:vi(fk(`/${t}`),T()("url"),e),...Xn()(["headers","withCredentials"],e)}))(t,n),e,Ki()((e=>es()(ci()({},["response","data"]),ds()(T()("type"),(0,ps.error)(e))))(n),ms()(co()("data"),T()("data"))),vk()(ce()(T()("error"),lt().Rejected,lt().of)),((e,t)=>n=>e.postRequest?e.postRequest(t,n):n)(t,{type:n,payload:s})),wk=lt().fromPromise((({url:e,method:t,data:n,headers:s})=>{if(bk.isFirefox){const t=new Blob([JSON.stringify(n)],{type:"application/json"}),s=window.navigator.sendBeacon(e,t);return Promise.resolve({type:n.type,payload:{...n.payload,queued:s}})}return fetch(e,{method:t,credentials:"include",headers:{"Content-Type":"application/json",...s},body:JSON.stringify(n),keepalive:!0}).then((e=>e.json())).then(Gn()("data"))})),kk=Jc()(3,yk(Rl)),Nk=Jc()(3,yk(wk)),Sk=e=>(t,n)=>hk()(t,Ek(n),kk(e,n)),Ik=e=>({debounce:Ck(e),send:kk(e),fetchWithKeepAlive:Nk(e),throttle:Sk(e)}),Lk=Ik({headers:()=>({"x-rise-authoring-client":"23a1ad79f0956f38cfb3e186f8063653ee64dd01"}),postRequest:(e,t)=>t,url:`${A("RISE_RUNTIME_URI")}/ducks`,withCredentials:!0}),_k=Yu()({context:{app:{name:"rise-frontend"}},payload:{articulate_user:!!j()&&k()(j()).staff,userRole:j()?k()(j()).roles:[],subId:j()?k()(j()).tenantId:"",subPlan:G().plan_id||"",subStatus:G().status||""}}),Tk=fn()("rise/track/")("TRACK"),xk=es()(ds()(co()("userId"),hn()("userId",U())),ms()(re()(R),_k),Lk.send(Tk)),Ak=fn()("partner-content-book-info__"),Rk={track:xk},Pk=(0,f.Ng)(null,Rk)((e=>{const{authors:t,backgroundColor:n,bookImage:s,bookTitle:a,buyLink:r,block:i,publishedAt:o,track:l,trackingInfo:c}=e,d=t.filter((e=>!bs()(e.name))),u=Te()((e=>e.name),d),m=u.length>1?op()(" & ",u):u[0],p="s"===m.slice(-1)?"":"s",v=su(n),b=qh()({[Ak("book-image-block")]:i&&!v},{[Ak("book-image-block")&&Ak("dark-theme-book-image")]:i&&v},{[Ak("book-image-course")]:!i}),f=Ak(i?"flex-block":"flex-course"),E=Ak(i?"image-container-block":"image-container-course"),C=qh()(Ak("small-text"),{[Ak("dark-theme")]:v}),y=qh()(Ak("black-text"),{[Ak("dark-theme")]:v}),w=qh()(Ak("button"),{[Ak("dark-theme-button")]:v}),k=hd({height:"210",width:"140",imageKey:s}),N=(0,h.useCallback)((()=>{R&&o&&l({event:"Click Tracked",payload:St()(c,{type:"Buy Link"})})}),[o,l,c]);return g().createElement("section",{className:f},g().createElement("h2",{className:"visually-hidden"},"Book Info"),g().createElement("div",{"aria-hidden":"true",className:E},s?g().createElement("img",{src:k,alt:"",className:b}):g().createElement("div",{className:b})),g().createElement("div",{className:Ak("text-container")},g().createElement("p",{className:C},"From ",m,"'",p),g().createElement("p",{className:y},a),g().createElement("a",{className:w,href:r,onClick:N,target:"_blank",rel:"noopener noreferrer"},"Buy the book")))})),Ok=fn()("partner-content-partner-info__"),Mk={track:xk},Dk=(0,f.Ng)(null,Mk)((({backgroundColor:e,block:t,link:n,publishedAt:s,track:a,trackingInfo:r})=>{const i=t?(()=>{const e=ld||rd,t="NBIC_logo_light_bulb.png";return e?`${e}/f:png,a:retain,s:cover,w:276,h:160/assets/rise/assets/partner-content/${t}`:D(`partnerContent/${t}`)})():(()=>{const e="NBIC_logo_blue.svg";return sd?`${sd}/assets/rise/assets/partner-content/${e}`:D(`partnerContent/${e}`)})(),o=Ok(t?"nbic-logo-light-bulb":"nbic-logo"),l=Ok(t?"block-logo-container":"logo-container"),c=su(e),d=qh()(Ok("small-text"),{[Ok("dark-theme")]:c}),u=qh()(Ok("black-text"),{[Ok("dark-theme")]:c}),m=qh()(Ok("button"),{[Ok("dark-theme-button")]:c}),p=(0,h.useCallback)((()=>{R&&s&&a({event:"Click Tracked",payload:St()(r,{type:"Partner Link"})})}),[s,a,r]);return g().createElement("section",{className:Ok("flex")},g().createElement("h2",{className:"visually-hidden"},"Partner Info"),g().createElement("div",{"aria-hidden":"true",className:l},g().createElement("img",{src:i,alt:"",className:o})),g().createElement("div",{className:Ok("text-container")},g().createElement("p",{className:d},"In partnership with"),g().createElement("p",{className:u},"Next Big Idea Club"),g().createElement("a",{className:m,href:n,onClick:p,rel:"noopener noreferrer",target:"_blank"},"Learn more")))})),Bk=fn()("partner-content-author-card__"),Hk=e=>{const{courseId:t,partnerContent:n,publishedAt:s,tenantId:a}=e,{data:r,type:i}=n,{authors:o,bookImage:l,bookTitle:c,buyLink:d,internalId:u,nbicLink:m}=r,p=o.filter((e=>e.name)),h={courseId:t,partnerContentId:n.id,partnerContentInternalId:u,tenantId:a,contentSubtype:i},v=qh()(Bk("flex"),Bk("author-container")),b=e=>hd({width:"122",height:"122",imageKey:e});return g().createElement("ol",{className:"partner-content-author-card",role:"list"},g().createElement("li",{role:"listitem"},g().createElement("section",null,g().createElement("h2",{className:"visually-hidden"},"Authors"),p.map((e=>{return g().createElement("li",{key:e.name,className:v},(t=e.image,n=e.name,g().createElement("div",{"aria-hidden":"true",className:Bk("image-container")},t?g().createElement("img",{src:b(t),alt:n,className:Bk("author-image")}):g().createElement("div",{className:Bk("author-image")}))),g().createElement("p",{className:Bk("author-name-text")},e.name));var t,n})))),g().createElement("li",{role:"listitem"},g().createElement(Pk,{authors:o,bookImage:l,bookTitle:c,buyLink:d,publishedAt:s,trackingInfo:h})),g().createElement("li",{role:"listitem"},g().createElement(Dk,{link:m,publishedAt:s,trackingInfo:h})))};var Fk=n(56575);const zk=Zb("cover");function qk(e){const{courseId:t,coursePartnerContent:n,hasLogo:s,hasPartnerContent:a,publishedAt:r,tenantId:i}=e;if(!a)return null;const o=zk("details-content-aside",{logo:s});return Fk.createElement("div",{className:o},Fk.createElement(mk,{type:"partner-content"},Fk.createElement(Hk,{courseId:t,partnerContent:n,publishedAt:r,tenantId:i})))}function $k(){return $k=Object.assign?Object.assign.bind():function(e){for(var t=1;t<arguments.length;t++){var n=arguments[t];for(var s in n)Object.prototype.hasOwnProperty.call(n,s)&&(e[s]=n[s])}return e},$k.apply(this,arguments)}const Vk=Zb("cover"),jk=qL("CoverDetailsContentHeading",(({className:e="",type:t,...n})=>{const s=Es()(["Default"],n);return g().createElement("header",$k({},s,{className:Vk("details-content-heading",{type:t}).mix(e)}))})),Uk=Zb("cover");function Gk({children:e,title:t,type:n}){const s=Vf(),{description:a,media:r,partnerContentId:i}=s,o=Boolean(i),l=ci()(void 0,["image","key"],r),c=!Rn()(l),d="outline"===n?a?c||o?o&&!c?"outline-has-partner-content":o&&c?"outline-has-pc-and-logo":"outline":"outline-no-logo":"outline-no-description":n;return g().createElement("section",{className:Uk("details-content-section",{type:d})},g().createElement(jk,{type:n},g().createElement("h2",null,t)),e)}const Wk=Zb("cover"),Kk=()=>g().createElement("svg",{"aria-hidden":"true",className:Wk("header-star"),width:"18",height:"18",viewBox:"0 0 18 18",fill:"none",rule:"stroke",xmlns:"http://www.w3.org/2000/svg"},g().createElement("path",{d:"M9 0V18",strokeWidth:"0.75",strokeMiterlimit:"10"}),g().createElement("path",{d:"M18 9H0",strokeWidth:"0.75",strokeMiterlimit:"10"}),g().createElement("path",{d:"M15.3 15.3002L2.69995 2.7002",strokeWidth:"0.75",strokeMiterlimit:"10"}),g().createElement("path",{d:"M2.69995 15.3002L15.3 2.7002",strokeWidth:"0.75",strokeMiterlimit:"10"})),Qk=iE.bind(null,480),Zk=iE.bind(null,768),Yk=(iE.bind(null,992),{SPLIT_LEFT_IMAGE:"CENTERED_OVERLAY",SPLIT_RIGHT_IMAGE:"CENTERED_OVERLAY",TWO_THIRDS_LEFT_IMAGE:"CENTERED_OVERLAY",TWO_THIRDS_RIGHT_IMAGE:"CENTERED_OVERLAY"});function Xk(){const{coverPageType:e}=Vf();return Zk()?Yk[e]??e:e}const Jk=Zb("cover"),eN=()=>null,tN=()=>g().createElement(g().Fragment,null,g().createElement(OC,null,g().createElement(HC,null,g().createElement(QC,null),g().createElement(Kk,null),g().createElement(SC,null),g().createElement(XC,null),g().createElement(EC,null)))),nN=()=>g().createElement(g().Fragment,null,g().createElement(LC,null,g().createElement(HC,null,g().createElement(QC,null),g().createElement(Kk,null),g().createElement(SC,null),g().createElement(XC,null),g().createElement(EC,null)))),sN=()=>g().createElement(g().Fragment,null,g().createElement(DC,null),g().createElement(LC,null,g().createElement(HC,null,g().createElement(QC,null),g().createElement(Kk,null),g().createElement(SC,null),g().createElement(XC,null),g().createElement(EC,null)))),aN=()=>g().createElement(g().Fragment,null,g().createElement(LC,null,g().createElement(HC,null,g().createElement(QC,null),g().createElement(Kk,null),g().createElement(SC,null),g().createElement(XC,null),g().createElement(EC,null))),g().createElement(DC,null)),rN=()=>g().createElement(g().Fragment,null,g().createElement(LC,null,g().createElement(HC,null,g().createElement(QC,null),g().createElement(Kk,null),g().createElement(SC,null),g().createElement(XC,null),g().createElement(EC,null))),g().createElement("div",{className:"cover__header-graphic-wrap"},g().createElement(DC,null)));function iN(){switch(Xk()){default:case"CENTERED_IMAGE":return g().createElement(rN,null);case"CENTERED":case"CENTERED_ACCENT_TINT":return g().createElement(nN,null);case"SPLIT_LEFT_IMAGE":case"TWO_THIRDS_LEFT_IMAGE":return g().createElement(aN,null);case"SPLIT_RIGHT_IMAGE":case"TWO_THIRDS_RIGHT_IMAGE":return g().createElement(sN,null);case"CENTERED_OVERLAY":return g().createElement(tN,null)}}function oN(){const e=!1;return g().createElement("header",{className:Jk("header",{meta:e})},g().createElement(iN,{hasMetaData:e}),g().createElement(g().Suspense,null,g().createElement(eN,null)))}const lN=Zb("cover");function cN({children:e}){const t=Xk(),n=(0,h.useMemo)((()=>ly()(t)),[t]),s=lN(null,{layout:n});return g().createElement("div",{id:"cover",className:s},e)}const dN=Zb("lesson-header"),uN=({authorName:e,avatar:t,lessonName:n,lessonNumber:s,lessonPreposition:a,partnerContentAuthors:r,showAuthor:i,showLessonCount:o,title:l,totalLessons:c,lessonId:d})=>{const u=!Rn()(r)&&i,m=t&&e&&i&&!u,p=m||u||o,h=o&&(m||u);return g().createElement("div",{className:dN("content")},p&&g().createElement("div",{className:dN("info-row")},m?g().createElement(gy,{avatar:t,authorName:e}):g().createElement(vy,null),u&&g().createElement(Iy,{partnerContentAuthors:r}),h&&g().createElement("span",{"aria-hidden":"true",className:dN("info-row--divider")},"|"),o?g().createElement(fy,{lessonName:n,lessonNumber:s,lessonPreposition:a,totalLessons:c}):g().createElement(by,null)),g().createElement("div",null,g().createElement(wy,{title:l,id:d})))},mN=({authorName:e,avatar:t,lessonName:n,lessonNumber:s,lessonPreposition:a,partnerContentAuthors:r,showAuthor:i,showLessonCount:o,title:l,totalLessons:c,lessonId:d})=>{const u=!Rn()(r),m=(0,h.useMemo)((()=>t&&e&&i&&!u),[t,e,i,u]);return g().createElement(g().Fragment,null,o?g().createElement(fy,{lessonName:n,lessonNumber:s,lessonPreposition:a,totalLessons:c}):g().createElement(by,null),m&&g().createElement(gy,{avatar:t,authorName:e}),i&&u&&g().createElement(Sy,{partnerContentAuthors:r}),g().createElement(wy,{title:l,id:d}))},pN=({authorName:e,avatar:t,lessonName:n,lessonNumber:s,lessonPreposition:a,partnerContentAuthors:r,showAuthor:i,showLessonCount:o,title:l,totalLessons:c,lessonId:d})=>{const u=!Rn()(r),m=(0,h.useMemo)((()=>t&&e&&i&&!u),[t,e,i,u]);return g().createElement(g().Fragment,null,m?g().createElement(gy,{avatar:t,authorName:e}):g().createElement(vy,null),i&&u&&g().createElement(Iy,{partnerContentAuthors:r}),g().createElement(wy,{title:l,id:d}),o?g().createElement(fy,{lessonName:n,lessonNumber:s,lessonPreposition:a,totalLessons:c}):g().createElement(by,null))};function hN(e){const t=Qk();return e.lessonHeaderSize!==Id.SMALL||t?t?g().createElement(mN,e):g().createElement(pN,e):g().createElement(uN,e)}const{COMPACT:gN,COVER:vN,SIDEBAR:bN}=Ro,fN=Zb("progress-circle");function EN({"aria-hidden":e,"aria-label":t,isFailed:n,isPassed:s,scope:a}){const r=fN({compact:a===gN,cover:a===vN,failed:n,passed:s,sidebar:a===bN});return g().createElement("svg",{"aria-hidden":e,"aria-label":t,className:r,focusable:"false",viewBox:"0 0 7 7",xmlns:"http://www.w3.org/2000/svg"},g().createElement("circle",{cx:"3.5",cy:"3.5",r:"2.5"}))}var CN=n(56575);function yN(){return yN=Object.assign?Object.assign.bind():function(e){for(var t=1;t<arguments.length;t++){var n=arguments[t];for(var s in n)Object.prototype.hasOwnProperty.call(n,s)&&(e[s]=n[s])}return e},yN.apply(this,arguments)}function wN({Default:e,...t}){return CN.createElement(e,yN({},t,{hasOverlay:!1}))}var kN=n(53309),NN=n.n(kN);ls()((e=>e.preventDefault()));const SN=e=>t=>(e(t),t.preventDefault()),IN=e=>{e.stopPropagation(),e.nativeEvent.stopImmediatePropagation()},LN=e=>t=>{e(t),t.preventDefault(),IN(t)};function _N(e,t){const n=[];if(e){let s=e.parentElement;for(;s&&(null==t?.limit||n.length<t.limit);){if(s===document.body){n.push(window);break}const e=window.getComputedStyle(s);"auto"!==e.overflowX&&"scroll"!==e.overflowX&&"auto"!==e.overflowY&&"scroll"!==e.overflowY||n.push(s),s=s.parentElement}}return n}function TN(e,t){(0,h.useLayoutEffect)((()=>{const n=_N(e.current);for(const e of n)e?.addEventListener("scroll",t);return()=>{for(const e of n)e?.removeEventListener("scroll",t)}}),[t,e])}var xN=n(28717);const AN={keys:["End"],keyCode:xN.KEY_END},RN={keys:["Enter"],keyCode:xN.KEY_RETURN},PN={keys:["Home"],keyCode:xN.KEY_HOME},ON={keys:["Tab"],keyCode:xN.KEY_TAB},MN={keys:[" "],keyCode:xN.KEY_SPACE},DN={keys:["Escape","Esc"],keyCode:xN.KEY_ESCAPE},BN={keys:["ArrowUp"],keyCode:xN.KEY_UP},HN={keys:["ArrowDown"],keyCode:xN.KEY_DOWN},FN={keys:["ArrowLeft"],keyCode:xN.KEY_LEFT},zN={keys:["ArrowRight"],keyCode:xN.KEY_RIGHT},qN=({keyCode:e,keys:t})=>n=>n.keyCode?n.keyCode===e:Ms()(n.key,t),$N=qN(AN),VN=qN(RN),jN=qN(PN),UN=qN(ON),GN=qN(MN),WN=qN(DN),KN=qN(BN),QN=qN(HN),ZN=qN(FN),YN=qN(zN),XN=(_n()(QN,YN),_n()(GN,VN)),JN=(_n()(UN,VN),_n()(YN,KN)),eS=_n()(ZN,QN),tS=_n()(KN,QN),nS=(_n()(KN,ZN),ms()(XN)),sS=Bs()(((e,t)=>{0!==e.scrollTop&&(t.preventDefault(),e.scrollTop-=25)})),aS=Bs()(((e,t,n)=>{t&&(n.preventDefault(),e.scrollTop+=25)})),rS=Zb("lesson-progress"),{COMPACT:iS,COVER:oS,OVERLAY:lS,SIDEBAR:cS}=Ro;function dS({canComplete:e,color:t,hasRestriction:n,isComplete:s,isCurrentLesson:a,isDark:r,isEnabled:i,isFailed:o,isLegacy:l,isPassed:c,isTooltipVisible:d,navigationStyle:u,onHideTooltip:m,onMarkComplete:p,onMarkReset:v,onShowTooltip:b,percentComplete:f,progressGraphic:E,scope:C,labels:y}){const w=(0,h.useRef)(),k=(0,h.useRef)(),N=(0,h.useRef)(),S=(0,h.useRef)(),I=rS({compact:C===iS,cover:C===oS&&!l,"legacy-cover":C===oS&&l,inactive:n,overlay:C===lS,sidebar:C===cS&&!l,"legacy-sidebar":C===cS&&l}),L=rS("graphic",{compact:C===iS,cover:C===oS&&!l,"legacy-cover":C===oS&&l,overlay:C===lS,sidebar:C===cS&&!l,"legacy-sidebar":C===cS&&l}),_=rS("tooltip",{legacy:l}).toString(),T=(0,h.useCallback)((()=>{s?v?.():p?.()}),[s,p,v]),x=(0,h.useCallback)((e=>{NN()(m)&&WN(e)&&d&&m()}),[m,d]),A=(0,h.useCallback)((()=>{clearTimeout(N.current),n||NN()(b)&&(k.current=setTimeout(b,600))}),[n,b]),P=(0,h.useCallback)((()=>{clearTimeout(k.current),NN()(m)&&(N.current=setTimeout(m,150))}),[m]),O=(0,h.useCallback)((()=>{setTimeout((()=>{if(d){const e=w.current.getBoundingClientRect(),t=S.current.offsetParent.getBoundingClientRect(),{height:n,width:s}=e,a=e.left-t.left,r=e.top-t.top;Object.assign(S.current.style,{transform:`translate(${a}px, ${r}px)`,width:`${s}px`,height:`${n}px`})}}),0)}),[d]);if((0,h.useLayoutEffect)((()=>O()),[O]),(0,Jy.A)("resize",O,window),(0,Jy.A)("keydown",x,document),TN(w,P),e){const e=R&&100===f,s=function({labels:e,canReset:t,percentComplete:n}){const s=100===n,{progressPieCompleted:a,progressPieUnstarted:r,progressPieClickToComplete:i,progressPieClickToReset:o}=e;return s&&t?`${a}. ${o}`:100!==n||t?0===n?`${r}. ${i}`:`${n}% ${a}. ${i}`:a}({labels:y,percentComplete:f,canReset:!e}),l=!i||e,p=rS("action",{disabled:l});return g().createElement("span",{className:I},g().createElement("button",{"aria-label":s,className:p,disabled:l,onBlur:m,onClick:T,onFocus:b,type:"button"},g().createElement("span",{className:L,onMouseEnter:A,onMouseLeave:P,ref:w},g().createElement(E,{"aria-hidden":"true",color:t,isDark:r,isCurrent:a,isFailed:o,isPassed:c,navigationStyle:u,scope:C,value:f}),i&&!n&&g().createElement(uS,{className:_,dark:r,ref:S,scope:C,visible:d},s))))}const M=function({labels:e,isFailed:t,percentComplete:n}){const s=100===n,{progressPieCompleted:a,progressPieUnstarted:r,progressPieQuizFailed:i}=e;return t?i:s?a:0===n?r:`${n}% ${a}`}({labels:y,isFailed:o,percentComplete:f});return g().createElement("span",{className:I},g().createElement("span",{className:L,onMouseEnter:A,onMouseLeave:P,ref:w},g().createElement(E,{"aria-label":M,color:t,isDark:r,isCurrent:a,isFailed:o,isPassed:c,navigationStyle:u,scope:C,value:f}),i&&!n&&g().createElement(uS,{className:_,dark:r,ref:S,scope:C,visible:d},M)))}const uS=(0,h.forwardRef)(((e,t)=>{const{children:n,className:s,dark:a,scope:r,visible:i}=e,o=(0,h.useMemo)((()=>Zb(s)),[s]),l=o({compact:r===iS,cover:r===oS,overlay:r===lS,sidebar:r===cS,visible:i}),c=o("inner",{dark:a,light:!a}),d=g().createElement("div",{"aria-hidden":"true",onClick:IN,ref:t,style:{left:0,pointerEvents:"none",position:"absolute",top:0,zIndex:Number.MAX_SAFE_INTEGER}},g().createElement("div",{style:{pointerEvents:"all"}},g().createElement("div",{className:l},g().createElement("div",{className:c},n))));return(0,uy.createPortal)(d,my())}));function mS({color:e,hasRestriction:t,isComplete:n,isCurrentLesson:s,isFailed:a,isPassed:r,isTooltipVisible:i,lessonTitle:o,navigationStyle:l,onHideTooltip:c,onShowTooltip:d,percentComplete:u,progressGraphic:m,scope:p,labels:h}){return g().createElement(g().Fragment,null,g().createElement("span",{className:"overview-list-item__progress"},g().createElement(dS,{canComplete:!1,color:e,hasRestriction:t,isComplete:n,isCurrentLesson:s,isDark:!1,isEnabled:!0,isFailed:a,isPassed:r,isTooltipVisible:i,navigationStyle:l,onHideTooltip:c,onShowTooltip:d,percentComplete:u,progressGraphic:m,scope:p,labels:h})),g().createElement("span",{className:"overview-list-item__title"},o))}const pS=()=>null,hS=({className:e},t)=>g().createElement("svg",{"aria-hidden":"true",className:e,fill:"currentColor",focusable:"false",ref:t,viewBox:"0 0 13 13",xmlns:"http://www.w3.org/2000/svg"},g().createElement("path",{d:"M3.33177 4.1487L6.48034 1.00013M9.6289 4.14869L6.48034 1.00013M6.48034 1.00013L6.47966 11.9601"})),gS=(0,h.forwardRef)(hS);var vS=n(56575);function bS(){return bS=Object.assign?Object.assign.bind():function(e){for(var t=1;t<arguments.length;t++){var n=arguments[t];for(var s in n)Object.prototype.hasOwnProperty.call(n,s)&&(e[s]=n[s])}return e},bS.apply(this,arguments)}function fS(e){return vS.createElement(Ov,bS({},Es()(["Default"],e),{viewBox:"0 3 16 10",fill:"none"}),vS.createElement("path",{d:"M1.51472 7.99993H14.4853",stroke:"currentColor",strokeWidth:"0.75",strokeMiterlimit:"10"}),vS.createElement("path",{d:"M9.50008 12.4994L14.5004 7.99932L9.50008 3.99973",stroke:"currentColor",strokeWidth:"0.75",strokeMiterlimit:"10"}))}var ES=n(56575);function CS(){return CS=Object.assign?Object.assign.bind():function(e){for(var t=1;t<arguments.length;t++){var n=arguments[t];for(var s in n)Object.prototype.hasOwnProperty.call(n,s)&&(e[s]=n[s])}return e},CS.apply(this,arguments)}function yS(e){return ES.createElement(Ov,CS({viewBox:"0 0 25 16"},Es()(["Default"],e)),ES.createElement("path",{fillRule:"evenodd",clipRule:"evenodd",d:"M1.10699 7.7986L0.778547 7.50301L1.1236 7.22701L10.013 0.116623L10.4815 0.702312L2.42567 7.14593H24.4443V7.89593H2.3363L10.4981 15.2413L9.9964 15.7988L1.10699 7.7986Z",fill:"currentColor"}))}var wS=n(56575);function kS(){return kS=Object.assign?Object.assign.bind():function(e){for(var t=1;t<arguments.length;t++){var n=arguments[t];for(var s in n)Object.prototype.hasOwnProperty.call(n,s)&&(e[s]=n[s])}return e},kS.apply(this,arguments)}function NS(e){return wS.createElement(Lw,kS({width:"14",height:"8",viewBox:"0 0 14 8"},e),wS.createElement("path",{clipRule:"evenodd",d:"M13 1L7 7L1 1",stroke:"currentColor"}))}var SS=n(56575);function IS(){return IS=Object.assign?Object.assign.bind():function(e){for(var t=1;t<arguments.length;t++){var n=arguments[t];for(var s in n)Object.prototype.hasOwnProperty.call(n,s)&&(e[s]=n[s])}return e},IS.apply(this,arguments)}function LS(e){return SS.createElement(Ov,IS({},Es()(["Default"],e),{fill:"none",viewBox:"0 0 16 16"}),SS.createElement("circle",{cx:"8",cy:"8",r:"7",stroke:"white"}),SS.createElement("path",{d:"M5 7.71429L7.54545 10L11.5 5.5",stroke:"white"}))}var _S=n(56575);function TS(){return TS=Object.assign?Object.assign.bind():function(e){for(var t=1;t<arguments.length;t++){var n=arguments[t];for(var s in n)Object.prototype.hasOwnProperty.call(n,s)&&(e[s]=n[s])}return e},TS.apply(this,arguments)}function xS(e){return _S.createElement(Ov,TS({},Es()(["Default"],e),{fill:"none",viewBox:"0 0 16 16"}),_S.createElement("path",{d:"M8.00085 5.20305L5.14081 8.06339C5.14079 8.06341 5.14077 8.06343 5.14075 8.06345C5.00146 8.20273 4.92319 8.39163 4.92314 8.58861V8.5887V9.93926C4.92314 10.1851 5.12244 10.3844 5.36829 10.3844H6.71884H6.71894C6.91593 10.3844 7.10484 10.3061 7.24413 10.1668C7.24414 10.1668 7.24415 10.1667 7.24416 10.1667L10.104 7.30664C10.104 7.30657 10.1041 7.3065 10.1042 7.30643L10.1042 7.30638C10.1043 7.30631 10.1044 7.30622 10.1044 7.30615L10.9465 6.46442C11.03 6.38095 11.0769 6.26773 11.0769 6.14966C11.0769 6.0316 11.03 5.91836 10.9466 5.83487L9.47304 4.36105C9.29924 4.18722 9.01746 4.18716 8.84359 4.36091L8.00111 5.20279C8.0011 5.2028 8.0011 5.2028 8.0011 5.2028L8.00085 5.20305Z",stroke:"white",strokeWidth:"0.890284",strokeLinecap:"round",strokeLinejoin:"round"}),_S.createElement("circle",{cx:"8",cy:"7.5293",r:"7",stroke:"white"}))}var AS=n(56575);function RS({className:e}){return AS.createElement("svg",{"aria-hidden":"true",className:e,fill:"none",viewBox:"0 0 15 15",xmlns:"http://www.w3.org/2000/svg"},AS.createElement("circle",{cx:"6",cy:"6",r:"5"}),AS.createElement("path",{d:"M9.5 9.5L14 14"}))}var PS=n(56575);function OS(){return OS=Object.assign?Object.assign.bind():function(e){for(var t=1;t<arguments.length;t++){var n=arguments[t];for(var s in n)Object.prototype.hasOwnProperty.call(n,s)&&(e[s]=n[s])}return e},OS.apply(this,arguments)}function MS(e){return PS.createElement(Ov,OS({},Es()(["Default"],e),{fill:"none",viewBox:"0 0 16 16"}),PS.createElement("circle",{cx:"8",cy:"8",r:"7",stroke:"white"}),PS.createElement("path",{d:"M10 6L6 10",stroke:"white"}),PS.createElement("path",{d:"M6 6L10 10",stroke:"white"}))}var DS=n(56575);function BS({className:e}){return DS.createElement("svg",{"aria-hidden":"true",className:e,fill:"none",focusable:"false",viewBox:"0 0 10 7",xmlns:"http://www.w3.org/2000/svg"},DS.createElement("path",{d:"M1 1.40002L5 5.40002L9 1.40002",strokeWidth:"1.6"}))}var HS=n(56575);function FS(){return FS=Object.assign?Object.assign.bind():function(e){for(var t=1;t<arguments.length;t++){var n=arguments[t];for(var s in n)Object.prototype.hasOwnProperty.call(n,s)&&(e[s]=n[s])}return e},FS.apply(this,arguments)}function zS(e){return HS.createElement(Ov,FS({viewBox:"0 0 12 12"},Es()(["Default"],e)),HS.createElement("path",{d:"M10.7425 0.742189L11.4496 1.4493L1.55012 11.3488L0.843012 10.6417L10.7425 0.742189Z",fill:"currentColor"}),HS.createElement("path",{d:"M11.1571 10.6417L10.45 11.3488L0.550537 1.44929L1.25764 0.742188L11.1571 10.6417Z",fill:"currentColor"}))}const qS=iE.bind(null,1200),$S=iE.bind(null,768),VS=iE.bind(null,480),jS=Zb("cover");function US(){const e=Vf(),t=qS(),n=Of(e.description);if(!n)return null;const s=_f("description"),a=(0,Mu.uW)(e.description)?{"data-l10n-id":e.description.l10nId}:{"data-change-path":s};return g().createElement("div",a,g().createElement("section",{className:jS("details-content-section")},t&&g().createElement(wE,null),g().createElement(XE,{className:jS("details-content-description"),key:"text",value:df(n)})))}const GS={SPLIT_LEFT:"LEFT",SPLIT_LEFT_IMAGE:"LEFT_OVERLAY",SPLIT_RIGHT:"LEFT",SPLIT_RIGHT_IMAGE:"LEFT_OVERLAY"};function WS(){const{coverPageType:e}=Vf();return $S()?GS[e]??e:e}var KS=n(56575);function QS(){return QS=Object.assign?Object.assign.bind():function(e){for(var t=1;t<arguments.length;t++){var n=arguments[t];for(var s in n)Object.prototype.hasOwnProperty.call(n,s)&&(e[s]=n[s])}return e},QS.apply(this,arguments)}function ZS({Default:e,...t}){const n=WS(),s=["SPLIT_RIGHT","SPLIT_RIGHT_IMAGE"].includes(n);return KS.createElement(e,QS({},t,{reverseColumns:s}))}const YS=Zb("cover");function XS({accentColor:e,hasOverlay:t=!1,isShape:n=!1}){const{alpha:s,ariaLabel:a,media:r,role:i}=_C("coverImage"),o=n?{backgroundColor:e}:hu({alpha:s,hasOverlay:t,media:r});return g().createElement("div",{className:YS("header-graphic-container")},g().createElement("div",{className:YS("header-graphic"),style:o,"aria-label":a,role:i}))}const JS=e=>g().createElement(aI,e,g().createElement("clipPath",{id:"cover-page-clip-path",clipPathUnits:"objectBoundingBox"},g().createElement("path",{d:"M0.319,0.998 L1,0.899 V0 H0 V0.899 L0.192,0.98 C0.234,0.998,0.277,1,0.319,0.998"}))),eI=e=>g().createElement(aI,e,g().createElement("clipPath",{id:"cover-page-clip-path",clipPathUnits:"objectBoundingBox"},g().createElement("path",{d:"M0.661,0.963 L1,0.804 V0 H0 V0.804 L0.339,0.963 C0.445,1,0.555,1,0.661,0.963"}))),tI=e=>g().createElement(aI,e,g().createElement("clipPath",{id:"cover-page-clip-path",clipPathUnits:"objectBoundingBox"},g().createElement("path",{d:"M0.481,0.991 L0.908,0.825 C0.99,0.793,1,0.694,0.982,0.616 L0.68,0.075 C0.636,-0.003,0.534,-0.023,0.465,0.033 L0.055,0.364 C-0.007,0.414,-0.017,0.505,0.031,0.568 L0.316,0.944 C0.355,0.995,0.422,1,0.481,0.991"}))),nI=e=>g().createElement(aI,e,g().createElement("clipPath",{id:"cover-page-clip-path",clipPathUnits:"objectBoundingBox"},g().createElement("path",{d:"M0.519,0.991 L0.093,0.825 C0.01,0.793,-0.025,0.694,0.019,0.616 L0.321,0.075 C0.364,-0.003,0.466,-0.023,0.536,0.033 L0.946,0.364 C1,0.414,1,0.505,0.97,0.568 L0.685,0.944 C0.646,0.995,0.579,1,0.519,0.991"}))),sI={LEFT_OVERLAY:JS,LEFT:JS,CENTERED:eI,CENTERED_OVERLAY:eI,SPLIT_LEFT:tI,SPLIT_LEFT_IMAGE:tI,SPLIT_RIGHT:nI,SPLIT_RIGHT_IMAGE:nI},aI=({children:e,className:t="svgPath",height:n,width:s,viewBox:a})=>g().createElement("svg",{"aria-hidden":"true",className:t,fill:"none",focusable:"false",height:n,viewBox:a,width:s,xmlns:"http://www.w3.org/2000/svg"},e),rI=({className:e,coverPageType:t})=>pr()(re()(null),t,sI)({className:e}),iI=Zb("cover"),oI=()=>g().createElement("div",{className:iI("author-published-wrap")},g().createElement(SC,null),g().createElement(IE,null)),lI=({coverPageType:e})=>{const t=VS();return g().createElement(OC,null,g().createElement(rI,{coverPageType:e}),g().createElement(HC,null,!t&&g().createElement(QC,null),g().createElement(oI,null),g().createElement(XC,null),t&&g().createElement(QC,null),g().createElement(EC,null)))},cI=({coverPageType:e})=>{const t=VS();return g().createElement(LC,null,g().createElement(rI,{coverPageType:e}),g().createElement(HC,null,!t&&g().createElement(QC,null),g().createElement(oI,null),g().createElement(XC,null),t&&g().createElement(QC,null),g().createElement(EC,null)))},dI=({coverPageType:e})=>g().createElement(g().Fragment,null,g().createElement(rI,{coverPageType:e}),g().createElement(XS,null),g().createElement(LC,null,g().createElement(HC,null,g().createElement(QC,null),g().createElement(oI,null),g().createElement(XC,null),g().createElement(EC,null)))),uI=({accentColor:e,coverPageType:t})=>g().createElement(g().Fragment,null,g().createElement(LC,null,g().createElement(HC,null,g().createElement(QC,null),g().createElement(oI,null),g().createElement(XC,null),g().createElement(EC,null))),g().createElement(rI,{coverPageType:t}),g().createElement(XS,{accentColor:e,isShape:!0})),mI=({coverPageType:e})=>g().createElement(g().Fragment,null,g().createElement(LC,null,g().createElement(HC,null,g().createElement(QC,null),g().createElement(oI,null),g().createElement(XC,null),g().createElement(EC,null))),g().createElement(rI,{coverPageType:e}),g().createElement(XS,null)),pI=({accentColor:e,coverPageType:t})=>g().createElement(g().Fragment,null,g().createElement(rI,{coverPageType:t}),g().createElement(XS,{accentColor:e,isShape:!0}),g().createElement(LC,null,g().createElement(HC,null,g().createElement(QC,null),g().createElement(oI,null),g().createElement(XC,null),g().createElement(EC,null))));function hI(e){const t=WS(),n={...e,coverPageType:t};switch(t){default:case Bd.LEFT_OVERLAY:case Bd.CENTERED_OVERLAY:return g().createElement(lI,n);case Bd.LEFT:case Bd.CENTERED:return g().createElement(cI,n);case Bd.SPLIT_LEFT:return g().createElement(uI,n);case Bd.SPLIT_LEFT_IMAGE:return g().createElement(mI,n);case Bd.SPLIT_RIGHT:return g().createElement(pI,n);case Bd.SPLIT_RIGHT_IMAGE:return g().createElement(dI,n)}}function gI(e){const{partnerContentId:t}=Vf(),n=Zf(),s=!(!(Boolean(t)&&n)&&!R);return g().createElement("header",{className:iI("header",{"with-info":s})},g().createElement(hI,e))}const vI=Zb("cover");function bI({children:e}){const t=WS(),n=(0,h.useMemo)((()=>ly()(t)),[t]),s=vI(null,{layout:n});return g().createElement("div",{id:"cover",className:s},e)}const fI=$L("AlignLeft"),EI=$L("ArrowDown"),CI=($L("ArrowLeft"),$L("ArrowRight")),yI=$L("ArrowUp"),wI=$L("Category"),kI=$L("ChevronDown"),NI=$L("ChevronUp"),SI=($L("Favorite"),$L("LessonsComplete")),II=$L("LessonsRequirement"),LI=$L("QuestionBox"),_I=$L("QuizFailed"),TI=$L("QuizPassed"),xI=$L("QuizRequirement"),AI=$L("Search"),RI=$L("ToggleDown"),PI=$L("Touch"),OI=$L("VideoCamera"),MI=$L("X"),DI=Zb("cover");function BI({nextLesson:e,percentComplete:t}){const n=VS();return 0!==t&&R?g().createElement("div",{className:DI("progress")},n&&g().createElement("div",{className:DI("progress-text")},t,"% Complete"),g().createElement("div",{className:DI("progress-outer")},g().createElement("div",{className:DI("progress-inner"),style:{width:`${t}%`}})),g().createElement("div",{className:DI("progress-text-wrap")},!n&&g().createElement("div",{className:DI("progress-text")},t,"% Complete"),e&&g().createElement("div",{className:DI("progress-next-lesson")},g().createElement(CI,{className:DI("progress-next-lesson-icon").toString(),decorative:!0}),g().createElement("span",{"aria-hidden":"true",className:DI("progress-next-lesson-text")},e.title),g().createElement("span",{className:"visually-hidden"},"Next lesson: ",e.title)))):null}const HI=Zb("lesson-header"),FI=()=>g().createElement("div",{className:HI("author--hidden")}),zI=({authorName:e,avatar:t,description:n,lessonName:s,lessonNumber:a,lessonPreposition:r,partnerContentAuthors:i,showAuthor:o,showLessonCount:l,title:c,totalLessons:d,lessonId:u})=>{const m=!Rn()(i)&&o,p=t&&e&&o&&!m,h=p||m||l,v=l&&(p||m);return g().createElement("div",{className:HI("content")},h&&g().createElement("div",{className:HI("info-row")},p?g().createElement(gy,{avatar:t,authorName:e}):g().createElement(FI,null),m&&g().createElement(Iy,{partnerContentAuthors:i}),v&&g().createElement("span",{"aria-hidden":"true",className:HI("info-row--divider")},"|"),l?g().createElement(fy,{lessonName:s,lessonNumber:a,lessonPreposition:r,totalLessons:d}):g().createElement(by,null)),g().createElement("div",null,g().createElement(wy,{title:c,id:u}),n&&g().createElement(Ey,{description:n})))},qI=e=>{const{authorName:t,avatar:n,description:s,lessonName:a,lessonNumber:r,lessonPreposition:i,partnerContentAuthors:o,showAuthor:l,showLessonCount:c,title:d,totalLessons:u,lessonId:m}=e,p=!Rn()(o),v=(0,h.useMemo)((()=>n&&t&&l&&!p),[n,t,l,p]);return g().createElement(g().Fragment,null,g().createElement(wy,{title:d,id:m}),g().createElement(Cy,null,v?g().createElement(gy,{avatar:n,authorName:t}):g().createElement(FI,{showPartnerContent:p}),l&&p&&g().createElement(Iy,{partnerContentAuthors:o}),c?g().createElement(fy,{lessonName:a,lessonNumber:r,lessonPreposition:i,showPartnerContent:p,totalLessons:u}):g().createElement(by,null)),s&&g().createElement(Ey,{description:s}))},$I=e=>{const{authorName:t,avatar:n,description:s,lessonName:a,lessonNumber:r,lessonPreposition:i,partnerContentAuthors:o,showAuthor:l,showLessonCount:c,title:d,totalLessons:u,lessonId:m}=e,p=!Rn()(o),v=(0,h.useMemo)((()=>n&&t&&l&&!p),[n,t,l,p]);return g().createElement(g().Fragment,null,c?g().createElement(fy,{lessonName:a,lessonNumber:r,lessonPreposition:i,totalLessons:u}):g().createElement(by,null),v?g().createElement(gy,{avatar:n,authorName:t}):g().createElement(FI,null),l&&p&&g().createElement(Sy,{partnerContentAuthors:o}),g().createElement(wy,{title:d,id:m}),s&&g().createElement(Ey,{description:s}))};function VI(e){const t=uE();return e.lessonHeaderSize!==Id.SMALL||t?t?g().createElement($I,e):g().createElement(qI,e):g().createElement(zI,e)}const{COMPACT:jI,COVER:UI,SIDEBAR:GI}=Ro,WI=Zb("progress-circle");function KI({"aria-hidden":e,"aria-label":t,isFailed:n,isPassed:s,scope:a,value:r}){const[i,o]=(0,h.useState)(100===r),l=(0,Xy.A)(r),c=WI({compact:a===jI,cover:a===UI,sidebar:a===GI}),d=WI("track"),u=WI("runner",{done:i,failed:n,passed:s,unstarted:0===r}),m=WI("pass",{done:i,visible:s}),p=WI("fail",{done:i,visible:n});(0,h.useEffect)((()=>{if(100!==r&&100===l)o(!1);else if(100===r&&!i){const e=setTimeout((()=>o(!0)),300);return clearTimeout.bind(null,e)}}),[i,l,r]);const v=(0,h.useCallback)((()=>{100===r&&o(!0)}),[r]);return g().createElement("svg",{"aria-hidden":e,"aria-label":t,className:c,fill:"none",focusable:"false",role:"img",viewBox:"0 0 15 15",xmlns:"https://www.w3.org/2000/svg"},g().createElement("circle",{className:d,cx:"7.5",cy:"7.5",fill:"transparent",r:"6.5",strokeWidth:"2",transform:"rotate(-89.9 7.5 7.5)"}),g().createElement(ew,{className:u,cx:"7.5",cy:"7.5",diameter:"15",onTransitionEnd:v,r:"6.5",strokeWidth:"2",transform:"rotate(-89.9 7.5 7.5)",value:r}),g().createElement("path",{className:m,d:"M11.3227 6.65905C11.6133 6.37599 11.6347 5.89413 11.3705 5.58277C11.1063 5.27141 10.6566 5.24847 10.366 5.53152L6.93323 8.87512L5.6338 7.60944C5.3432 7.32639 4.89345 7.34933 4.62927 7.66069C4.36509 7.97205 4.38651 8.45391 4.67711 8.73697L6.45488 10.4686C6.72611 10.7328 7.14034 10.7328 7.41157 10.4686L11.3227 6.65905Z"}),g().createElement("path",{className:p,clipRule:"evenodd",d:"M7.5 8.56157L8.84426 9.90564L9.90503 8.84473L8.56078 7.50066L9.90543 6.15582L8.84452 5.09504L7.49986 6.43988L6.15452 5.09473L5.09375 6.15564L6.43909 7.5008L5.09452 8.84555L6.15543 9.90632L7.5 8.56157Z",fillRule:"evenodd"}))}const QI=({"aria-hidden":e,"aria-label":t,progress:n=0,runnerClass:s,trackClass:a})=>g().createElement("div",{"aria-hidden":e,"aria-label":t,className:a,role:"img"},g().createElement("div",{className:s,style:{width:`${n}%`}})),ZI=Zb("nav-sidebar-header");function YI(e){const{classProgressRunner:t,classProgressText:n,classProgressTrack:s,color:a,percentComplete:r,percentCompleteText:i}=e;return g().createElement("div",{className:ZI("progress")},g().createElement("div",{className:n},i),g().createElement(QI,{"aria-hidden":"true",color:a,progress:r,runnerClass:t,trackClass:s}))}const XI=({className:e},t)=>g().createElement("svg",{"aria-hidden":"true",className:e,fill:"currentColor",focusable:"false",role:"img",ref:t,viewBox:"0 0 17 17",height:"17",width:"17",xmlns:"http://www.w3.org/2000/svg"},g().createElement("path",{fillRule:"evenodd",clipRule:"evenodd",d:"M8.029 16.2343L8.7361 16.9414L9.44321 16.2343L16.707 8.97048L15.2928 7.55627L9.73903 13.11L9.73903 1.99985L7.73903 1.99985L7.73904 13.1159L2.17939 7.55627L0.765176 8.97048L8.029 16.2343Z"})),JI=(0,h.forwardRef)(XI);var eL=n(56575);function tL(){return tL=Object.assign?Object.assign.bind():function(e){for(var t=1;t<arguments.length;t++){var n=arguments[t];for(var s in n)Object.prototype.hasOwnProperty.call(n,s)&&(e[s]=n[s])}return e},tL.apply(this,arguments)}function nL(e){return eL.createElement(Ov,tL({},e,{viewBox:"0 0 16 8"}),eL.createElement("path",{fillRule:"evenodd",clipRule:"evenodd",d:"M15,3H3.4l1.3-1.3c0.4-0.4,0.4-1,0-1.4C4.5,0.1,4.3,0,4,0S3.5,0.1,3.3,0.3l-3,3c-0.4,0.4-0.4,1,0,1.4l3,3c0.4,0.4,1,0.4,1.4,0c0.4-0.4,0.4-1,0-1.4L3.4,5H15c0.6,0,1-0.4,1-1S15.6,3,15,3",fill:"currentColor"}))}var sL=n(56575);function aL(){return aL=Object.assign?Object.assign.bind():function(e){for(var t=1;t<arguments.length;t++){var n=arguments[t];for(var s in n)Object.prototype.hasOwnProperty.call(n,s)&&(e[s]=n[s])}return e},aL.apply(this,arguments)}function rL(e){return sL.createElement(Ov,aL({},Es()(["Default"],e),{viewBox:"0 0 16 8"}),sL.createElement("path",{fillRule:"evenodd",clipRule:"evenodd",d:"M1 5H12.6L11.3 6.3C10.9 6.7 10.9 7.3 11.3 7.7C11.5 7.9 11.7 8 12 8C12.3 8 12.5 7.9 12.7 7.7L15.7 4.7C16.1 4.3 16.1 3.7 15.7 3.3L12.7 0.3C12.3 -0.1 11.7 -0.1 11.3 0.3C10.9 0.7 10.9 1.3 11.3 1.7L12.6 3H1C0.4 3 0 3.4 0 4C0 4.6 0.4 5 1 5",fill:"currentColor"}))}const iL=({className:e},t)=>g().createElement("svg",{"aria-hidden":"true",className:e,fill:"currentColor",focusable:"false",ref:t,version:"1.1",viewBox:"0 0 17 17",xmlns:"http://www.w3.org/2000/svg"},g().createElement("path",{fillRule:"evenodd",clipRule:"evenodd",d:"M8.971 0.7657L8.2639 0.0585938L7.55679 0.765701L0.292969 8.02952L1.70718 9.44374L7.26096 3.88995L7.26097 15.0002H9.26097L9.26096 3.88409L14.8206 9.44373L16.2348 8.02952L8.971 0.7657Z"})),oL=(0,h.forwardRef)(iL);var lL=n(56575);function cL(){return cL=Object.assign?Object.assign.bind():function(e){for(var t=1;t<arguments.length;t++){var n=arguments[t];for(var s in n)Object.prototype.hasOwnProperty.call(n,s)&&(e[s]=n[s])}return e},cL.apply(this,arguments)}function dL(e){return lL.createElement(Lw,cL({height:"12",width:"16",viewBox:"0 0 16 12"},e),lL.createElement("path",{clipRule:"evenodd",d:"M9.6665 2H0.666504V0H9.6665V2ZM12.6665 6H0.666504V4H12.6665V6ZM0.666504 10H7.6665V8H0.666504V10Z",fill:"currentColor",fillRule:"evenodd"}))}var uL=n(56575);function mL(){return mL=Object.assign?Object.assign.bind():function(e){for(var t=1;t<arguments.length;t++){var n=arguments[t];for(var s in n)Object.prototype.hasOwnProperty.call(n,s)&&(e[s]=n[s])}return e},mL.apply(this,arguments)}function pL(e){return uL.createElement(Lw,mL({height:"8",width:"12",viewBox:"0 0 12 8"},e),uL.createElement("path",{clipRule:"evenodd",d:"M6.00008 7.91406L11.7072 2.20696L10.293 0.792742L6.00007 5.08564L1.70718 0.792742L0.292969 2.20696L6.00008 7.91406Z",fill:"currentColor",fillRule:"evenodd"}))}var hL=n(56575);function gL(){return gL=Object.assign?Object.assign.bind():function(e){for(var t=1;t<arguments.length;t++){var n=arguments[t];for(var s in n)Object.prototype.hasOwnProperty.call(n,s)&&(e[s]=n[s])}return e},gL.apply(this,arguments)}function vL(e){return hL.createElement(Lw,gL({height:"8",width:"12",viewBox:"0 0 12 8"},e),hL.createElement("path",{clipRule:"evenodd",d:"M5.99992 0.0859375L0.292818 5.79304L1.70703 7.20726L5.99993 2.91436L10.2928 7.20726L11.707 5.79304L5.99992 0.0859375Z",fill:"currentColor",fillRule:"evenodd"}))}var bL=n(56575);function fL(){return fL=Object.assign?Object.assign.bind():function(e){for(var t=1;t<arguments.length;t++){var n=arguments[t];for(var s in n)Object.prototype.hasOwnProperty.call(n,s)&&(e[s]=n[s])}return e},fL.apply(this,arguments)}function EL(e){return bL.createElement(Lw,fL({height:"21",width:"20",viewBox:"0 0 20 21"},e),bL.createElement("path",{d:"M9.94535 6.125C9.1938 6.125 8.52385 6.6729 8.30039 7.48015C8.17194 7.9442 7.70954 8.21104 7.26759 8.07617C6.82564 7.94129 6.5715 7.45577 6.69996 6.99172C7.11282 5.50025 8.3916 4.375 9.94535 4.375C11.8499 4.375 13.3335 6.05606 13.3335 8.05C13.3335 9.7417 12.2656 11.2082 10.7787 11.6139V12.25C10.7787 12.7332 10.4056 13.125 9.94535 13.125C9.48511 13.125 9.11201 12.7332 9.11201 12.25V10.85C9.11201 10.3668 9.48511 9.975 9.94535 9.975C10.8628 9.975 11.6668 9.14886 11.6668 8.05C11.6668 6.95114 10.8628 6.125 9.94535 6.125Z",fill:"currentColor"}),bL.createElement("path",{d:"M10.0002 14C9.53992 14 9.16683 14.3918 9.16683 14.875C9.16683 15.3582 9.53992 15.75 10.0002 15.75H10.0085C10.4687 15.75 10.8418 15.3582 10.8418 14.875C10.8418 14.3918 10.4687 14 10.0085 14H10.0002Z",fill:"currentColor"}),bL.createElement("path",{clipRule:"evenodd",d:"M0.833496 3.55556C0.833496 2.01519 2.09493 0.875 3.51868 0.875H16.4816C17.9054 0.875 19.1668 2.01519 19.1668 3.55556V17.4444C19.1668 18.9848 17.9054 20.125 16.4816 20.125H3.51868C2.09493 20.125 0.833496 18.9848 0.833496 17.4444V3.55556ZM3.51868 2.625C2.89693 2.625 2.50016 3.10156 2.50016 3.55556V17.4444C2.50016 17.8984 2.89693 18.375 3.51868 18.375H16.4816C17.1034 18.375 17.5002 17.8984 17.5002 17.4444V3.55556C17.5002 3.10156 17.1034 2.625 16.4816 2.625H3.51868Z",fill:"currentColor",fillRule:"evenodd"}))}var CL=n(56575);function yL(){return yL=Object.assign?Object.assign.bind():function(e){for(var t=1;t<arguments.length;t++){var n=arguments[t];for(var s in n)Object.prototype.hasOwnProperty.call(n,s)&&(e[s]=n[s])}return e},yL.apply(this,arguments)}function wL(e){return CL.createElement(Lw,yL({height:"15",width:"16",viewBox:"0 0 16 15"},e),CL.createElement("path",{clipRule:"evenodd",d:"M2 6.51982C2 4.02359 4.02359 2 6.51982 2C9.01605 2 11.0396 4.02359 11.0396 6.51982C11.0396 9.01605 9.01605 11.0396 6.51982 11.0396C4.02359 11.0396 2 9.01605 2 6.51982ZM6.51982 0C2.91902 0 0 2.91902 0 6.51982C0 10.1206 2.91902 13.0396 6.51982 13.0396C8.06462 13.0396 9.48394 12.5024 10.6011 11.6045L13.9964 14.9998L15.4106 13.5856L11.9518 10.1268C12.6391 9.09384 13.0396 7.8536 13.0396 6.51982C13.0396 2.91902 10.1206 0 6.51982 0Z",fill:"currentColor",fillRule:"evenodd"}))}var kL=n(56575);function NL(){return NL=Object.assign?Object.assign.bind():function(e){for(var t=1;t<arguments.length;t++){var n=arguments[t];for(var s in n)Object.prototype.hasOwnProperty.call(n,s)&&(e[s]=n[s])}return e},NL.apply(this,arguments)}function SL(e){return kL.createElement(Lw,NL({height:"18",width:"18",viewBox:"0 0 18 18"},e),kL.createElement("path",{d:"M3.1665 6.08335C3.1665 4.01229 4.84544 2.33335 6.9165 2.33335C8.98757 2.33335 10.6665 4.01229 10.6665 6.08335C10.6665 6.37941 10.6324 6.66643 10.5681 6.9411C10.4634 7.38925 10.7417 7.83748 11.1899 7.94225C11.6381 8.04702 12.0863 7.76865 12.1911 7.3205C12.2841 6.92235 12.3332 6.50805 12.3332 6.08335C12.3332 3.09181 9.90805 0.666687 6.9165 0.666687C3.92496 0.666687 1.49984 3.09181 1.49984 6.08335C1.49984 6.46923 1.54032 6.84657 1.61756 7.21105C1.679 7.50095 1.76362 7.78236 1.86938 8.05316C1.97511 8.32389 2.10191 8.5839 2.24772 8.83119C2.48148 9.22764 2.99237 9.35953 3.38882 9.12577C3.78527 8.89201 3.91716 8.38112 3.6834 7.98467C3.58248 7.81352 3.49485 7.63379 3.42186 7.44688C3.34886 7.25994 3.29045 7.0657 3.24802 6.86551C3.1947 6.61395 3.1665 6.3524 3.1665 6.08335Z",fill:"currentColor"}),kL.createElement("path",{d:"M9.18922 9.34412L14.8186 10.2697C16.2762 10.5117 17.3332 11.6819 17.3332 13.0521V16.6037C17.3332 17.0029 16.9837 17.3264 16.553 17.3264C16.122 17.3264 15.7728 17.0029 15.7728 16.6037V13.0521C15.7728 12.3826 15.2561 11.8108 14.5446 11.6926L8.30452 10.6667H8.30233C7.90851 10.6331 7.57585 10.2773 7.57585 9.8899V6.0524C7.57585 5.88733 7.48441 5.73325 7.33119 5.64046C7.17921 5.54853 6.99291 5.53668 6.82002 5.60606C6.63747 5.68035 6.51483 5.87085 6.51483 6.08044V15.3607C6.51483 15.6856 6.30169 15.9391 5.91441 16.0741C5.40325 16.2528 4.90988 16.0261 4.70516 15.7226L3.01346 13.2999C2.93513 13.1565 2.84963 13.09 2.68954 13.0406C2.59935 13.0249 2.47889 13.0408 2.37154 13.0906C2.2798 13.1394 2.22768 13.4826 2.38902 13.9902C2.41984 14.0542 3.0442 15.4844 3.27756 16.0189C3.32536 16.1284 3.35676 16.2003 3.36328 16.2152C3.47656 16.4494 3.49404 16.6994 3.40853 16.8957C3.33551 17.0631 3.1904 17.1911 2.98912 17.2663C2.893 17.3018 2.77099 17.3334 2.63742 17.3334C2.36124 17.3334 2.03826 17.1986 1.80702 16.6867L1.75272 16.5849C1.3289 15.6773 1.03464 14.952 0.90735 14.6382L0.905151 14.6328L0.896561 14.6115C0.87092 14.548 0.854463 14.5072 0.847419 14.4926C0.45609 13.3756 0.711983 12.3355 1.49527 11.8308C1.97428 11.5452 2.55316 11.4538 3.08867 11.5781C3.63572 11.7047 4.10288 12.0476 4.40371 12.5436L4.82936 13.2293V5.99429C4.82936 5.3563 5.1692 4.74981 5.7381 4.37228C6.30855 3.99359 7.0238 3.89848 7.69942 4.11153C8.55823 4.3824 9.13554 5.15654 9.13617 6.03881L9.18922 9.34412Z",fill:"currentColor"}))}var IL=n(56575);function LL(){return LL=Object.assign?Object.assign.bind():function(e){for(var t=1;t<arguments.length;t++){var n=arguments[t];for(var s in n)Object.prototype.hasOwnProperty.call(n,s)&&(e[s]=n[s])}return e},LL.apply(this,arguments)}function _L(e){return IL.createElement(Lw,LL({height:"14",width:"20",viewBox:"0 0 20 14"},e),IL.createElement("path",{clipRule:"evenodd",d:"M19.548 2.09234C19.8255 2.23518 20 2.52116 20 2.83331V11.1666C20 11.4788 19.8255 11.7648 19.548 11.9076C19.2704 12.0505 18.9363 12.0262 18.6823 11.8448L12.849 7.67809C12.63 7.52166 12.5 7.2691 12.5 6.99998C12.5 6.73085 12.63 6.47829 12.849 6.32187L18.6823 2.1552C18.9363 1.97376 19.2704 1.9495 19.548 2.09234ZM14.7671 6.99998L18.3333 9.54732V4.45264L14.7671 6.99998Z",fill:"currentColor",fillRule:"evenodd"}),IL.createElement("path",{clipRule:"evenodd",d:"M2.5 1.99998C2.03976 1.99998 1.66667 2.37308 1.66667 2.83331V11.1666C1.66667 11.6269 2.03976 12 2.5 12H11.6667C12.1269 12 12.5 11.6269 12.5 11.1666V2.83331C12.5 2.37308 12.1269 1.99998 11.6667 1.99998H2.5ZM0 2.83331C0 1.4526 1.11929 0.333313 2.5 0.333313H11.6667C13.0474 0.333313 14.1667 1.4526 14.1667 2.83331V11.1666C14.1667 12.5474 13.0474 13.6666 11.6667 13.6666H2.5C1.11929 13.6666 0 12.5474 0 11.1666V2.83331Z",fill:"currentColor",fillRule:"evenodd"}))}var TL=n(56575);function xL(){return xL=Object.assign?Object.assign.bind():function(e){for(var t=1;t<arguments.length;t++){var n=arguments[t];for(var s in n)Object.prototype.hasOwnProperty.call(n,s)&&(e[s]=n[s])}return e},xL.apply(this,arguments)}function AL(e){return TL.createElement(Lw,xL({height:"14",width:"14",viewBox:"0 0 14 14"},e),TL.createElement("path",{clipRule:"evenodd",d:"M13.4646 2.46462L11.8484 0.848376L7.00023 5.69652L2.15186 0.848143L0.535612 2.46439L5.38399 7.31276L0.534668 12.1621L2.15091 13.7783L7.00023 8.92901L11.8493 13.7781L13.4656 12.1619L8.61648 7.31276L13.4646 2.46462Z",fill:"currentColor",fillRule:"evenodd"}))}var RL=n(56575);function PL(){return PL=Object.assign?Object.assign.bind():function(e){for(var t=1;t<arguments.length;t++){var n=arguments[t];for(var s in n)Object.prototype.hasOwnProperty.call(n,s)&&(e[s]=n[s])}return e},PL.apply(this,arguments)}const OL=o,ML={classic:o,default:o,imaginative:d,organic:p},DL=Object.assign((0,h.createContext)(OL),{displayName:"ThemeContext"});function BL({themeId:e,...t}){return RL.createElement(DL.Provider,PL({},t,{value:ML[e]??OL}))}function HL(e){return RL.createElement(RL.Fragment,null,e.children)}function FL(){return null}function zL(e,t,n){function s(s,a){const r=(0,h.useContext)(DL),i=r?.[e]?.[t]??n;return RL.createElement(i,PL({ref:a},s,{Default:n}))}return s.displayName=`ThemeComponent(${t})`,(0,h.forwardRef)(s)}function qL(e,t=HL){return zL("components",e,t)}function $L(e){return zL("icons",e,FL)}const VL=Zb("cover");const jL=qL("CoverDueDate",(function({className:e="",dueAt:t}){const n=(0,f.d4)((e=>Jg(e))),s=Xg(),a=null==s||s.quizPassed||s.outOfAttempts,r=af(t),i=VL("due-date",{urgent:r}).mix(e);return!t||n&&a?null:g().createElement("div",{className:i,tag:"div"},sf(t))}));const UL=(0,f.Ng)((function(e){const{dueAt:t}=mg(e);return{dueAt:t}}))(jL),GL=Zb("cover"),WL=qL("CoverProgress",(({nextLesson:e,percentComplete:t})=>0===t||window.isPublicShare||!R?null:g().createElement("div",{className:GL("progress")},g().createElement("div",{className:GL("progress-text")},t,"% Complete"),g().createElement("div",{className:GL("progress-outer")},g().createElement("div",{className:GL("progress-inner"),style:{width:`${t}%`}})),e&&g().createElement("div",{className:GL("progress-next-lesson")},g().createElement(CI,{className:GL("progress-next-lesson-icon").toString(),decorative:"true"}),g().createElement("span",{"aria-hidden":"true",className:GL("progress-next-lesson-text")},e.title),g().createElement("span",{className:"visually-hidden"},"Next lesson: ",e.title))))),KL=(0,f.Ng)((()=>{const e=dv();return t=>({nextLesson:e(t),percentComplete:Kg(t)})}))(WL);var QL=n(56575);const{useLabelsMap:ZL}=n(69909),YL=({failed:e,complete:t})=>{const n=ZL();return QL.createElement("span",{className:"visually-hidden-always"},e?n?.a11yCoverRequirementFailed||"Requirement failed":t?n?.a11yCoverRequirementComplete||"Requirement complete":n?.a11yCoverRequirementIncomplete||"Requirement incomplete",": ")};var XL=n(56575);const JL=Zb("cover");function e_(){const{trackingCompletionPercentage:e}=Vf(),t=Yf(),n=Qg(),s=(0,$h.useLabelsMap)(),a=Math.ceil(e/100*t),r=a===t;if(null==e||null==a)return null;const i=n>=e,o=i?SI:II;return XL.createElement("li",{className:JL("lesson-requirement"),role:"listitem"},XL.createElement(o,{className:JL("lesson-requirement-icon",{complete:i}).toString(),"aria-hidden":"true"}),XL.createElement("span",{className:JL("lesson-requirement-text")},XL.createElement(YL,{complete:i}),r?s?.coverCompleteAllLessons||"Complete all lessons in this course":[s?.coverCompleteLessonsName||"Complete",a,s?.coverCompleteLessonsPreposition||"of",t,s?.coverCompleteLessonsInCourse||"lessons in this course"].join(" ")))}const t_={passed:TI,failed:_I,requirement:xI};function n_(){const e=(0,$h.useLabelsMap)(),t=(0,f.d4)((e=>Zg(e))),n=Xg(),s=lg(t?.title),a=t?.settings?.passingScore;if(!s||!n)return null;const{outOfAttempts:r,quizPassed:i}=n,o=!i&&r;let l="requirement";i?l="passed":o&&(l="failed");const c=t_[l];return XL.createElement("li",{className:JL("quiz-requirement"),role:"listitem"},XL.createElement(c,{className:JL("quiz-requirement-icon",{type:l}).toString(),"aria-hidden":"true"}),XL.createElement("span",{className:JL("quiz-requirement-text")},XL.createElement(YL,{failed:o,complete:i}),s,null!=a&&XL.createElement(XL.Fragment,null,XL.createElement("span",{"aria-hidden":"true",className:JL("quiz-requirement-seperator")}," | "),e?.coverQuizScoreOf||"Score of"," ",a,e?.coverQuizPercentOrHigher||"% or higher"),o&&XL.createElement("div",{className:JL("quiz-requirement-no-attempts")},e?.coverNoAttemptsRemaining||"No attempts remaining")))}const s_="focus-lesson-content",a_="preview-nav-to-lesson-item",r_="preview-clear-state",i_="preview-show-nav-prev",o_="preview-show-nav-next",l_="preview-nav-open",c_="preview-nav-close",d_="event-lesson-transition-start",u_="event-lesson-transition-end",m_="event-lesson-nav-prev-visible",p_="event-lesson-nav-prev-hidden",h_="event-lesson-nav-next-visible",g_="event-lesson-nav-next-hidden",v_=new WeakMap,b_=new ResizeObserver((e=>{for(const t of e)v_.get(t.target)?.(t)}));function f_(e,t){(0,h.useEffect)((()=>{if(e)return v_.set(e,t),()=>v_.delete(e)}),[e,t]),(0,h.useEffect)((()=>{if(e)return b_.observe(e),()=>b_.unobserve(e)}),[e])}var E_=n(56575);function C_(){const e=(0,f.wA)(),[t,n]=(0,h.useState)(null),s=(0,$h.useLabelsMap)(),a=(0,h.useCallback)((t=>{e(Ah({offsetHeight:t.target.offsetHeight}))}),[e]);return(0,h.useLayoutEffect)((()=>{if(t)return e(Ah({offsetHeight:t.offsetHeight})),()=>e(Ah(null))}),[e,t]),f_(t,a),E_.createElement("button",{className:"visually-hidden btn-skip-to-lesson brand--ui",onClick:y_,ref:n,type:"button"},E_.createElement("span",{className:"btn-skip-to-lesson__wrap"},s?.courseSkipToLesson,E_.createElement("span",{"aria-hidden":"true"},E_.createElement(Hv,{className:"btn-skip-to-lesson__icon"}))))}function y_(){document.dispatchEvent(new CustomEvent(s_))}var w_=n(56575);const k_=(0,h.createContext)(!1);function N_({children:e,inert:t}){const n=S_();return w_.createElement(k_.Provider,{value:n||t},e)}k_.Consumer;function S_(){return(0,h.useContext)(k_)}function I_(){return(0,f.d4)((e=>function(e){return e?.sessionPreferences}(e)))}var L_=n(56575);function __(){return __=Object.assign?Object.assign.bind():function(e){for(var t=1;t<arguments.length;t++){var n=arguments[t];for(var s in n)Object.prototype.hasOwnProperty.call(n,s)&&(e[s]=n[s])}return e},__.apply(this,arguments)}const T_=(0,h.forwardRef)(((e,t)=>{const{children:n,className:s="lesson-link-item-tooltip",dark:a,visible:r}=e,i=(0,h.useMemo)((()=>Zb(s)),[s]),o=L_.createElement("div",{"aria-hidden":"true",ref:t,style:{left:0,pointerEvents:"none",position:"absolute",top:0,zIndex:Number.MAX_SAFE_INTEGER}},L_.createElement("div",{style:{pointerEvents:"all"}},L_.createElement("div",{className:i({visible:r})},L_.createElement("div",{className:i("inner",{dark:a,light:!a})},n))));return(0,uy.createPortal)(o,document.getElementById("portal"))}));function x_(e){const{children:t,className:n,dark:s,restriction:a,tooltipClassName:r,style:i}=e,{prefersKeyboardNavigation:o}=I_(),l=(0,h.useRef)(),c=(0,h.useRef)(),d=(0,h.useRef)(),u=(0,$h.useLabelsMap)(),m=S_(),[p,g]=(0,h.useState)(!1),v=(0,h.useCallback)((()=>g(!0)),[]),b=(0,h.useCallback)((()=>g(!1)),[]),f=(0,h.useCallback)((()=>{setTimeout(v,0)}),[v]),E=(0,h.useCallback)((()=>{o&&b()}),[b,o]),C=(0,h.useCallback)((e=>{WN(e)&&p&&(e.stopPropagation(),b())}),[b,p]),y=(0,h.useCallback)((()=>{document.activeElement===l.current&&(clearTimeout(d.current),v())}),[v]),w=(0,h.useCallback)((()=>{d.current=setTimeout(b,150)}),[b]),k=(0,h.useCallback)((()=>{if(p){const e=l.current.getBoundingClientRect(),t=c.current.offsetParent.getBoundingClientRect(),{height:n,width:s}=e,a=e.left-t.left,r=e.top-t.top;Object.assign(c.current.style,{transform:`translate(${a}px, ${r}px)`,width:`${s}px`,height:`${n}px`})}}),[p]);let N;return(0,h.useEffect)((()=>{m&&g(!1)}),[m]),(0,h.useLayoutEffect)((()=>k()),[k]),(0,Jy.A)("resize",k,window),(0,Jy.A)("keydown",C,document),TN(l,b),a?.type===Nm.QUIZ?N=`${u.quizRequirePassingScore}: "${a.data}"`:a?.type===Nm.ORDER?N=u.lessonRestricted:a?.type===Nm.KNOWLEDGE_CHECK&&(N=u.knowledgeCheckCorrectAnswerRequiredNav),L_.createElement("div",{"aria-disabled":!0,className:n,onBlur:E,onFocus:f,onMouseEnter:y,onMouseLeave:w,ref:l,role:"link",tabIndex:m?-1:0,style:i},t,L_.createElement("div",{className:"visually-hidden-always"},u?.a11yRestrictedNav),L_.createElement("div",{className:"visually-hidden-always"},N),L_.createElement(T_,{className:r,dark:s,ref:c,visible:p},N))}function A_(e){const{b:t,children:n,"data-direction":s,isCurrentLesson:a,isTooltipEnabled:r,lessonId:i,onClick:o=Function.prototype,onFocus:l,onHideProgressTooltip:c,onNavigate:d=Function.prototype,onShowProgressTooltip:u,restriction:m,showProgressDelay:p,style:g}=e,v=S_(),b=(0,h.useCallback)((e=>{o(e),a?(e.preventDefault(),y_()):d(i)}),[i,a,o,d]),[f,E]=(0,h.useState)(!1),C=(0,h.useCallback)((e=>{!f&&r&&(null!=p?setTimeout(u,p):u()),l?.(e)}),[f,l,p,u,r]),y=(0,h.useCallback)((e=>{r&&WN(e)&&c()}),[c,r]),w=(0,h.useCallback)((()=>{r&&E(!0)}),[r]),k=(0,h.useCallback)((()=>{r&&E(!1)}),[r]),N=null!=m?.type,S=t("link",{active:a,restricted:N}).toString();return N?L_.createElement(x_,__({},e,{className:S,style:g})):L_.createElement(aC.k2,{"aria-current":"page",className:S.toString(),"data-link":"lesson-link-item",onBlur:r?c:void 0,onClick:b,"data-direction":s,onFocus:C,onKeyDown:y,onMouseDown:w,onMouseUp:k,style:g,tabIndex:v?-1:void 0,to:Sm(i)},n)}function R_(e){const{className:t="lesson-link-item",isCurrentLesson:n,last:s,lessonId:a,style:r}=e,i=(0,h.useMemo)((()=>Zb(t)),[t]),o=lv(a),l=null!=o?.type,{isComplete:c=!1}=nv(a)??{},d=i({active:n,complete:c,last:s,restricted:l});return L_.createElement("div",{className:d},L_.createElement(A_,__({},e,{b:i,isCurrentLesson:n,restriction:o,style:r})))}var P_=n(56575);function O_(){return O_=Object.assign?Object.assign.bind():function(e){for(var t=1;t<arguments.length;t++){var n=arguments[t];for(var s in n)Object.prototype.hasOwnProperty.call(n,s)&&(e[s]=n[s])}return e},O_.apply(this,arguments)}const M_=Zb("lesson-nav"),D_=e=>{const{children:t,finish:n,lessonId:s,onFocus:a}=e;if(s)return P_.createElement(R_,O_({className:"lesson-nav-link",onFocus:a,tooltipClassName:"lesson-nav-link-tooltip"},e));const r=n?"/lessons/progress-summary":"/";return P_.createElement("span",{className:"lesson-nav-link"},P_.createElement(oC,{className:"lesson-nav-link__link","data-direction":e["data-direction"],onFocus:a,to:r},t))};const B_=ye()((0,f.Ng)((function(e){const t=mg(e),n=(0,$h.selectLabelsMap)(e);return{buttonScheme:t.buttonScheme,accentContrast:t.theme?.accentContrast,labelLessonRestricted:n.lessonRestricted,labelQuizRequirePassingScore:n.quizRequirePassingScore}}),null,null,{forwardRef:!0}),h.forwardRef),H_=B_((({buttonScheme:e,accentContrast:t,children:n,className:s,direction:a,finish:r,navLessonId:i,onFocus:o,restrictionType:l},c)=>{const d=null!=l,u=Py(),m={className:M_(null,{[a]:!0,accent:e===Md.ACCENT,dark:e===Md.DARK,floating:u===Dd.FLOATING,"floating-full":u===Dd.FLOATING_FULL,finish:r,full:u===Dd.FULL,light:e===Md.LIGHT,restricted:d,tint:e===Md.TINT}).mix(s),[`data-${a}-lesson`]:!0};return P_.createElement("div",O_({ref:c},m),P_.createElement(D_,{accentContrast:t,"data-direction":a,lessonId:i,onFocus:o,finish:r},n))}));var F_=n(56575);const z_={CoverCompletedInformation:function(){const{certificateDownload:e,riseComCurrentUser:t}=pg(),n=(0,$h.useLabelsMap)(),s=xv(),a=Xg();return s&&(a?.quizPassed??!0)&&!Sc()&&"preview"!==window.viewType?Yb.createElement("div",{className:ef("completed-info")},Yb.createElement("div",{className:ef("completed-info-avatar")},Yb.createElement(Qb,Xb({},t,{decorative:!0})),Yb.createElement("img",{className:ef("completed-info-trophy"),src:Jb,alt:""})),Yb.createElement("div",{className:ef("completed-info-label")},Yb.createElement("span",{"aria-hidden":"true"},n?.coverCompleted||"Completed"),Yb.createElement("span",{className:"visually-hidden"},n?.a11yCoverCourseCompleted||"Course Completed")),e&&Yb.createElement(Xh,null)):null},CoverDueDate:UL,CoverProgress:KL,CoverRequirements:function(){const e=Vf(),t=(0,$h.useLabelsMap)(),{trackingCompletionPercentage:n,trackingQuizId:s}=e;return null==n&&!s?null:XL.createElement("section",{className:JL("requirements-section")},XL.createElement("h2",{className:JL("requirements-title")},t?.coverCourseRequirements||"Course Requirements"),XL.createElement("ul",{className:JL("requirements-list")},XL.createElement(e_,null),XL.createElement(n_,null)))},ImageEagerOrLazy:qC,LessonNav:H_};function q_({children:e}){return F_.createElement(GC,z_,e)}var $_=n(74502);function V_(){return V_=Object.assign?Object.assign.bind():function(e){for(var t=1;t<arguments.length;t++){var n=arguments[t];for(var s in n)Object.prototype.hasOwnProperty.call(n,s)&&(e[s]=n[s])}return e},V_.apply(this,arguments)}const j_={"rise-course-navigation":!0},U_={"ai-assistant-settings":!0,"ai-assistant-summaries":!0,"ai-assistant-quizzes":!0,"ai-assistant-fill-in":!0,"ai-assistant-matching":!0,"ai-assistant-blocks":!0,"ai-assistant-configure-prompt-debugging":!0,"ai-quiz-modify-question":!0,"ai-import-lesson-storyboard":!0,"ai-import-block":!0,"ai-text-to-video":!0,"ai-assistant-images":!0,"ai-use-selected-block-as-kc-reference":!0,"ai-assistant-magic-block-import":!0,"ai-assistant-writing":!0,"ai-assistant-lesson-generation":!0},G_=(0,h.createContext)(j_);G_.displayName="FeatureFlagsContext";const{Provider:W_}=G_;function K_({children:e,value:t}){const n=(0,h.useMemo)((()=>({...U_,...t,...j_})),[t]);return g().createElement(W_,{value:n},e)}function Q_(){return(0,h.useContext)(G_)}function Z_(e){return Q_()[e]}const Y_=({children:e})=>g().createElement(g().Fragment,null,e);Y_.displayName="On";const X_=({children:e})=>g().createElement(g().Fragment,null,e);X_.displayName="Off";const J_=({children:e,featureFlags:t})=>{const n=Q_(),s=(0,h.useMemo)((()=>{const e=[].concat(t??[]);return e.length&&e.every((e=>n[e]))}),[t,n]),{on:a=null,off:r=null}=(0,h.useMemo)((()=>{const t={};return g().Children.forEach(e,(n=>{switch(n.type.displayName){case J_.On.displayName:t.on=n;break;case J_.Off.displayName:t.off=n;break;default:t.on=e}})),t}),[e]);return s?a:r};J_.On=Y_,J_.Off=X_;var eT=n(56575);const tT={};function nT({children:e}){const t=(0,f.wA)(),n=Q_();return(0,$_.A)((()=>{t(rp(n))}),[n]),e}function sT({children:e}){const t=pg(),n=t?.features??tT;return eT.createElement(K_,{value:n},eT.createElement(nT,null,e))}var aT=n(88260),rT=n(80553);const iT=e=>H()?e:(e=>R?e??"":e?`${e} | ${O}`:O)(e);var oT=n(56575);function lT({children:e,title:t}){const n=iT(jf());return(0,rT.A)(t??n),oT.createElement(oT.Fragment,null,e)}var cT=n(56101),dT=n.n(cT),uT=n(64862),mT=n(56575);const pT=Object.assign((0,h.createContext)(void 0),{displayName:"BlockContext"});function hT({block:e,children:t}){const[n,s]=(0,h.useState)(e);return(0,h.useEffect)((()=>s((t=>e||t))),[e]),mT.createElement(pT.Provider,{value:n},mT.createElement(xT,n?.settings,t))}pT.Consumer;function gT(){return(0,h.useContext)(pT)}var vT=n(65608);const bT=2,fT=No()({WHITE:null,TRANSPARENT:null}),ET={backgroundColor:"",backgroundType:Sd.LIGHT,cardMode:fT.WHITE,customBackgroundColorContrast:qd.AUTO,entranceAnimation:!0,markerColorContrast:qd.AUTO,paddingBottom:3,paddingLinked:!0,paddingTop:3,snippetColorContrast:qd.AUTO},CT={knowledge:["knowledge"],knowledgeCheck:["draw from question bank","fillin","matching","multiple choice","multiple response"],flashcard:["flashcard","stack"],interactive:["accordion","tabs"],"interactive-fullscreen":["sorting","timeline","process"],multimedia:["attachment","embed"],quote:["carousel"]};const yT={360:{storyline:"#fafafa"},impact:{c:"#ececec",d:"#f5f5f5"},"interactive-fullscreen":{timeline:"#f5f5f5"},quote:{d:"#f5f5f5"}};const wT={multimedia:{embed:e=>({cardMode:!1===e.showBorder?fT.TRANSPARENT:fT.WHITE})}};function kT(e,t,n){return function(e,t,n){const s=function(e,t){const n=yT[e]?.[t];return null==n?{}:{backgroundColor:n,backgroundType:Sd.COLOR}}(e,t);(null==n.v||n.v<bT)&&(n=function(e){return{...e,backgroundType:null,cardMode:null,v:1}}(n),"#ffffff"===n.backgroundColor?.toLowerCase()&&0===Object.keys(s).length&&(n=Nn()("backgroundColor",n)));const a=wT[e]?.[t]?.(n),r=n.backgroundColor&&null==n.backgroundType?{backgroundType:Sd.COLOR}:{},i=[{accentColor:null},ET,s,a,n,r,{v:bT}];return i.reduce(((e,t)=>null==t?e:{...e,...Xl()(vT.A,t)}))}(e,t,n)}var NT=n(56575);function ST(){return ST=Object.assign?Object.assign.bind():function(e){for(var t=1;t<arguments.length;t++){var n=arguments[t];for(var s in n)Object.prototype.hasOwnProperty.call(n,s)&&(e[s]=n[s])}return e},ST.apply(this,arguments)}const IT=Object.assign((0,h.createContext)({}),{displayName:"BlockSettingsContext"});function LT(){return(0,h.useContext)(IT)}function _T(e){return t=>{const n=NT.forwardRef(((n,s)=>{const a=LT(),r={...n,[e??"settings"]:a};return NT.createElement(t,ST({},r,{ref:s}))}));return n.displayName=`withBlockSettings(${t.displayName||t.name})`,n}}function TT(){const e=LT();return null==e?null:function(e){switch(e.backgroundType){case Sd.COLOR:return e.backgroundColor;case Sd.ACCENT:return e.courseColor;case Sd.TINT:return ou(e.courseColor);case Sd.LIGHT:return"#ffffff";case Sd.GRAY:return"#fafafa";case Sd.DARK:return"#303030";case Sd.BLACK:return"#000000"}}(e)}function xT({children:e,...t}){const n=gT(),s=LT(),a={courseColor:Jf(),...s,...null==n?t:kT(n.family,n.variant,t)};return NT.createElement(IT.Provider,{value:a},e)}IT.Consumer;const AT=re()(),RT=Ps()(Rn()),PT=Ps()(bs()),OT=(ri()(RT,PT),_n()(Rn(),bs()),e=>()=>document.querySelector(e));function MT(e){return Array.prototype.slice.call(e)}function DT(e,t){const n=e.getBoundingClientRect(),s=window.innerHeight||document.documentElement.clientHeight,a=window.innerWidth||document.documentElement.clientWidth;if("start"===t)return n.top>=0;if("center"===t){if(n.height>s)return n.top<=0&&n.bottom>=s;const e=s/2,t=n.top+n.height/2,a=.25*s;return Math.abs(e-t)<a}return"end"===t?n.bottom<=s:n.top>=0&&n.left>=0&&n.bottom<=s&&n.right<=a}const BT="group",HT=({caption:e,editable:t,id:n,isOverlayType:s,getL10nValue:a})=>{const r=Boolean(!s&&!t&&a(e));return{figcaptionId:r?`figcaption-${n}`:void 0,isFigure:r,role:r?"figure":void 0,tagName:r?"figure":"div"}},FT=":focus{outline: none}",zT="focus-ring-style",qT=()=>document.getElementById(zT)||$T(),$T=()=>{const e=document.createElement("style");return e.id=zT,document.head.appendChild(e),e},VT=e=>{const t=e.target,n=qT();(UN(e)||XN(e)&&!t.classList.contains("ignore-prefers"))&&(n.innerHTML="",Mh(bh(!0)))},jT=({focusVisible:e}={})=>qT().innerHTML=e?":focus:not(:focus-visible){outline: none}":FT,UT=e=>e?0:-1,GT=(e,t)=>{const n=0!==t;(e||{}).tabIndex=t,(({element:e,isHidden:t})=>{e&&e.setAttribute("aria-hidden",t?"true":"false")})({element:e,isHidden:n})},WT=({element:e,selector:t,tabIndex:n})=>{MT(e.querySelectorAll(t)).forEach((e=>{GT(e,n)}))},KT=(QT=!0,(e,t)=>{const n=e.querySelectorAll('[tabindex = "0"]');return!!n.length&&(((e,t,n)=>{ce()(e,ql(),gi())(t).focus(n)})(re()(QT),n,t),!0)});var QT;const ZT=({list:e,index:t})=>{t>=0&&t<Hn()(e)&&e[t].focus()},YT=({list:e,currentIndex:t})=>{const n=Ea()(t||0),s=n<Hn()(e)?n:0;return ZT({list:e,index:s}),s},XT=({list:e,currentIndex:t})=>{const n=yg()(t||Hn()(e));return ZT({list:e,index:n}),n},JT=(0,ps.action)(wp);var ex=n(56575);function tx(){return tx=Object.assign?Object.assign.bind():function(e){for(var t=1;t<arguments.length;t++){var n=arguments[t];for(var s in n)Object.prototype.hasOwnProperty.call(n,s)&&(e[s]=n[s])}return e},tx.apply(this,arguments)}var nx=n(75826),sx=n.n(nx),ax=n(14723),rx=n.n(ax),ix=n(56575);const ox=ds()(td()(/^#([0-9a-f]{3}|[0-9a-f]{6})$/i),re()("#FFF")),lx=ke()({color:ox}),cx=ye()((({accentContrast:e,bodyTypeface:t,color:n,headingTypeface:s,isLegacyCourse:a,uiTypeface:r})=>{const i=(0,h.useMemo)((()=>{const t=!au(n),s=uu(n),r=e===qd.DARK||e===qd.AUTO&&s===qd.DARK;return!a&&(e&&r||!e&&t)?[Oo,Mo]:[Mo,Oo]}),[e,n,a]),[o,l]=i;return ix.createElement("div",{dangerouslySetInnerHTML:{__html:rx()({bodyTypeface:t,colorThemeRGB:(0,Gd.A)(n)?.slice(0,3),colorTheme:n,colorThemeContrast:o,colorThemeContrastComplementary:l,colorThemeContrastComplementaryRGB:(0,Gd.A)(l)?.slice(0,3),colorThemeContrastRGB:(0,Gd.A)(o)?.slice(0,3),colorThemeTint:ou(n),colorThemeTransparent:n+"1A",headingTypeface:s,uiTypeface:r})}})}),lx);cx.displayName="Branding",cx.propTypes={bodyTypeface:sx().string,color:sx().string.isRequired,headingTypeface:sx().string,uiTypeface:sx().string};const dx=(0,h.memo)(cx);var ux=n(95080),mx=n.n(ux);const px=({enabled:e=!1})=>e&&g().createElement("div",{dangerouslySetInnerHTML:{__html:mx()()}}),hx=(0,h.memo)(px);var gx=n(56575);const vx="riseUnsupportedBrowser",bx={authoring:/Android|webOS|iPhone|iPad|iPod|BlackBerry|MSIE|Trident/,runtime:/MSIE/};class fx extends gx.Component{render(){return(e=>new RegExp(bx[e],"i").test(window.navigator.userAgent))(this.props.env)&&!window.sessionStorage.getItem(vx)?this.renderUnsupported():this.props.children}renderUnsupported(){return gx.createElement("div",null,this.props.children,gx.createElement("div",{className:"browser-support"},gx.createElement("div",{className:"browser-support__inner"},gx.createElement("p",{className:"browser-support__text browser-support__text--full"},"You’re using an unsupported browser. For better results, use a modern browser. "),gx.createElement("p",{className:"browser-support__text browser-support__text--mobile"},"Unsupported browser"),gx.createElement("a",{href:"https://articulate.com/support/article/System-Requirements-for-Rise",rel:"noopener noreferrer",target:"_blank",className:"browser-support__link"},gx.createElement("span",null,"Learn more"),gx.createElement("i",{className:"icon icon-chevron-right"})),gx.createElement("div",{className:"browser-support__dismiss",onClick:this.handleDismiss.bind(this)},gx.createElement("span",{className:"browser-support__dismiss-icon"},"×")))))}handleDismiss(){window.sessionStorage.setItem(vx,"true"),this.forceUpdate()}}var Ex=n(22024);function Cx(){return Cx=Object.assign?Object.assign.bind():function(e){for(var t=1;t<arguments.length;t++){var n=arguments[t];for(var s in n)Object.prototype.hasOwnProperty.call(n,s)&&(e[s]=n[s])}return e},Cx.apply(this,arguments)}const yx=e=>qh()("button",{[e.className]:!Rn()(e.className),"button--default":void 0===e.mode,"button--extraPadding":e.extraPadding,"button--sidebar brand--ui":e.sidebar,"button--header":e.header,"button--header-done":e.headerDone,"button--outline":e.outline,"button--outline button--outline-transparent":e.outlineTransparent,"button--condensed":e.condensed,"button--inverted":e.inverted,"button--logo":e.logo,"button--inline":"inline"===e.mode,"button--next":e.next,"button--disabled":e.disabled,"button--controls":e.controls,"button--controls-enhanced":e.controlsEnhanced,"brand--ui":e.accent,"brand--background brand--border":e.branded}),wx=({icon:e})=>e?g().createElement("i",{className:`button__icon icon-${e}`}):null,kx=({accent:e,ariaControls:t,ariaExpanded:n,ariaHidden:s,ariaLabel:a,ariaPressed:r,branded:i,className:o,children:l,condensed:c,controls:d,controlsEnhanced:u,disabled:m,el:p,extraPadding:h,header:v,headerDone:b,icon:f,inverted:E,mode:C,next:y,onClick:w=Function.prototype,onlyIcon:k,onMouseDown:N=Function.prototype,outline:S,outlineTransparent:I,sidebar:L,tabIndex:_,type:T,...x})=>{const A=p||"button";return"button"!==A||T||(T="button"),g().createElement(A,Cx({"aria-controls":t,"aria-expanded":n,"aria-hidden":s,"aria-label":a,"aria-pressed":r,className:yx({accent:e,branded:i,className:o,condensed:c,controls:d,controlsEnhanced:u,disabled:m,extraPadding:h,header:v,headerDone:b,inverted:E,mode:C,next:y,outline:S,outlineTransparent:I,sidebar:L}),disabled:m,onClick:w,onMouseDown:N,tabIndex:_,type:T},x),g().createElement(wx,{icon:f}),(({onlyIcon:e,children:t})=>g().Children.map(t,(t=>e&&void 0===t.type?null:t)))({onlyIcon:k,children:l}))},Nx=["[href]",'[tabindex]:not([tabindex=""])',"audio[controls]","button:not([disabled])","details:not([disabled])",'input:not([disabled]):not([type="hidden"])',"select:not([disabled])","summary:not([disabled])","textarea:not([disabled])","video[controls]"].map((e=>`${e}:not([tabindex="-1"]):not([hidden]):not([aria-hidden="true"])`)).join(", "),Sx=(e,t=!1)=>n=>{const s=Ix(n);if(0===s.length)return;const a=e>=s.length&&t?0:e;return Pe()(a,s)},Ix=e=>e?Array.from(e.querySelectorAll(Nx)).filter((e=>"none"!==window.getComputedStyle(e).display)):[],Lx=Sx(0),_x=Sx(-1),Tx=e=>Lx(e)?.focus?.();var xx=n(21537),Ax=n(16884),Rx=n(42512),Px=n(56049),Ox=n(64957),Mx=n(49349),Dx=n(28907),Bx=n(86600),Hx=n(98326),Fx=n(86199),zx=n(11593),qx=n(6945),$x=n(29982),Vx=n(66233),jx=n(2730),Ux=n(15227),Gx=n(47011),Wx=n(66029),Kx=n(79871),Qx=n(83418),Zx=n(34477),Yx=n(60301),Xx=n(44743),Jx=n(33882),eA=n(42021),tA=n(34129),nA=n(43794),sA=n(15754),aA=n(62714),rA=n(61848),iA=n(37920),oA=n(10013),lA=n(95975),cA=n(31434),dA=n(63099),uA=n(71254),mA=n(2325),pA=n(42001),hA=n(28477),gA=n(15324),vA=n(86474),bA=n(68840),fA=n(22113),EA=n(15867),CA=n(1488),yA=n(3108),wA=n(53036),kA=n(38270),NA=n(21646),SA=n(20793),IA=n(82587),LA=n(47658),_A=n(51293),TA=n(73063),xA=n(86569),AA=n(58642),RA=n(63823),PA=n(2124),OA=n(35229),MA=n(66377),DA=n(81421),BA=n(18567),HA=n(52043),FA=n(50916),zA=n(65907),qA=n(9390),$A=n(1119),VA=n(14729),jA=n(72772),UA=n(36094),GA=n(47284),WA=n(77957),KA=n(69346),QA=n(75133),ZA=n(67028),YA=n(3393),XA=n(78211),JA=n(71718),eR=n(48464),tR=n(57741),nR=n(7062),sR=n(88256),aR=n(43009),rR=n(12827),iR=n(50404),oR=n(3748),lR=n(16912),cR=n(93961),dR=n(45420),uR=n(98957),mR=n(47652),pR=n(44578),hR=n(34489),gR=n(40381),vR=n(45388),bR=n(50477),fR=n(80330),ER=n(10669),CR=n(87006),yR=n(67216),wR=n(36999),kR=n(40110),NR=n(94799),SR=n(51171),IR=n(70840),LR=n(34308),_R=n(40401),TR=n(42527),xR=n(9126),AR=n(1259),RR=n(12340),PR=n(48489),OR=n(73117),MR=n(33510),DR=n(65536),BR=n(42854),HR=n(8473),FR=n(20771),zR=n(21265),qR=n(24449),$R=n(94520),VR=n(28792),jR=n(96048),UR=n(46651),GR=n(37672),WR=n(46091),KR=n(38519),QR=n(51282),ZR=n(75130),YR=n(13250),XR=n(37363),JR=n(55636),eP=n(71834),tP=n(87469),nP=n(44084),sP=n(4732),aP=n(62062),rP=n(35189),iP=n(7790),oP=n(84635),lP=n(72600),cP=n(25609),dP=n(29768),uP=n(64854),mP=n(63790),pP=n(1397),hP=n(96210),gP=n(49011),vP=n(26837),bP=n(67074),fP=n(8820),EP=n(56377),CP=n(83501),yP=n(59803),wP=n(11736),kP=n(13409),NP=n(41557),SP=n(59530),IP=n(37107);const LP={prefix:"fab",iconName:"rise-com",icon:[512,512,[],"e001","M248 3.34C111 3.34 0 114 0 252c0 137 111 248 248 248 137 0 248-111 248-248-.457-137-112-248-248-248zm0 421c-75.4 0-139-48-163-116l326 0c-23.8 67.7-88.2 116-163 116z"]},_P={prefix:"fab",iconName:"reach",icon:[182,182,[],"e001",["M181.97 99.3826C136.326 99.3826 99.3497 136.325 99.3497 181.926H35.1699C35.1699 100.912 100.881 35.2632 181.97 35.2632V99.3826Z","M41.5029 82.9278C64.4243 82.9278 83.0058 64.3638 83.0058 41.4639C83.0058 18.564 64.4243 0 41.5029 0C18.5815 0 0 18.564 0 41.4639C0 64.3638 18.5815 82.9278 41.5029 82.9278Z"]]},TP={prefix:"fab",iconName:"audio-plus",icon:[20,20,[],"e001","M1.5 8.75C1.5 8.34375 1.8125 8 2.25 8C2.65625 8 3 8.34375 3 8.75V10C3 12.2188 4.78125 14 7 14C7.71875 14 8.40625 13.8125 9 13.4688C9 13.5 9 13.5 9 13.5C9 14.0625 9.0625 14.5625 9.21875 15.0625C8.75 15.25 8.25 15.4062 7.75 15.4688V16.5H9.25C9.65625 16.5 10 16.8438 10 17.25C10 17.6875 9.65625 18 9.25 18H7H4.75C4.3125 18 4 17.6875 4 17.25C4 16.8438 4.3125 16.5 4.75 16.5H6.25V15.4688C3.5625 15.0938 1.5 12.8125 1.5 10V8.75ZM4 5C4 3.34375 5.34375 2 7 2C8.65625 2 10 3.34375 10 5V10C10 10.125 9.96875 10.25 9.96875 10.375C9.625 10.875 9.34375 11.4375 9.1875 12.0625C8.625 12.6562 7.84375 13 7 13C5.34375 13 4 11.6562 4 10V5ZM5.5 5V10C5.5 10.8438 6.15625 11.5 7 11.5C7.8125 11.5 8.5 10.8438 8.5 10V5C8.5 4.1875 7.8125 3.5 7 3.5C6.15625 3.5 5.5 4.1875 5.5 5ZM10 13.5C10 11.0312 12 9 14.5 9C16.9688 9 19 11.0312 19 13.5C19 16 16.9688 18 14.5 18C12 18 10 16 10 13.5ZM11 8.75C11 8.34375 11.3125 8 11.75 8C12.0312 8 12.2812 8.1875 12.4062 8.40625C11.875 8.625 11.4062 8.90625 11 9.28125V8.75ZM12 13.5C12 13.7812 12.2188 14 12.5 14H14V15.5C14 15.7812 14.2188 16 14.5 16C14.75 16 15 15.7812 15 15.5V14H16.5C16.75 14 17 13.7812 17 13.5C17 13.25 16.75 13 16.5 13H15V11.5C15 11.25 14.75 11 14.5 11C14.2188 11 14 11.25 14 11.5V13H12.5C12.2188 13 12 13.25 12 13.5Z"]};var xP=n(56575);IP.Yv.add(TP),IP.Yv.add(LP),IP.Yv.add(_P);const AP={"alert-circle":jR.lE,"alert-circle-solid":gP.lE,"alert-diamond":VR.xG,"align-left":hP.ec,"arrow-down":$R.B0,"arrow-down-from-line":qR.xZ,"arrow-down-to-bracket":zR.a_,"arrow-down-to-line":FR.yH,"arrow-left":HR.Ce,"arrow-rotate-left":BR.V3,"arrow-right":DR.dm,"arrow-right-from-line":MR.Pe,"arrow-up":OR.IN,"arrow-up-from-bracket":PR.MN,"arrow-up-right-from-square":RR.faArrowUpRightFromSquare,"arrow-up-from-line":AR.s8,"arrows-two-from-center":Vx.A1,"arrows-two-to-center":$x.hL,"badge-check":pP.Zs,building:qx.UR,"bar-chart":xR.X8,bars:mP.ck,"block-selector":TR.iH,browser:_R.c9,"browser-light":zx.c9,book:LR.LB,"book-open":IR.Re,"book-sparkles":SR.E4,check:uP.e6,"chevron-down":cP.Jt,"chevron-left":NR.Wz,"chevron-right":kR.Xk,"chevron-up":wR.w2,"chevron-up-solid":dP.w2,"chevron-down-solid":cP.Jt,"chevron-left-light":Fx.Wz,"chevron-left-solid":lP.Wz,"chevron-right-light":Hx.Xk,"chevron-right-solid":oP.Xk,"rectangle-regular":yR.vt,"cards-blank":CR.Xm,"circle-arrow-up":iP.yi,"circle-arrow-right":rP.Ni,circle:ER.GE,"circle-dot":fR.pp,"circle-solid":Wx.GE,"circle-check":NP.QR,"circle-check-solid":aP.QR,"circle-check-regular":bR.QR,"circle-half-stroke":vR.B2,"circle-info":gR.faCircleInfo,"circle-plus":sP.q_,"circle-plus-duotone":kP.q_,"circle-plus-regular":hR.q_,"chart-column":nP.q9,"circle-small":pR.ZP,"circle-small-solid":tP.ZP,"circle-x":eP.Ub,"circle-xmark":mR.bn,"clock-rotate-left":uR.Yj,clone:dR.$3,close:cR.yY,"code-fork-regular":lR.zt,"code-fork-duotone":wP.zt,comment:oR.DN,copy:iR.jP,crop:rR.K1,"edit-regular":aR.MT,"ellipsis-vertical-regular":sR.nx,"ellipsis-regular":nR.Dw,envelope:tR.y_,eye:Bx.pS,"eye-regular":eR.pS,"eye-slash":Dx.k6,"external-link":JA.vM,file:XA.A4,"file-audio":YA.qe,"file-duotone":yP.A4,"file-lines":ZA.bL,"file-pdf":QA.O_,"file-pdf-light":Mx.O_,"file-import":KA.$M,"file-export":WA.o1,"file-export-light":Ox.o1,"folder-image":GA.JK,"folder-open":CP.Uj,gear:UA.BH,globe:jA.Bw,"graduation-cap":VA.eS,"grid-2":$A.Qy,"grid-solid":JR.Qy,"grip-lines":qA.Nb,"hand-pointer":zA.A8,image:FA.jb,"image-landscape":HA.oC,"image-portrait":BA.E4,"info-circle":DA.iW,"layers-solid":MA.qI,link:OA.CQ,"link-slash":PA.TH,"link-simple":RA.wi,"link-simple-slash":AA.r2,list:xA.IT,lock:XR.DW,"lock-keyhole-light":Px.Yp,"location-dot":Rx.gK,megaphone:TA.OR,"magnifying-glass":_A.$U,"magnifying-glass-plus":LA.bM,"message-quote":IA.ps,minus:SA.EZ,"minus-solid":YR.EZ,paintbrush:EP.ue,palette:NA.fy,paste:kA.R9,pause:Gx.G1,pencil:Ax.zL,"pencil-thin":xx.zL,"pencil-regular":wA.zL,"pencil-duotone":fP.zL,"pen-line":yA.pg,"pen-to-square":CA.faPenToSquare,play:Ux.ij,"play-regular":EA.ij,"play-solid":ZR.ij,plus:jx.TS,"plus-regular":fA.QL,"quote-left":bA.$7,"rectangle-history-circle-plus":vA.Hu,"rectangle-vertical-history":gA.Lt,rocket:hA.KM,"ruler-horizontal":pA.Si,"ruler-triangle":mA.cb,"sliders-simple":QR.AD,sparkles:uA.p7,"sparkles-solid":KR.p7,"spinner-third":dA.sq,square:cA.Nf,"square-duo":bP.Nf,"square-arrow-right":lA.mT,"square-arrow-down":oA.Y1,"square-arrow-up-right":iA.fL,"square-check":rA.Dn,"square-check-solid":WR.Dn,"square-info":aA.Lg,"square-plus":sA.Vd,"stopwatch-regular":nA.nw,table:tA.w9,tag:eA._2,text:Jx.jw,trash:Xx.yL,"trash-can":Yx.sj,"user-group":GR.US,users:vP.gd,"users-regular":Zx.gd,video:Qx.n2,"wand-magic-sparkles":Kx.Ys,xmark:UR.Jy};function RP({"aria-label":e,className:t,classNameIcon:n,color:s,name:a,rotation:r,style:i,styleIcon:o}){return xP.createElement("span",{className:t,style:{color:s,...i}},xP.createElement(SP.g,{"aria-label":e,className:n,icon:AP[a],rotation:r,style:o}))}const PP=Zb("modal"),OP=g().forwardRef(((e,t)=>{const{children:n,className:s,darkOverlay:a,disableBackgroundScroll:r,disableCloseOnOverlayClick:i,focusFirstInput:o=!0,footer:l,forceToTop:c=!1,heading:d,hideCloseButton:u=!1,hideHeader:m=!1,useTopLayer:p=!0,onCancel:v,onClose:b=fi,onClickBack:f,onOverlayClick:E=b,scroll:C=!1,subHeading:y,subText:w,width:k}=e,N=function(){const e=(0,h.useRef)(null);function t(t){const n=Lx(e.current),s=_x(e.current);UN(t)&&(t.shiftKey?document.activeElement===n&&(s.focus(),t.preventDefault()):document.activeElement===s&&(n.focus(),t.preventDefault()))}return(0,h.useEffect)((()=>{const n=e?.current;return n?.addEventListener("keydown",t),()=>{n?.removeEventListener("keydown",t)}}),[]),e}(),S=(0,h.useRef)(void 0);(0,h.useEffect)((()=>{const e=e=>{WN(e)&&(e.preventDefault(),e.stopPropagation(),v?.(e),b?.())};return document.addEventListener("keydown",e,!0),()=>{document.removeEventListener("keydown",e,!0)}}),[v,b]),(0,h.useEffect)((()=>{const e=N.current;return p?e?.showModal():e?.show(),()=>{e?.close()}}),[N,p]),(0,h.useEffect)((()=>{if(o&&N.current){const e=Ix(N.current).find((e=>"INPUT"===e.tagName||"TEXTAREA"===e.tagName)),t=e||S?.current;t?.focus(),t instanceof HTMLTextAreaElement&&t.setSelectionRange(t.value.length,t.value.length)}}),[o,N]),(0,h.useEffect)((()=>{if(r){(document.scrollingElement||document.documentElement).classList.add("no-scroll")}return()=>{if(r){(document.scrollingElement||document.documentElement).classList.remove("no-scroll")}}}),[r,N]);const I=PP({"force-to-top":c}).mix(s),L=PP("content",{"with-footer":Boolean(l),"force-scroll":Boolean(C)}),_=PP("overlay",{dark:Boolean(a)});return g().createElement("dialog",{"aria-labelledby":"modal-heading","aria-modal":"true",className:I.toString(),onClose:b,ref:e=>{N.current=e,t&&(t.current=e)},role:"dialog"},g().createElement("div",{id:"modal-portal"}),g().createElement("div",{className:_,onClick:i?void 0:E}),g().createElement("div",{className:PP("dialog"),style:k?{width:k}:{}},(!m||!u)&&g().createElement("div",{className:PP("heading-wrapper")},g().createElement("div",{className:PP("heading-flexbox")},!m&&g().createElement("div",{className:PP("header")},f&&g().createElement("button",{"aria-label":"back to previous page",className:PP("back-button"),onClick:f,type:"button"},g().createElement(RP,{name:"arrow-left",styleIcon:{paddingRight:"1rem",height:"2rem"}})),g().createElement("h1",{id:"modal-heading",className:PP("heading")},d,g().createElement("span",{className:PP("subheading")},y))),!u&&g().createElement("button",{"aria-label":"close dialog",className:PP("close"),onClick:b,ref:S,type:"button"},g().createElement(RP,{className:"icon",name:"close"}))),w?g().createElement("h2",{className:PP("subtitle")},w):[]),g().createElement("div",{className:L},n),l&&g().createElement(g().Fragment,null,g().createElement("div",{className:PP("footer-shadow")}),g().createElement("div",{className:PP("footer")},l))))})),MP=OP;function DP(e){return function(e){return e.global}(e)?.externalLinksModalVisible}const BP=()=>{const e=(0,f.d4)(DP),t=(0,f.wA)(),n=(0,h.useCallback)((()=>t(Cp(!1))),[t]);return g().createElement(Ex.F,null,e?g().createElement(Ex.B1,{classNames:"modal",timeout:400},g().createElement(MP,{hideCloseButton:!0,hideHeader:!0,onClose:n,width:440},g().createElement("div",{className:"base-modal__content base-modal__content--centered"},g().createElement("p",null,"External links are disabled in trial accounts."),g().createElement("div",{className:"base-modal__btns"},g().createElement(kx,{inverted:!0,onClick:n},"OKAY"))))):g().createElement(g().Fragment,null))};var HP=n(56575);function FP(){return FP=Object.assign?Object.assign.bind():function(e){for(var t=1;t<arguments.length;t++){var n=arguments[t];for(var s in n)Object.prototype.hasOwnProperty.call(n,s)&&(e[s]=n[s])}return e},FP.apply(this,arguments)}class zP extends HP.Component{componentWillEnter(e){this.child&&this.child.componentWillEnter?this.child.componentWillEnter(e):e()}componentDidEnter(){this.child&&this.child.componentDidEnter&&this.child.componentDidEnter()}componentWillExit(e){this.child&&this.child.componentWillExit?this.child.componentWillExit(e):e()}componentDidExit(){this.child&&this.child.componentDidExit&&this.child.componentDidExit()}render(){const{childProps:e,component:t}=this.props,n=Nn()("component",this.props);return HP.createElement(b.qh,FP({},n,{render:({match:n})=>{const s=St()(e,{match:n,ref:e=>this.child=e});return HP.createElement(t,s)}}))}}const qP=zP;var $P=n(56575);class VP extends $P.Component{componentWillEnter(e){this.child&&this.child.componentWillEnter?this.child.componentWillEnter(e):e()}componentDidEnter(){this.child&&this.child.componentDidEnter&&this.child.componentDidEnter()}componentWillExit(e){this.child&&this.child.componentWillExit?this.child.componentWillExit(e):e()}componentDidExit(){this.child&&this.child.componentDidExit&&this.child.componentDidExit()}render(){const{children:e}=this.props,t=Nn()("children",this.props);return $P.createElement(b.dO,t,e&&$P.Children.map(e,(e=>null!==e&&$P.cloneElement(e,{ref:e=>this.child=e}))))}}const jP=VP;var UP=n(56575);function GP(){return GP=Object.assign?Object.assign.bind():function(e){for(var t=1;t<arguments.length;t++){var n=arguments[t];for(var s in n)Object.prototype.hasOwnProperty.call(n,s)&&(e[s]=n[s])}return e},GP.apply(this,arguments)}class WP extends UP.Component{nodeRef=UP.createRef();constructor(e){super(e),this.handleTransition=this.handleTransition.bind(this),this.onEnter=this.onEnter.bind(this),this.onEntered=this.onEntered.bind(this),this.onExit=this.onExit.bind(this),this.onExited=this.onExited.bind(this)}handleTransition(e){const t=this.transitionState;"entering"===t?this.onEnter(e):"exiting"===t&&this.onExit(e)}onEnter(e){const t=this.nodeRef.current;t&&t.componentWillEnter?t.componentWillEnter(e):e()}onEntered(){const e=this.nodeRef.current;e&&e.componentDidEnter&&e.componentDidEnter()}onExit(e){const t=this.nodeRef.current;t&&t.componentWillExit?t.componentWillExit(e):e()}onExited(){const e=this.nodeRef.current;e&&e.componentDidExit&&e.componentDidExit()}render(){const{children:e}=this.props;return UP.createElement(Ex.eB,GP({addEndListener:this.handleTransition,onEntered:this.onEntered,onExited:this.onExited,unmountOnExit:!0,nodeRef:this.nodeRef},this.props),(t=>(this.transitionState=t,e&&UP.cloneElement(UP.Children.only(e),{ref:this.nodeRef}))))}}var KP=n(56575);const QP=Zb("cover");function ZP(){const{categories:e}=Vf();return Array.isArray(e)&&0!==e.length?KP.createElement("section",{className:QP("categories-section")},KP.createElement("h2",{className:QP("categories-title")},"Topics"),KP.createElement("ul",{className:QP("categories-list"),role:"list"},e.map((e=>KP.createElement("li",{className:QP("categories-item"),key:e,role:"listitem"},KP.createElement(wI,{className:QP("categories-icon")}),KP.createElement("span",{className:QP("categories-item-wrap")},e)))))):null}const YP=KC("CoverCompletedInformation"),XP=KC("CoverDueDate"),JP=KC("CoverRequirements");var eO=n(56575);const tO=Zb("cover"),nO=e=>{const{courseId:t,coursePartnerContent:n,hasPartnerContent:s,publishedAt:a,tenantId:r}=e;return s?eO.createElement(mk,{type:"partner-content"},eO.createElement(Hk,{courseId:t,partnerContent:n,publishedAt:a,tenantId:r})):null},sO=qL("CoverCourseInfo",(e=>{const{courseId:t,coursePartnerContent:n,hasLogo:s,hasPartnerContent:a,publishedAt:r,tenantId:i}=e,o=tO("details-content-aside",{logo:s});return eO.createElement("div",{className:o},R&&eO.createElement(wE,null),eO.createElement(nO,{courseId:t,coursePartnerContent:n,hasPartnerContent:a,publishedAt:r,tenantId:i}),R&&!a&&eO.createElement(kC,null),R&&eO.createElement(eO.Fragment,null,eO.createElement(JP,null),eO.createElement(XP,null),eO.createElement(YP,null),eO.createElement(ZP,null)))})),aO=sO,rO=Zb("cover"),iO=qL("CoverDescription",(()=>{const e=Vf(),{navigation:t}=e,n=Of(e.description),s=t?"description":"description-no-outline";if(!n)return null;const a=_f("description"),r=(0,Mu.uW)(e.description)?{"data-l10n-id":e.description.l10nId}:{"data-change-path":a};return g().createElement("div",r,g().createElement(mk,{type:s},g().createElement(XE,{className:rO("details-content-description"),key:"text",value:df(n)})))})),oO=Zb("cover"),lO=({className:e=oO("details-logo"),imageClassName:t=oO("details-logo-image")})=>{const n=Vf()??{},s=Of(n.media)?.image??{},{height:a,key:r,width:i,scalar:o=Do.SMALL.value}=s,l={width:i*o,height:a*o};if(!r)return null;const c=pd(s);return g().createElement("div",{className:e},g().createElement("img",{className:t,src:c,width:l.width,height:l.height,alt:""}))};g().Component;function cO({icon:e,...t}){switch(e){case So:return g().createElement(Dv,t);case Io:return g().createElement($b,t);case Lo:return g().createElement(Ob,t);case _o:return g().createElement(jb,t);default:return g().createElement("i",{className:"icon icon-Master-02"})}}var dO=n(76502);function uO(){const e=(0,b.W5)("/lessons/:currentLessonId"),t=e?.params?.currentLessonId;return t}const mO=qL("LessonProgressGraphic");function pO({canComplete:e,id:t,isDark:n,isEnabled:s,isTooltipVisible:a,onHideTooltip:r,onShowTooltip:i,scope:o}){const{color:l,navigationStyle:c}=pg(),{type:d}=av(t)??{},u=nv(t),m=uO(),p=uv(t),v=mv(t),b=lv(t),f=(0,$h.useLabelsMap)(),E=null!=b?.type,C=u?.isComplete,y=t===m,w=u?.percentComplete??0,k=(0,h.useCallback)((()=>{Mh(Hr({id:t,type:d}))}),[t,d]),N=(0,h.useCallback)((()=>{Mh(Fr({id:t,type:d}))}),[t,d]);return g().createElement(dS,{canComplete:e,color:l,hasRestriction:E,isComplete:C,isCurrentLesson:y,isDark:n,isEnabled:s,isFailed:p,isPassed:v,isTooltipVisible:a,navigationStyle:c,onHideTooltip:r,onMarkComplete:k,onMarkReset:N,onShowTooltip:i,percentComplete:w,progressGraphic:mO,scope:o,labels:f})}function hO(){return hO=Object.assign?Object.assign.bind():function(e){for(var t=1;t<arguments.length;t++){var n=arguments[t];for(var s in n)Object.prototype.hasOwnProperty.call(n,s)&&(e[s]=n[s])}return e},hO.apply(this,arguments)}const gO=Zb("overview-list-item");function vO({className:e,id:t,last:n}){const s=Hi(),a=uO(),{color:r,isLegacyCourse:i,navigationStyle:o,theme:l}=pg(),{accentContrast:c}=l,{icon:d,title:u}=av(t)??{},m=lg(u),p=nv(t),v=uv(t),b=mv(t),f=lv(t),E=(0,$h.useLabelsMap)(),C=(0,Mu.uW)(u)?{"data-l10n-id":u.l10nId}:{"data-change-path":Tf(t,"title")},y=p?.isComplete,w=p?.percentComplete??0,k=null!=f?.type,[N,S]=(0,h.useState)(!1),I=(0,h.useCallback)((()=>S(!0)),[]),L=(0,h.useCallback)((()=>S(!1)),[]),_=qh()("overview-list__li",{"overview-list__li--last":n}),T=qh()(e,"overview-list-item"),x=(0,h.useCallback)((e=>{const{currentTarget:{hash:t}}=e;e.preventDefault(),dO.Ay.Events.scrollEvent.register("end",(()=>{s.push(t.slice(1)),dO.Ay.Events.scrollEvent.remove("end")})),dO.Ay.animateScroll.scrollTo(0,{containerId:"overview"})}),[s]);return g().createElement("li",hO({},C,{className:_,role:"listitem"}),g().createElement(R_,{className:T,isTooltipEnabled:!0,lessonId:t,onBlur:L,onClick:x,onHideProgressTooltip:L,onShowProgressTooltip:I,tooltipClassName:"overview-list-item-tooltip",showProgressDelay:25},g().createElement(fO,{color:r,accentContrast:c,hasRestriction:k,isComplete:y,isCurrentLesson:t===a,isFailed:v,isLegacyCourse:i,isPassed:b,isTooltipVisible:N,lessonId:t,lessonIcon:d,lessonTitle:m,navigationStyle:o,onHideTooltip:L,onShowTooltip:I,percentComplete:w,progressGraphic:bO,scope:Ro.COVER,labels:E})))}const bO=qL("LessonProgressGraphic");const fO=qL("OverviewListItemLinkContent",(function({isTooltipVisible:e,lessonIcon:t,lessonId:n,lessonTitle:s,onHideTooltip:a,onShowTooltip:r,scope:i}){const o=gO("progress-circle");return g().createElement("div",{className:o},g().createElement("span",{"aria-hidden":"true",className:"overview-list-item__icon"},g().createElement(cO,{icon:t})),g().createElement("span",{className:"overview-list-item__title"},s),g().createElement(pO,{canComplete:!1,id:n,isDark:!1,isEnabled:!0,isTooltipVisible:e,onHideTooltip:a,onShowTooltip:r,scope:i}))}));function EO({value:e,children:t}){return t(Of(e))}const CO=({value:e,fallback:t})=>{const n=Of(e);return t?n||t:n};function yO(){return yO=Object.assign?Object.assign.bind():function(e){for(var t=1;t<arguments.length;t++){var n=arguments[t];for(var s in n)Object.prototype.hasOwnProperty.call(n,s)&&(e[s]=n[s])}return e},yO.apply(this,arguments)}const wO=Zb("overview-list"),kO=qL("OverviewListSectionTitle",(({className:e="",...t})=>{const n=Es()(["Default"],t);return g().createElement("h2",yO({},n,{className:`${e} overview-list__section-title`}))}));const NO=(0,h.memo)((0,f.Ng)((function(e){const t=mg(e),n=Gg(e);return{course:t,courseProgress:n,lessons:pv(e),restrictingQuiz:Rg({course:t,courseProgress:n})}}))((({courseProgress:e,lessons:t})=>{const n=(0,$h.useLabelsMap)(),s=(e=>e.reduce(((e,t)=>("section"===t.type?e.push([t]):e[e.length-1]?e[e.length-1].push(t):e.push([t]),e)),[]))(t);return g().createElement("nav",{"aria-label":n?.a11yRegionNavOverview,className:"overview-list"},s.map(((t,n)=>{const[s={},...a]=t,{title:r,type:i}=s,o="section"===i,l=o?a:t,c=wO("list",{sectionless:!o});return g().createElement("section",{key:n},o&&r&&g().createElement(kO,null,g().createElement(CO,{value:r})),g().createElement("ol",{className:c,role:"list"},l.map(((t,n)=>{const{passedQuiz:s}=((e,t)=>{const n=L()(["lessons",t],e),s=ci()(0,["percentComplete"],n),a=L()(["passed"],n);return{isComplete:L()(["isComplete"],n),percentComplete:s,passedQuiz:a}})(e,t.id);return g().createElement(vO,{key:t.id,id:t.id,last:l.length>1&&n===l.length-1,passedQuiz:s})}))))})))})));function SO(){return(0,f.d4)((e=>function(e){return e?.partnerContent?.content??{}}(e)))}function IO(e){const t=(0,h.useMemo)((()=>{return t=e,Object.values(Do).find((e=>e.value==t))??Do.SMALL;var t}),[e]);return t?.label.toLowerCase()}const LO=Zb("cover"),_O=qL("CoverDetails",(({reverseColumns:e})=>{const t=iE(1200),{description:n,id:s,media:a,navigation:r,partnerContentId:i,publishedAt:o,selectedAuthorId:l,tenantId:c}=pg(),d=SO(),u=Yc()(Be()("id",l),d),m=Boolean(i)&&u,p=lg(a)?.image,h=!bs()(p),v=!n||!r,b=!n&&!r,f=!(!m&&!R),E=LO("details",{"rise-com":R,"rise-com-authoring":R&&!o}),C=LO("details-content-wrap",{columns:f,logo:h}),y=LO("details-content",{"no-description-or-outline":v}),w=LO("details-logo",{centered:b,"no-description-or-outline":v,"has-partner-content":Boolean(i)}),k=f&&g().createElement(aO,{courseId:s,coursePartnerContent:u,hasLogo:h,hasPartnerContent:m,publishedAt:o,tenantId:c}),N=IO(p?.scalar),S=LO("details-logo-image",{[N]:!0}),I=LO("details-description-outline");return g().createElement("section",{className:E},g().createElement("div",{className:C},!t&&e&&k,g().createElement("div",{className:y},g().createElement(lO,{className:w,imageClassName:S}),g().createElement("div",{className:I},n&&g().createElement(iO,null),t&&k,r&&g().createElement(mk,{type:"outline"},g().createElement(NO,null)))),!t&&!e&&k))})),TO=qL("CoverHeader"),xO=qL("CoverLayout");function AO(){return AO=Object.assign?Object.assign.bind():function(e){for(var t=1;t<arguments.length;t++){var n=arguments[t];for(var s in n)Object.prototype.hasOwnProperty.call(n,s)&&(e[s]=n[s])}return e},AO.apply(this,arguments)}const RO=Zb("cover-container");function PO({labels:e,isEntering:t,isExiting:n}){const s=e?.overviewPageTitleSuffix,a=vg();return g().createElement(lT,{title:iT(`${a} - ${s}`)},g().createElement("main",null,g().createElement("div",{className:RO({entering:t,exiting:n})},g().createElement(xO,null,g().createElement(TO,null),g().createElement(_O,null)))))}class OO extends h.Component{state={isEntering:!1,isExiting:!1};componentDidMount(){this.props.didNavigate&&document.querySelector("h1")?.focus({preventScroll:!0})}componentDidEnter(){this.setState({isEntering:!1})}componentWillEnter(e){this.setState({isEntering:!0},(()=>{this.willEnterTimeout=setTimeout(e,Nd)}))}componentWillExit(e){this.setState({isExiting:!0},(()=>{this.willExitTimeout=setTimeout(e,Nd)}))}componentWillUnmount(){clearTimeout(this.willEnterTimeout),clearTimeout(this.willExitTimeout)}render(){return g().createElement(PO,AO({},this.props,this.state))}}const MO=e=>{let t="";return ns()(((e,n)=>{if("section"===n.type)return t=n.id,n.children=[],fn()(e,[n]);if(t){n.sectionId=t;const s=Fs()(Be()("id",t))(e);return e[s].children=fn()(e[s].children,[n]),e}return fn()(e,[n])}),[],e)},DO=ri()(Be()("family","continue"),Be()("variant","continue")),BO=ye()(Ts()(DO),pr()([],"items"));var HO=n(2847);function FO(e){return"a"===e?46.5:7.6}function zO(e){return"d"===e?2:3.2}function qO(e){switch(e){case"a":return 30;case"c":case"d":return 92;default:return 76}}function $O(e){switch(e){case"b":return 95;case"background":return 52;default:return 76}}function VO(e){switch(e){case"a":case"b":case"carousel":default:return 6.4;case"c":return 18.6;case"d":return 8;case"background":return 6}}function jO(e,t){switch(t){case 6:case 6.4:case 8:default:return"sm";case 9.6:case 12:case 14.8:return"med";case 16:case 18.6:return"lg";case 10:return"c"===e?"sm":"med"}}function UO(e){switch(e){case 52:return"sm";case 76:return"med";default:return"lg"}}function GO(e){switch(e){case 4:return"med";case 6:return"lg";default:return"sm"}}function WO(e){switch(e){case 52:return"sm";case 92:return"lg";default:return"med"}}const KO=({value:e,className:t,allowTabNavigation:n=!0,tagName:s,id:a})=>{const{value:r}=FE(Of(e));return r?g().createElement(XE,{className:t,value:e,allowTabNavigation:n,tagName:s,id:a}):null},QO=new RegExp(/^#([a-f0-9]{6}|[a-f0-9]{3})$/,"i"),ZO=(e,t)=>QO.test(t)?t:e;function YO(){const e=gT(),t=e?.background,n=e?.settings,s=n?.backgroundType,a=Of(t?.media)?.image;return s===Sd.IMAGE?a:null}function XO(e){const{contrast:t=qd.AUTO,backgroundColor:n="#fff"}=e,s=ZO("#fff",n),a=uu(s);return t===qd.DARK||t===qd.AUTO&&a===qd.DARK?Oo:Mo}function JO(){const e=gT(),t=e?.family,n=e?.variant,s=LT(),a=s?.cardMode,r=function(e,t){return CT[e]?.includes?.(t)??!1}(t,n);return r&&a?.toLowerCase()}function eM(){const e=gT(),t=e?.settings?.backgroundType;return null===t||!e?.settings?.customBackgroundColorContrast}var tM=n(56575);function nM(){return nM=Object.assign?Object.assign.bind():function(e){for(var t=1;t<arguments.length;t++){var n=arguments[t];for(var s in n)Object.prototype.hasOwnProperty.call(n,s)&&(e[s]=n[s])}return e},nM.apply(this,arguments)}function sM(e,t){const{className:n="",tag:s="div",style:a={},...r}=e,{backgroundColor:i}=LT(),o=function(){const{backgroundColor:e,customBackgroundColorContrast:t}=LT(),n=gT(),s=su(e)?qd.LIGHT:qd.DARK,a=!t&&("image"===n?.family||"chart"===n?.family||"sorting"===n?.variant),r=t??qd.DARK;return XO({backgroundColor:e,contrast:a?s:r})}(),l=o===Oo?Mo:Oo;return""!==i&&Object.assign(a,{"--color-background-contrast":o,"--color-background-contrast-complementary":l,"--color-background-contrast-rgb":(0,Gd.A)(o)?.slice(0,3)}),tM.createElement(s,nM({},r,{className:n,ref:t,style:a}))}const aM=(0,h.forwardRef)(sM),rM=e=>`${e}rem`;var iM=n(56575);function oM(){return oM=Object.assign?Object.assign.bind():function(e){for(var t=1;t<arguments.length;t++){var n=arguments[t];for(var s in n)Object.prototype.hasOwnProperty.call(n,s)&&(e[s]=n[s])}return e},oM.apply(this,arguments)}const lM=Es()(["settings"]),cM=Zb("block-wrapper"),dM=Zb("bg"),uM=(e,t)=>{const{children:n,className:s,defaultBackgroundColor:a="",style:r,tag:i,type:o,...l}=e,c=gT(),{paddingBottom:d,paddingTop:u}=function(){const e=LT();return{paddingBottom:rM(e?.paddingBottom),paddingTop:rM(e?.paddingTop)}}(),m=function(){const e=TT(),t=e?lu(e):eu.LIGHT;return ly()(t.toLowerCase())}(),p=JO(),h=function(){const e=LT(),t=e?.backgroundType;return t?.toLowerCase()}(),g=function(){const e=Vf(),t=e?.theme?.accentContrast,n=LT(),s=TT(),a=gT(),r=a?.family,i=a?.variant,{accentColor:o,backgroundType:l,customBackgroundColorContrast:c}=n,d=su(s)?qd.LIGHT:qd.DARK,u=!c&&("image"===r||"chart"===r||"sorting"===i),m=c??qd.DARK,p=u?d:m,h=l===Sd.ACCENT||l===Sd.COLOR,g=o||e?.theme?.colorAccent,v=XO({backgroundColor:l===Sd.ACCENT?g:s,contrast:l===Sd.ACCENT?t:p});return h&&v==Mo}(),v=function(){const e=YO(),t=Boolean(e),n=e?.overlayColor;return t&&n===Ud.LIGHT}(),b=function(){const e=YO();if(!e)return null;const{alpha:t,overlayColor:n=Ud.DARK}=e,s=pd(e),a=n===Ud.LIGHT?kd:wd;return vd({alpha:t,color:a,url:s})}(),f=function(){const e=YO();return Fu(e?.alt)}(),E=ZO(a,TT()),C=E||"transparent",y=c?.className,w={...r,...b,"--color-background":E,boxShadow:`0px 1px 0px ${C} `,paddingBottom:d,paddingTop:u},k=qh()(s,{"bg--legacy-background":eM(),[`block-${o}`]:!!o}),N=dM({card:p,range:m,type:h,"overlay-light":v,"contrast-light":g}),S=[k,(y?cM({}).mix(N).mix(y):cM({}).mix(N)).toString()].join(" ");return iM.createElement(aM,oM({},lM(l),{className:S,ref:t,style:w,tag:i}),iM.createElement("span",{"aria-label":f,role:zu(f)}),n)},mM=(0,h.forwardRef)(uM),pM=KC("ImageEagerOrLazy");var hM=n(89336),gM=(n(55761),n(56575));function vM(){return vM=Object.assign?Object.assign.bind():function(e){for(var t=1;t<arguments.length;t++){var n=arguments[t];for(var s in n)Object.prototype.hasOwnProperty.call(n,s)&&(e[s]=n[s])}return e},vM.apply(this,arguments)}function bM(e){return gM.createElement(hM.A,vM({IconUnzoom:EM,IconZoom:fM},e))}const fM=()=>gM.createElement(RP,{name:"arrows-two-from-center"}),EM=()=>gM.createElement(RP,{name:"arrows-two-to-center"});var CM=n(56575);const yM=Zb("block-text");function wM({children:e,item:t,labels:n}){const s="media"in t?t.media:void 0,a=Of(s)?.image,r=pd(a),i=Hu(a?.alt??""),o=gT(),l=o?.settings,c=l?.images,d=l?.zoomOnClick,u=(0,h.useRef)(void 0);let m=CM.createElement(pM,{alt:i,ref:u,src:r,"data-l10n-id":ig(s)});return d&&(m=CM.createElement(bM,{a11yNameButtonUnzoom:n?.a11yUnzoomImage,a11yNameButtonZoom:n?.a11yZoomImage},m)),CM.createElement("div",{className:yM("col")},c&&a&&CM.createElement("div",{className:yM("image")},m),e)}var kM=n(56575);function NM(){return NM=Object.assign?Object.assign.bind():function(e){for(var t=1;t<arguments.length;t++){var n=arguments[t];for(var s in n)Object.prototype.hasOwnProperty.call(n,s)&&(e[s]=n[s])}return e},NM.apply(this,arguments)}const SM=Zb("block-text"),IM=class extends kM.Component{constructor(e){super(e),this.renderTextDelegate=this.renderText.bind(this),this.renderHeadingDelegate=this.renderHeading.bind(this)}static get defaultProps(){return{columns:1,heading:"",items:[],type:"onecol"}}getHeadingComponent=()=>{const{heading:e}=this.props;return e?"heading"===e?"h2":"h3":"div"};renderHeading(e){const t="heading"in e?e.heading:null;return kM.createElement(XE,{value:t})}renderText(e){const{labels:t,takingSnapshot:n,variant:s}=this.props,a=s?.includes("column"),r="paragraph"in e?e.paragraph:void 0;return a||n?kM.createElement(wM,{item:e,labels:t},kM.createElement(KO,{value:r||""})):kM.createElement(KO,{className:SM("col"),value:r||""})}render(){const{blockId:e,columns:t,defaultBackgroundColor:n,heading:s,items:a,settings:r,type:i,variant:o,renderText:l=this.renderTextDelegate,renderHeading:c=this.renderHeadingDelegate}=this.props,{entranceAnimation:d,cellPadding:u=1.5,tableWidth:m=76,textPadding:p=.8,textWidth:g=76}=r,v="table"===o,b=t>1,f=v?m:g,E=!v&&1===t,C=v,y=function(e){switch(e){case 1:return"sm";case 3:return"lg";default:return"med"}}(u),w=function(e){switch(e){case 3.2:return"med";case 5.6:return"lg";default:return"sm"}}(p),k=WO(f),N=SM({[i]:!E&&!C||b,[`${i}-custom-width`]:!b,[`${i}-custom-width-table-${k}`]:C,[`${i}-custom-width-text-${k}`]:E,[`heading-custom-text-padding-${w}`]:E,[`${i}-custom-cell-padding-${y}`]:C,"no-animation":!d}),S=SM(t>2?"container-wide":"container"),I=this.getHeadingComponent();return kM.createElement(mM,{className:N.toString(),defaultBackgroundColor:n},kM.createElement("div",{className:S,"data-block-id":e,"data-block-text":""},kM.createElement("div",{className:SM("row")},""!==s?a.slice(0,1).map(((e,t)=>kM.createElement("div",{className:SM("col"),key:"id"in e?e.id:t},kM.createElement("div",{className:SM("heading")},kM.createElement(I,null,c(e)))))):null),kM.createElement("div",{className:SM("row")},"heading"!==i?a.slice(0,t).map(((e,t)=>kM.createElement(h.Fragment,{key:"id"in e?e.id:t},l(e)))):null)))}},LM=IM,_M=e=>kM.createElement(IM,NM({type:"twocol",columns:2},e)),TM=e=>kM.createElement(IM,NM({type:"threecol",columns:3},e)),xM=e=>kM.createElement(IM,NM({type:"fourcol",columns:4},e)),AM=e=>kM.createElement(IM,NM({type:"heading",heading:"heading"},e)),RM=e=>kM.createElement(IM,NM({type:"heading",heading:"subheading"},e)),PM=e=>kM.createElement(IM,NM({heading:"heading"},e)),OM=e=>kM.createElement(IM,NM({heading:"subheading"},e));var MM=n(31680),DM=n.n(MM);class BM extends g().Component{static defaultProps={animateOnce:!1,delay:0,duration:1,keepStructure:!1,initiallyVisible:!1,offset:150,siblingDelay:0};visibility={aboveViewport:!1,belowViewport:!1,inViewport:!1,onScreen:!1};constructor(e){super(e),this.serverSide="undefined"==typeof window,this.listener=DM()(this.handleScroll.bind(this),50),this.state={canAnimate:!0,classes:"animated",style:{animationDuration:`${this.props.duration}s`,opacity:this.props.initiallyVisible?1:0}}}getElementTop(e){let t=0;for(;e&&void 0!==e.offsetTop&&void 0!==e.clientTop;)t+=e.offsetTop+e.clientTop,e=e.offsetParent;return t}getScrollPos(){return this.scrollableParent instanceof Window&&void 0!==this.scrollableParent.pageYOffset?this.scrollableParent.pageYOffset:this.scrollableParent.scrollTop}getScrollableParentHeight(){return this.scrollableParent instanceof Window&&void 0!==this.scrollableParent.innerHeight?this.scrollableParent.innerHeight:this.scrollableParent.clientHeight}getViewportTop(){return this.getScrollPos()+this.props.offset}getViewportBottom(){return this.getScrollPos()+this.getScrollableParentHeight()-this.props.offset}isInViewport(e){return e>=this.getViewportTop()&&e<=this.getViewportBottom()}isAboveViewport(e){return e<this.getViewportTop()}isBelowViewport(e){return e>this.getViewportBottom()}inViewport(e,t){return this.isInViewport(e)||this.isInViewport(t)||this.isAboveViewport(e)&&this.isBelowViewport(t)}onScreen(e,t){return!this.isAboveScreen(t)&&!this.isBelowScreen(e)}isAboveScreen(e){return e<this.getScrollPos()}isBelowScreen(e){return e>this.getScrollPos()+this.getScrollableParentHeight()}getVisibility(){const e=this.getElementTop(this.node)-this.getElementTop(this.scrollableParent),t=e+this.node.clientHeight,n=this.inViewport(e,t);return{aboveViewport:this.isAboveViewport(e),belowViewport:this.isBelowViewport(e),inViewport:n,onScreen:this.onScreen(e,t)}}componentDidMount(){if(!this.serverSide){const e=this.props.scrollableParentSelector;this.scrollableParent=e?document.querySelector(e):window,this.scrollableParent&&this.scrollableParent.addEventListener?this.scrollableParent.addEventListener("scroll",this.listener):console.warn(`Cannot find element by locator: ${this.props.scrollableParentSelector}`),setTimeout((()=>{this.handleScroll()}),0)}}componentWillUnmount(){clearTimeout(this.delayedAnimationTimeout),clearTimeout(this.callbackTimeout),this.listener.cancel(),window&&window.removeEventListener&&window.removeEventListener("scroll",this.listener)}visibilityHasChanged(e,t){return e.inViewport!==t.inViewport||e.onScreen!==t.onScreen}captureRef(e){e&&(this.node=e instanceof HTMLElement?e:e.animateRef)}animate(e,t){const{children:n,duration:s,siblingDelay:a}=this.props;this.delayedAnimationTimeout=setTimeout((()=>{this.animating=!0,this.setState({classes:`animated ${e}`,style:{animationDuration:`${this.props.duration}s`}});let r=s;if(a>0){let e=0;g().Children.forEach(n,(t=>{e+=g().Children.count(t.props.children)})),e>0&&(r=s+a*e)}this.callbackTimeout=setTimeout(t,1e3*r)}),this.props.delay)}animateIn(e){this.animate(this.props.animateIn,(()=>{this.props.animateOnce?this.setState({canAnimate:!1,classes:"",style:{}}):(this.setState({style:{animationDuration:`${this.props.duration}s`,opacity:1}}),this.animating=!1);const t=this.getVisibility();e&&e(t)}))}animateOut(e){this.animate(this.props.animateOut,(()=>{this.setState({classes:"animated",style:{animationDuration:`${this.props.duration}s`,opacity:0}});const t=this.getVisibility();t.inViewport&&this.props.animateIn?this.animateIn(this.props.afterAnimatedIn):this.animating=!1,e&&e(t)}))}shouldNotAnimate(e){return this.props.animateIn&&this.props.animateOut?!e.onScreen:this.props.animateIn?!e.onScreen&&!e.aboveViewport:!e.onScreen&&!e.belowViewport}shouldAnimateIn(e){return!!this.props.animateIn&&(this.props.animateOut?e.inViewport:e.inViewport||e.aboveViewport)}shouldAnimateOut(e){return!(!this.props.animateOut||!e.onScreen||1!==this.state.style.opacity)&&(this.props.animateIn?e.inViewport:e.inViewport||e.belowViewport)}handleScroll(){if(!this.animating&&null!=this.node){const e=this.getVisibility();this.visibilityHasChanged(this.visibility,e)&&(clearTimeout(this.delayedAnimationTimeout),this.shouldNotAnimate(e)?this.setState({classes:"animated",style:{animationDuration:`${this.props.duration}s`,opacity:this.props.initiallyVisible?1:0}}):this.shouldAnimateIn(e)?this.animateIn(this.props.afterAnimatedIn):this.shouldAnimateOut(e)&&this.animateOut(this.props.afterAnimatedOut),this.visibility=e)}}renderChild(e,t,n=0){const{canAnimate:s}=this.state,{initiallyVisible:a,keepStructure:r,siblingDelay:i}=this.props,o=i*n,l=Object.assign({},this.props.style,this.state.style,s&&{animationDelay:`${o}s`,animationFillMode:"forwards"});return g().createElement(HM,{classes:t,initiallyVisible:a,keepStructure:r,key:n,style:l},e)}renderChildren(e,t){const{children:n,siblingDelay:s}=this.props,a=Array.isArray(t)?t:n;return s&&Array.isArray(a)?[...Array(a.length).keys()].map((t=>this.renderChild(a[t],e,t))):this.renderChild(a,e)}renderWrapped(e){return g().createElement("div",{ref:e=>{this.node=e}},this.renderChildren(e))}renderStructure(e){const{children:t}=this.props;return 1===g().Children.count(t)?g().Children.map(t,(t=>g().cloneElement(t,{ref:this.captureRef.bind(this)},this.renderChildren(e,t.props.children)))):this.renderWrapped(e)}render(){const e=this.props.className?`${this.props.className} ${this.state.classes}`:this.state.classes;return this.props.keepStructure?this.renderStructure(e):this.renderWrapped(e)}}class HM extends g().Component{static defaultProps={keepStructure:!1};state={hasAnimated:!1};componentDidMount(){this.ref?.addEventListener?.("animationend",this.handleAnimationEnd)}componentWillUnmount(){this.ref?.removeEventListener?.("animationend",this.handleAnimationEnd)}componentDidUpdate(e){e.style.opacity!==this.props.style.opacity&&0===this.props.style.opacity&&this.setState({hasAnimated:!1})}captureRef(e){e&&(this.ref=e instanceof HTMLElement?e:e.animateRef)}handleAnimationEnd=()=>{this.ref&&this.setState({hasAnimated:!0})};renderStructure({style:e}){const{children:t,classes:n}=this.props;return g().Children.map(t,(t=>g().cloneElement(t,{className:n,style:e,ref:this.captureRef.bind(this)})))}renderWrapped({style:e}){const{children:t,classes:n}=this.props;return g().createElement("div",{className:n,style:e,ref:e=>{this.ref=e}},t)}render(){const{initiallyVisible:e,keepStructure:t}=this.props,{hasAnimated:n}=this.state,s=this.props.style,a=void 0===s.animationDelay||e?s.opacity:0,r=Object.assign({},s,{opacity:n?1:a});return t?this.renderStructure({style:r}):this.renderWrapped({style:r})}}const FM=matchMedia("(prefers-reduced-motion: reduce)");function zM(){return FM.matches}var qM=n(56575);const $M=function(e){const t=(0,h.forwardRef)(((t,n)=>{const{offset:s,...a}=t,r=function(){const e=Vf();return e?.type===Ao&&e?.theme?.blockNavigationType===Ld.STEPPED}();return g().createElement(e,Ff({},a,{offset:r?0:s,ref:n}))}));return t.displayName=`withEntranceAnimationOffset(${e.displayName||e.name})`,t}((e=>{const{afterAnimatedIn:t,animateBlockEntrance:n,animateIn:s,animateOnce:a,children:r,className:i,duration:o,keepStructure:l,initiallyVisible:c,isLearner:d,offset:u,siblingDelay:m}=e;return d&&n&&!zM()?qM.createElement(BM,{afterAnimatedIn:t,animateIn:s,animateOnce:a??!0,className:i,duration:o??.75,initiallyVisible:c,keepStructure:l,offset:u??200,scrollableParentSelector:"#page-wrap",siblingDelay:m??0},r):Array.isArray(r)?qM.createElement("div",null,r):r}));var VM=n(56575);function jM(){return jM=Object.assign?Object.assign.bind():function(e){for(var t=1;t<arguments.length;t++){var n=arguments[t];for(var s in n)Object.prototype.hasOwnProperty.call(n,s)&&(e[s]=n[s])}return e},jM.apply(this,arguments)}function UM(e){const t=VM.forwardRef(((t,n)=>{const s=Pf();return VM.createElement(e,jM({},t,{getL10nValue:s,ref:n}))}));return t.displayName=`withLocalizedLookup(${e.displayName||e.name})`,t}function GM(e){const t=VM.forwardRef(((t,n)=>{const s=Pf(),a=function(){const e=Mf(),t=Df(),n=Bf();return s=>ng(s,e,t,n)}();return VM.createElement(e,jM({},t,{getL10nValue:s,getL10nRecursive:a,ref:n}))}));return t.displayName=`withLocalizedLookupRecursive(${e.displayName||e.name})`,t}var WM=n(56575);class KM extends WM.Component{constructor(e){super(e),this.renderCaptionDelegate=this.renderCaption.bind(this)}renderCaption({caption:e}){return WM.createElement(KO,{className:"block-text__code-caption",value:e||""})}render(){const{animateBlockEntrance:e,defaultBackgroundColor:t="",getL10nValue:n,isLearner:s,items:a,labels:r,settings:i,renderCaption:o=this.renderCaptionDelegate}=this.props,{paddingTop:l,paddingBottom:c,entranceAnimation:d,snippetBackgroundColor:u,snippetColorContrast:m}=i,p=qh()("block-text block-text--code",{"block-text--padding-top":2===Number(l),"block-text--padding-bottom":2===Number(c),"block-text--no-animation":!d}),h={backgroundColor:u},g="#fafafa"===u||Rn()(u),v=m??qd.DARK;if(!g){const e=XO({backgroundColor:u,contrast:v});Object.assign(h,{"--color-snippet-contrast":e})}return WM.createElement(mM,{className:p,defaultBackgroundColor:t},WM.createElement($M,{animateBlockEntrance:e,animateIn:"fadeIn",isLearner:s},WM.createElement("div",{className:"block-text__container"},a.slice(0,1).map((e=>{const t=HT({...e,getL10nValue:n});return WM.createElement("div",{className:"block-text__row",key:e.id},WM.createElement("div",{"aria-label":r?.a11yBlockCode,className:"block-text__col",role:BT},WM.createElement("figure",{"aria-labelledby":t.figcaptionId,className:"block-text__figure",role:"figure"},WM.createElement(EO,{value:e.code},(e=>WM.createElement("pre",{className:"block-text__code",dangerouslySetInnerHTML:{__html:Ee(e)},style:h}))),e.caption&&WM.createElement("figcaption",{id:t.figcaptionId},o(e)))))})))))}}const QM=UM(KM);var ZM=n(56575);function YM(){return YM=Object.assign?Object.assign.bind():function(e){for(var t=1;t<arguments.length;t++){var n=arguments[t];for(var s in n)Object.prototype.hasOwnProperty.call(n,s)&&(e[s]=n[s])}return e},YM.apply(this,arguments)}function XM(e,t){const n=LT(),{cardMode:s,className:a="",children:r,disabled:i=!1,tag:o="div",overrideBackground:l=!1,style:c={},...d}=e,{backgroundType:u,cardMode:m,customBackgroundColorContrast:p}=n,h=Vf(),g=h?.theme,v=s??m,b=TT()??"#ffffff",f=v===fT.WHITE,E=u===Sd.COLOR,C=u===Sd.ACCENT,y=g?.accentContrast,w=u===Sd.ACCENT||u===Sd.COLOR,k=y===qd.AUTO&&C||p===qd.AUTO&&E,N=u===Sd.COLOR?p:y,S=[a,"block-card"];if(f)S.push("bg--range-light","block-card--white");else if(i){S.push("block-card--disabled");const e=XO({backgroundColor:b,contrast:N});k&&(c["--color-text"]=e,c["--color-text-opposite"]=e===Oo?Mo:Oo)}else{S.push("block-card--transparent");const e=lu(b),t=mu[e](b);switch(u){case Sd.LIGHT:case Sd.GRAY:S.push("bg--range-light");break;case Sd.IMAGE:S.push("bg--range-dark");break;case Sd.DARK:case Sd.BLACK:S.push("bg--range-dark"),c["--color-background-rgb"]=(0,Gd.A)(t)?.slice(0,3);break;default:{const e=XO({backgroundColor:t,contrast:N});w&&e==Mo&&S.push("block-card--contrast-light");const n=lu(t);S.push(`bg--range-${ly()(n.toLowerCase())}`);const s=l?b:t;c["--color-background"]=s,c["--color-background-rgb"]=(0,Gd.A)(s)?.slice(0,3);break}}}return ZM.createElement(o,YM({},d,{className:S.join(" "),ref:t,style:c}),r)}const JM=(0,h.forwardRef)(XM);var eD=n(56575);function tD(){return tD=Object.assign?Object.assign.bind():function(e){for(var t=1;t<arguments.length;t++){var n=arguments[t];for(var s in n)Object.prototype.hasOwnProperty.call(n,s)&&(e[s]=n[s])}return e},tD.apply(this,arguments)}const nD=Zb("block-statement");class sD extends eD.Component{constructor(e){super(e),this.renderTextDelegate=this.renderText.bind(this)}static get defaultProps(){return{items:[],type:"a"}}getEntranceAnimationType(){const{type:e}=this.props;switch(e){case"a":return"fadeIn";case"b":case"d":return"fadeInUp";case"c":return"fadeInRight";case"note":return"fadeInGrow"}}getEntranceAnimationDuration(){const{type:e}=this.props;switch(e){case"a":return 1;case"b":case"c":case"d":return.75;case"note":return.5}}renderText({type:e},{paragraph:t}){const n="note"===e?cD:eD.Fragment;return eD.createElement(n,null,eD.createElement(KO,{className:nD("quote").toString(),value:t}))}render(){const{animateBlockEntrance:e,isLearner:t,items:n,renderText:s=this.renderTextDelegate,settings:a,type:r}=this.props,{entranceAnimation:i,divider:o=!0,dividerPadding:l=zO(r),dividerSize:c=FO(r),noteIcon:d=!0,noteSize:u="sm",statementWidth:m=qO(r)}=a,p=function(e){switch(e){case 30:case 52:return"sm";case 92:return"lg";default:return"med"}}(m),h=function(e){switch(e){case 4.8:return"med";case 5.6:return"lg";default:return"sm"}}(l),g=function(e){switch(e){case 20:case 78:return"med";case 32:case 120:return"lg";default:return"sm"}}(c),v=u,b="a"===r||"b"===r||"d"===r,f="note"===r,E=nD({[r]:!0,[`${r}-custom-width-${p}`]:!0,[`${r}-divider-off`]:b&&!o,[`${r}-divider-padding-${h}`]:b&&o,[`${r}-divider-size-${g}`]:b&&o,[`note-size-${v}`]:f,[`note-size-${v}-no-icon`]:f&&!d,"no-animation":!i});return eD.createElement(mM,{className:E.toString()},eD.createElement("div",{className:nD("wrap")},eD.createElement("div",{className:nD("container")},eD.createElement("div",{className:nD("row")},n.slice(0,1).map((n=>eD.createElement($M,{animateBlockEntrance:e,animateIn:this.getEntranceAnimationType(),duration:this.getEntranceAnimationDuration(),isLearner:t,key:n.id},eD.createElement("div",{className:nD("col")},eD.createElement("div",{className:nD("divider-top-container")},eD.createElement("div",{className:nD("divider-top")})),s(this.props,n),eD.createElement("div",{className:nD("divider-bottom")})))))))))}}const aD=sD,rD=e=>eD.createElement(sD,tD({type:"b"},e)),iD=e=>eD.createElement(sD,tD({type:"c"},e)),oD=e=>eD.createElement(sD,tD({type:"d"},e)),lD=e=>eD.createElement(sD,tD({type:"note"},e)),cD=({children:e})=>{const{accentColor:t,backgroundType:n,cardMode:s,courseColor:a,customBackgroundColorContrast:r,noteIcon:i=!0}=LT(),{theme:o}=Vf(),l=TT(),c=n===Sd.COLOR,d=n===Sd.ACCENT,u=o?.accentContrast,m=n===Sd.DARK||n===Sd.BLACK,p=c||d||m?fT.TRANSPARENT:s,g=u===qd.AUTO&&d||r===qd.AUTO&&c,v={},b=(0,h.useMemo)((()=>{if(n!==Sd.IMAGE&&null==l)return"#000000b3";switch(n){case Sd.IMAGE:return"";case Sd.LIGHT:case Sd.GRAY:return ru(.9,t??a);case Sd.DARK:return"#494949";case Sd.BLACK:return"#333333";default:switch(lu(l)){case eu.LIGHT:return ru(.3,l);case eu.MED:return ru(-.2,l);case eu.DARK:case eu.NEAR_BLACK:return ru(-.4,l)}}}),[t,n,l,a]),f=XO({backgroundColor:b,contrast:n===Sd.COLOR?r:u});v["--color-background"]=b,g&&(v["--color-text"]=f);const E=nD("note-icon",{off:!i});return eD.createElement(JM,{cardMode:p,className:nD("note-card"),style:v},eD.createElement("div",{className:E},eD.createElement(RP,{name:"circle-info"})),e)};var dD=n(56575);function uD({children:e,iconNameLeft:t="chevron-left-light",iconNameRight:n="chevron-right-light",isInfinite:s=!0,isRTL:a=!1,labelCarousel:r="Carousel",labelCarouselRoleDesc:i="Carousel",labelSlideControls:o="Slide controls",labelSlideControlsGoToNext:l="Go to next slide",labelSlideControlsGoToPrevious:c="Go to previous slide",labelSlideControlsGoToSlide:d="Go to slide",labelSlidePreposition:u="of",labelSlideRoleDesc:m="Slide",onChange:p,shouldMouseEmulateTouch:h=!1,shouldUseCounter:g=!1,shouldUseGoToSlide:v=!0}){const[b,f]=dD.useState(0),E=(0,Xy.A)(b)??0,C=dD.useRef(void 0),y=dD.useRef(void 0),w=dD.useRef(!1),k=dD.useRef(!1),N=dD.useRef(void 0),S=dD.useRef(void 0),I=dD.Children.count(e),L=(0,Xy.A)(I),_=dD.useMemo((()=>Array.from({length:I})),[I]),T=I>1,x=dD.useCallback((({activeIndex:e,dir:t})=>{const n=s?e-1>=0?e-1:I-1:Math.max(0,e-1),r=s?e+1<=I-1?e+1:0:Math.min(I-1,e+1);return"left"===t?a?r:n:a?n:r}),[s,a,I]),A=dD.useCallback((()=>{f((e=>x(a?{activeIndex:e,dir:"right"}:{activeIndex:e,dir:"left"})))}),[x,a]),R=dD.useCallback((()=>{f((e=>x(a?{activeIndex:e,dir:"left"}:{activeIndex:e,dir:"right"})))}),[x,a]),P=dD.useCallback((e=>{let t=!1,n=b;switch(e.key){case"ArrowLeft":t=!0,n=x({activeIndex:b,dir:"left"});break;case"ArrowRight":t=!0,n=x({activeIndex:b,dir:"right"});break;case"Home":t=!0,n=0;break;case"End":t=!0,n=I-1}if(t&&(e.stopPropagation(),e.preventDefault()),b!==n){const e=C.current?.children?.[n]?.firstChild;e?.focus(),f(n)}}),[b,x,I]);return dD.useEffect((()=>{E!==b&&p?.(b)}),[b,p,E]),dD.useEffect((()=>{I<L&&b>I-1&&f(I-1)}),[b,L,I]),dD.useEffect((()=>{const e=e=>{"IMG"===e.target.tagName&&e.preventDefault(),N.current=e.screenX},t=e=>{const t=window.visualViewport?.scale??1,n=""!==window.getSelection().toString();if(!k.current&&t<=1.01&&!n&&null!=N.current){S.current=e.screenX;const t=S.current-N.current,n=50;Math.abs(t)>n&&(window.getSelection().empty(),w.current=!0,N.current=void 0,S.current=void 0,f(t<0?e=>x({activeIndex:e,dir:"right"}):e=>x({activeIndex:e,dir:"left"})))}},n=e=>{w.current&&e.stopPropagation(),w.current=!1,k.current=!1,N.current=void 0,S.current=void 0},s=e=>{e.touches.length>1?k.current=!0:1===e.changedTouches.length&&e.changedTouches[0]&&(N.current=e.changedTouches[0].screenX)},a=e=>{const t=window.visualViewport?.scale??1,n=""!==window.getSelection().toString();if(!k.current&&t<=1.01&&!n&&null!=N.current&&e.changedTouches[0]){S.current=e.changedTouches[0].screenX;const t=S.current-N.current,n=50;Math.abs(t)>n&&(w.current=!0,N.current=void 0,S.current=void 0,f(t<0?e=>x({activeIndex:e,dir:"right"}):e=>x({activeIndex:e,dir:"left"})))}},r=()=>{w.current=!1,k.current=!1,N.current=void 0,S.current=void 0},i=y.current;return h&&(i?.addEventListener("mousedown",e,{capture:!0}),i?.addEventListener("mousemove",t,{capture:!0}),i?.addEventListener("click",n,{capture:!0})),i?.addEventListener("touchstart",s,{passive:!0}),i?.addEventListener("touchmove",a,{passive:!0}),i?.addEventListener("touchend",r,{passive:!0}),i?.addEventListener("touchcancel",r,{passive:!0}),()=>{h&&(i?.removeEventListener("mousedown",e),i?.removeEventListener("mousemove",t),i?.removeEventListener("mouseup",r)),i?.removeEventListener("touchstart",s),i?.removeEventListener("touchmove",a),i?.removeEventListener("touchend",r),i?.removeEventListener("touchcancel",r)}}),[x,h,I]),dD.createElement("div",{"aria-label":r,"aria-roledescription":i,className:"carousel",dir:a?"rtl":void 0,role:"region",style:{"--carousel-active-index":b,"--carousel-dir":a?1:-1}},T&&dD.createElement(dD.Fragment,null,dD.createElement("div",{"aria-label":o,className:"carousel-controls",role:"group"},v&&dD.createElement("ul",{className:"carousel-controls-items",ref:C,role:"list"},_.map(((e,t)=>{const n=b===t;return dD.createElement("li",{className:"carousel-controls-item",key:t,role:"listitem"},dD.createElement("button",{"aria-current":n,"aria-label":d+" "+(t+1),"aria-disabled":n,className:"carousel-controls-item-btn",onClick:()=>f(t),onKeyDown:P,tabIndex:n?0:-1,type:"button"},dD.createElement(RP,{className:"carousel-controls-item-btn-icon",name:n?"circle":"circle-solid"})))}))),dD.createElement("button",{"aria-disabled":s?void 0:0===b,"aria-label":c,className:"carousel-controls-prev",onClick:s||0!==b?A:void 0,type:"button"},dD.createElement(RP,{className:"carousel-controls-prev-icon",name:a?n:t})),dD.createElement("button",{"aria-disabled":s?void 0:b===I-1,"aria-label":l,className:"carousel-controls-next",onClick:s||b!==I-1?R:void 0,type:"button"},dD.createElement(RP,{className:"carousel-controls-next-icon",name:a?t:n})),g&&dD.createElement("div",{className:"carousel-controls-counter"},dD.createElement("div",{className:"carousel-controls-counter-text"},`${b+1} ${u} ${I}`),dD.createElement("div",{className:"carousel-controls-counter-line"},dD.createElement("div",{className:"carousel-controls-counter-line-runner",style:{width:100*Number(((b+1)/I).toFixed(2))+"%"}}))))),dD.createElement("div",{"aria-live":"polite",className:"carousel-slides",ref:y},dD.Children.map(e,((e,t)=>dD.createElement("div",{"aria-label":`${t+1} ${u} ${I}`,"aria-roledescription":m,className:"carousel-slide",hidden:b!==t,inert:b!==t,role:"group"},e)))))}var mD=n(56575);const pD=mD.createContext(void 0);const hD=mD.forwardRef((function({children:e,element:t,...n},s){const[a,r]=mD.useState();return mD.createElement(pD.Provider,{value:a},mD.createElement(t??"div",{...n,ref:s},e,mD.createElement("div",{ref:r})))}));var gD=n(56575);function vD(){return vD=Object.assign?Object.assign.bind():function(e){for(var t=1;t<arguments.length;t++){var n=arguments[t];for(var s in n)Object.prototype.hasOwnProperty.call(n,s)&&(e[s]=n[s])}return e},vD.apply(this,arguments)}function bD(e){const t=t=>{const n=tE();return gD.createElement(e,vD({},t,{isRTL:n}))};return t.displayName=`withRTL(${e.displayName||e.name})`,t}function fD(){return fD=Object.assign?Object.assign.bind():function(e){for(var t=1;t<arguments.length;t++){var n=arguments[t];for(var s in n)Object.prototype.hasOwnProperty.call(n,s)&&(e[s]=n[s])}return e},fD.apply(this,arguments)}const ED=Zb("block-quote"),CD=({avatar:e,alt:t,l10nId:n,showAvatar:s})=>g().createElement(pM,{alt:Hu(t),className:ED("avatar",{hidden:!s}),"data-l10n-id":n,src:e}),yD=({alt:e,animateBlockEntrance:t,avatar:n,children:s,l10nId:a,isAuthorBlank:r=!1,isLearner:i,showAvatar:o,type:l})=>{const c=ED("col",{"no-avatar":!n}),d=n?g().createElement("div",{className:ED("image")},g().createElement("div",{className:ED("avatar-wrap")},"c"===l?g().createElement($M,{animateBlockEntrance:t,animateIn:"fadeInLeftSmall",isLearner:i},g().createElement(CD,{avatar:n,alt:e,l10nId:a,showAvatar:o})):g().createElement(CD,{avatar:n,alt:e,l10nId:a,showAvatar:o}))):null;return g().createElement("div",{className:ED("container")},g().createElement("div",{className:ED("row")},g().createElement("div",{className:c},g().createElement("div",{className:ED("divider-top")}),g().createElement("div",{className:ED("figure",{"no-author":r,"no-avatar":!r&&!o})},d,s),g().createElement("div",{className:ED("divider-bottom")}))))},wD=({avatar:e,children:t,alt:n,l10nId:s,showAvatar:a})=>g().createElement("div",{className:ED("figure")},g().createElement("div",{className:ED("container")},g().createElement("div",{className:ED("row")},g().createElement("div",{className:ED("col")},e&&a?g().createElement(CD,{avatar:e,alt:n,l10nId:s,showAvatar:a}):null),g().createElement("div",{className:ED("col")},t)))),kD=({background:e,avatar:t,children:n,alt:s,l10nId:a,showAvatar:r})=>g().createElement("div",{className:ED("background"),style:{backgroundImage:e??""}},g().createElement("div",{className:ED("container")},g().createElement("div",{className:ED("row")},g().createElement("div",{className:ED("col")},g().createElement("div",{className:ED("figure")},t&&r?g().createElement(CD,{avatar:t,alt:s,l10nId:a,showAvatar:r}):null,n)))));class ND extends g().Component{constructor(e){super(e),this.renderTextDelegate=this.renderText.bind(this),this.renderCaptionDelegate=this.renderCaption.bind(this)}static get defaultProps(){return{editable:!1,items:[],type:"a",getL10nValue:()=>{}}}getQuoteEntranceAnimationType(){const{type:e}=this.props;switch(e){case"a":case"b":case"background":return"fadeInUp";case"d":case"c":return"fadeInRight"}}getBackgroundImageUrl(e,t){const n=e?.alpha??.3,s=pd(e),a="light"===t?"#fff":"#000";return vd({alpha:n,color:a,url:s})?.backgroundImage}renderText(e,{paragraph:t}){const n=t||"",s=ED("text",{blank:""===n}).toString();return g().createElement(KO,{className:s,value:n})}renderCaption(e,{name:t}){const n=ED("caption",{blank:""===t}).toString();return g().createElement(KO,{className:n,value:t})}render(){const{animateBlockEntrance:e,getL10nValue:t,isLearner:n,items:s,settings:a,type:r,renderText:i=this.renderTextDelegate,renderCaption:o=this.renderCaptionDelegate}=this.props,l=92,{avatarSize:c=VO(r),divider:d=!0,dividerSize:u=l,entranceAnimation:m,quoteAlignment:p="left",quoteIcon:h=!0,quotesInline:v,quotePadding:b=2,quoteWidth:f=$O(r)}=a,[E]=s,{avatar:C,background:y}=E,w=t(C?.media)?.image,k=md(w),N=w?.alt,S=ig(C.media),I=t(y?.media)?.image,L=I?.overlayColor,_=this.getBackgroundImageUrl(I,L),T=a?.avatar??""!==k,x=k&&""!==k,A="background"===r,R=A&&"light"===L,P=UO(f),O=GO(b),M=jO(r,c),D=function(e){switch(e){case 52:return"sm";case 76:return"med";default:return"lg"}}(u),B="a"===r,H="c"===r||A,F="b"!==r&&!A,z=""===E?.name,q=""===E?.paragraph,$=ED(null,{[r]:!0,[`${r}-custom-width-${P}`]:!0,[`${r}-divider-off`]:B&&!d,[`${r}-divider-size-${D}`]:B&&d,[`${r}-quote-padding-${O}`]:!0,[`${r}-align-${p}`]:A,[`${r}-${P}-no-avatar`]:!k||!T,[`${r}-avatar-size-${M}`]:T&&x,[`${r}-quote-icon-off`]:H&&!h,[`${r}-legacy-quote-mark`]:F&&!v,[`${r}-overlay-legacy`]:!L,[`${r}-overlay-light`]:R,"no-animation":!m}).toString(),V=g().createElement("div",{className:ED("wrap",{blank:z||q})},g().createElement($M,{animateBlockEntrance:e,animateIn:this.getQuoteEntranceAnimationType(),isLearner:n,siblingDelay:.15},g().createElement("figure",null,g().createElement("blockquote",null,i(this.props,E)),g().createElement("figcaption",null,o(this.props,E)))));let j;switch(r){case"d":j=g().createElement(wD,{type:r,avatar:k,alt:N,l10nId:S,showAvatar:T},V);break;case"background":j=g().createElement(kD,{type:r,avatar:k,alt:N,background:_,l10nId:S,showAvatar:T},V);break;default:j=g().createElement(yD,{type:r,animateBlockEntrance:e,avatar:k,alt:N,l10nId:S,isAuthorBlank:z,isLearner:n,showAvatar:T},V)}return g().createElement(mM,{className:$},j)}}const SD=UM(ND),ID=e=>g().createElement(SD,e),LD=e=>g().createElement(SD,fD({type:"b"},e)),_D=e=>g().createElement(SD,fD({type:"c"},e)),TD=e=>g().createElement(SD,fD({type:"d"},e)),xD=e=>g().createElement(SD,fD({type:"background"},e));class AD extends g().Component{static get defaultProps(){return{type:"carousel",items:[],onStep:Function.prototype,getL10nValue:()=>{}}}handleChangeCarousel=e=>{this.props.onStep?.(this.props.items[e])};renderText=(e,{paragraph:t})=>{const n=t||"",s=ED("text",{blank:""===t}).toString();return g().createElement(KO,{className:s,value:n})};renderCaption=(e,{name:t})=>{const n=ED("caption",{blank:""===t}).toString();return g().createElement(KO,{className:n,value:t})};render(){const{animateBlockEntrance:e,editable:t,getL10nValue:n,isRTL:s,isLearner:a,isLessonBlocksList:r=!1,items:i,labels:o,previewType:l,settings:c,renderText:d=this.renderText,renderCaption:u=this.renderCaption,type:m}=this.props,{avatar:p=!0,avatarSize:h=VO(m),entranceAnimation:v,quotesInline:b,quotePadding:f=2,quoteWidth:E=$O(m),showBorder:C=!0}=c,y="b"!==m&&!("background"===m),w=UO(E),k=GO(f),N=jO(m,h),S="mobile-portrait"===l||"mobile-landscape"===l,I=ED({[m]:!0,[`${m}-custom-width-${w}`]:!0,[`${m}-quote-padding-${k}`]:!0,[`${m}-${w}-no-avatar`]:!p,[`${m}-avatar-size-${N}`]:p,[`${m}-legacy-quote-mark`]:!r&&y&&!b,"no-animation":!v,"hide-border":!C,editable:t}).toString(),L=i.map((t=>{const s=n(t?.avatar?.media)?.image,r=s?.alt,i=md(s),o=p??""!==i,l="l10nId"in t.avatar.media?t.avatar.media.l10nId:void 0;return g().createElement("div",{className:ED("slide"),key:t.id},g().createElement("figure",{className:ED("figure")},i&&p?g().createElement(CD,{avatar:i,alt:r,l10nId:l,showAvatar:o}):null,g().createElement($M,{animateBlockEntrance:e,animateIn:"fadeInUp",siblingDelay:.25,isLearner:a},g().createElement("blockquote",null,d(this.props,t)),g().createElement("figcaption",null,u(this.props,t)))))}));return g().createElement("div",{className:ED("slider-container")},g().createElement(mM,{className:I},g().createElement(hD,{className:ED("wrap")},g().createElement("div",{className:ED("container")},g().createElement("div",{className:ED("row")},g().createElement("div",{className:ED("col")},g().createElement(JM,{className:ED("box")},g().createElement(uD,{isRTL:s,labelCarousel:o?.a11yBlockQuoteCarousel,labelCarouselRoleDesc:o?.a11yBlockQuoteCarouselRoleDescription,labelSlideControls:o?.a11yBlockQuoteCarouselSlideControls,labelSlideControlsGoToNext:o?.a11yBlockQuoteCarouselSlideControlsGoToNext,labelSlideControlsGoToPrevious:o?.a11yBlockQuoteCarouselSlideControlsGoToPrevious,labelSlideControlsGoToSlide:o?.a11yBlockQuoteCarouselSlideControlsGoToSlide,labelSlidePreposition:o?.a11yBlockQuoteCarouselSlidePreposition,labelSlideRoleDesc:o?.a11yBlockQuoteCarouselSlideRoleDescription,onChange:this.handleChangeCarousel,shouldMouseEmulateTouch:S},L))))))))}}const RD=bD(UM(AD));var PD=n(56575);function OD(){return OD=Object.assign?Object.assign.bind():function(e){for(var t=1;t<arguments.length;t++){var n=arguments[t];for(var s in n)Object.prototype.hasOwnProperty.call(n,s)&&(e[s]=n[s])}return e},OD.apply(this,arguments)}const MD=Zb("block-list"),DD=class extends PD.Component{constructor(e){super(e),this.renderItemDelegate=this.renderItem.bind(this)}static get defaultProps(){return{editable:!1,items:[],onStep:Function.prototype,type:"numbered"}}nextNumber(e){const{items:t}=this.props,n=t.length>0?t[e].number:null;let s;return isNaN(n)||""===n||(s=parseInt(n,10)+1),(s<1||s>99)&&(s=null),s}renderItem(e){return PD.createElement(BD,e)}render(){const{animateBlockEntrance:e,blockId:t,defaultBackgroundColor:n,editable:s,hasBlockIncrementalUpdatesFlag:a,isLearner:r,items:i,lessonId:o,onStep:l,renderItem:c=this.renderItemDelegate,settings:d,type:u}=this.props,{bulletPadding:m,entranceAnimation:p,listWidth:h}=d,g=function(e){switch(e){case 3:return"sm";case 10:return"lg";default:return"med"}}(m),v=WO(h),b=MD({[u]:!0,[`${u}-custom-width-${v}`]:!0,[`${u}-bullet-padding-${g}`]:!0,"no-animation":!p}),f="numbered"===u?"ol":"ul";return PD.createElement(mM,{className:b.toString(),defaultBackgroundColor:n},PD.createElement("div",{className:MD("container")},PD.createElement("div",{className:MD("row")},PD.createElement(hD,{className:MD("col")},PD.createElement($M,{animateBlockEntrance:e,animateIn:"fadeInRight",className:MD("animated-item").toString(),isLearner:r,keepStructure:!0,siblingDelay:.25},PD.createElement(f,{className:MD("list"),role:"list"},i.map(((e,n)=>c({key:e.id,index:n,lessonId:o,blockId:t,type:u,hasBlockIncrementalUpdatesFlag:a,editable:s,nextNumber:this.nextNumber.bind(this),onStep:l,...e})))))))))}};class BD extends PD.Component{static get defaultProps(){return{className:""}}constructor(e){super(e),this.renderTextDelegate=this.renderText.bind(this)}renderText(e){return PD.createElement(KO,e)}handleChangeCheckbox=()=>{this.props.onStep(this.props)};render(){const{type:e,id:t,index:n,number:s,paragraph:a,editable:r,className:i,renderText:o=this.renderTextDelegate,style:l}=this.props,c={allowTabNavigation:!0,className:"block-list__content brand--linkColor cursorAuto",editable:r,id:t,value:a};return PD.createElement("li",{className:qh()("block-list__item",`block-list__item--${e}`,i),ref:e=>{this.animateRef=e},role:"listitem",style:l},"numbered"===e&&PD.createElement(PD.Fragment,null,PD.createElement("div",{className:MD("number")},s||n+1),o(c)),"bulleted"===e&&PD.createElement(PD.Fragment,null,PD.createElement("span",{className:"visually-hidden-always"},"•"),PD.createElement(RP,{className:MD("bullet"),name:"circle-solid"}),o(c)),"checkboxes"===e&&PD.createElement("label",{className:MD("option")},PD.createElement("input",{type:"checkbox",className:MD("checkbox-input"),onChange:this.handleChangeCheckbox}),PD.createElement("div",{className:MD("checkbox")},PD.createElement(RP,{className:MD("checkbox__icon"),name:"check"})),o(c)))}}const HD=DD,FD=e=>PD.createElement(DD,OD({type:"checkboxes"},e)),zD=e=>PD.createElement(DD,OD({type:"bulleted"},e)),qD=g().memo((({align:e,alt:t,allowTabNavigation:n=!0,disableZoom:s,height:a,l10nId:r,labels:i,maxHeight:o=380,onLoad:l,shouldFillWidth:c,src:d,width:u})=>{const m=Hu(t),p=n&&!s,h=qh()("img-img",{"img-img--left":"left"===e,"img-img--right":"right"===e,"img-img--center":!e||"center"===e,"img-img--fill":c});let v;u>0&&a>0&&a>o?(u=Math.round(u*o/a),a=o):!o||u&&a||(v={maxHeight:o});let b=g().createElement(pM,{alt:m,"data-l10n-id":r,className:h,height:a,onLoad:l,src:d,style:v,width:u});return p&&(b=g().createElement(bM,{a11yNameButtonUnzoom:i?.a11yUnzoomImage,a11yNameButtonZoom:i?.a11yZoomImage},b)),g().createElement("div",{className:"img"},b)})),$D=qD;var VD=n(56575);function jD(){return jD=Object.assign?Object.assign.bind():function(e){for(var t=1;t<arguments.length;t++){var n=arguments[t];for(var s in n)Object.prototype.hasOwnProperty.call(n,s)&&(e[s]=n[s])}return e},jD.apply(this,arguments)}class UD extends VD.Component{constructor(e){super(e),this.renderCaptionDelegate=this.renderCaption.bind(this)}static get defaultProps(){return{type:"hero",editable:!1,getL10nValue:()=>{},lessonId:"",blockId:"",items:[]}}renderCaption(e,t){return VD.createElement(KO,{className:"block-image__caption",value:t})}render(){const{aiMagicIcon:e,aiOverlay:t,animateBlockEntrance:n,defaultBackgroundColor:s,editable:a,getL10nValue:r,isLastBlock:i,isLearner:o,items:l,type:c,labels:d,settings:u,renderCaption:m=this.renderCaptionDelegate}=this.props,{entranceAnimation:p,zoomOnClick:h}=u,g=qh()(`block-image block-image--${c}`,"block-image--flag-dimensions",{"block-image--no-animation":!p}),v=l[0],{id:b,caption:f}=v,E=r(v.media)?.image,C=E?.alt,y=pd(E),w=E?.dimensions,k=w?.width||w?.originalWidth,N=w?.height||w?.originalHeight,S=HT({caption:f,editable:a,id:b,getL10nValue:r}),I=i?50:300,L=!o&&!y,_=k&&N?k/N:void 0;return VD.createElement(mM,{className:g,defaultBackgroundColor:s},VD.createElement("div",{className:"block-image__container"},VD.createElement("div",{className:"block-image__row"},VD.createElement("div",{className:"block-image__col"},VD.createElement($M,{animateBlockEntrance:n,animateIn:"fadeIn",isLearner:o,offset:I},VD.createElement(S.tagName,{"aria-labelledby":S.figcaptionId,className:"block-image__figure",role:S.role},VD.createElement("div",{className:"block-image__image"},L?VD.createElement("div",{className:"block-image__waiting",style:{aspectRatio:_}},VD.createElement("div",null,e),VD.createElement("div",{className:"block-image__waiting-text"},"Waiting for image…")):VD.createElement($D,{alt:C,l10nId:ig(v.media),disableZoom:!h,height:N,labels:d,maxHeight:"full"===c?380:900,src:y,width:k}),t&&VD.createElement("div",{className:"block-image__ai-overlay"},t)),(a||f)&&VD.createElement("figcaption",{id:S.figcaptionId},m(b,f))))))))}}const GD=UM(UD);class WD extends VD.Component{constructor(e){super(e),this.renderParagraphDelegate=this.renderParagraph.bind(this),this.renderCaptionDelegate=this.renderCaption.bind(this)}static get defaultProps(){return{blockId:"",getL10nValue:()=>{},editable:!1,items:[],lessonId:"",type:"text-aside"}}renderParagraph(e,t){return VD.createElement(KO,{className:"block-image__text",value:t})}renderCaption(e,t){return VD.createElement(KO,{className:"block-image__caption",value:t})}renderImage(e,t,n,s){const{editable:a,renderCaption:r=this.renderCaptionDelegate,getL10nValue:i}=this.props,o=i(n?.media)?.image,l=o?.alt,c=pd(o),d=o?.dimensions,u=d?.width||d?.originalWidth,m=d?.height||d?.originalHeight,p=HT({caption:t,editable:a,id:e,getL10nValue:i}),{animateBlockEntrance:h,isLearner:g,labels:v,settings:{zoomOnClick:b}}=this.props;return VD.createElement($M,{animateBlockEntrance:h,animateIn:"right"===s?"fadeInRight":"fadeInLeft",isLearner:g},VD.createElement(p.tagName,{"aria-labelledby":p.figcaptionId,className:"block-image__figure",role:p.role},VD.createElement("div",{className:"block-image__image"},VD.createElement($D,{alt:l,disableZoom:!b,height:m,l10nId:ig(n?.media),labels:v,maxHeight:900,src:c,width:u})),(a||t)&&VD.createElement("figcaption",{id:p.figcaptionId},r(e,t))))}render(){const{defaultBackgroundColor:e,items:t,renderParagraph:n=this.renderParagraphDelegate,settings:s,type:a}=this.props,{entranceAnimation:r,imagePosition:i,imageSize:o}=s,l="right"===i,c=qh()(`block-image block-image--${a}`,{"block-image--small":"small"===o,"block-image--large":"large"===o,"block-image--reverse":l,"block-image--no-animation":!r}),d=t[0],{id:u,caption:m}=d,p="paragraph"in d?d.paragraph:void 0;return VD.createElement(mM,{className:c,defaultBackgroundColor:e},VD.createElement("div",{className:"block-image__container"},VD.createElement("div",{className:"block-image__row"},VD.createElement("div",{className:"block-image__col"},l?n(u,p):this.renderImage(u,m,d,"left")),VD.createElement("div",{className:"block-image__col"},l?this.renderImage(u,m,d,"right"):n(u,p)))))}}const KD=UM(WD);class QD extends VD.Component{constructor(e){super(e),this.renderCaptionDelegate=this.renderCaption.bind(this),this.renderOverlayDelegate=this.renderOverlay.bind(this)}static get defaultProps(){return{blockId:"",editable:!1,getL10nValue:()=>{},items:[],lessonId:"",type:"full"}}renderCaption(e,t){return VD.createElement(KO,{className:"block-image__caption",value:t})}renderOverlay(e,t){return VD.createElement(KO,{className:"block-image__paragraph",value:t})}renderOverlayCaption(e,t){const{animateBlockEntrance:n,isLearner:s,renderOverlay:a=this.renderOverlayDelegate}=this.props;return VD.createElement("div",{className:"block-image__container"},VD.createElement("div",{className:"block-image__row"},VD.createElement("div",{className:"block-image__col"},VD.createElement($M,{animateBlockEntrance:n,animateIn:"fadeInUp",isLearner:s,duration:1},a(e,t)))))}render(){const{animateBlockEntrance:e,defaultBackgroundColor:t,editable:n,getL10nValue:s,isLearner:a,items:r,settings:i,type:o,renderCaption:l=this.renderCaptionDelegate}=this.props,{entranceAnimation:c,opacity:d,opacityColor:u}=i,m=ZO(i?.backgroundColor,t),p=qh()(`block-image block-image--${o}`,"block-image--flag-dimensions",{"block-image--no-animation":!c,"block-image--dark":su(m)}),h={opacity:d||.6,backgroundColor:u||"transparent"},g=r[0],{id:v,caption:b}=g,f=s(g.media)?.image,E=f?.key,C=pd(f),y=f?.dimensions,w=y?.width||y?.originalWidth,k=y?.height||y?.originalHeight,N=Hu(f?.alt),S="overlay"===o,I=HT({caption:b,editable:n,id:v,isOverlayType:S,getL10nValue:s});return VD.createElement(mM,{"aria-labelledby":I.figcaptionId,className:p,defaultBackgroundColor:t,role:I.role,tag:I.tagName},((e,t,n,s)=>t?s:VD.createElement($M,{animateBlockEntrance:e,animateIn:"fadeIn",isLearner:n,duration:1},s))(e,S,a,VD.createElement("div",{className:"block-image__figure"},E&&VD.createElement("div",{className:"block-image__image","data-l10n-id":ig(g?.media),style:{backgroundImage:`url('${C}')`}},VD.createElement(pM,{alt:N,height:k,src:C,width:w}),VD.createElement("div",{className:"block-image__overlay",style:h})),S?this.renderOverlayCaption(v,b):null)),!S&&(n||b)&&VD.createElement("figcaption",{className:"block-image__container",id:I.figcaptionId},l(v,b)))}}const ZD=UM(QD),YD=e=>VD.createElement(ZD,jD({type:"overlay"},e));var XD=n(56575);function JD(){return JD=Object.assign?Object.assign.bind():function(e){for(var t=1;t<arguments.length;t++){var n=arguments[t];for(var s in n)Object.prototype.hasOwnProperty.call(n,s)&&(e[s]=n[s])}return e},JD.apply(this,arguments)}function eB(e){class t extends XD.Component{static displayName=`withGalleryCaption(${e.displayName||e.name})`;constructor(e){super(e),this.renderCaptionDelegate=this.renderCaption.bind(this)}renderCaption(e,t,n=!0){return XD.createElement(KO,{className:"block-gallery__caption",value:t,allowTabNavigation:n})}render(){const{renderCaption:t=this.renderCaptionDelegate}=this.props;return XD.createElement(e,JD({},this.props,{renderCaption:t}))}}return t}var tB=n(56575);const nB=Zb("block-gallery-carousel");const sB=eB((function({animateBlockEntrance:e,defaultBackgroundColor:t,editable:n,isLearner:s,labels:a,items:r,onStep:i,previewType:o,renderCaption:l,settings:c}){r||=[];const d=tB.useCallback((e=>{i?.(r[e])}),[r,i]),u=o===Po.MOBILE_PORTRAIT||o===Po.MOBILE_LANDSCAPE,m=nB({noAnimation:!c?.entranceAnimation||zM()}).toString(),p=tE();return tB.createElement(mM,{className:m,defaultBackgroundColor:t},tB.createElement($M,{animateBlockEntrance:e,animateIn:"fadeIn",offset:200,isLearner:s},tB.createElement(hD,{className:nB("container").toString()},tB.createElement(uD,{isRTL:p,labelCarousel:a?.a11yBlockImageCarousel,labelCarouselRoleDesc:a?.a11yBlockImageCarouselRoleDescription,labelSlideControls:a?.a11yBlockImageCarouselSlideControls,labelSlideControlsGoToNext:a?.a11yBlockImageCarouselSlideControlsGoToNext,labelSlideControlsGoToPrevious:a?.a11yBlockImageCarouselSlideControlsGoToPrevious,labelSlideControlsGoToSlide:a?.a11yBlockImageCarouselSlideControlsGoToSlide,labelSlidePreposition:a?.a11yBlockImageCarouselSlidePreposition,labelSlideRoleDesc:a?.a11yBlockImageCarouselSlideRoleDescription,onChange:d,shouldMouseEmulateTouch:u},r.map((e=>tB.createElement(rB,{editable:n,item:e,key:e.id,labels:a,renderCaption:l,settings:c})))))))})),aB=Zb("block-gallery-carousel-item");function rB({editable:e,item:t,labels:n,renderCaption:s,settings:a}){const[r,i]=tB.useState(!1),o=Of(t.media)?.image,l=o?.dimensions,c=tB.useCallback((()=>{i(!0)}),[]);return tB.createElement("figure",{className:aB()},e&&!r&&tB.createElement("div",{className:aB("loading")},"Loading image..."),tB.createElement($D,{alt:o?.alt,disableZoom:!a?.zoomOnClick,height:l?.height||l?.originalHeight,l10nId:ig(t?.media),labels:n,maxHeight:900,onLoad:c,src:pd(o),width:l?.width||l?.originalWidth}),(e||t.caption)&&r&&tB.createElement("figcaption",null,s(t.id,t.caption)))}const iB=({alt:e,disableZoom:t,height:n,l10nId:s,labels:a,src:r,width:i})=>g().createElement("div",{className:"block-gallery__image"},g().createElement($D,{alt:e,l10nId:s,disableZoom:t,height:n,labels:a,maxHeight:900,src:r,width:i}));function oB(e){return g().createElement(sB,e)}class lB extends g().Component{static get defaultProps(){return{blockId:"",getL10nValue:()=>{},items:[],lessonId:"",width:2}}render(){const{animateBlockEntrance:e,defaultBackgroundColor:t,editable:n,getL10nValue:s,isLearner:a,items:r,labels:i,renderCaption:o,settings:l,width:c}=this.props,{entranceAnimation:d,zoomOnClick:u}=l,m=qh()(`block-gallery block-gallery--${(e=>{switch(e){case 3:return"threecol";case 4:return"fourcol";default:return"twocol"}})(c)}`,{"block-gallery--no-animation":!d||zM()});return g().createElement(mM,{className:m,defaultBackgroundColor:t},g().createElement("div",{className:"block-gallery__container"},g().createElement("div",{className:"block-gallery__row"},g().createElement($M,{animateBlockEntrance:e,animateIn:"fadeIn",className:"block-gallery__col",isLearner:a,siblingDelay:.25},r.map((t=>{const{id:a}=t,r=t.caption,l=s(t.media)?.image,c=l?.alt,d=l?.key,m=l?.dimensions,p=m?.width||m?.originalWidth,h=m?.height||m?.originalHeight,v=pd(l),b=HT({caption:r,editable:n,id:a,getL10nValue:this.props.getL10nValue});return g().createElement("div",{key:a,className:!e||zM()?"block-gallery__col":""},g().createElement(b.tagName,{"aria-labelledby":b.figcaptionId,className:"block-gallery__figure",role:b.role},d&&g().createElement(iB,{alt:c,disableZoom:!u,height:h,l10nId:ig(t?.media),labels:i,src:v,width:p}),(n||r)&&g().createElement("figcaption",{id:b.figcaptionId},o(a,r))))}))))))}}const cB=eB(UM(lB));var dB=n(56575);function uB(){return uB=Object.assign?Object.assign.bind():function(e){for(var t=1;t<arguments.length;t++){var n=arguments[t];for(var s in n)Object.prototype.hasOwnProperty.call(n,s)&&(e[s]=n[s])}return e},uB.apply(this,arguments)}const mB=Zb("block-divider");class pB extends dB.Component{static get defaultProps(){return{type:"divider"}}render(){const{labels:{numberedDividerGroup:e},number:t,settings:n,type:s}=this.props,{entranceAnimation:a}=n,r="numbered"===s,i=mB({spacing:"spacing"===s,numbered:r,"no-animation":!a}).toString(),o=r?dB.createElement("div",{className:mB("wrap__number")},dB.createElement("span",{className:"visually-hidden-always"},e),t):null;return dB.createElement(mM,{className:i},dB.createElement("div",{className:mB("wrap")},o))}}const hB=e=>dB.createElement(pB,uB({type:"numbered"},e)),gB=e=>dB.createElement(pB,uB({type:"spacing"},e));var vB=n(44612),bB=n.n(vB),fB=n(77079),EB=n.n(fB),CB=n(23270),yB=n.n(CB),wB=n(98493),kB=n.n(wB),NB=n(64785);const SB="change";class IB extends NB.EventEmitter{get isPlaying(){return this._isPlaying}set isPlaying(e){this._isPlaying=e,this.emit("change")}set playerId(e){this._playerId=e}get playerId(){return this._playerId}pause(){this.isPlaying=!1}get isMuted(){return this._isMuted}set isMuted(e){this._isMuted=e,this.emit("change")}mute(){this.isMuted=!1}addChangeListener(e){this.on(SB,e)}removeChangeListener(e){this.removeListener(SB,e)}}const LB=new IB,_B=[{title:"Course Overview",labels:[{name:"courseStart",text:"START COURSE"},{name:"courseResume",text:"RESUME COURSE"}]},{title:"Global",labels:[{name:"courseHome",text:"Home"},{name:"lessonComplete",text:"80% COMPLETE"},{name:"lessonName",text:"Lesson 4 of 7"},{name:"lessonRestricted",text:"Lessons must be completed in order"},{name:"courseSkipToLesson",text:"SKIP TO LESSON"},{name:"search",text:"search"},{name:"results",text:"20 results"},{name:"result",text:"1 result"},{name:"noResults",text:'No results for "abc"'}].concat(R?[{name:"courseFinish",text:"Finish"}]:[])},{title:"Quiz & Knowledge Check",labels:[{name:"quizStart",text:"START QUIZ"},{name:"quizAcceptableResponses",text:"Acceptable responses"},{name:"quizQuestion",text:"Question"},{name:"quizAnswerPlaceholder",text:"Type your answer here"},{name:"quizSubmit",text:"SUBMIT"},{name:"quizRequireAnswer",text:"Please answer the question to continue"},{name:"quizNext",text:"NEXT"},{name:"quizRestart",text:"RESTART"},{name:"quizIncorrect",text:"Incorrect"},{name:"quizCorrect",text:"Correct"},{name:"quizResults",text:"Quiz Results"},{name:"quizScore",text:"Your score 90%"},{name:"quizPassing",text:"PASSING 80%"},{name:"quizTakeAgain",text:"TAKE AGAIN"},{name:"quizRequirePassingScore",text:"Must pass quiz before continuing"},{name:"quizContinue",text:"Continue"}]},{title:"Process",labels:[{name:"processStepName",text:"Step 3 of 6"},{name:"processNextStep",text:"NEXT STEP"},{name:"processLessonName",text:"Lesson 5 Complete"},{name:"processStart",text:"START"},{name:"processStartAgain",text:"START AGAIN"},{name:"processSwipe",text:"Swipe to continue"}]},{title:"Sorting",labels:[{name:"sortingCardsCorrect",text:"6/8 Cards Correct"},{name:"sortingReplay",text:"REPLAY"}]},{title:"Embeds",labels:[{name:"embedViewOn",text:"VIEW ON YOUTUBE"},{name:"embedReadMore",text:"Read more"}]},{title:"Flashcards",labels:[{name:"blocksClickToFlip",text:"Click cards to flip"},{name:"blocksPreposition",text:"1 of 3"}]},{title:"Scenario",labels:[{name:"scenarioTryAgain",text:"TRY AGAIN"},{name:"scenarioContinue",text:"CONTINUE"},{name:"scenarioComplete",text:"Scenario Complete"},{name:"scenarioStartOver",text:"START OVER"}]},{title:"Exit Course (LMS)",labels:[{name:"courseExit",text:"EXIT COURSE"},{name:"salutation",text:"👋 Bye!"},{name:"exitMessage",text:"You may now leave this page."}]}],TB=es()(Te()(T()("labels")),Le(),Te()((e=>{let t={};return t[e.name]=e.text,t})),Vl())(_B),xB=({currentTime:e,duration:t})=>Math.round(e/t*100)||0,AB=e=>{if(!e)return{minutes:0,seconds:0};const t=Math.floor(e/60);return{minutes:t,seconds:e-60*t}},RB=e=>{const{minutes:t,seconds:n}=AB(e);let s="";return t>0&&(s+=`${new Intl.NumberFormat(void 0,{style:"unit",unit:"minute",unitDisplay:"long"}).format(t)} `),s+=new Intl.NumberFormat(void 0,{style:"unit",unit:"second",unitDisplay:"long"}).format(Math.round(n)),s};class PB extends g().Component{constructor(e){super(e),this.state={shouldLoadPlayheadPosition:!0,playheadPositionSaveThrottle:0},this.handleChange=this.handleChange.bind(this),this.onPlayClick=this.onPlayClick.bind(this)}static get defaultProps(){const{pauseButtonLabel:e,playButtonLabel:t,seekSliderLabel:n}=TB;return{allowTabNavigation:!0,labels:{pauseButtonLabel:e,playButtonLabel:t,seekSliderLabel:n},mediaSrc:null,onEnd:()=>{},onLoad:()=>{},onPause:()=>{},onPlay:()=>{},onSeek:()=>{},shouldPause:!1}}static getElementOffset(e){const t=document.documentElement,n=e.getBoundingClientRect();return{top:n.top+window.pageYOffset-t.clientTop,left:n.left+window.pageXOffset-t.clientLeft}}static timeMs(e){return Math.round(1e3*e)}mouseSeek(e){const{currentTarget:t,nativeEvent:n}=e,s=this.audio;let a=0;a="undefined"!=typeof TouchEvent&&n instanceof TouchEvent?n.touches[0].pageX:e.pageX;let r=a-PB.getElementOffset(t).left;const i=t.offsetWidth,o=s.duration;r>i?r=i:r<1&&(r=1),isNaN(r/i*o)||0===i||(s.currentTime=r/i*o,this.props.onSeek(PB.timeMs(s.currentTime)))}keySeek(e){this.setState({isSeeking:!0},(()=>{const t=this.audio,n=t.duration;t.currentTime=e<0?Math.max(t.currentTime+e,0):Math.min(t.currentTime+e,n),this.props.onSeek(PB.timeMs(t.currentTime)),this.onSeekEnd()}))}componentDidMount(){LB.addChangeListener(this.handleChange)}componentDidUpdate(e){!e.shouldPause&&this.props.shouldPause&&LB.isPlaying&&(this.audio.pause(),LB.pause())}componentWillUnmount(){const{recordMediaPlayheadPosition:e}=this.props;LB.pause(),LB.removeChangeListener(this.handleChange),e&&e(xB(this.audio))}handleChange(){LB.playerId===this.props.id&&(LB.isPlaying?this.audio.play():this.audio&&this.audio.pause(),this.audio&&(this.audio.muted=LB.isMuted),this.forceUpdate())}render(){const{allowTabNavigation:e,id:t,labels:n,mediaSrc:s}=this.props,a=LB.isPlaying&&LB.playerId===t,{currentTime:r}=this.state,i=ci()(0,["audio","duration"],this),o=Math.round(i-r),l=(e=>{const{minutes:t,seconds:n}=AB(e);function s(e,t,n){return(new Array(n+1).join(t)+e).slice(-n)}return s(t,"0",2)+":"+s(n,"0",2)})(o),c=RB(o),d=RB(r),u=UT(e),{a11yGroupAudioPlayer:m,a11yMediaPlay:p,a11yMediaPause:h,a11yMediaSeek:v}=n;return g().createElement("div",{key:"player-"+t,className:"audio-player"},g().createElement("div",{"aria-hidden":!e,"aria-label":m,className:"audio-player__housing",onKeyDown:this.onKeyDown.bind(this),role:BT,tabIndex:u},g().createElement("button",{"aria-label":a?h:p,className:"audio-player__play",onClick:this.onPlayClick,ref:e=>{this.play=e},tabIndex:u,type:"button"},a?g().createElement(RP,{className:"audio-player__play-icon",name:"pause"}):g().createElement(RP,{className:"audio-player__play-icon",name:"play-solid"})),g().createElement("div",{className:"audio-player__tracker",onMouseDown:this.onMouseSeekStart.bind(this),onTouchStart:this.onMouseSeekStart.bind(this),onMouseUp:this.onSeekEnd.bind(this),onTouchEnd:this.onSeekEnd.bind(this),onMouseMove:this.onSeek.bind(this),onTouchMove:this.onSeek.bind(this)},g().createElement("div",{ref:e=>{this.trackerbar=e},className:"audio-player__tracker-bar"}),g().createElement("div",{className:"audio-player__tracker-handle","aria-label":v,"aria-live":"polite","aria-valuemax":i,"aria-valuemin":0,"aria-valuenow":r,"aria-valuetext":d,ref:e=>{this.trackerhandle=e},role:"slider",tabIndex:u},g().createElement(RP,{className:"audio-player__tracker-handle-icon",name:"circle-solid"}))),g().createElement("div",{className:"audio-player__timer",role:"timer","aria-label":c},l)),g().createElement("audio",{ref:e=>{this.audio=e},"data-testid":"audio-player-element",className:"audio-player__audio-element",onTimeUpdate:this.onTimeUpdate.bind(this),onLoadedMetadata:this.onLoadedMetadata.bind(this),onEnded:this.onEnded.bind(this),src:D(`${s}`),key:"audio-"+t}))}onKeyDown(e){const t=LN(this.onPlayClick),n=LN((()=>this.keySeek(5))),s=LN((()=>this.keySeek(-5))),a=ui()([[XN,t],[JN,IN],[eS,IN]]),r=ui()([[XN,IN],[JN,n],[eS,s]]),i=ui()([[XN,t],[JN,n],[eS,s]]);ui()([[e=>e.target===this.play,a],[e=>e.target===this.trackerhandle,r],[mo(),i]])(e)}onPlayClick(e){e.preventDefault();const{audioVideoPlayhead:t,id:n,onPause:s,onPlay:a,recordMediaPlayheadPosition:r}=this.props,{currentTime:i,duration:o}=this.audio;LB.isPlaying&&LB.playerId!==n&&(LB.isPlaying=!1),LB.playerId=n,LB.isPlaying=!LB.isPlaying,LB.isPlaying?(a(PB.timeMs(i)),t&&this.state.shouldLoadPlayheadPosition&&(this.audio.currentTime=o*t/100||0)):(s(PB.timeMs(i)),r&&r(xB(this.audio))),this.setState({shouldLoadPlayheadPosition:!1})}onMouseSeekStart(e){this.setState({isSeeking:!0}),this.mouseSeek(e)}onSeekEnd(){const{id:e,onPlay:t,recordMediaPlayheadPosition:n}=this.props,{currentTime:s}=this.audio;this.setState({isSeeking:!1}),LB.isPlaying&&LB.playerId!==e&&(LB.isPlaying=!1),LB.playerId=e,t(PB.timeMs(s)),n&&n(xB(this.audio))}onSeek(e){this.state.isSeeking&&this.mouseSeek(e)}onLoadedMetadata(e){const t=e.target;this.setState({currentTime:t.currentTime});const{onLoad:n}=this.props;n()}onEnded(e){const t=e.target;this.audio.currentTime=0,this.setState({currentTime:t.currentTime}),LB.isPlaying=!1,this.props.onEnd(PB.timeMs(t.currentTime)),this.forceUpdate()}onTimeUpdate(e){const t=e.target,{recordMediaPlayheadPosition:n}=this.props,{currentTime:s,duration:a}=t,r=Math.floor(s);F();const i=s/a*100;this.trackerbar.style.width=i+"%",this.trackerhandle.style.left=i+"%",this.setState({currentTime:s}),r%5==0&&this.state.playheadPositionSaveThrottle!==r&&n&&(n(xB(t)),this.setState({playheadPositionSaveThrottle:r}))}currentTime(){return PB.timeMs(this.audio.currentTime)}}var OB=n(19246),MB=n.n(OB),DB=n(9533),BB=n(78470),HB=n(21812),FB=n(78127),zB=n.n(FB),qB=n(66075),$B=n.n(qB),VB=n(81907),jB=n.n(VB),UB=n(42139),GB=n.n(UB),WB=n(36974),KB=n.n(WB),QB=n(51662),ZB=n.n(QB);const YB=jB()(gs(),["http","https"]),XB=mt()(ql(),Ct()(":")),JB=mt()(xn()(GB()(zB()),YB),$B()),eH=mt()(KB()(ZB()("//"),JB),XB),tH=(oi()((e=>mt()((e=>{return ds()((t=e,n=eH,e=>!t(e)||n(e)),re()(""));var t,n})(e),BB.htmlDecode,HB.J))),/(\.\.\/)|(\.\.\.\.\/)+|%2e%2e\/|%252e%252e\/|%2f\/|\/%2e%2e/gi),nH=mt()((e=>"string"==typeof e&&e.replace(tH,"")),HB.J),sH=nH;n(53727);var aH=n(9669),rH=n.n(aH);const{validIframe:iH,validUrl:oH}={validEmail:/^(([^<>()[\]\\.,;:\s@"]+(\.[^<>()[\]\\.,;:\s@"]+)*)|(".+"))@((\[[0-9]{1,3}\.[0-9]{1,3}\.[0-9]{1,3}\.[0-9]{1,3}])|(([a-zA-Z\-0-9]+\.)+[a-zA-Z]{2,}))$/,validIframe:/^<iframe(.*)?\ssrc="(?:(?:(?:https?):)?\/\/)(?:\S+(?::\S*)?@)?(?:(?!(?:10|127)(?:\.\d{1,3}){3})(?!(?:169\.254|192\.168)(?:\.\d{1,3}){2})(?!172\.(?:1[6-9]|2\d|3[0-1])(?:\.\d{1,3}){2})(?:[1-9]\d?|1\d\d|2[01]\d|22[0-3])(?:\.(?:1?\d{1,2}|2[0-4]\d|25[0-5])){2}(?:\.(?:[1-9]\d?|1\d\d|2[0-4]\d|25[0-4]))|(?:(?:[a-z\u00a1-\uffff0-9]-*)*[a-z\u00a1-\uffff0-9]+)(?:\.(?:[a-z\u00a1-\uffff0-9]-*)*[a-z\u00a1-\uffff0-9]+)*(?:\.(?:[a-z\u00a1-\uffff]{2,})).?)(?::\d{2,5})?(?:[/?#]\S*)?"(.*)?><\/iframe>$/,validUrl:/^(?:(?:(?:https?):)?\/\/)(?:\S+(?::\S*)?@)?(?:(?!(?:10|127)(?:\.\d{1,3}){3})(?!(?:169\.254|192\.168)(?:\.\d{1,3}){2})(?!172\.(?:1[6-9]|2\d|3[0-1])(?:\.\d{1,3}){2})(?:[1-9]\d?|1\d\d|2[01]\d|22[0-3])(?:\.(?:1?\d{1,2}|2[0-4]\d|25[0-5])){2}(?:\.(?:[1-9]\d?|1\d\d|2[0-4]\d|25[0-4]))|(?:(?:[a-z\u00a1-\uffff0-9]-*)*[a-z\u00a1-\uffff0-9]+)(?:\.(?:[a-z\u00a1-\uffff0-9]-*)*[a-z\u00a1-\uffff0-9]+)*(?:\.(?:[a-z\u00a1-\uffff]{2,})).?)(?::\d{2,5})?(?:[/?#]\S*)?$/},lH=(hn()("type","embed"),rH()("type","embedType"),Bl()(/http:/i,"https:"),e=>cH(e.embed)),cH=e=>e?.embedType||e?.type;_n()(ye()(td()(iH),be),td()(oH));var dH=n(56575);function uH(){return uH=Object.assign?Object.assign.bind():function(e){for(var t=1;t<arguments.length;t++){var n=arguments[t];for(var s in n)Object.prototype.hasOwnProperty.call(n,s)&&(e[s]=n[s])}return e},uH.apply(this,arguments)}const mH=e=>{const t=A("CDN_USER_CONTENT_URI"),n=new RegExp(A("CDN_URI"),"g");return H()?e:n.test(e)?`${t}${DB.parse(e).path}`:e},pH=/^\/\/cdn.embedly.+src=.*\.typeform\.com%2F/,hH=/^\/\//,gH=ye()((e=>e?.replace(hH,"https://")),ms()((e=>pH.test(e)),(e=>{const t=new window.URL("https:"+e);return t.searchParams.set("src",t.searchParams.get("src")+"&disable-auto-focus=true"),t.toString().replace("https:","")})),ms()(Boolean,D),sH),vH=e=>{const{paddingBottom:t,ref:n,value:s}=e;return dH.createElement("div",{className:"embed--iframe",dangerouslySetInnerHTML:dH.useMemo((()=>({__html:s})),[s]),ref:n,style:{paddingBottom:t}})};class bH extends dH.Component{iFrameContainerRef=dH.createRef();constructor(e){super(e);const{data:t}=this.props,n=t?.useRelativePath,s=n;this.state={isReady:!1,duration:0,useRelativePath:s}}static get defaultProps(){const{embedReadMore:e}=TB;return{allowTabNavigation:!0,labels:{embedReadMore:e,embedViewOn:"View on"},shouldPause:!1,showMetaData:!0}}componentDidMount(){const{allowTabNavigation:e}=this.props;this.iFrameContainerRef.current&&!e&&this.updateIframeFocusability({allowFocus:!1})}componentDidUpdate(e){!e.shouldPause&&this.props.shouldPause&&LB.isPlaying&&(this.player.pause(),LB.isPlaying=!1)}UNSAFE_componentWillReceiveProps(e){const t=this.props.data,n=e.data,s=t.originalUrl!==n.originalUrl,{allowTabNavigation:a}=this.props,{allowTabNavigation:r}=e,i=a!==r;s&&"video"===cH(t)&&this.teardownPlayer();void 0===t.useRelativePath&&n.useRelativePath&&this.setState({useRelativePath:n.useRelativePath}),this.iFrameContainerRef.current&&i&&this.updateIframeFocusability({allowFocus:r})}componentWillUnmount(){"video"===cH(this.props.data)&&this.teardownPlayer()}setupPlayer(){this.player=new(MB().Player)(this.media),this.props.progressChanged&&this.player.on("ready",this.videoReady=()=>{this.player.on("timeupdate",this.videoUpdate=e=>{this.props.progressChanged({done:e.seconds/e.duration*100})}),this.setState({isReady:!0})}),this.player.on("play",this.videoPlay=()=>{const{id:e}=this.props;LB.isPlaying&&LB.playerId!==e&&(LB.isPlaying=!1),LB.playerId=e,LB.isPlaying=!0}),LB.addChangeListener(this.onChange=()=>{const{id:e}=this.props;LB.playerId===e&&(LB.isPlaying?this.player.play():this.player.pause())})}teardownPlayer(){LB.isPlaying=!1,this.onChange&&LB.removeChangeListener(this.onChange),this.player&&(this.player.off("play",this.videoPlay),this.player.off("ready",this.videoReady),this.player.off("timeupdate",this.videoUpdate))}updateIframeFocusability({allowFocus:e}){WT({element:this.iFrameContainerRef.current,selector:"iframe",tabIndex:UT(e)})}playerSupportsMethods(e){return Ls()((e=>this.player.supports("method",e)))(e)}togglePlay(){this.playerSupportsMethods(["play","pause"])&&this.player.on("ready",(()=>{this.player.getPaused((e=>{e?this.player.play():this.player.pause()}))}))}keySeek(e){this.playerSupportsMethods(["getCurrentTime","setCurrentTime"])&&this.player.on("ready",(()=>{this.player.getCurrentTime((t=>{this.player.setCurrentTime(t+e)}))}))}changeVolume(e){this.playerSupportsMethods(["getVolume","setVolume"])&&this.player.getVolume((t=>{this.player.setVolume(t+e)}))}onKeyDown(e){const t=LN(this.togglePlay.bind(this)),n=LN((()=>this.keySeek(5))),s=LN((()=>this.keySeek(-5))),a=LN((()=>this.changeVolume(10))),r=LN((()=>this.changeVolume(-10)));ui()([[GN,t],[YN,n],[ZN,s],[KN,a],[QN,r]])(e)}renderProvider(){const{allowTabNavigation:e,externalLinksDisabled:t,showExternalLinksModal:n,showMetaData:s,data:a}=this.props,{providerUrl:r,provider:i,favicon:o}=a;if(!s||!r)return null;const l=sH(r),c=t&&$E(l),d=c?"":void 0,u=c?n:void 0,m=c?void 0:l,p=c?void 0:"noopener noreferrer",h=c?"button":void 0,g=c?void 0:"_blank";return dH.createElement("h2",{className:"embed__provider"},dH.createElement("a",{className:"brand--hoverColor","data-external":d,href:m,onClick:u,rel:p,role:h,tabIndex:UT(e),target:g},dH.createElement(pM,{alt:o?i:"",className:"embed__providerIcon",src:o}),dH.createElement("span",{className:"embed__providerName"},i)))}renderMetaData(){const{allowTabNavigation:e,data:t,externalLinksDisabled:n,labels:s,showExternalLinksModal:a,showMetaData:r}=this.props,{src:i,title:o,description:l,provider:c}=t,{embedReadMore:d,embedViewOn:u}=s,m=cH(t);if(!r&&"link"!==m)return null;const p=sH(i),h=n&&$E(p),g={"data-external":h?"":void 0,href:h?void 0:p,onClick:h?a:void 0,rel:h?void 0:"noopener noreferrer",role:h?"button":void 0,tabIndex:UT(e),target:h?void 0:"_blank"};return dH.createElement("div",{className:"embed__meta__content"},dH.createElement("h2",{className:"embed__title"},dH.createElement("a",uH({className:"brand--hoverColor"},g),dH.createElement(XE,{value:o}))),dH.createElement(XE,{className:"embed__description",value:l}),dH.createElement("a",uH({className:"embed__readMore brand--hoverColor"},g),"link"===m?`${d} ${c}`:`${u} ${c}`,dH.createElement("i",{className:"icon icon-chevron-right"})))}render(){const{allowTabNavigation:e,data:t,externalLinksDisabled:n,isLesson:s,labels:a,showExternalLinksModal:r,showMetaData:i}=this.props,{useRelativePath:o}=this.state,{description:l,originalUrl:c,src:d,thumbnail:u,title:m}=t,{embedLinkGroup:p,embedPlayerGroup:h,embedReadMore:g}=a,v=cH(t);if("iframe"===v){const t=document.createElement("div");t.innerHTML=be(d);const n=t.firstChild,s=n&&n.tagName&&"iframe"===n.tagName.toLowerCase();let a=100,r=32;if((b=window.location.href).includes("rise.articulate")&&b.includes("/author/details/")&&o)return dH.createElement("div",null,dH.createElement("h2",{className:"embed__relativeUrl--iframe"},"Embedded iframe with a relative url"),dH.createElement("p",{className:"embed__relativeUrl--title"},m),dH.createElement("p",{className:"embed__relativeUrl--url"},c));if(s){const e=n.width.match(/%/),t=parseInt(n.width);n.src=sH(n.src),a=e?t/100*700:t||16,r=parseInt(n.height)}const i=s?100*(r/a)+"%":"3rem";if(n.src.includes("typeform")){const e=new window.URL(n.src);e.searchParams.append("disable-auto-focus","true"),n.src=e.toString()}if(n.src.includes("forms.office.com")){const e=new window.URL(n.src);e.searchParams.append("embed","true"),n.src=e.toString()}const l=s?n.outerHTML:"<div>Error: Invalid iframe tag. Please check the iframe source.</div>";return dH.createElement("div",{"aria-hidden":!e,"aria-label":h,className:"embed",role:BT},o&&dH.createElement("div",{className:"embed__title embed--iframe__title"},m),dH.createElement(vH,{paddingBottom:i,ref:this.iFrameContainerRef,value:l}))}if(s){const t=o?d:sH(d),s=n&&$E(t),i=s?"":void 0,l=s?r:void 0,c=s?void 0:t,p=s?void 0:"noopener noreferrer",h=s?"button":void 0,g=s?void 0:"_blank";if(o){const n={"data-external":s?"":void 0,href:t,onClick:s?r:void 0,rel:s?void 0:"noopener noreferrer",role:s?"button":void 0,tabIndex:UT(e),target:s?void 0:"_blank"};return dH.createElement("div",{"aria-hidden":!e,"aria-label":a?.a11yBlockEmbed,className:"embed embed--link embed--rich",role:BT},dH.createElement("h2",{className:"embed__title"},dH.createElement("a",uH({className:"brand--hoverColor"},n),dH.createElement(XE,{value:m}))),["link","photo"].includes(v)?dH.createElement("a",{className:"embed__relativeUrl--url","data-external":i,href:c,onClick:l,rel:p,role:h,tabIndex:UT(e),target:g},t,"photo"===v?dH.createElement("div",{className:"embed__relativeUrl--image"},dH.createElement(pM,{alt:u?m:"",className:"embed__img",src:t})):null):this.renderEmbedIframe({allowTabNavigation:e,labels:a,src:d,thumbnail:u,title:m,type:v}))}return dH.createElement("div",{"aria-hidden":!e,"aria-label":a?.a11yBlockEmbed,className:"embed embed--link embed--rich",role:BT},this.renderProvider(),["link","photo"].includes(v)?dH.createElement("a",{"data-external":i,href:c,onClick:l,rel:p,role:h,tabIndex:UT(e),target:g},dH.createElement(pM,{alt:u?m:"",className:"embed__img",src:mH(u)})):this.renderEmbedIframe({allowTabNavigation:e,labels:a,src:d,thumbnail:u,title:m,type:v}),this.renderMetaData())}if("link"===v){const t=o?d:sH(d),s=o||n&&$E(t),a=s?"":void 0,i=s?r:void 0,c=s?void 0:t,u=s?void 0:"noopener noreferrer",h=s?"button":void 0,v=s?void 0:"_blank";return dH.createElement("div",{"aria-hidden":!e,"aria-label":p,className:"embed embed--link brand--linkColor",role:BT},dH.createElement(XE,{className:"embed__title",value:m}),dH.createElement(XE,{className:"embed__description",value:l}),dH.createElement("a",{className:"embed__readMore brand--hoverColor","data-external":a,href:c,onClick:i,rel:u,role:h,target:v},g))}return dH.createElement("div",{className:"embed embed--media"},i?dH.createElement(XE,{"aria-hidden":!e,className:"embed__title",value:m}):null,this.renderEmbedIframe({allowTabNavigation:e,labels:a,src:d,thumbnail:u,title:m,type:v}));var b}renderEmbedIframe(e){const{allowTabNavigation:t,labels:n,src:s,thumbnail:a,title:r,type:i}=e,{useRelativePath:o}=this.state;if("photo"===i)return dH.createElement("figure",{className:"embed__media-wrap embed__media-wrap--photo"},dH.createElement($D,{src:mH(a),labels:n,allowTabNavigation:t}));{const e=bk.isIe11||bk.isEdge,a=qh()("embed__media-wrap",{"embed__media-wrap--ms_browser":e});return dH.createElement("figure",{"aria-hidden":!t,"aria-label":n?.embedPlayerGroup,className:a,onKeyDown:this.onKeyDown.bind(this),ref:this.iFrameContainerRef,tabIndex:UT(t)},dH.createElement("meta",{name:"referrer",content:"origin"}),dH.createElement("iframe",{ref:e=>{this.media=e},className:"embed__media",src:o?s:gH(s),frameBorder:"0",scrolling:o?"yes":"no",onLoad:this.setupPlayer.bind(this),allowFullScreen:!0,title:r}))}}}const fH=Vo()({externalLinksDisabled:L()(["course","externalLinksDisabled"])}),EH=(0,f.Ng)(fH,{showExternalLinksModal:()=>({type:"rise/globals/SHOW_EXTERNAL_LINKS_MODAL",payload:!0})})(bH);var CH=n(60210),yH=n.n(CH),wH=n(49839),kH=n.n(wH),NH=n(6411),SH=n(59129);const IH=SH.default.getComponent("SeekBar");SH.default.registerComponent("SeekBar",class extends IH{seekDisabled=!1;maxTime=0;constructor(e){super(e,[])}disableSeek(){this.seekDisabled=!0}setMaxTime(e){this.maxTime=e}handleMouseMove(e){if(!this.seekDisabled)return super.handleMouseMove(e);const t=this.player();let n=this.calculateDistance(e)*t.duration();n>this.maxTime?(this.trigger("showRestrictSeekTooltip",!0),n=this.maxTime):this.trigger("showRestrictSeekTooltip",!1),n===t.duration()&&(n-=.1),t.currentTime(n)}});const LH={ar:n(86107),cs:n(1634),de:n(76739),en:n(75563),es:n(16764),fr:n(55632),it:n(30921),ja:n(82113),nl:n(55006),pl:n(33292),sk:n(65338),tr:n(92110),"pt-BR":n(91907),"pt-PT":n(80023),"zh-CN":n(70612),"zh-TW":n(34148)};n(82706);var _H=n(39942),TH=n.n(_H),xH=n(52222),AH=n.n(xH),RH=n(65783),PH=n(26603),OH=n(43422),MH=n.n(OH),DH=n(17037),BH=n.n(DH),HH=n(76162),FH=n.n(HH);const zH=Bs()(((e,t,n)=>n>=e&&n<t)),qH=e=>e<10?`0${e}`:String(e),$H=e=>e.reduce(((e,t)=>isNaN(t)||null==t?e:e+t),0),VH={type:"backend",read(e,t,s){const a=e=>s(null,e.default);"en"===e&&"default"===t?n.e("i18n~en~default").then(n.t.bind(n,63069,19)).then(a).catch(s):s(new Error(`No translation for ${e} ${t}`))}};RH.Ay.use(VH).use(PH.A).init({defaultNS:"default",fallbackLng:"en",interpolation:{escapeValue:!1,format:(e,t)=>nf().isMoment(e)?e.format(t):e instanceof Date?nf()(e).format(t):"number"==typeof e&&null!==t?BH()(e).format(t):e},react:{bindI18n:!1,defaultTransParent:"div"}}),RH.Ay.changeLanguage();const jH=RH.Ay,UH=ye()(Pe()(1),MH()(/^([^-]*)-/));RH.Ay.on("languageChanged",es()((e=>bi([e,UH(e),"en"],Se()(Boolean),FH())),AH(),TH()([e=>{const t=nf().locales(),n=Yc()(t.includes.bind(t),e);nf().locale(n)},e=>{const t=Object.keys(BH().locales),n=Yc()(t.includes.bind(t),e);BH().locale(n)}])));const GH=ye()(zH(-1,0),T()("day")),WH=ye()(zH(0,1),T()("day")),KH=ye()(zH(1,2),T()("day")),QH=T()("year");nf().calendarFormat=(e,t)=>{const n={day:e.diff(t,"days",!0),year:e.isSame(t,"year")};return ui()([[GH,re()("lastDay")],[WH,re()("sameDay")],[KH,re()("nextDay")],[QH,re()("sameYear")],[mo(),re()("sameElse")]])(n)};const ZH=new Intl.DisplayNames([RH.Ay.language],{type:"language",fallback:"code"}),YH=e=>{try{return ZH.of(e)}catch(t){return console.warn(`Language ${e} invalid`,t),e}};var XH=n(56575);function JH(){return JH=Object.assign?Object.assign.bind():function(e){for(var t=1;t<arguments.length;t++){var n=arguments[t];for(var s in n)Object.prototype.hasOwnProperty.call(n,s)&&(e[s]=n[s])}return e},JH.apply(this,arguments)}const eF="seek-tooltip--hidden",tF=e=>Math.round(e.currentTime()/e.duration()*100)||0;class nF extends XH.Component{constructor(e){super(e),this.state={isReady:!1,shouldLoadPlayheadPosition:!1,playbackStarted:!1,playheadPositionSaveThrottle:0,showRestrictSeekTooltip:!1},this.showRestrictSeekTooltip=this.showRestrictSeekTooltip.bind(this),this.updateSeekTooltip=this.updateSeekTooltip.bind(this),this.getMaxTime=this.getMaxTime.bind(this),this.onMediaStoreChange=this.onMediaStoreChange.bind(this),this.renderCaptionTrack=this.renderCaptionTrack.bind(this)}static get defaultProps(){return{autoplay:!1,allowTabNavigation:!0,currentTime:0,labels:{},onFullScreenChange:()=>{},onLoad:()=>{},percentComplete:0,progressChanged:()=>{},shouldPause:!1}}updateContentFocusability(){const{allowTabNavigation:e}=this.props;MT(this.container.getElementsByTagName("button")).forEach((t=>{GT(t,UT(e))})),WT({element:this.container,selector:".vjs-progress-holder",tabIndex:UT(e)}),WT({element:this.container,selector:".vjs-volume-bar",tabIndex:UT(e)}),WT({element:this.container,selector:".vjs-volume-menu-button",tabIndex:UT(e)})}componentDidUpdate(e){this.updateContentFocusability(),!e.shouldPause&&this.props.shouldPause&&LB.isPlaying&&(this.video.player.pause(),LB.isPlaying=!1)}setMaxTime(e){this.maxTime=e,this.video.player.controlBar.progressControl.seekBar.setMaxTime(e)}componentDidMount(){const{player:e}=this.video,{audioVideoPlayhead:t,canRestrictSeek:n,currentTime:s,id:a,onFullScreenChange:r,onLoad:i,percentComplete:o,progressChanged:l,recordMediaPlayheadPosition:c,type:d}=this.props;if(this.setState({shouldLoadPlayheadPosition:!0}),this.wasPaused=!1,this.seeking=!1,this.setMaxTime(s),this.updateContentFocusability(),n){const{seekBar:e}=this.video.player.controlBar.progressControl;e.disableSeek(),e.on("showRestrictSeekTooltip",((e,t)=>this.showRestrictSeekTooltip(t))),this.configureSeekDiv()}e.ready((()=>{e.el_?.removeAttribute("role"),e.el_?.removeAttribute("aria-label"),e.getChild("BigPlayButton").controlTextEl_?.removeAttribute("aria-live"),e.getChild("controlBar").getChild("PlaybackRateMenuButton").childNameIndex_.PlaybackRateMenuButton.controlTextEl_.innerText=`Playback Rate ${e.playbackRate()}x`,e.getChild("controlBar").getChild("PlaybackRateMenuButton").removeAttribute("aria-describedby"),e.getChild("controlBar").getChild("PlaybackRateMenuButton").labelEl_.setAttribute("aria-hidden",!0),e.getChild("controlBar")?.getChild("volumePanel")?.getChild("volumeControl")?.getChild("volumeBar")?.el_?.removeAttribute("aria-live"),o&&o<100&&"customVideo"!==d&&(e.play(),e.currentTime(s),e.pause()),e.on("timeupdate",this.videoUpdate=()=>{F();const s=e.currentTime(),a=e.duration(),r=e.paused(),i=Math.floor(s),o=a*t/100||0;r&&!this.wasPaused&&s>this.maxTime&&this.setMaxTime(s),n&&this.updateSeekTooltip();const d=e.ended()&&!this.seeking,u=!r&&!this.seeking;if(!n||d||u){s>this.maxTime&&this.setMaxTime(s);let t=s/a*100;d&&(t=100),l&&l({currentTime:s,percentComplete:t}),i%5==0&&this.state.playheadPositionSaveThrottle!==i&&c&&(c(tF(e)),this.setState({playheadPositionSaveThrottle:i}))}else n&&!this.restrictingSeek&&s>this.maxTime&&o<this.maxTime&&(this.restrictingSeek=!0,r||e.pause(),e.currentTime(this.maxTime));this.wasPaused=r}),this.setState({isReady:!0}),i()})),e.on("play",this.videoPlay=()=>{this.seeking=!1,this.showRestrictSeekTooltip(!1)}),e.on("playing",this.videoPlaying=()=>{LB.isPlaying&&LB.playerId!==a&&(LB.isPlaying=!1),LB.playerId=a,LB.isPlaying=!0,!1===this.state.playbackStarted&&this.setState({playbackStarted:!0}),t&&this.state.shouldLoadPlayheadPosition&&e.currentTime(e.duration()*t/100||0),this.setState({shouldLoadPlayheadPosition:!1})}),e.on("pause",this.videoPaused=()=>{LB.playerId===a&&(LB.isPlaying=!1),c&&c(tF(e))}),e.on("seeking",this.videoSeeking=()=>{this.seeking=!0}),e.on("seeked",this.videoSeeked=()=>{this.restrictingSeek=!1,this.seekTimeout&&clearTimeout(this.seekTimeout),c&&c(tF(e)),this.seekTimeout=setTimeout((()=>{this.seeking=!1}),1e3)}),e.on("fullscreenchange",r),e.on("keyup",VT),e.on("contextmenu",(e=>{e.preventDefault()})),e.on("ratechange",this.playbackRatesChanged=()=>{e.controlBar.playbackRateMenuButton.childNameIndex_.PlaybackRateMenuButton.controlTextEl_.innerText=`Playback Rate ${e.playbackRate()}x`}),LB.addChangeListener(this.onMediaStoreChange)}componentWillUnmount(){const{onFullScreenChange:e,recordMediaPlayheadPosition:t}=this.props,{player:n}=this.video;t&&t(tF(n)),LB.isPlaying=!1,LB.removeChangeListener(this.onMediaStoreChange),n.off("timeupdate",this.videoUpdate),n.off("play",this.videoPlay),n.off("playing",this.videoPlaying),n.off("pause",this.videoPaused),n.off("seeking",this.videoSeeking),n.off("seeked",this.videoSeeked),n.off("fullscreenchange",e),n.off("ratechange",this.playbackRatesChanged),n.dispose()}render(){const{allowTabNavigation:e,labels:{a11yGroupVideoPlayer:t}}=this.props,{isReady:n,showRestrictSeekTooltip:s,playbackStarted:a}=this.state,r=qh()("video-a11y video-wrapper",{"video-wrapper--visible":n,"video-wrapper--restrict-seek":s,"video-playback-started":a});return XH.createElement("div",{"aria-hidden":!e,"aria-label":t,className:"figure-container",onKeyDown:this.onKeyDown.bind(this),ref:e=>{this.container=e},role:"region"},XH.createElement("div",{className:r},this.renderPlayer()))}renderCaptionTrack(e){const{code:t,id:n,key:s,name:a,url:r}=e,i=r||D(s),o=rF(this.props.locale??jH.language),l=a||o.of(t);return XH.createElement("track",{key:n,kind:"captions",label:l,src:i,srcLang:t})}renderPlayer(){const{autoplay:e,canAdjustPlaybackSpeed:t,captionUID:n,captions:s,id:a,subtitle:r,type:i}=this.props,o="customVideo"===i,l=ye()(yH()(1),T()("pathname"),DB.parse),c=o?l(this.props.src):this.props.src,d=o?this.props.poster:D(this.props.poster),u=o?this.props.src:D(this.props.src),m=o?"application/x-mpegURL":void 0,p=bk.isLocalFilesystem?{}:{crossOrigin:"anonymous"},h={autoplay:e,controlBar:{children:{playToggle:!0,progressControl:!0,remainingTimeDisplay:!0,playbackRateMenuButton:!0,captionsButton:!0,pictureInPictureToggle:!0,fullscreenToggle:!0,volumePanel:{inline:!0}}},controls:!0,languages:LH,playbackRates:t?[.25,.5,.75,1,1.25,1.5,1.75,2]:void 0,preload:"none",textTrackSettings:!1};document.pictureInPictureEnabled||delete h.controlBar.children.pictureInPictureToggle;const g={key:`${a}-${c}-${n}`,options:h,poster:d,ref:e=>{this.video=e},...p},v=XH.createElement("track",{kind:"captions",label:"English",src:o?r:D(r),srcLang:"en"}),b=`${u}?v=1`;return XH.createElement(NH.A,g,XH.createElement("source",{src:b,type:m}),!s&&r&&v,s&&s.map(this.renderCaptionTrack))}onKeyDown(e){if(aF(e))return;const t=LN(this.togglePlay.bind(this)),n=this.toggleFullScreen.bind(this),s=LN((()=>this.keySeek(5))),a=LN((()=>this.keySeek(-5)));ui()([[GN,t],[VN,n],[JN,s],[eS,a]])(e)}togglePlay(){const{player:e}=this.video;e.userActive(!0),e.paused()?e.play():e.pause()}toggleFullScreen(){if(bk.isIe11)return;const{player:e}=this.video;e.isFullscreen()?e.exitFullscreen():e.requestFullscreen()}changeVolume(e){const{player:t}=this.video,n=t.volume();t.userActive(!0),t.volume(n+e)}keySeek(e){const{player:t}=this.video,{canRestrictSeek:n}=this.props;t.userActive(!0);const s=t.currentTime(),a=t.duration();t.paused()&&!s&&!a&&t.play();let r=s+e;n&&(r>this.maxTime?(r=this.maxTime,this.showRestrictSeekTooltip(!0)):this.showRestrictSeekTooltip(!1));const i=e<0?Math.max(r,0):Math.min(r,a);i!==s&&t.currentTime(i)}configureSeekDiv(){const{player:e}=this.video,t=e.controlBar,n=t.el();this.progressBarElement=t.progressControl.seekBar.playProgressBar.el(),this.seekDiv=(()=>{const e=document.createElement("div");return e.classList.add("seek-tooltip"),e.classList.add(eF),e})(),n.appendChild(this.seekDiv);(0,v.createRoot)(this.seekDiv).render(XH.createElement(Tb,null))}showRestrictSeekTooltip(e){const{canRestrictSeek:t}=this.props;t&&this.seekDiv&&e!==this.state.showRestrictSeekTooltip&&(e?this.seekDiv.classList.remove(eF):this.seekDiv.classList.add(eF),this.setState({showRestrictSeekTooltip:e}))}updateSeekTooltip(){const{player:e}=this.video,t=this.progressBarElement.getBoundingClientRect(),n=e.el().getBoundingClientRect(),s=this.seekDiv.getBoundingClientRect().width/2,a=t.left-n.left+t.width-s;this.seekDiv.style.left=`${a}px`,this.seekDiv.style.top="-5px"}getMaxTime(){return this.maxTime}onMediaStoreChange(){if(!this.video)return;const{id:e}=this.props,{player:t}=this.video;LB.playerId===e&&(LB.isPlaying?t.play():t.pause())}}const sF=function(e){const t=t=>{const n=Vf();return XH.createElement(e,JH({},t,{locale:n?.locale}))};return t.displayName=`withLocale(${e.displayName??e.name})`,t}(nF),aF=e=>{const t=e.target.className,n=tS(e)&&t.includes("vjs-volume-bar");return XN(e)&&(t.includes("vjs-control")||t.includes("vjs-big-play-button"))||n},rF=kH()((e=>new Intl.DisplayNames([e],{type:"language",fallback:"code"})));var iF=n(56575);const oF=e=>e&&("key"in e&&e.key||"src"in e&&e.src)&&!e.isProcessing&&!e.error;class lF extends iF.Component{static get defaultProps(){return{defaultAlign:"left",media:{},index:"1",hasPadding:!0,opts:{},allowTabNavigation:!0,lessonNumber:1,getL10nValue:()=>{}}}renderAudio(e){const{allowTabNavigation:t,getL10nValue:n,index:s,labels:a,lessonNumber:r,pauseOnLoad:i}=this.props,{audio:o}=n(e),l=`audio-${r}-${s}`;if(oF(o))return iF.createElement(PB,{allowTabNavigation:t,id:l,key:l,labels:a,mediaSrc:o.key,shouldPause:o.pause||i})}renderImage(e){const{allowTabNavigation:t,defaultAlign:n,getL10nValue:s,imageMaxHeight:a,index:r,labels:i,onLoad:o,opts:l}=this.props,{image:c}=s(e),d=c?.align??n,u=c?.dimensions,m=`image-${r}`,{disableZoom:p}=l;if(oF(c))return iF.createElement($D,{align:d,allowTabNavigation:t,alt:c.alt,disableZoom:p,height:u?.height||u?.originalHeight,key:m,labels:i,maxHeight:a,onLoad:o,shouldFillWidth:c.fillWidth,src:pd(c),width:u?.width||u?.originalWidth})}renderVideo(e){const{allowTabNavigation:t,blockId:n,getL10nValue:s,lessonNumber:a,index:r,labels:i,onFullScreenChange:o,enableVideoPlaybackSpeed:l,pauseOnLoad:c}=this.props,{video:d}=s(e),u=(e=>ms()(re()(Boolean(e)),kB()(`-${e}`)))(n)(`video-${a}-${r}`);if(oF(d))return iF.createElement(sF,{allowTabNavigation:t,captionUID:d.captionUID,captions:d.captions,id:u,key:u,labels:i,onFullScreenChange:o,poster:d.poster,shouldPause:d.pause||c,src:d.key,canAdjustPlaybackSpeed:l})}renderEmbed(e){const{allowTabNavigation:t,getL10nValue:n,labels:s,opts:a}=this.props,{fullEmbed:r,showMetaData:i=!0}=a,{embed:o}=n(e),l=`embed-${this.props.index}`;if(oF(o))return iF.createElement(EH,{labels:s,key:l,isLesson:r,id:l,showMetaData:i,data:o,allowTabNavigation:t,shouldPause:o.pause})}render(){const{hasPadding:e,renderMediaType:t}=this.props,n=this.props.media,s=qh()({"media-group":e});return iF.createElement("div",{className:s,"data-l10n-id":ig(n)},(!t||"audio"===t)&&this.renderAudio(n),(!t||"image"===t)&&this.renderImage(n),(!t||"video"===t)&&this.renderVideo(n),(!t||"embed"===t)&&this.renderEmbed(n))}}const cF=UM(lF);var dF=n(29175),uF=n.n(dF),mF=n(56575);const pF=_T("blockSettings");class hF extends mF.Component{static defaultProps={items:[],editable:!1,lessonId:"",blockId:"",onStep:()=>{},blockSettings:{}};render(){const{animateBlockEntrance:e,blockId:t,editable:n,isLearner:s,items:a,labels:r,lessonId:i,onStep:o,settings:l,enableVideoPlaybackSpeed:c}=this.props,{entranceAnimation:d,accordionBehavior:u="keepOpen"}=l,m=qh()("blocks-accordion",{"blocks-accordion--no-animation":!d});return mF.createElement(mM,{className:m,"data-block-id":t},mF.createElement($M,{animateBlockEntrance:e,animateIn:"fadeIn",isLearner:s,duration:.75},mF.createElement("div",{className:"blocks-accordion__container"},mF.createElement("div",{className:"blocks-accordion__row"},mF.createElement("div",{className:"blocks-accordion__col"},mF.createElement(fF,{keepOpen:"keepOpen"===u,lessonId:i,blockId:t,items:a,editable:n,settings:l,onStep:o,enableVideoPlaybackSpeed:c,labels:r}))))))}}const gF={isOpen:!1,isActive:!1},vF=(e,t)=>t.reduce((e=>(t,{id:n})=>Object.assign({},t,{[n]:e[n]||gF}))(e),{});class bF extends mF.Component{static defaultProps={items:[],editable:!1,lessonId:"",blockId:"",keepOpen:!1,onStep:()=>{},blockSettings:{}};constructor(e){super(e);const{items:t}=this.props;this.state={itemStatusMap:vF({},t)},this.handleNavtoTab=this.handleNavtoTab.bind(this)}componentDidMount(){window.addEventListener(a_,this.handleNavtoTab)}componentWillUnmount(){window.removeEventListener(a_,this.handleNavtoTab)}handleNavtoTab(e){const t=e.detail.path[e.detail.path.indexOf("items")+1]?.id,n=e.detail.path[e.detail.path.lastIndexOf("items")+1]?.id;if(t===this.props.blockId){const e=this.props.items.findIndex((({id:e})=>e===n)),{items:t,onStep:a}=this.props,{itemStatusMap:r}=this.state,i=t[e].id,o=(s=i,(e,t)=>{const n=t==s;return{isOpen:n,isActive:n}});this.setState({itemStatusMap:Ae()(o,r)}),open&&a(t[e])}var s}UNSAFE_componentWillReceiveProps(e){const t=e.items,n=Hn()(t)!==Hn()(this.props.items);!e.keepOpen&&this.props.keepOpen?this.updateMapForOneAtATimePreference():n&&this.rebuildItemStatusMap(t)}updateMapForOneAtATimePreference(){const{itemStatusMap:e}=this.state,{items:t}=this.props,n=bB()((t=>e[t.id].isOpen),t);if(!n)return;const s=(a=n.id,(e,t)=>({isOpen:t==a,isActive:e.isActive}));var a;this.setState({itemStatusMap:Ae()(s,e)})}rebuildItemStatusMap(e){const t=this.state.itemStatusMap;this.setState({itemStatusMap:vF(t,e)})}handleItemClick(e){const{items:t,keepOpen:n,onStep:s}=this.props,{itemStatusMap:a}=this.state,r=((e,t)=>(n,s)=>{const a=e==s,r=a?!n.isOpen:n.isOpen,i=a&&!n.isOpen;return{isOpen:t?r:i,isActive:a}})(t[e].id,n);this.setState({itemStatusMap:Ae()(r,a)}),open&&s(t[e])}render(){const{items:e,settings:t,editable:n,labels:s,lessonId:a,blockId:r,enableVideoPlaybackSpeed:i}=this.props,{itemStatusMap:o}=this.state,{zoomOnClick:l}=t,c=Object.values(o)?.find((e=>e.isOpen))?"open":"closed";return mF.createElement("div",{className:"blocks-accordion__wrapper","data-accordion-status":c},e.map(((e,t)=>mF.createElement(CF,{blockId:r,disableZoom:!l,editable:n,focused:o[e.id].isActive,index:t,item:{...e,enableVideoPlaybackSpeed:i},key:e.id,labels:s,lessonId:a,onClick:this.handleItemClick.bind(this,t),open:o[e.id].isOpen}))))}}const fF=pF(bF);class EF extends mF.Component{static get defaultProps(){return{editable:!1,getL10nValue:()=>{},onClick:()=>{},lessonId:"",blockId:"",open:null}}constructor(e){super(e),this.id=yB()(),this.toggle=this.toggle.bind(this),this.renderDescription=this.renderDescription.bind(this),this.renderTitle=this.renderTitle.bind(this)}componentDidUpdate(e){if(!this.props.open)return;const t=this.content;if(t&&(t.classList.add("blocks-accordion__content--visible"),!e.open&&this.props.open)){const e=t.parentElement,n=e?.getBoundingClientRect()?.top,s=n>0&&n<window.innerHeight,a=zM()?"instant":"smooth";s||e.scrollIntoView({behavior:a,block:"start"})}}toggle(e){const{blockId:t,index:n}=this.props,s=LB.playerId;open&&s&&s.includes(t.toString())&&s.endsWith(n.toString())&&LB.pause(),this.props.onClick(),e.preventDefault()}renderTitle(e){const{title:t}=this.props.item;return mF.createElement(XE,{id:e,className:"blocks-accordion__title",value:t})}renderDescription(){const{description:e=""}=this.props.item;return mF.createElement(KO,{className:"blocks-accordion__description",value:e||""})}render(){const{blockId:e,blockSettings:t,editable:n,disableZoom:s,getL10nValue:a,index:r,item:i,focused:o,labels:l,open:c,renderDescription:d=this.renderDescription,renderTitle:u=this.renderTitle}=this.props,{settings:m={},enableVideoPlaybackSpeed:p}=i,h=a(i.media)??{},g=Object.assign({},m,{disableZoom:s,fullEmbed:!0}),v=t?.backgroundType===Sd.ACCENT||t?.backgroundType===Sd.IMAGE,b=qh()("blocks-accordion__item",{"blocks-accordion__item--closed":!c}),f=qh()("blocks-accordion__header",{"blocks-accordion__header--editing":n,"brand--border":c&&o&&!v}),E=qh()("blocks-accordion__content",{"blocks-accordion__content--will-enter":c,"brand--border":c&&o&&!v}),C=qh()("blocks-accordion__media",`blocks-accordion__${yF(h)}`),y=`title-${this.id}`,w=`panel-${this.id}`,k=t?.headingLevel,N=k?`h${k}`:"h2";let S=mF.createElement("button",{"aria-controls":w,"aria-expanded":c,className:f,onClick:this.toggle,onKeyDown:!n&&nS(this.toggle)||null,type:"button"},u(y),mF.createElement("span",{className:"blocks-accordion__toggler-wrap"},mF.createElement(RP,{className:"blocks-accordion__toggler",name:c?"minus":"plus"})));return n&&(S=mF.createElement("div",{className:f},u(y),mF.createElement("button",{"aria-label":c?"Close":"Open","aria-controls":w,"aria-expanded":c,className:"blocks-accordion__toggler-wrap",onClick:this.toggle,type:"button"},mF.createElement(RP,{className:"blocks-accordion__toggler",name:c?"minus":"plus"})))),mF.createElement(JM,{className:b,tag:"section"},mF.createElement("div",{className:"blocks-accordion__header-wrap"},mF.createElement(N,null,S)),mF.createElement("section",{"aria-labelledby":y,className:E,id:w,ref:e=>{this.content=e}},d(),mF.createElement("div",{className:C},mF.createElement(cF,{enableVideoPlaybackSpeed:p,index:`${e}-${r}`,labels:l,media:i.media,opts:g}))))}}const CF=pF(UM(EF)),yF=e=>{const{image:t,embed:n,video:s,audio:a}=e;return t?"image":n?"embed":s?"video":a?"audio":"image"};class wF extends mF.Component{static get defaultProps(){return{items:[],activeIndex:0,getL10nValue:()=>{},lessonId:"",blockId:"",onStep:Function.prototype}}constructor(e){super(e),this.renderDescription=this.renderDescription.bind(this);const t=this.props.activeIndex;this.state={activeIndex:t,activeTouch:!1,activeMouse:!1},this.tabs=[],this.id=yB()(),this.handleNavtoTab=this.handleNavtoTab.bind(this)}componentDidMount(){this.setContentActive(),this.handleControls(),this.setSweetScroll(),window.addEventListener("resize",this.tabResize=DM()(this.handleControls.bind(this),100)),window.addEventListener(a_,this.handleNavtoTab)}handleNavtoTab(e){const t=e.detail.path[e.detail.path.indexOf("items")+1]?.id,n=e.detail.path[e.detail.path.lastIndexOf("items")+1]?.id;t===this.props.blockId&&(this.tabsHeaderEl.scrollIntoView({behavior:"smooth",block:"start"}),this.setState({activeIndex:this.props.items.findIndex((({id:e})=>e===n))},(()=>{DT(this.tabsHeaderEl,"start")||this.tabsHeaderEl.scrollIntoView({behavior:"instant",block:"start"})})))}componentDidUpdate(){this.setContentActive(),this.handleControls(),null===this.sweetScroll?.container&&this.setSweetScroll()}componentWillUnmount(){this.sweetScroll&&this.sweetScroll.destroy(),this.tabsHeaderEl.removeEventListener("scroll",this.tabScroll),window.removeEventListener("resize",this.tabResize),window.removeEventListener(a_,this.handleNavtoTab)}setSweetScroll(){this.sweetScroll=new(uF())({duration:600,verticalScroll:!1,horizontalScroll:!0},this.tabsHeaderEl),this.tabsHeaderEl.addEventListener("scroll",this.tabScroll=DM()(this.handleControls.bind(this),50))}setContentActive(){const e=this.container.querySelector(".blocks-tabs__content-item--will-enter");e&&(e.offsetHeight,e.classList.add("blocks-tabs__content-item--active"))}setActive(e,t){t.preventDefault(),this.setState({activeIndex:e});const{blockId:n}=this.props,s=LB.playerId;this.state.activeIndex!=e&&s&&s.includes(n.toString())&&LB.pause(),this.props.onStep(this.props.items[e])}handleControls(){this.tabsHeaderEl.offsetWidth===this.tabsHeaderEl.scrollWidth?(this.arrowPrevEl.classList.add("hidden"),this.arrowNextEl.classList.add("hidden"),this.tabControls.classList.add("start"),this.tabControls.classList.add("end")):(0===this.tabsHeaderEl.scrollLeft?(this.arrowPrevEl.classList.add("hidden"),this.tabControls.classList.add("start")):(this.arrowPrevEl.classList.remove("hidden"),this.tabControls.classList.remove("start")),this.tabsHeaderEl.scrollLeft===this.tabsHeaderEl.scrollWidth-this.tabsHeaderEl.offsetWidth?(this.arrowNextEl.classList.add("hidden"),this.tabControls.classList.add("end")):(this.arrowNextEl.classList.remove("hidden"),this.tabControls.classList.remove("end")))}handleMouseEnter(){this.state.activeTouch||this.setState({activeMouse:!0})}handleMouseLeave(){this.setState({activeMouse:!1})}handleTouchStart(){this.setState({activeTouch:!0})}scrollTabs(e){const t=this.tabsHeaderEl.offsetWidth,n=this.tabsHeaderEl.scrollLeft,s=("next"===e?si():EB())(n,.8*t);this.sweetScroll.toLeft(s)}arrowPrevInset(e){const t=this.arrowPrevEl.getBoundingClientRect();return t.right-e+(t.left-e)}focusTab({target:e}){const t=document.querySelector(".blocks-tabs__header"),{left:n,right:s}=t.getBoundingClientRect(),{left:a,right:r}=e.getBoundingClientRect();if(r>s||a<n){const e=this.arrowPrevInset(n);t.scrollLeft=a+t.scrollLeft-n-e}}handleTabKeyDown(e,t){const n=SN((()=>{const n=XT({list:this.tabs,currentIndex:e});this.setActive(n,t)})),s=SN((()=>{const n=YT({list:this.tabs,currentIndex:e});this.setActive(n,t)}));ui()([[ZN,n],[YN,s]])(t)}renderHeader(e,t){const{activeIndex:n,activeTouch:s,activeMouse:a}=this.state,r=this.tabsHeaderEl&&this.tabsHeaderEl.scrollWidth>this.tabsHeaderEl.clientWidth,i=qh()("blocks-tabs__header-wrap",{touch:s,mouse:a&&r});return mF.createElement("div",{className:i,onMouseEnter:this.handleMouseEnter.bind(this),onMouseLeave:this.handleMouseLeave.bind(this),onTouchStart:this.handleTouchStart.bind(this)},mF.createElement("div",{className:"blocks-tabs__header",ref:e=>{this.tabsHeaderEl=e},role:"tablist"},e.map((({title:s},a)=>{const r=1===e.length||a===n,i=e.length>1&&a+1===n,o=e.length>1&&a-1===n,l=qh()("blocks-tabs__header-item",{"brand--color":r&&!t,"blocks-tabs__header-item--active":r,"blocks-tabs__header-item--before-active":i,"blocks-tabs__header-item--after-active":o}),c=`tab-${this.id}-${a}`,d=`tabpanel-${this.id}-${a}`;return mF.createElement("button",{"aria-controls":d,"aria-selected":r,className:l,id:c,key:c,onClick:this.setActive.bind(this,a),onKeyDown:this.handleTabKeyDown.bind(this,a),onFocus:this.focusTab.bind(this),ref:e=>{this.tabs[a]=e},role:"tab",tabIndex:r?void 0:-1,type:"button"},mF.createElement(XE,{value:s}))}))),mF.createElement("div",{className:"blocks-tabs__controls",ref:e=>{this.tabControls=e}},mF.createElement("div",{"aria-hidden":"true",className:"blocks-tabs__arrow blocks-tabs__arrow--prev brand--background",ref:e=>{this.arrowPrevEl=e},onClick:this.scrollTabs.bind(this,"previous")},mF.createElement(RP,{className:"blocks-tabs__arrow-icon",name:"chevron-right-solid"})),mF.createElement("div",{"aria-hidden":"true",className:"blocks-tabs__arrow blocks-tabs__arrow--next brand--background",ref:e=>{this.arrowNextEl=e},onClick:this.scrollTabs.bind(this,"next")},mF.createElement(RP,{className:"blocks-tabs__arrow-icon blocks-tabs__arrow-icon--next",name:"chevron-right-solid"}))))}renderDescription({description:e}){return mF.createElement(KO,{className:"blocks-tabs__description",value:e})}renderItem(e,t,n){const{blockId:s,getL10nValue:a,labels:r,renderDescription:i=this.renderDescription}=this.props,{activeIndex:o}=this.state,l=o===t,{settings:c={},enableVideoPlaybackSpeed:d}=e,u=a(e.media)??{},m=qh()("blocks-tabs__content-item",{"blocks-tabs__content-item--will-enter":l}),p=Object.assign({},c,{disableZoom:n,fullEmbed:!0}),h=`tabpanel-${this.id}-${t}`,g=`tab-${this.id}-${t}`;return mF.createElement("div",{"aria-labelledby":g,className:m,id:h,key:h,role:"tabpanel",tabIndex:l?0:void 0},i(e),mF.createElement("div",{className:`blocks-tabs__${yF(u)}`},mF.createElement(cF,{index:`${s}-${t}`,media:e.media,opts:p,enableVideoPlaybackSpeed:d,labels:r})))}render(){const{animateBlockEntrance:e,isLearner:t,items:n,settings:s,enableVideoPlaybackSpeed:a}=this.props,{backgroundType:r,cardMode:i,entranceAnimation:o,zoomOnClick:l}=s,c=qh()("blocks-tabs",{"blocks-tabs--no-animation":!o}),d=n.length>0?n.slice(0,30):[],u=i===fT.TRANSPARENT&&(r===Sd.ACCENT||r===Sd.IMAGE),m=qh()("blocks-tabs__container",{"blocks-tabs--single":1===d.length});return mF.createElement(mM,{className:c},mF.createElement($M,{animateBlockEntrance:e,animateIn:"fadeIn",isLearner:t,offset:350},mF.createElement("div",{className:m},mF.createElement("div",{className:"blocks-tabs__row"},mF.createElement("div",{className:"blocks-tabs__col"},mF.createElement("div",{className:"blocks-tabs__wrapper",ref:e=>{this.container=e}},mF.createElement(JM,null,this.renderHeader(d,u),mF.createElement("div",{className:"blocks-tabs__content"},d.map(((e,t)=>this.renderItem({...e,enableVideoPlaybackSpeed:a},t,!l)))))))))))}}const kF=UM(wF),NF=ci()(null,["payload","result"]),SF=e=>e.src??null,IF=L()(["payload","result","completion"]),LF=ci()(!1,["payload","result","score"]),_F=Bs()(((e,t)=>{if(!t)return!1;const{majorLimit:n,minorLimit:s}=e,[a,r]=t.split("."),i=parseInt(a)===n&&Number(r)>=s;return Number(a)>n||i})),TF={mobile:"?forcemobile=1&devicepreview=1&phone=1&rise=true",tablet:"?forcemobile=1&devicepreview=1&rise=true"},xF=_F({majorLimit:3,minorLimit:13}),AF=(e,t,n)=>{const s=t&&(e=>{const t=ql()(e.split("-"));return TF[t]})(n);return s?`${e}${s}`:`${e}?rise=true`};var RF=n(56575);class PF extends RF.Component{constructor(e){super(e),this.state={fullscreen:!1,reopenMenu:!1},this.iframe=null,this.canFullscreen=this.canFullscreen.bind(this),this.handleCourseUpdate=this.handleCourseUpdate.bind(this),this.handleFullscreenEnter=this.handleFullscreenEnter.bind(this),this.handleFullscreenExit=this.handleFullscreenExit.bind(this),this.handleMessages=this.handleMessages.bind(this),this.renderItem=this.renderItem.bind(this)}static get defaultProps(){return{getL10nValue:()=>{},isLesson:!1,onStep:Function.prototype,hasManySlBlocks:Function.prototype,previewType:""}}UNSAFE_componentWillMount(){window.addEventListener("message",this.handleMessages)}componentWillUnmount(){window.removeEventListener("message",this.handleMessages)}componentDidMount(){const{getL10nValue:e,items:t,onStep:n}=this.props,s=ql()(t),a=(e=>e.meta?.version)(e(s?.media)?.storyline??{});xF(a)||n(s)}canFullscreen(e){const{blockId:t,hasManySlBlocks:n}=this.props,{windowName:s}=e;return t===s||!n()}handleMessages(e){const{data:t}=e,{type:n}=t,s={"fullscreen:enter":this.handleFullscreenEnter,"fullscreen:exit":this.handleFullscreenExit,"course:update":this.handleCourseUpdate}[n];s&&s(t)}handleCourseUpdate(e){const{items:t,onStep:n,blockId:s}=this.props,a=ql()(t),{windowName:r}=e;if(s===r&&IF(e)){const{score:t,success:r}=NF(e);if(LF(e)){const e=100*t.scaled;wc(s,r,!0,e)}else wc(s,!0,!1);n(a)}}handleFullscreenEnter(e){const{menuOpen:t,handleStorylineFullscreen:n}=this.props;this.canFullscreen(e)&&(t&&n(!0),this.setState({fullscreen:!0,reopenMenu:t}))}handleFullscreenExit(e){const{handleStorylineFullscreen:t}=this.props,{reopenMenu:n}=this.state;this.canFullscreen(e)&&(n&&t(!1),this.setState({fullscreen:!1,reopenMenu:!1}))}render(){const{animateBlockEntrance:e,getL10nValue:t,isLesson:n,isLearner:s,isOnlyBlockInStep:a,items:r,labels:{a11yBlockStoryline:i},settings:o,takingSnapshot:l}=this.props,c=ql()(r),d=t(c?.media)?.storyline??{},{mediaWidth:u="0"}=o,m=a?{}:{display:n&&!SF(d)?"none":"block"},p=qh()("blocks-storyline__wrapper",{"blocks-storyline__wrapper--small":"0"===u,"blocks-storyline__wrapper--medium":"1"===u,"blocks-storyline__wrapper--full":"2"===u,"blocks-storyline__wrapper--snapshot":l});return RF.createElement(mM,{className:"blocks-storyline",style:m},RF.createElement($M,{animateBlockEntrance:e,animateIn:"fadeIn",isLearner:s},RF.createElement("div",{"aria-label":i,className:p,role:"group"},l?this.renderThumbnail(d):this.renderStorylineBlock(d))))}renderStorylineBlock(e){return(e=>e.processing)(e)?this.renderProcessing():SF(e)?this.renderItem(e):this.renderEmpty()}renderThumbnail(e){const t=(e=>e.thumbnail)(e),n=`${A("CDN_USER_CONTENT_URI")}/${t}`;return RF.createElement("img",{alt:"Thumbnail",src:n})}renderEmpty(){const{renderEmpty:e}=this.props;return"function"==typeof e?e():null}renderItem(e){const{fullscreen:t}=this.state,{blockId:n,isLesson:s,previewType:a}=this.props,{src:r,meta:i,title:o}=e,{player:l}=i,c=AF(r,s,a),d={paddingBottom:100*(l.height/l.width)+"%"},u=qh()("blocks-storyline__item__iframe",{"blocks-storyline__item__iframe--fullscreen":t});return RF.createElement("div",{className:"blocks-storyline__item",style:d},RF.createElement("iframe",{allowFullScreen:!0,allowtransparency:"true",ref:e=>{this.iframe=e},name:n.toString(),className:u,src:D(c),title:o}))}renderProcessing(){const{renderProcessing:e}=this.props;return"function"==typeof e?e():null}}const OF=UM(PF);var MF=n(75436),DF=n.n(MF);function BF(e,t,n="..."){const s=e?e.toString():"";return s.length>t?s.substr(0,t-1)+n:s}const HF=ye()(op()(""),Ss()(DF(),0)),FF=(ye()(op()(" "),Te()(HF),Ct()(" ")),ye()(op()(" "),Ct()(/(?=[A-Z]|^)/)));ye()(HF,wt(),FF),ye()(wt(),FF);var zF=n(56575);function qF(){return qF=Object.assign?Object.assign.bind():function(e){for(var t=1;t<arguments.length;t++){var n=arguments[t];for(var s in n)Object.prototype.hasOwnProperty.call(n,s)&&(e[s]=n[s])}return e},qF.apply(this,arguments)}const $F=Zb("blocks-button"),VF=({description:e})=>zF.createElement(XE,{className:$F("description"),value:e}),jF=({color:e,destination:t,editBlock:n,handleNavigate:s,isEditable:a,label:r,type:i})=>{const o=jf(),l=Vf()?.externalLinksDisabled,c=Vf()?.theme,d=Jf(),{mode:u}=(0,b.g)(),m=(0,f.wA)(),p=LT(),g=Gf(),v=(0,BB.htmlDecode)(fe(Of(r))),E=BF(v,18),C="email"===i,y="exit-course"===i,w="lesson"===i,k="relative-url"===i,N=$F("button"),S=!e||""===e||e===d,I=e??d,L={},_=Xf(d),T=S&&c?.accentContrast===qd.AUTO?qd.AUTO:_,x=XO({backgroundColor:I,contrast:p?.buttonColorContrast??T});Object.assign(L,{...!S&&{"--color-button-bg":I},...!S&&{"--color-button-text":x},...!S&&{"--color-button-border":"transparent"}});const A=l&&$E(t),R=(0,h.useCallback)((()=>{m({payload:!0,type:"rise/globals/SHOW_EXTERNAL_LINKS_MODAL"})}),[m]),P=(0,h.useCallback)((()=>{if(a)n();else{if(A)return R();if(y)return B()}}),[n,A,a,y,R]),O=(0,h.useCallback)((()=>{s(t)}),[t,s]);if(a||A||y)return zF.createElement("button",{className:N,onClick:P,onKeyDown:nS(P),style:L,tabIndex:0,type:"button","aria-label":v},E);if(w){const e=""===t?"#":`/lessons/${t}${u?`/${u}`:""}`;return zF.createElement(oC,{className:N,onClick:O,style:L,to:e,"aria-label":v},E)}{const e=k?t:sH(t),n=C?`mailto:${t}?subject=${o}`:e,s=C?bk.isIphoneSafari?"_top":"_self":"_blank",a="_blank"===s,r=a?"noopener noreferrer":void 0,i=a?`${v} ${g?.a11yNoticeLinkNewTab||"(opens in a new tab)"}`:v;return zF.createElement("a",{className:N,href:n,rel:r,style:L,tabIndex:0,target:s,"aria-label":i},E)}},UF=e=>{const{animateBlockEntrance:t,editable:n,editBlock:s=()=>{},handleNavigate:a,isLearner:r,items:i=[],renderDescription:o=VF,settings:l}=e,{buttonColor:c,buttonStack:d,entranceAnimation:u,paddingBottom:m=3,paddingTop:p=3}=l,h=$F(null,{"no-animation":!u,center:!1,left:!1,right:!0,rounded:!0}),g={paddingTop:10*Number(p)+"px",paddingBottom:10*Number(m)+"px"},v=zF.createElement($M,{animateBlockEntrance:t,animateIn:"fadeIn",isLearner:r,offset:100},i?.map((({id:e,description:t,...r})=>zF.createElement("section",{key:e,className:$F("container")},o({id:e,description:t}),zF.createElement(jF,qF({},r,{color:c,editBlock:s,handleNavigate:a,isEditable:n})))))??null);return d?zF.createElement("div",{style:g},v):zF.createElement(mM,{className:h.toString(),style:g},v)},GF=UF;class WF extends zF.Component{constructor(e){super(e),this.renderButtonDelegate=this.renderButton.bind(this)}static get defaultProps(){return{items:[],lessonId:"",blockId:"",editBlock:()=>{}}}renderButton(e,t){const{blockId:n,editable:s,editBlock:a,handleNavigate:r,isLearner:i,lessonId:o}=this.props;return zF.createElement(UF,{animateBlockEntrance:!1,blockId:n,editable:s,editBlock:a,isLearner:i,items:[e],lessonId:o,settings:t,type:"right",handleNavigate:r})}render(){const{animateBlockEntrance:e,isLearner:t,items:n,settings:s,renderButton:a=this.renderButtonDelegate}=this.props,{paddingTop:r,paddingBottom:i,entranceAnimation:o}=s,l=qh()("blocks-buttonstack",{"blocks-buttonstack--no-animation":!o,"blocks-button--center":!1,"blocks-button--left":!1,"blocks-button--right":!0,"blocks-button--rounded":!0}),c={paddingTop:10*Number(r)+"px",paddingBottom:10*Number(i)+"px"},d={buttonColor:s.buttonColor||this.props.color,buttonStyle:s.buttonStyle,buttonStack:!0};return zF.createElement(mM,{className:l,style:c},zF.createElement($M,{animateBlockEntrance:e,animateIn:"fadeIn",isLearner:t},n.map((e=>zF.createElement(h.Fragment,{key:e.id},a(e,d))))))}}var KF=n(29501),QF=n.n(KF);const ZF=fn()("partner-content-block-card__"),YF=e=>{const{backgroundColor:t,blockId:n,courseId:s,partnerContent:a,publishedAt:r,tenantId:i}=e,{data:o,type:l}=a,{authors:c,bookImage:d,bookTitle:u,buyLink:m,internalId:p,nbicLink:h}=o,v={blockId:n,courseId:s,partnerContentId:p,tenantId:i,contentSubtype:l};return g().createElement("section",null,g().createElement("h2",{className:"visually-hidden"},"More Info"),g().createElement("ol",{className:"partner-content-block-card",role:"list"},g().createElement("li",{role:"listitem"},g().createElement(Pk,{authors:c,backgroundColor:t,block:!0,bookImage:d,bookTitle:u,buyLink:m,publishedAt:r,trackingInfo:v})),g().createElement("li",{role:"listitem"},g().createElement("div",{className:ZF("divider")})),g().createElement("li",{role:"listitem"},g().createElement(Dk,{backgroundColor:t,block:!0,link:h,publishedAt:r,trackingInfo:v}))))};var XF=n(56575);const JF=Zb("block-audio"),ez=Zb("block-video"),tz=Zb("block-embed"),nz=Zb("block-attachment");class sz extends XF.Component{constructor(e){super(e),this.renderCaptionDelegate=this.renderCaption.bind(this),this.onLoad=this.onLoad.bind(this),this.state={loaded:!1}}static get defaultProps(){return{audioVideoPlayhead:0,blockId:"",getL10nValue:()=>{},editable:!1,items:[],lessonId:"",onStep:()=>{},recordMediaPlayheadPosition:()=>{}}}renderCaption({caption:e}){const{loaded:t}=this.state,n=JF("caption",{hidden:!t}).toString();return XF.createElement(KO,{className:n,value:e})}onLoad(){this.setState({loaded:!0})}renderItem(e){const{blockId:t,getL10nValue:n,labels:s,lessonId:a,loadMedia:r,progress:i,recordMediaPlayheadPosition:o,renderCaption:l=this.renderCaptionDelegate}=this.props,{id:c}=e,d=n(e.media),u=d?.tmp?.audio?.key||d?.audio?.key,m=`${a}-${t}-${c}`,p=ci()(0,["items",t,"items",c,"audioVideoPlayhead"],i);return XF.createElement("div",{key:c,className:JF("item")},r?XF.createElement(PB,{audioVideoPlayhead:p,key:m,id:m,labels:s,mediaSrc:u,onEnd:this.handleOnEnd.bind(this,c),onLoad:this.onLoad,recordMediaPlayheadPosition:o}):null,l(e))}handleOnEnd(e){this.props.onStep({id:e})}render(){const{animateBlockEntrance:e,isLearner:t,items:n,settings:s}=this.props,{entranceAnimation:a}=s,r=JF({"no-animation":!a}).toString(),i=n.length>0?n.slice(0,1):[];return XF.createElement(mM,{className:r},XF.createElement($M,{animateBlockEntrance:e,animateIn:"fadeIn",isLearner:t,offset:150},XF.createElement("div",{className:JF("wrapper")},i.map((e=>this.renderItem(e))))))}}const az=UM(sz);class rz extends XF.Component{constructor(e){super(e),this.renderCaptionDelegate=this.renderCaption.bind(this),this.onVideoLoad=this.onVideoLoad.bind(this),this.state={loaded:!1}}static get defaultProps(){return{audioVideoPlayhead:0,items:[],editable:!1,lessonId:"",blockId:"",onStep:()=>{},partnerContent:[],getL10nValue:()=>{}}}onVideoLoad(){this.setState({loaded:!0})}renderVideo(e){const{blockId:t,editable:n,enableVideoPlaybackSpeed:s,labels:a,progress:r,recordMediaPlayheadPosition:i,settings:o,takingSnapshot:l,type:c}=this.props,{captions:d,captionUID:u,id:m,key:p,keyId:h,poster:g,subtitle:v}=e,b=p||e.src,f=ci()(0,["items",t,"items",m,"audioVideoPlayhead"],r),E=XF.createElement("div",null,XF.createElement(pM,{alt:"Video Poster",className:ez("poster"),src:g})),C=XF.createElement("div",null,XF.createElement("div",{className:ez("placeholder")})),y=XF.createElement("div",null,XF.createElement(sF,{audioVideoPlayhead:f,canAdjustPlaybackSpeed:s,canRestrictSeek:o.forwardSeekRestricted&&!n&&!r?.isComplete,captionUID:u,captions:d,id:h,key:h,labels:a,onLoad:this.onVideoLoad,poster:g,progressChanged:this.handleProgressChanged.bind(this,m),recordMediaPlayheadPosition:i,src:b,subtitle:v,type:p?"video":c}));return l?E:b?y:C}renderCaption({caption:e}){const{loaded:t}=this.state,n=ez("caption",{visible:t}).toString();return XF.createElement(KO,{className:n,value:e})}renderItem(e){const{courseId:t,lessonId:n,blockId:s,loadMedia:a,partnerContent:r,publishedAt:i,settings:o,tenantId:l,renderCaption:c=this.renderCaptionDelegate,getL10nValue:d}=this.props,{loaded:u}=this.state,{backgroundColor:m,mediaWidth:p="1"}=o,{id:h,media:g}=e,v="partnerContentId"in e?e.partnerContentId:void 0,{customVideo:b={},tmp:f={},video:E={}}=d(g),C=co()("poster",E)?E:St()(E,b),y=co()("poster",f.video||{})&&f.video,{captionUID:w,captions:k,key:N,poster:S,src:I,subtitle:L}=H()?C:y||C,_={captionUID:w,captions:k,id:h,key:N,keyId:`${n}-${s}-${h}`,partnerContentId:v,poster:S,src:I,subtitle:L},T=Yc()(Be()("id",v),r)||{},x=T&&!bs()(T),A=ez("item",{small:"0"===p,medium:"1"===p,full:"2"===p});return XF.createElement("div",{key:h,className:A},XF.createElement("figure",{"data-l10n-id":g?.l10nId},a&&this.renderVideo(_),u&&XF.createElement("figcaption",{className:ez("wrapper")},c(e))),x&&XF.createElement(YF,{backgroundColor:m,blockId:s,courseId:t,partnerContent:T,publishedAt:i,tenantId:l}))}handleProgressChanged(e,{percentComplete:t}){t>=100&&this.props.onStep({id:e})}render(){const{animateBlockEntrance:e,isLearner:t,items:n,settings:s}=this.props,{entranceAnimation:a}=s,r=ez({"no-animation":!a}).toString(),i=n.length>0?n.slice(0,1):[];return XF.createElement(mM,{className:r},XF.createElement($M,{animateBlockEntrance:e,animateIn:"fadeIn",isLearner:t,offset:250},i.map((e=>this.renderItem(e)))))}}const iz=UM(rz);class oz extends XF.Component{static get defaultProps(){return{items:[],editable:!1,lessonId:"",blockId:"",settings:{}}}renderItem(e,t){const{id:n,settings:s={}}=e,{embed:a}=this.props.getL10nValue(e.media),{loadMedia:r,labels:i,settings:o}=this.props,{showMetaData:l}=s,{cardMode:c,showBorder:d=!0}=o,u=tz("item",{border:d}).toString();return XF.createElement(JM,{key:n,className:u,disabled:!d&&c==fT.TRANSPARENT,tag:"section"},r&&XF.createElement(EH,{id:`${t}-${n}`,labels:i,isLesson:!0,data:a,showMetaData:l}))}render(){const{animateBlockEntrance:e,blockId:t,getL10nValue:n,isLearner:s,items:a,settings:r}=this.props,{entranceAnimation:i,mediaWidth:o="0"}=r,l=n(a?.[0]?.media),c="link"!==lH(l),d=tz({"no-animation":!i}).toString(),u=tz("wrapper",{medium:c&&"1"===o,full:c&&"2"===o}),m=a.length>0?a.slice(0,1):[];return XF.createElement(mM,{className:d},XF.createElement($M,{animateBlockEntrance:e,animateIn:"fadeIn",isLearner:s,offset:300},XF.createElement("div",{className:u},m.map((e=>this.renderItem(e,t))))))}}const lz=UM(_T()(oz));class cz extends XF.Component{get attachment(){const e=this.props.items[0].media;return this.props.getL10nValue(e).attachment}render(){const{animateBlockEntrance:e,isLearner:t}=this.props;return XF.createElement(mM,null,XF.createElement($M,{animateBlockEntrance:e,animateIn:"fadeIn",isLearner:t},XF.createElement("div",{className:"block-text--onecol"},XF.createElement("div",{className:"block-text__container"},XF.createElement("div",{className:"block-text__row"},XF.createElement("div",{className:"block-text__col"},this.renderAttachment(this.attachment)))))))}renderAttachment(e){return e.key?this.renderDownload(e):this.renderNoFile()}renderDownload({key:e,mimeType:t,originalUrl:n,size:s}){const{blockId:a,externalLinksDisabled:r,showExternalLinksModal:i}=this.props,o=D(e),l=r?"":void 0,c=r?i:void 0,d=r?void 0:o,u=r?void 0:"noopener noreferrer",m=r?"button":void 0,p=r?void 0:"_blank",h=nz({}).mix("brandHover").toString(),g=nz("info");return XF.createElement(JM,{"aria-labelledby":`attachment-name-${a} attachment-icon-${a}`,className:h,"data-external":l,download:n,href:d,onClick:c,rel:u,role:m,tag:"a",target:p},XF.createElement("div",{className:nz("main")},XF.createElement("div",{className:nz("icon"),id:`attachment-icon-${a}`},this.fileIcon(t)),XF.createElement("div",{className:g},XF.createElement(XE,{className:nz("title").toString(),id:`attachment-name-${a}`,value:n}),XF.createElement("div",{className:nz("size").toString()},QF()(s,{round:1})))),XF.createElement("div",{className:nz("rest")},XF.createElement(cb,{className:"brandHover__target--fill"})))}renderNoFile(){const e=nz({none:!0}).toString(),t=nz("info");return XF.createElement(JM,{className:e},XF.createElement("div",{className:nz("main")},XF.createElement("div",{className:nz("icon")},XF.createElement(pb,{"aria-label":"File"})),XF.createElement("div",{className:t},XF.createElement("div",{className:nz("title").toString()},"File Attachment Block"),XF.createElement("div",{className:nz("size").toString()},"No file added"))))}fileIcon(e){const{labels:t}=this.props;return/excel|spreadsheet/.test(e)?XF.createElement(fb,{"aria-label":t?.a11yExcelIcon}):/pdf/.test(e)?XF.createElement(gb,{"aria-label":t?.a11yPDFIcon}):/word/.test(e)?XF.createElement(hb,{"aria-label":t?.a11yWordIcon}):/powerpoint|presentation/.test(e)?XF.createElement(vb,{"aria-label":t?.a11yPPTIcon}):/rtf|richtext/.test(e)?XF.createElement(bb,{"aria-label":t?.a11yRTFIcon}):/zip/.test(e)?XF.createElement(Eb,{"aria-label":t?.a11yZipIcon}):XF.createElement(pb,{"aria-label":t?.a11yFileIcon})}}const dz=Vo()({externalLinksDisabled:L()(["course","externalLinksDisabled"])}),uz={showExternalLinksModal:()=>({type:"rise/globals/SHOW_EXTERNAL_LINKS_MODAL",payload:!0})};const mz=function(e){const t=(0,f.Ng)(dz,uz)(e);return UM(_T()(t))}(cz),pz=Zb("continue-btn"),hz=({bgColor:e="brand",href:t,onClick:n,text:s})=>{const a=pz({gray:"gray"===e,black:"black"===e}).mix("brand--ui");return t?g().createElement(oC,{className:a,"data-continue-btn":"",onClick:n,to:t},g().createElement(CO,{value:s})):g().createElement("button",{className:a,"data-continue-btn":"",onClick:n,type:"button"},g().createElement(XE,{value:s}))},gz=({bgType:e,text:t,iconType:n="locked"})=>{const s=qh()("continue-hint",{"continue-hint--bg-transparent":"transparent"===e});return g().createElement("div",{className:s,"data-continue-btn":""},"locked"===n&&g().createElement(RP,{className:"continue-hint__icon",name:"lock-keyhole-light"}),g().createElement("div",{className:"continue-hint__content"},g().createElement(CO,{value:t})))};function vz({animateBlockEntrance:e,canContinue:t=!1,isComplete:n,isLearner:s,isOnlyBlockInStep:a,items:r=[],labels:i,onStep:o=()=>{},skipContinue:l=!1}){const c=(0,h.useRef)(void 0),d=(0,Xy.A)(n),{announcePolite:u}=ne(),m=r[0],{buttonColor:p,id:v,title:b,type:f}=m,E=!f||t||a&&n,C=!n||a,y=(0,h.useCallback)((()=>{o({id:v}),setTimeout((()=>{const e=c.current;e&&(e.setAttribute("aria-live","off"),e.setAttribute("role","status"),e.setAttribute("tabindex","-1"),e.innerHTML=i?.a11yStatusContinued,e.focus())}),0)}),[v,i,o]);return(0,h.useEffect)((()=>{!d&&n&&u?.(i?.a11yStatusAdditionalContent)}),[u,n,i,d]),g().createElement(g().Fragment,null,(C||l)&&g().createElement(mM,null,g().createElement($M,{animateBlockEntrance:e,animateIn:"fadeIn",isLearner:s,offset:25},g().createElement("div",{className:"block-text--onecol"},g().createElement("div",{className:"block-text__container"},g().createElement("div",{className:"block-text__row"},g().createElement("div",{className:"block-text__col"},E&&g().createElement(hz,{bgColor:p,onClick:y,text:b}),!E&&g().createElement(gz,{text:m.completeHint}))))))),g().createElement("div",{className:"abs-center-x visually-hidden-always","data-continue-sr":"",ref:c}))}var bz=n(24503),fz=n.n(bz);function Ez(){return Ez=Object.assign?Object.assign.bind():function(e){for(var t=1;t<arguments.length;t++){var n=arguments[t];for(var s in n)Object.prototype.hasOwnProperty.call(n,s)&&(e[s]=n[s])}return e},Ez.apply(this,arguments)}const Cz=Zb("flashcard");class yz extends h.PureComponent{static defaultProps={allowTabNavigation:!0,backType:"description",forceFlipped:!1,frontType:"description",onStep:Function.prototype,settingShowHint:!0};state={areSidesReady:!0,flipped:!1,hasFlippedOnce:!1,isMounted:!1};cardRef=(0,h.createRef)();render(){const{cardRef:e,handleFlip:t,handleSideReady:n,handleTouchEnd:s,props:{allowTabNavigation:a,backDescription:r,backMedia:i,backType:o,forceFlipped:l,frontDescription:c,frontMedia:d,frontType:u,labels:m,prefersKeyboardNavigation:p,settingShowHint:h,size:v,type:b,wrapElement:f,wrapRole:E},state:{areSidesReady:C,flipped:y,isMounted:w}}=this,k=l||y,N=Cz({large:"large"===v,small:"small"===v,flipped:k,stack:"stack"===b});return g().createElement(f,{"aria-hidden":!a,className:N,onClick:t,onTouchEnd:s,role:E,ref:e},g().createElement(JM,{allowTabNavigation:a,blockType:b,description:c,media:d,isActiveSide:!k,isAriaHidden:k&&w&&C,isFlipped:k,labels:m,onFlip:t,onReady:n,prefersKeyboardNavigation:p,settingShowHint:h,side:"front",size:v,type:u,tag:Sz}),g().createElement(JM,{allowTabNavigation:a,blockType:b,description:r,media:i,isActiveSide:k,isAriaHidden:!k&&w&&C,isFlipped:k,labels:m,onFlip:t,onReady:n,prefersKeyboardNavigation:p,settingShowHint:h,side:"back",size:v,type:o,tag:Iz}))}componentDidMount(){this.setState({isMounted:!0}),window.addEventListener(a_,this.handleNavEvent)}componentDidUpdate(e,t){const{props:{allowTabNavigation:n,id:s,onStep:a},state:{hasFlippedOnce:r}}=this;!t.hasFlippedOnce&&r&&a({id:s}),e.allowTabNavigation&&!n&&this.setState({flipped:!1})}componentWillUnmount(){window.removeEventListener(a_,this.handleNavEvent)}handleNavEvent=e=>{const{path:t}=e.detail,{cardId:n}=Rf(t,["block","card"]);if(n===this.props.id){let e=!1;t.includes("back")&&(e=!0),this.setState({flipped:e},(()=>{DT(this.cardRef.current,"center")||this.cardRef.current.scrollIntoView({behavior:"instant",block:"center"})}))}};handleFlip=e=>{const t=window.getSelection(),n=t.toString()&&this.cardRef.current?.contains(t.anchorNode);e.detail>1&&t.empty(),e&&e.target.closest("a")||n||this.setState({areSidesReady:!1,flipped:!this.state.flipped,hasFlippedOnce:!0})};handleTouchEnd=e=>{e.stopPropagation()};handleSideReady=()=>{this.setState({areSidesReady:!0})}}const wz=Zb("flashcard-side"),kz=Zb("flashcard-side-flip");class Nz extends h.PureComponent{static descriptionActionTypes={INITIAL:"INITIAL",INSERTING:"INSERTING",DELETING:"DELETING"};static initialState={descriptionAction:Nz.descriptionActionTypes.INITIAL,isAtLongOverflowBottom:!1,isLong:!1,isLongOverflow:!1,isTooltipVisible:!1,scrollbarWidthOffset:void 0};state=Nz.initialState;longBottomObserver=void 0;readyTimeout=void 0;refDescription=(0,h.createRef)();refDescriptionBottom=(0,h.createRef)();refSide=(0,h.createRef)();refBtnTimeoutMouseLeave=(0,h.createRef)();render(){const{props:{allowTabNavigation:e,className:t,description:n,getL10nValue:s,media:a,isActiveSide:r,isAriaHidden:i,isFlipped:o,labels:l,onFlip:c,prefersKeyboardNavigation:d,settingShowHint:u,side:m,size:p,style:h,type:v},refDescription:b,refDescriptionBottom:f,refSide:E,state:{isAtLongOverflowBottom:C,isLong:y,isLongOverflow:w,isTooltipVisible:k,scrollbarWidthOffset:N}}=this,S="front"===m,I="back"===m,L="small"===p,_="large"===p,T="description"===v,x="fullimage"===v,A="image"===v,R=S?l?.a11yBlockFlashcardFront:l?.a11yBlockFlashcardBack,P=wz({back:I,flipped:o,front:S,fullimage:x}).mix(t),O=wz("content",{small:L,large:_,front:S,fullimage:x,image:A,"long-overflow":w,"long-overflow-bottom":C}),M=kz(),D=kz("btn",{"visually-hidden":!u,"prefers-keyboard":d}),B=kz("icon"),H=kz("tooltip",{visible:k}),F=wz("img",{small:L,large:_,centered:A,full:x}),z=wz("description",{long:y&&!w,"long-overflow":w,short:!y,large:_}),q=wz("description-bottom"),$=null==N?void 0:{right:N},{image:V}=s(a)??{},j=V?.alt,U=pd(V);return g().createElement("div",{"aria-label":R,className:P,inert:i,ref:E,tabIndex:-1,style:h,role:"group"},g().createElement("div",{className:O},(x||A)&&g().createElement(Lz,{alt:j,className:F,l10nId:ig(a),url:U}),T&&g().createElement("div",{className:z,ref:b,tabIndex:r&&w?0:void 0},g().createElement(XE,{allowTabNavigation:e&&!i,value:n}),w&&g().createElement("div",{className:q,ref:f})),g().createElement("div",{className:M,onMouseEnter:this.handleBtnMouseEnter,onMouseLeave:this.handleBtnMouseLeave,style:$},g().createElement("button",{"aria-label":l?.blocksClickToFlip,className:D,onBlur:this.handleBtnBlur,onClick:c,onFocus:this.handleBtnFocus,tabIndex:e&&r?0:-1,type:"button"},g().createElement(zb,{className:B})),g().createElement("div",{"aria-hidden":"true",className:H,onClick:IN},l?.blocksClickToFlip))))}componentDidMount(){this.checkDescriptionSize(this.props),this.checkDescriptionSizeDebounced=fz()(this.checkDescriptionSize,250),window.addEventListener("resize",this.checkDescriptionSizeDebounced),document.addEventListener("keydown",this.handleDocumentKeyDown)}componentWillUnmount(){clearTimeout(this.readyTimeout),this.cleanupLongBottomObserver(),window.removeEventListener("resize",this.checkDescriptionSizeDebounced),document.removeEventListener("keydown",this.handleDocumentKeyDown)}componentDidUpdate(e,t){const{props:{allowTabNavigation:n,blockType:s,isFlipped:a,isActiveSide:r,onReady:i,type:o}}=this;e.isFlipped!==a&&(r&&n?(this.refSide.current?.focus?.(),this.readyTimeout=setTimeout((()=>{i()}),700)):clearTimeout(this.readyTimeout)),"description"===o&&this.handleUpdatesDescription(e,t),"stack"===s&&r&&!e.allowTabNavigation&&n&&this.refSide.current?.focus?.()}handleBtnBlur=()=>{this.setState({isTooltipVisible:!1})};handleBtnFocus=()=>{this.setState({isTooltipVisible:!0})};handleBtnMouseEnter=()=>{clearTimeout(this.refBtnTimeoutMouseLeave.current),this.setState({isTooltipVisible:!0})};handleBtnMouseLeave=()=>{this.refBtnTimeoutMouseLeave.current=setTimeout((()=>{this.setState({isTooltipVisible:!1})}),150)};handleDocumentKeyDown=e=>{WN(e)&&this.state.isTooltipVisible&&this.setState({isTooltipVisible:!1})};handleUpdatesDescription=(e,t)=>{const{props:{isFlipped:n,isActiveSide:s},state:{isLongOverflow:a}}=this;e.isFlipped!==n&&s&&this.scrollDescriptionToTop(),this.handleUpdatesDescriptionSize(e,t),!t.isLongOverflow&&a?(this.setLongBottomObserver(),this.setScrollbarWidth()):t.isLongOverflow&&!a&&this.cleanupLongBottomObserver()};handleUpdatesDescriptionSize=(e,t)=>{const{INSERTING:n,DELETING:s}=Nz.descriptionActionTypes,{props:{description:a,size:r,type:i,getL10nValue:o},state:{descriptionAction:l,isLong:c,isLongOverflow:d}}=this,u=o(a)?.length||0,m=o(e.description)?.length||0;l!==n&&u>m?this.setState({descriptionAction:n}):l!==s&&u<m?this.setState({descriptionAction:s}):l===t.descriptionAction&&c===t.isLong&&d===t.isLongOverflow&&r===e.size&&i===e.type&&u===m||this.checkDescriptionSize(e)};checkDescriptionSize=e=>{const{DELETING:t}=Nz.descriptionActionTypes,{props:{size:n},refDescription:{current:s},state:{descriptionAction:a,isLong:r,isLongOverflow:i}}=this;if(!s)return;s&&s.scrollHeight>s.clientHeight?r&&!i?this.setState({isLongOverflow:!0}):r||i||this.setState({isLong:!0}):a!==t&&n===e.size||this.setState(Nz.initialState)};scrollDescriptionToTop=()=>{const e=this.refDescription.current;this.state.isLong&&e&&(e.scrollTop=0)};setLongBottomObserver=()=>{const e=this.refDescriptionBottom.current;if(e&&null==this.longBottomObserver){const t=e=>{const t=e?.[0]?.isIntersecting??!1;this.setState({isAtLongOverflowBottom:!t})};this.longBottomObserver=new IntersectionObserver(t,{threshold:[0,1]}),this.longBottomObserver.observe(e)}};cleanupLongBottomObserver=()=>{this.longBottomObserver?.disconnect?.(),this.longBottomObserver=void 0};setScrollbarWidth=()=>{const e=this.refDescription.current;if(e){const t=e.offsetWidth-e.clientWidth;t>0&&this.setState({scrollbarWidthOffset:t})}}}const Sz=UM(Nz),Iz=e=>{const{backgroundType:t,cardMode:n,customBackgroundColorContrast:s}=LT(),a=Vf()?.theme,r=YO(),i=t===Sd.IMAGE&&r?.overlayColor===Ud.LIGHT,o=TT(),l=a?.accentContrast,c=l===qd.AUTO,d=(0,h.useMemo)((()=>{let e="#fafafa";if(n===fT.TRANSPARENT)switch(t){case Sd.DARK:e="#525252";break;case Sd.BLACK:e="#1a1a1a";break;case Sd.IMAGE:e=i?"rgba(0, 0, 0, 0.7)":"rgba(255, 255, 255, 0.7)";break;case Sd.ACCENT:case Sd.COLOR:case Sd.TINT:{let t=0;switch(lu(o)){case eu.LIGHT:t=.5;break;case eu.MED:t=-.35;break;case eu.DARK:t=-.65;break;case eu.NEAR_BLACK:t=.1}e=ru(t,o)}}const a={"--color-background":e},r=t===Sd.COLOR?s:l;if((t===Sd.ACCENT||t===Sd.COLOR)&&n===fT.TRANSPARENT&&c){const t=XO({backgroundColor:e,contrast:r});a["--color-text"]=t}return a}),[o,t,n,s,c,i,l]);return g().createElement(Sz,Ez({},e,{style:d}))},Lz=({alt:e,className:t,l10nId:n,url:s})=>{const a=Hu(e);return g().createElement(g().Fragment,null,g().createElement(pM,{alt:a,className:t,"data-l10n-id":n,src:s}),!a&&g().createElement("span",{className:"visually-hidden-always"},"No image alternative text"))};class _z extends h.Component{static defaultProps={editable:!1,items:[],onStep:()=>{},stack:!1,isRTL:!1};state={prefersKeyboardNavigation:!0};render(){const{animateBlockEntrance:e,isLearner:t,items:n,labels:s,onStep:a,previewType:r,isRTL:i,settings:o,stack:l}=this.props,{prefersKeyboardNavigation:c}=this.state,{entranceAnimation:d,showHint:u}=o,m=qh()("block-flashcards",{"block-flashcard--column":!l,"block-flashcard--stack":l,"block-flashcards--no-animation":!d}),p=n.length>2?"small":"large",h=r===Po.MOBILE_PORTRAIT||r===Po.MOBILE_LANDSCAPE;return g().createElement(mM,{className:m},l?g().createElement($M,{animateBlockEntrance:e,animateIn:"fadeIn",isLearner:t,offset:400},g().createElement("div",{className:"block-flashcard-carousel"},g().createElement(uD,{iconNameLeft:"chevron-left",iconNameRight:"chevron-right",isInfinite:!1,isRTL:i,labelCarousel:s?.a11yBlockFlashcardStack,labelCarouselRoleDesc:s?.a11yBlockFlashcardStackRoleDescription,labelSlideControls:s?.a11yBlockFlashcardStackSlideControls,labelSlideControlsGoToNext:s?.a11yBlockFlashcardStackSlideControlsGoToNext,labelSlideControlsGoToPrevious:s?.a11yBlockFlashcardStackSlideControlsGoToPrevious,labelSlideControlsGoToSlide:s?.a11yBlockFlashcardStackSlideControlsGoToSlide,labelSlidePreposition:s?.a11yBlockFlashcardStackSlidePreposition,labelSlideRoleDesc:s?.a11yBlockFlashcardStackSlideRoleDescription,onChange:void 0,shouldMouseEmulateTouch:h,shouldUseGoToSlide:!1,shouldUseCounter:!0},n.map((e=>g().createElement(yz,{backDescription:e?.back?.description,backMedia:e?.back?.media,backType:e?.back?.type,frontDescription:e?.front?.description,frontMedia:e?.front?.media,frontType:e?.front?.type,id:e?.id,key:e?.id,labels:s,onStep:a,prefersKeyboardNavigation:c,settingShowHint:u,size:"large",type:"stack",wrapElement:"div"})))))):g().createElement($M,{animateBlockEntrance:e,animateIn:"fadeIn",className:"block-flashcards__animation",isLearner:t,siblingDelay:.25},g().createElement("ol",{className:"block-flashcards__wrapper",role:"list"},n.map((e=>g().createElement(yz,{backDescription:e?.back?.description,backMedia:e?.back?.media,backType:e?.back?.type,frontDescription:e?.front?.description,frontMedia:e?.front?.media,frontType:e?.front?.type,id:e?.id,key:e?.id,labels:s,onStep:a,prefersKeyboardNavigation:c,settingShowHint:u,size:p,type:"grid",wrapElement:"li",wrapRole:"listitem"}))))))}componentDidMount(){document.addEventListener("keydown",this.handleKeyDown),document.addEventListener("mousedown",this.handleMouseDown)}componentWillUnmount(){document.removeEventListener("keydown",this.handleKeyDown),document.removeEventListener("mousedown",this.handleMouseDown)}handleKeyDown=e=>{this.state.prefersKeyboardNavigation||(e=>e.altKey||e.ctrlKey||e.metaKey)(e)||this.setState({prefersKeyboardNavigation:!0})};handleMouseDown=()=>{this.state.prefersKeyboardNavigation&&this.setState({prefersKeyboardNavigation:!0})}}const Tz=bD(_z);var xz=n(73675),Az=n.n(xz),Rz=n(30615),Pz=n.n(Rz),Oz=n(64960),Mz=n.n(Oz),Dz=n(36256),Bz=n.n(Dz),Hz=n(64470),Fz=n.n(Hz),zz=n(35182),qz=n.n(zz),$z=n(78194),Vz=n.n($z),jz=n(70700),Uz=n.n(jz);const Gz=Vz()(Fz()),Wz=ms()(Fz(),(()=>({}))),Kz=Vz()(Bz()),Qz=kB()(Mz()(Kz),Mz()(qz())),Zz=(Uz()(Qz),({canProceed:e,isReduceMotion:t,onNext:n,onSubmit:s,quizNext:a,quizSubmit:r,allowNext:i=!1})=>{const o=!!e||void 0,l=e?void 0:s,c=e?-1:void 0,d=!e||void 0,u=e?n:void 0,m=e?void 0:-1,p=(0,h.useRef)(void 0),v=(0,Xy.A)(e);(0,h.useEffect)((()=>{i&&!v&&e&&setTimeout((()=>{p.current?.focus?.({preventScroll:t})}),0)}),[i,e,t,v]);const b=qh()("quiz-card__actions",{"quiz-card__actions--proceed":e}),f=qh()("quiz-card__button","quiz-card__button--next","brand_ui",{"brand--background":e,"visually-hidden-always":!e});return g().createElement("div",{className:b},g().createElement("div",{className:"quiz-card__submit brand--ui"},g().createElement("button",{"aria-disabled":o,"aria-hidden":o,className:"quiz-card__button",onClick:l,tabIndex:c,type:"button"},r)),g().createElement("br",{role:"presentation",className:"visually-hidden-always"}),i&&g().createElement("div",{className:"quiz-card__next brand--ui"},g().createElement("button",{"aria-disabled":d,"aria-hidden":d,className:f,onClick:u,ref:p,tabIndex:m,type:"button"},a)))});var Yz=n(56575);const Xz=({isActive:e,isComplete:t,isTimedQuiz:n})=>qh()("quiz-card",{"quiz-card--active":e,"quiz-card--done":t,"quiz-card--timed":n}),Jz=({children:e,isActive:t,isComplete:n,isTimedQuiz:s,style:a})=>Yz.createElement("div",{inert:!t||void 0,"aria-hidden":!t||void 0,className:Xz({isActive:t,isComplete:n,isTimedQuiz:s}),style:a},Yz.createElement("div",{className:"quiz-card__container"},Yz.createElement("div",{className:"quiz-card__row"},Yz.createElement("div",{className:"quiz-card__main"},e))));var eq=n(35622);const{FILL_IN_THE_BLANK:tq,MATCHING:nq,MULTIPLE_CHOICE:sq,MULTIPLE_RESPONSE:aq}=gm;function rq({answers:e},t){return e.map((e=>t(e?.title))).filter(Boolean).join(", ")}function iq({answers:e,correct:t},n){const s=null!=t?(0,eq.propEq)("id",t):(0,eq.propEq)("correct",!0);return n(e.find(s)?.title)}function oq({answers:e,selection:t},n){return n(e?.[t]?.title)}function lq(e,t,n){return t.filter(e).reduce(((e,t,s)=>{const a=n(t?.title)??"";return 0===s?a:e+", "+a}),"")}function cq({corrects:e,answers:t},n){return lq((t=>Array.isArray(e)?e.includes?.(t.id):t.correct),t,n)}function dq({answers:e,selection:t},n){return lq(((e,n)=>t.includes(n)),e,n)}function uq({correctAnswer:e,selectedAnswer:t,correctLabel:n,userLabel:s,revealAnswers:a}){return e&&t&&a!==pm.NONE?a===pm.INCORRECT?s+": "+fe(t)+".":n+": "+fe(e)+". "+s+": "+fe(t)+".":""}function mq({getL10nValue:e,isComplete:t,item:n,selection:s,labels:a,revealAnswers:r}){if(!n||!t)return null;const i=n?.answers??[],o=n?.correct,l=n?.corrects,c=function({item:e,labels:t}){return e.type===tq?t?.quizAcceptableResponses:t?.a11yCorrectLive}({item:n,labels:a}),d=a?.a11yAnswerLive;switch(n.type){case nq:return function({answers:e,getL10nValue:t,selection:n,correctLabel:s,userLabel:a,matchLabel:r="Match Item: ",revealAnswers:i}){const o=(0,eq.invertObj)(n);return e.map(((n,l)=>{const c=t(n?.title)??"",d=t(n?.matchTitle)??"",u=o?.[l],m=t(e?.[u]?.title)??"";return i===pm.INCORRECT?r+d+". "+a+": "+m+".":r+d+". "+s+": "+c+". "+a+": "+m+"."})).join(" ")}({getL10nValue:e,answers:i,selection:s,correctLabel:c,userLabel:d,revealAnswers:r});case tq:return uq({correctAnswer:rq({answers:i},e),selectedAnswer:s,correctLabel:c,userLabel:d,revealAnswers:r});case sq:return uq({correctAnswer:iq({answers:i,correct:o},e),selectedAnswer:oq({answers:i,selection:s},e),correctLabel:c,userLabel:d,revealAnswers:r});case aq:return uq({correctAnswer:cq({corrects:l,answers:i},e),selectedAnswer:dq({answers:i,selection:s},e),correctLabel:c,userLabel:d,revealAnswers:r})}return null}const pq=({canProceed:e,feedbackRef:t,feedbackValue:n,isActive:s,isComplete:a,isCorrect:r,item:i,labels:o,quizCorrect:l,quizIncorrect:c,revealAnswers:d,selection:u})=>{const{announcePolite:m,clearAnnouncements:p}=ne(),v=(0,Xy.A)(e),b=Pf(),f=Of(n),E=Boolean(f),C=r?l:c,y=(0,h.useCallback)((()=>{const e=mq({getL10nValue:b,isComplete:a,item:i,labels:o,revealAnswers:d,selection:u}),t=n?fe(b(n)):"";m(C+". "+e+" "+t)}),[m,n,b,a,i,o,C,d,u]);(0,h.useLayoutEffect)((()=>{!v&&e&&d!==pm.NONE&&y()}),[e,v,y,d]),(0,h.useEffect)((()=>p),[p]);const w=qh()("quiz-card__feedback",{"quiz-card__feedback--active":e,"quiz-card__feedback--frame":E}),k=qh()("quiz-card__feedback-icon",{"quiz-card__feedback-icon--correct":r});return g().createElement(g().Fragment,null,g().createElement("d
[truncated: 386,475 more chars]
