# Supplementary material for: Exploring Applications of Artificial Intelligence Tools in Clinical Care and Health Professions Education: An Online Module for Students
Source: MedEdPORTAL. 2025 May 1;21:11524. doi: 10.15766/mep_2374-8265.11524 (PMC12043951; doi:10.15766/mep_2374-8265.11524)
Supplement: Supplementary file 1 — AI in Medicine folderPre- and Posttest.docxFeedback Survey.docx [file mep_2374-8265.11524-s001.zip › A. AI in Medicine/lib/rise/9689cd64.js]

"use strict";(self.wpRiseJsonp=self.wpRiseJsonp||[]).push([["i18n~en~default"],{63069:e=>{e.exports=JSON.parse('{"cancel":"Cancel","clearSearch":"Clear search","content":{"search":"Search all content"},"continue":"continue","copyOf":"Copy of {{title}}","createAName":"Create a name for this duplicate","createFolder":"Create Folder","delete":"Delete","deleteForever":"Delete forever","duplicate":"Duplicate","duplicateBlock":"Duplicate block","empty":"Empty","everyone":"Everyone","exportToRiseCom":"Export to Rise.com","exportToBusinessContent":"Export to business content","folder":"folder","folderName":"Folder name","folders":{"create":{"assign":"Assign a name to the new folder","assignTeam":"Folder name","new":"New Folder","notAllowed":"You do not have the required permissions for this folder","notification":"Folder created!"},"delete":{"notification":"Folder deleted.","title":"Delete folder"},"deleted":{"empty":"Deleted question banks and folders will appear here."},"duplicate":{"notification":"Folder duplicated.","title":"Duplicate folder"},"empty":{"disclaimer":"This action will permanently delete all items in the <1>{{title}}</1> folder. Are you sure you want to do this? This action cannot be undone.","title":"Empty {{title}} folder"},"locked":"A question bank in this folder is currently being edited","max":"You have reached the max amount of nested folders","move":{"disclaimer":"This action will override the current share settings in place on <1>{{title}}</1>. Are you sure you want to continue?","createNotification":"Folder moved into new folder.","notAllowed":"You do not have the required permissions","notification":"Folder moved.","errorTitle":"Something went wrong.","errorMessage":"An unexpected error has occurred. Please try again.","parentSelected":"The selected folder already exists here"},"personal":{"create":"Create new personal folder","empty":"Create a new personal folder or start a new question bank.","move":"Move to a personal folder"},"questionBanks":{"team":{"deleteDisclaimer":"This action will delete the folder <1>{{title}}</1> and all the folders and question banks within. It will also remove all share settings and team members associated with the folder. Are you sure you want to do this?"},"personal":{"deleteDisclaimer":"This action will delete the folder <1>{{title}}</1> and all the folders and question banks within. Are you sure you want to do this?"},"remove":{"disclaimer":"This action will move the {{folderLabel}} <2>{{title}}</2> and all of the folders and question banks within it from the Team section to your Personal section. It will also remove all share settings and team members associated with the folder. Are you sure you want to do this?"}},"remove":{"notification":"Folder removed from team.","title":"Remove folder from Team"},"rename":{"assign":"Assign a new name to the folder","notification":"Folder renamed.","title":"Rename folder"},"share":{"add":"Add and remove team members or transfer folder management","createNotification":"Folder shared into new folder.","description":"Share folder with the following team members","notification":"Folder shared.","remove":"Remove from team","roleDescriptions":{"owner":"Folder owner","manager":"Manager","editor":"Editor","viewer":"Viewer"},"save":"Set Share Settings","searchPlaceholder":"Enter name, email, or group","set":"Folder share settings","title":"Share folder"},"team":{"create":"Create new team folder","empty":"Share a personal folder or create a new team folder in order to create your first team question bank.","move":"Move to a team folder","select":"Select a team folder"},"teamMedia":{"team":{"deleteDisclaimer":"This action will delete the folder <1>{{title}}</1> and all the folders and media within. It will also remove all share settings and team members associated with the folder. Are you sure you want to do this?"},"personal":{"deleteDisclaimer":"This action will delete the folder <1>{{title}}</1> and all the folders and media within. Are you sure you want to do this?"},"remove":{"disclaimer":"This action will move the {{folderLabel}} <2>{{title}}</2> and all of the folders and media within it from the Team section to your Personal section. It will also remove all share settings and team members associated with the folder. Are you sure you want to do this?"}},"title":"Folders ({{count}})"},"groups":"Groups","header":{"dashboard":"Dashboard","reach360":"Reach 360","rise":"Rise 360","review":"Review 360","training":"Articulate 360 Training"},"l10n":{"pendingChanges":{"title_one":"{{count}} source change detected","title_other":"{{count}} source changes detected","message":"Update course translations from the Stack."}},"lastUpdatedTitle":"Last Updated","manage":{"resultsAriaLabel":"Content results, page {{page}}, {{count}} item","resultsAriaLabel_plural":"Content results, page {{page}}, {{count}} items","content":{"listView":{"contentType":"Content Type","menu":"Menu","owner":"Owner","title":"Title"},"menu":{"open":"Open menu","close":"Close menu"},"sort":{"FOLDER":"Folder","RECENT":"Recent","TITLE":"Title","OWNER":"Owner","CONTENT_TYPE":"Content Type"},"type":{"ALL_CONTENT":"All Content","MICROLEARNING":"Microlearning","COURSE":"Courses"}},"deleted":{"failure":{"title":"Delete Failed","message":"An error occurred when deleting content. Please try again."}},"header":{"blockViewToggle":"Card View","exportToRiseCom":"Export to Rise.com","listViewToggle":"List View"},"loading":{"content":"Loading","search":"Searching...","duplicate":{"course":"Duplicating course...","onePage":"Duplicating microlearning..."},"import":{"course":"Importing course...","onePage":"Importing microlearning..."},"generic":"Loading..."},"labels":{"content":"Content","questionBanks":"Question Banks","media":"Media"},"sidebar":{"content":{"all":"All Content","deleted":"Deleted Content"}},"lesson":{"count":"{{count}} Lesson","count_plural":"{{count}} Lessons"},"table":{"type":{"MICROLEARNING":"Microlearning","COURSE":"Course"}},"create":{"button":"Create New","course":{"title":"Course","description":"Create a multi-lesson course for comprehensive learning."},"microlearning":{"title":"Microlearning","description":"Create bite-sized content focused on a single learning objective."}}},"reviewItemLink":{"unlink":{"confirmMessage":"Unlink","label":"Unlink Review 360 item?","message":"Comments from this Review 360 item will no longer be visible in the current Rise project when you unlink.<br/><br/>Your Review 360 item is still accessible via Review 360. You can re-establish the link by publishing to the Review item again."}},"teamMedia":{"new":"Upload Media","deleted":{"title":"Deleted"},"delete":{"disclaimer":"This action will permanently delete this media. Are you sure you want to do this? This action cannot be undone.","notification":"Media deleted.","title":"Delete media"},"duplicate":{"notification":"Media duplicated.","title":"Duplicate media"},"move":{"notification":"Media item moved.","rootTeam":"Media items cannot be added to the root team folder"},"personal":{"delete":"This action will delete the selected media from your personal media. Are you sure you want to do this?","title":{"long":"Personal Media","short":"Personal"}},"remove":{"disclaimer":"This action will move the selected media from the Shared media section to your Private media. Are you sure you want to do this?","notification":"Media item removed from team.","title":"Remove media item from team"},"search":"Search media","team":{"delete":"This action will delete the selected media from your team media. Are you sure you want to do this?","title":{"long":"Team Media","short":"Team"}},"upload":{"empty":{"prefix":"Drag and drop images and video to upload","suffix":"or <1>upload manually</1>"}}},"move":"Move","moveBlockDown":"Move block down","moveBlockUp":"Move block up","noResults":"We couldn\'t find anything, try another search term.","noPeopleFound":"No people found.","nothingHere":"There is nothing here...","owner":"Owner","people":"People","publish":{"exportRBC":"Business Content"},"question":"Question","question_plural":"Questions","questionBanks":{"add":{"bank":"Add to bank","questionBank":"Add to question bank"},"aria":{"exclude":"Exclude question","include":"Include question","preview":"Preview question"},"create":{"assign":"Assign a name to the new question bank","notAllowed":"You do not have the required permissions for this folder","rootTeam":"Question banks cannot be created in the root team folder","title":"Create question bank"},"delete":{"disclaimer":"This action will permanently delete the question bank. Are you sure you want to do this? This action cannot be undone.","notification":"Question bank deleted.","title":"Delete question bank"},"deleted":{"title":"Deleted"},"draw":{"questionTitle":"Draw from question bank","modal":{"title":"Draw from question bank"},"edit":"Edit this question bank","selection":{"settings":"Draw selection settings","number":"Number of questions in draw","random":"Random questions","specific":"Specific questions"},"exclude":"Exclude from draw","excluded":"Excluded from draw","include":"Include in draw","insert":{"random":{"button":"Insert Draw","knowledgeCheckButton":"Insert Draw","error":"A minimum of {{count}} questions must be included"},"specific":{"button":"Insert {{count}} Question","button_plural":"Insert {{count}} Questions","knowledgeCheckButton":"Insert Question","error":"At least one question must be included"}},"block":{"quiz":"Question Draw","knowledgeCheck":"Question Draw Knowledge Check","status":{"ready":"Questions drawn randomly","unpopulated":"No draw selected"},"select":"Select Draw","update":{"line1":"Question bank edited on {{date}} at {{time}}. Current draw is active.","line2":"To update to the edited bank, create a new draw."},"deleted":{"line1":"Question bank deleted on {{date}} at {{time}}.","line2":"Current draw is active but no longer editable."}},"preview":{"title":"Question Preview","tooltip":"Preview question"},"searchTermBar":"Results for \\"{{searchTerm}}\\"","update":{"random":{"button":"Update Draw","knowledgeCheckButton":"Update Draw"},"specific":{"button":"Insert {{count}} Question","button_plural":"Insert {{count}} Questions","knowledgeCheckButton":"Insert Question","error":"At least one question must be included"}}},"duplicate":{"notification":"Question bank duplicated.","title":"Duplicate question bank"},"move":{"createNotification":"Question bank moved into new folder.","notification":"Question bank moved.","title":"Move question bank","parentSelected":"The question bank already exists here","rootTeam":"Question banks cannot be added to the root team folder"},"name":"Question bank name","new":"New Bank","personal":{"create":"Create new personal question bank","delete":"This action will delete the question bank from your personal question banks. Are you sure you want to do this?","title":{"long":"Personal Question Banks","short":"Personal"}},"remove":{"disclaimer":"This action will move the question bank <1>{{title}}</1> from the Team Question Banks section to your Personal Question Banks. Are you sure you want to do this?","notification":"Question bank removed from team.","title":"Remove question bank from team"},"rename":{"assign":"Assign a new name to the question bank","notification":"Question bank renamed.","title":"Rename question bank"},"search":"Search question banks","share":{"createNotification":"Question bank shared into new folders."},"team":{"create":"Create new team question bank","delete":"This action will delete the question bank from your team question banks and remove all share settings. Are you sure you want to do this?","disclaimer":"In order to create a team question bank, you must first create a team folder. Get started by creating a team folder.","notification":"Question bank shared.","title":{"long":"Team Question Banks","short":"Team"},"createFolder":"Create Team Folder"},"title":"Question banks ({{count}})","title_titleCase":"Question Banks ({{count}})"},"questionsCount":"{{count}} question","questionsCount_plural":"{{count}} questions","questionsDrawnCount":"Draw {{count}} question from<br/><i>{{title}}</i>","questionsDrawnCount_plural":"Draw {{count}} questions from<br/><i>{{title}}</i>","questionsDrawnCountBlock":"{{drawn}} of {{count}} question","questionsDrawnCountBlock_plural":"{{drawn}} of {{count}} questions","quizRequirementChanged":"The Quiz Requirement on the following {{numberOfLearningPaths}} Learning Path(s) will change to {{newTrackingQuizName}} since {{quizTitle}} was removed","quizRequirementRemoved":"The Quiz Requirement on the following {{numberOfLearningPaths}} Learning Path(s) will be removed since {{quizTitle}} was removed","rbcExportType":{"label":"Export Type","sample":"Sample Content","template":"Template Content"},"reachPublish":{"language":"Language:","languageCount":"{{count}} language","languageCount_other":"{{count}} languages","selectAll":"Select All ({{count}})","srcCourse":"Source course is required"},"removeBlock":"Remove block","removeFromTrash":"Remove from trash","rename":"Rename","remove":"Remove","resultsFor":"Results for \\"{{searchFilter}}\\"","save":"Save","settings":{"labels":{"categories":{"attachments":"Attachments","charts":"Charts","code":"Code Snippet","embeds":"Embeds","exit":"Exit Course (LMS)","flashcard":"Flashcards","flashcards":"Flashcards","divider":"Dividers","gallery":"Gallery","global":"Global","labeledGraphic":"Labeled Graphic","media":"Media Players","navigation":"Navigation","overview":"Course Overview","process":"Process","quizKnowledgeCheck":"Quiz & Knowledge Check","quizTimed":"Timed Quiz","quote":"Quote","scenario":"Scenario","sorting":"Sorting","storyline":"Storyline","timeline":"Timeline"},"panels":{"accessibility":"Screen Reader Announcements","common":"Buttons & Messages"},"placeholders":{"a11yAnswerLive":"User\'s answer live announcement","a11yAuthorPrefix":"Author prefix","a11yBlockChartBar":"Bar chart group label","a11yBlockChartLine":"Line chart group label","a11yBlockChartPie":"Pie chart group label","a11yBlockCode":"Code snippet group label","a11yBlockEmbed":"Embed group label","a11yBlockFlashcardBack":"Flashcard back of card marker","a11yBlockFlashcardFront":"Flashcard front of card marker","a11yBlockFlashcardGrid":"Flashcard grid group label","a11yBlockFlashcardStack":"Flashcard carousel region label","a11yBlockFlashcardStackRoleDescription":"Flashcard carousel role description","a11yBlockFlashcardStackSlideControls":"Flashcard carousel slide controls group label","a11yBlockFlashcardStackSlideControlsGoToNext":"Flashcard carousel next slide button label","a11yBlockFlashcardStackSlideControlsGoToPrevious":"Flashcard carousel previous slide button label","a11yBlockFlashcardStackSlideControlsGoToSlide":"Flashcard carousel go to slide number button label","a11yBlockFlashcardStackSlidePreposition":"Flashcard carousel slide counter preposition","a11yBlockFlashcardStackSlideRoleDescription":"Flashcard carousel slide role description","a11yBlockImageCarousel":"Gallery carousel region label","a11yBlockImageCarouselRoleDescription":"Gallery carousel role description","a11yBlockImageCarouselSlideControls":"Gallery carousel slide controls group label","a11yBlockImageCarouselSlideControlsGoToNext":"Gallery carousel next slide button label","a11yBlockImageCarouselSlideControlsGoToPrevious":"Gallery carousel previous slide button label","a11yBlockImageCarouselSlideControlsGoToSlide":"Gallery carousel go to slide number button label","a11yBlockImageCarouselSlidePreposition":"Gallery carousel slide counter preposition","a11yBlockImageCarouselSlideRoleDescription":"Gallery carousel slide role description","a11yBlockKnowledgeCheck":"Knowledge check block group label","a11yBlockKnowledgeCheckFIB":"Fill in the blank group label","a11yBlockKnowledgeCheckM":"Matching group label","a11yBlockKnowledgeCheckMC":"Multiple choice group label","a11yBlockKnowledgeCheckMR":"Multiple response group label","a11yBlockQuoteCarousel":"Quote carousel region label","a11yBlockQuoteCarouselRoleDescription":"Quote carousel role description","a11yBlockQuoteCarouselSlideControls":"Quote carousel slide controls group label","a11yBlockQuoteCarouselSlideControlsGoToNext":"Quote carousel next slide button label","a11yBlockQuoteCarouselSlideControlsGoToPrevious":"Quote carousel previous slide button label","a11yBlockQuoteCarouselSlideControlsGoToSlide":"Quote carousel go to slide number button label","a11yBlockQuoteCarouselSlidePreposition":"Quote carousel slide counter preposition","a11yBlockQuoteCarouselSlideRoleDescription":"Quote carousel slide role description","a11yBlockStoryline":"Storyline group label","a11yBlockTimeline":"Timeline block group label","a11yCarouselNext":"Carousel next button","a11yCarouselPrevious":"Carousel previous button","a11yCorrectLive":"Correct answer live announcement","a11yExcelIcon":"Attachment Microsoft Excel Spreadsheet icon label","a11yFileIcon":"Attachment generic file icon label","a11yLabeledGraphicBlock":"Labeled graphic group label","a11yLabeledGraphicButtonMarker":"Marker button label","a11yLabeledGraphicIconPlus":"Marker plus icon label","a11yLabeledGraphicIconDot":"Marker dot icon label","a11yLabeledGraphicIconInformation":"Marker information icon label","a11yLabeledGraphicIconQuestion":"Marker question mark icon label","a11yLabeledGraphicIconCheck":"Marker check mark icon label","a11yLabeledGraphicIconX":"Marker X icon label","a11yLabeledGraphicIconHeart":"Marker heart icon label","a11yLabeledGraphicIconPin":"Marker pin icon label","a11yLabeledGraphicIconArrowLeft":"Marker left arrow icon label","a11yLabeledGraphicIconArrowRight":"Marker right arrow icon label","a11yLabeledGraphicIconArrowUp":"Marker up arrow icon label","a11yLabeledGraphicIconArrowDown":"Marker down arrow icon label","a11yLabeledGraphicIconArrowUpLeft":"Marker up left arrow icon label","a11yLabeledGraphicIconArrowUpRight":"Marker up right arrow icon label","a11yLabeledGraphicIconArrowDownLeft":"Marker down left arrow icon label","a11yLabeledGraphicIconArrowDownRight":"Marker down right icon label","a11yLabeledGraphicUnviewed":"Marker not viewed state label","a11yLabeledGraphicViewed":"Marker viewed state label","a11yMediaPause":"Pause button label","a11yMediaPlay":"Play button label","a11yMediaSeek":"Seek slider button label","a11yNavigationMenuClose":"Close navigation button","a11yNavigationMenuOpen":"Open navigation button","a11yGroupAudioPlayer":"Audio player","a11yGroupScenario":"Scenario group label","a11yGroupVideoPlayer":"Video player","a11yPDFIcon":"Attachment PDF file icon label","a11yPPTIcon":"Attachment PowerPoint presentation icon label","a11yQuizFailed":"Quiz results failed state","a11yQuizFeedback":"Feedback section label","a11yQuizPassed":"Quiz results passed state","a11yQuizReviewCorrectlyChecked":"Multiple response correctly checked answer (review)","a11yQuizReviewCorrectlySelected":"Multiple choice correctly selected answer (review)","a11yQuizReviewCorrectlyUnchecked":"Multiple response correctly unchecked answer (review)","a11yQuizReviewCorrectlyUnselected":"Multiple choice correctly unselected answer (review)","a11yQuizReviewIncorrectlyChecked":"Multiple response incorrectly checked answer (review)","a11yQuizReviewIncorrectlySelected":"Multiple choice incorrectly selected answer (review)","a11yQuizReviewIncorrectlyUnchecked":"Multiple response incorrectly unchecked answer (review)","a11yQuizReviewIncorrectlyUnselected":"Multiple choice incorrectly unselected answer (review)","a11yRegionMainOverview":"Course overview main region","a11yRegionNavOverview":"Table of contents region","a11yRegionMainLesson":"Lesson main region","a11yRegionNavLesson":"Lesson navigation region","a11yRestrictedNav":"Restricted navigation","a11yRTFIcon":"Attachment Rich Text File icon","a11ySearchClose":"Close search menu button","a11ySearchInput":"Search input","a11ySearchOpen":"Open search menu button","a11yStatusAdditionalContent":"New content live announcer","a11yStatusContinued":"Continue block focus handler","a11yUnzoomImage":"Unzoom image button","a11yWordIcon":"Attachment Microsoft Word document icon label","a11yZipIcon":"Attachment ZIP file icon label","a11yZoomImage":"Zoom image button","blocksClickToFlip":"Click cards to flip","blocksPreposition":"1 of 3","courseExit":"EXIT COURSE","courseFinish":"Finish","courseHome":"Home","courseResume":"RESUME COURSE","courseSkipToLesson":"SKIP TO LESSON","courseStart":"START COURSE","embedReadMore":"Read more","embedViewOn":"VIEW ON YOUTUBE","exitMessage":"You may now leave this page.","generic":"Add a label","knowledgeCheckCorrectAnswerRequiredBlock":"Requires a correct answer to continue","knowledgeCheckCorrectAnswerRequiredNav":"Complete previous knowledge checks to unlock this lesson","knowledgeCheckMaxRetriesReached":"You have reached the maximum amount of retries.","knowledgeCheckRetriesAttemptsRemaining":"Attempts remaining:","lessonComplete":"80% COMPLETE","lessonName":"Lesson 4 of 7","lessonRestricted":"Lessons must be completed in order","noResults":"No results for \\"abc\\"","processLessonName":"Lesson 5 Complete","processNextStep":"NEXT STEP","processStart":"START","processStartAgain":"START AGAIN","processStepName":"Step 3 of 6","processSwipe":"Swipe to continue","progressPieUnstarted":"Unstarted","progressPieCompleted":"Completed","progressPieClickToComplete":"Click to complete","progressPieClickToReset":"Click to reset","progressPieQuizFailed":"Failed","quizAcceptableResponses":"Acceptable responses","quizAnswerPlaceholder":"Type your answer here","quizContinue":"Continue","quizCorrect":"Correct","quizIncorrect":"Incorrect","quizNext":"NEXT","quizPassing":"PASSING 80%","quizQuestion":"Question","quizRequireAnswer":"Please answer the question to continue","quizRequirePassingScore":"Must pass quiz before continuing","quizRestart":"RESTART","quizResults":"Quiz Results","quizScore":"Your score 90%","quizStart":"START QUIZ","quizSubmit":"SUBMIT","quizTakeAgain":"TAKE AGAIN","quizTimerElapsed":"Time elapsed","quizTimerExpired":"Time expired","quizTimerExpiredAction":"OK","quizTimerExpiredMessage":"You have reached the time limit for this quiz. Your results will be automatically submitted","quizTimerHide":"Hide","quizTimerLimit":"Time limit","quizTimerMinute":"Minute","quizTimerMinutePlural":"Minutes","quizTimerRemaining":"Time left","quizTimerShow":"Show timer","result":"1 result","results":"20 results","salutation":"👋 Bye!","scenarioComplete":"Scenario Complete","scenarioContinue":"CONTINUE","scenarioStartOver":"START OVER","scenarioTryAgain":"TRY AGAIN","search":"Search","sortingCardsCorrect":"6/8 Cards Correct","sortingReplay":"REPLAY"}}},"share":"Share","subscription":{"day_remaining":"{{count}} day remaining","day_remaining_plural":"{{count}} days remaining","renewal_alert":"Your Subscription Renewal Is Coming Up","renewal_manage_renewal":"Manage Your Renewal","renewal_contact_admin":"(Contact your admin with questions)","trial_alert":"Free Trial","week_remaining":"{{count}} week remaining","week_remaining_plural":"{{count}} weeks remaining"},"title":"Title","trainWithReach360":{"header":"Train with Reach 360","body":"We\'re taking you to Reach 360 so you can explore training as a learner.","button":"Continue"},"trainWithReach360Error":{"body":"Please try again, and <1>contact support</1> if you need help.","button":"close","header":"Oops, that didn\'t work"}}')}}]);
