# Supplementary material for: Exploring Applications of Artificial Intelligence Tools in Clinical Care and Health Professions Education: An Online Module for Students
Source: MedEdPORTAL. 2025 May 1;21:11524. doi: 10.15766/mep_2374-8265.11524 (PMC12043951; doi:10.15766/mep_2374-8265.11524)
Supplement: Supplementary file 1 — AI in Medicine folderPre- and Posttest.docxFeedback Survey.docx [file mep_2374-8265.11524-s001.zip › A. AI in Medicine/locales/und.js]

__resolveJsonp("course:und","eyJjb3Vyc2UiOnsiaWQiOiJWZHpaT2pLbHVFdURpNll2MWgyMm9nM3dKMEluUXl3RSIsIm9yaWdpbmFsSWQiOm51bGwsImF1dGhvciI6ImFpZHxhZjAzMTMyNS0wNmRlLTQ2YmYtOTdhNC0wZTFlZTU2YzlkMTEiLCJzZWxlY3RlZEF1dGhvcklkIjoibm9uZSIsImNvbG9yIjoiIzExMDA2OSIsIm5hdmlnYXRpb25Nb2RlIjoiZnJlZSIsInNoYXJlUGFzc3dvcmQiOiIiLCJzaGFyZUlkIjoib01Wa3BjLWEtZEpIZ1BMRjQ5ZUZ0bE9nY2ZocUtSSlgiLCJjb3B5T2YiOiJ0V0NpY3BiNTFfWTNaVmRHUkdkX0VpNXliMFAzTVg1NyIsIm9yZGVyIjoiMTczNDcwNTc4NTQ1MCIsImZvbnRzIjpudWxsLCJtZWRpYSI6e30sImNvdmVySW1hZ2UiOnsiYWxwaGEiOjMwLCJtZWRpYSI6eyJpbWFnZSI6eyJrZXkiOiJyaXNlL2NvdXJzZXMvVmR6Wk9qS2x1RXVEaTZZdjFoMjJvZzN3SjBJblF5d0UvZEttOElDQXpCb2x1MHdrRi1zdG9ja19pbWFnZS5qcGciLCJjcnVzaGVkS2V5IjoiUDdkWk51eV9ZRTNjR1l0TC5qcGciLCJvcmlnaW5hbFVybCI6InN0b2NrLWltYWdlLmpwZyIsInVzZUNydXNoZWRLZXkiOnRydWUsInNyYyI6Imh0dHBzOi8vYXJ0aWN1bGF0ZXVzZXJjb250ZW50LmNvbS9hc3NldHMvcmlzZS9hc3NldHMvdGhlbWVzL2NsYXNzaWMvY292ZXItaW1hZ2UvMjhfbmF0dXJlLmpwZyJ9fSwiZGlzcGxheVNpZGViYXIiOnRydWV9LCJsZXNzb25zIjpbeyJpZCI6InJKNHYwQ3BWUWYzVlh1OWg5X1p5bFlGWTgwX2RQcnBmIiwib3JpZ2luYWxJZCI6bnVsbCwiYXV0aG9yIjoiYWlkfGFmMDMxMzI1LTA2ZGUtNDZiZi05N2E0LTBlMWVlNTZjOWQxMSIsInNlbGVjdGVkQXV0aG9ySWQiOiJub25lIiwiY291cnNlSWQiOiJWZHpaT2pLbHVFdURpNll2MWgyMm9nM3dKMEluUXl3RSIsInR5cGUiOiJxdWl6IiwiaWNvbiI6IlF1aXoiLCJpdGVtcyI6W3siaWQiOiJjbHhrcnljcWEwMDBnM2I2enA0cDdwYWs4IiwidHlwZSI6Ik1VTFRJUExFX0NIT0lDRSIsInRpdGxlIjoiPHA+V2hhdCBpcyBNYWNoaW5lIExlYXJuaW5nIChNTCk/PC9wPiIsImFuc3dlcnMiOlt7ImlkIjoiY2x4a3J5Y3FiMDAwaDNiNnpta3M2aW1qeiIsInRpdGxlIjoiPHA+QSB0eXBlIG9mIGFydGlmaWNpYWwgaW50ZWxsaWdlbmNlIHRoYXQgaW1wcm92ZXMgd2l0aCBleHBlcmllbmNlPC9wPiIsImNvcnJlY3QiOnRydWUsImZlZWRiYWNrIjoiIn0seyJpZCI6ImNseGtyeWNxYjAwMGkzYjZ6YWt3Y3lhMXYiLCJ0aXRsZSI6IjxwPlRoZSBwcm9jZXNzIG9mIHByb2dyYW1taW5nIGNvbXB1dGVycyB0byBmb2xsb3cgc3BlY2lmaWMgcnVsZXM8L3A+IiwiZmVlZGJhY2siOiIifSx7ImlkIjoiY2x4a3J6Y3p4MDAwbzNiNnpzYXJwYnBreCIsInRpdGxlIjoiPHA+QSBzdWJmaWVsZCBvZiBjb21wdXRlciBzY2llbmNlIGZvY3VzZWQgb24gdGhlIGRldmVsb3BtZW50IG9mIGludGVsbGlnZW50IG1hY2hpbmVzPC9wPiJ9LHsiaWQiOiJjbHhrcnpqNmswMDBwM2I2enFtbzczcWRtIiwidGl0bGUiOiI8cD5BIHRlY2hub2xvZ3kgdXNlZCBzb2xlbHkgZm9yIGRhdGEgYW5hbHlzaXM8L3A+In1dLCJjb3JyZWN0IjoiY2x4a3J5Y3FiMDAwaDNiNnpta3M2aW1qeiIsImNvcnJlY3RzIjpbImNseGtyeWNxYjAwMGgzYjZ6bWtzNmltanoiXSwiZmVlZGJhY2siOiIifSx7ImlkIjoiY2x4a3Mwd3o5MDAxNjNiNnpoeGg4MWk3MiIsInR5cGUiOiJNVUxUSVBMRV9DSE9JQ0UiLCJ0aXRsZSI6IjxwPldoaWNoIG9mIHRoZSBmb2xsb3dpbmcgaXMgYW4gZXhhbXBsZSBvZiBBSSBub3QgdXNpbmcgbWFjaGluZSBsZWFybmluZz88L3A+IiwiYW5zd2VycyI6W3siaWQiOiJjbHhrcnljcWIwMDBoM2I2em1rczZpbWp6IiwidGl0bGUiOiI8cD5BbHBoYUdvIGRlZmVhdGluZyBhIHByb2Zlc3Npb25hbCBHbyBwbGF5ZXI8L3A+IiwiY29ycmVjdCI6dHJ1ZSwiZmVlZGJhY2siOiIifSx7ImlkIjoiY2x4a3J5Y3FiMDAwaTNiNnpha3djeWExdiIsInRpdGxlIjoiPHA+SUR4LURSIGRldGVjdGluZyBkaWFiZXRpYyByZXRpbm9wYXRoeTwvcD4iLCJmZWVkYmFjayI6IiJ9LHsiaWQiOiJjbHhrcnpjengwMDBvM2I2enNhcnBicGt4IiwidGl0bGUiOiI8cD5Hb29nbGUmcnNxdW87cyBlYXJseSBzZWFyY2ggYWxnb3JpdGhtPC9wPiJ9LHsiaWQiOiJjbHhrcnpqNmswMDBwM2I2enFtbzczcWRtIiwidGl0bGUiOiI8cD5BSSBhcHBsaWNhdGlvbnMgaW4gc2VsZi1kcml2aW5nIGNhcnM8L3A+In1dLCJjb3JyZWN0IjoiY2x4a3J6Y3p4MDAwbzNiNnpzYXJwYnBreCIsImNvcnJlY3RzIjpbImNseGtyeWNxYjAwMGgzYjZ6bWtzNmltanoiXSwiZmVlZGJhY2siOiIifSx7ImlkIjoiY2x4a3Mxd2huMDAxNzNiNnpqemJqajlpZyIsInR5cGUiOiJNVUxUSVBMRV9DSE9JQ0UiLCJ0aXRsZSI6IjxwPjxicj5XaGF0IGlzIEdlbmVyYXRpdmUgQUkgKEdlbkFJKSBwcmltYXJpbHkgdXNlZCBmb3I/PC9wPiIsImFuc3dlcnMiOlt7ImlkIjoiY2x4a3J5Y3FiMDAwaDNiNnpta3M2aW1qeiIsInRpdGxlIjoiPHA+RW5oYW5jaW5nIGh1bWFuIGludGVsbGlnZW5jZTwvcD4iLCJjb3JyZWN0Ijp0cnVlLCJmZWVkYmFjayI6IiJ9LHsiaWQiOiJjbHhrcnljcWIwMDBpM2I2emFrd2N5YTF2IiwidGl0bGUiOiI8cD5TeW50aGVzaXppbmcgbmV3IGNvbnRlbnQgbGlrZSB0ZXh0LCBpbWFnZXMsIHZpZGVvcywgYW5kIGF1ZGlvPC9wPiIsImZlZWRiYWNrIjoiIn0seyJpZCI6ImNseGtyemN6eDAwMG8zYjZ6c2FycGJwa3giLCJ0aXRsZSI6IjxwPkNyZWF0aW5nIHZpcnR1YWwgcmVhbGl0eSBlbnZpcm9ubWVudHM8L3A+In0seyJpZCI6ImNseGtyemo2azAwMHAzYjZ6cW1vNzNxZG0iLCJ0aXRsZSI6IjxwPlNvbHZpbmcgY29tcGxleCBtYXRoZW1hdGljYWwgcHJvYmxlbXM8L3A+In1dLCJjb3JyZWN0IjoiY2x4a3J5Y3FiMDAwaTNiNnpha3djeWExdiIsImNvcnJlY3RzIjpbImNseGtyeWNxYjAwMGgzYjZ6bWtzNmltanoiXSwiZmVlZGJhY2siOiIifSx7ImlkIjoiY2x4a3MzODd4MDAxODNiNnppdWl1M3pqaSIsInR5cGUiOiJNVUxUSVBMRV9DSE9JQ0UiLCJ0aXRsZSI6IjxwPkhvdyBkb2VzIEFydGlmaWNpYWwgSW50ZWxsaWdlbmNlIChBSSkgZW5oYW5jZSB0aGUgZXhwZXJpZW5jZSBpbiBWaXJ0dWFsIFJlYWxpdHkgKFZSKSBlbnZpcm9ubWVudHM/Jm5ic3A7PC9wPiIsImFuc3dlcnMiOlt7ImlkIjoiY2x4a3J5Y3FiMDAwaDNiNnpta3M2aW1qeiIsInRpdGxlIjoiPHA+QnkgYWxsb3dpbmcgcGh5c2ljYWwgaW50ZXJhY3Rpb24gd2l0aCB0aGUgdmlydHVhbCBlbnZpcm9ubWVudDwvcD4iLCJjb3JyZWN0Ijp0cnVlLCJmZWVkYmFjayI6IiJ9LHsiaWQiOiJjbHhrcnljcWIwMDBpM2I2emFrd2N5YTF2IiwidGl0bGUiOiI8cD5CeSBjcmVhdGluZyBpbnRlbGxpZ2VudCBjaGFyYWN0ZXJzIGFuZCB1c2luZyBuYXR1cmFsIGxhbmd1YWdlIHByb2Nlc3NpbmcgZm9yIGludGVyYWN0aW9uPC9wPiIsImZlZWRiYWNrIjoiIn0seyJpZCI6ImNseGtyemN6eDAwMG8zYjZ6c2FycGJwa3giLCJ0aXRsZSI6IjxwPkJ5IGVuYWJsaW5nIHJlYWwtd29ybGQgb2JqZWN0IGRldGVjdGlvbjwvcD4ifSx7ImlkIjoiY2x4a3J6ajZrMDAwcDNiNnpxbW83M3FkbSIsInRpdGxlIjoiPHA+QnkgcHJvamVjdGluZyBkaWdpdGFsIGVsZW1lbnRzIG9udG8gdGhlIHJlYWwgd29ybGQ8L3A+In1dLCJjb3JyZWN0IjoiY2x4a3J5Y3FiMDAwaTNiNnpha3djeWExdiIsImNvcnJlY3RzIjpbImNseGtyeWNxYjAwMGgzYjZ6bWtzNmltanoiXSwiZmVlZGJhY2siOiIifSx7ImlkIjoiY2x4a3M1YTYyMDAxOTNiNno2ZjdndzlobCIsInR5cGUiOiJNVUxUSVBMRV9DSE9JQ0UiLCJ0aXRsZSI6IjxwPjxicj5JbiBBdWdtZW50ZWQgUmVhbGl0eSAoQVIpLCB3aGF0IHJvbGUgZG9lcyBBSSBwbGF5PyAmbmJzcDs8L3A+IiwiYW5zd2VycyI6W3siaWQiOiJjbHhrcnljcWIwMDBoM2I2em1rczZpbWp6IiwidGl0bGUiOiI8cD5JdCBjcmVhdGVzIGEgZnVsbHkgaW1tZXJzaXZlIGVudmlyb25tZW50IHNlcGFyYXRlIGZyb20gdGhlIHJlYWwgd29ybGQuPC9wPiIsImNvcnJlY3QiOnRydWUsImZlZWRiYWNrIjoiIn0seyJpZCI6ImNseGtyeWNxYjAwMGkzYjZ6YWt3Y3lhMXYiLCJ0aXRsZSI6IjxwPkl0IGlzIHVzZWQgZm9yIGNyZWF0aW5nIHZpcnR1YWwgcmVhbGl0eSBoZWFkc2V0cy48L3A+IiwiZmVlZGJhY2siOiIifSx7ImlkIjoiY2x4a3J6Y3p4MDAwbzNiNnpzYXJwYnBreCIsInRpdGxlIjoiPHA+SXQgYXNzaXN0cyBpbiBpbWFnZSByZWNvZ25pdGlvbiBhbmQgb2JqZWN0IGRldGVjdGlvbiB0byBvdmVybGF5IGRpZ2l0YWwgaW5mb3JtYXRpb24gYWNjdXJhdGVseS48L3A+In0seyJpZCI6ImNseGtyemo2azAwMHAzYjZ6cW1vNzNxZG0iLCJ0aXRsZSI6IjxwPkFJIGlzIG5vdCB1c2VkIGluIEFSLjwvcD4ifV0sImNvcnJlY3QiOiJjbHhrcnpjengwMDBvM2I2enNhcnBicGt4IiwiY29ycmVjdHMiOlsiY2x4a3J5Y3FiMDAwaDNiNnpta3M2aW1qeiJdLCJmZWVkYmFjayI6IiJ9LHsiaWQiOiJjbHhrczZnNGEwMDFhM2I2emZqMW4yeW93IiwidHlwZSI6Ik1VTFRJUExFX0NIT0lDRSIsInRpdGxlIjoiPHA+PGJyPldoYXQgaXMgYSBrZXkgZmVhdHVyZSBvZiBNaXhlZCBSZWFsaXR5IChNUikgdGhhdCBkaWZmZXJlbnRpYXRlcyBpdCBmcm9tIEFSIGFuZCBWUj88L3A+IiwiYW5zd2VycyI6W3siaWQiOiJjbHhrcnljcWIwMDBoM2I2em1rczZpbWp6IiwidGl0bGUiOiI8cD5JdCBpcyBhIGZ1bGx5IGRpZ2l0YWwgZW52aXJvbm1lbnQgd2l0aCBubyByZWFsLXdvcmxkIGVsZW1lbnRzLjwvcD4iLCJjb3JyZWN0Ijp0cnVlLCJmZWVkYmFjayI6IiJ9LHsiaWQiOiJjbHhrcnljcWIwMDBpM2I2emFrd2N5YTF2IiwidGl0bGUiOiI8cD5JdCBpbnZvbHZlcyB0aGUgY28tZXhpc3RlbmNlIGFuZCBpbnRlcmFjdGlvbiBvZiBwaHlzaWNhbCBhbmQgZGlnaXRhbCBvYmplY3RzIGluIHJlYWwtdGltZS48L3A+IiwiZmVlZGJhY2siOiIifSx7ImlkIjoiY2x4a3J6Y3p4MDAwbzNiNnpzYXJwYnBreCIsInRpdGxlIjoiPHA+SXQgb25seSBvdmVybGF5cyBkaWdpdGFsIGluZm9ybWF0aW9uIHdpdGhvdXQgaW50ZXJhY3Rpb24uPC9wPiJ9LHsiaWQiOiJjbHhrcnpqNmswMDBwM2I2enFtbzczcWRtIiwidGl0bGUiOiI8cD5JdCB1c2VzIEFJIHNvbGVseSBmb3Igdm9pY2UgcmVjb2duaXRpb24uPC9wPiJ9XSwiY29ycmVjdCI6ImNseGtyeWNxYjAwMGkzYjZ6YWt3Y3lhMXYiLCJjb3JyZWN0cyI6WyJjbHhrcnljcWIwMDBoM2I2em1rczZpbWp6Il0sImZlZWRiYWNrIjoiIn0seyJpZCI6ImNseGtzN2txdzAwMWIzYjZ6Y2xzZDB1bWoiLCJ0eXBlIjoiTVVMVElQTEVfQ0hPSUNFIiwidGl0bGUiOiI8cD48YnI+PGJyPldoaWNoIG9mIHRoZSBmb2xsb3dpbmcgaXMgYW4gZXhhbXBsZSBvZiBhbiBhcHBsaWNhdGlvbiBvZiBBSSBpbiBoZWFsdGhjYXJlPzwvcD4iLCJhbnN3ZXJzIjpbeyJpZCI6ImNseGtyeWNxYjAwMGgzYjZ6bWtzNmltanoiLCJ0aXRsZSI6IjxwPkludGVycHJldGF0aW9uIG9mIGltYWdpbmcgc3R1ZGllcyB3aXRob3V0IGFueSBodW1hbiBpbnB1dDwvcD4iLCJjb3JyZWN0Ijp0cnVlLCJmZWVkYmFjayI6IiJ9LHsiaWQiOiJjbHhrcnljcWIwMDBpM2I2emFrd2N5YTF2IiwidGl0bGUiOiI8cD5SZXBsYWNlbWVudCBvZiBodW1hbiBpbnRlcmFjdGlvbiBpbiBwc3ljaG9sb2dpY2FsIGNvdW5zZWxpbmc8L3A+IiwiZmVlZGJhY2siOiIifSx7ImlkIjoiY2x4a3J6Y3p4MDAwbzNiNnpzYXJwYnBreCIsInRpdGxlIjoiPHA+SWRlbnRpZmljYXRpb24gb2YgYXBwcm9wcmlhdGUgZGlhZ25vc2lzIGNvZGVzIGZvciBtZWRpY2FsIGNsYWltczwvcD4ifSx7ImlkIjoiY2x4a3J6ajZrMDAwcDNiNnpxbW83M3FkbSIsInRpdGxlIjoiPHA+QXV0b21hdGluZyB0aGUgZW50aXJlIGRlY2lzaW9uLW1ha2luZyBwcm9jZXNzIGluIHN1cmdpY2FsIHByb2NlZHVyZTwvcD4ifV0sImNvcnJlY3QiOiJjbHhrcnpjengwMDBvM2I2enNhcnBicGt4IiwiY29ycmVjdHMiOlsiY2x4a3J5Y3FiMDAwaDNiNnpta3M2aW1qeiJdLCJmZWVkYmFjayI6IiJ9LHsiaWQiOiJjbHhrc2FiMnUwMDFjM2I2ejlvN3Z5bGx3IiwidHlwZSI6Ik1VTFRJUExFX0NIT0lDRSIsInRpdGxlIjoiPHA+V2hhdCBpcyBhIG1ham9yIGFwcGxpY2F0aW9uIG9mIEFJIGluIGVsZWN0cm9uaWMgaGVhbHRoIHJlY29yZHMgKEVIUnMpPyZuYnNwOzwvcD4iLCJhbnN3ZXJzIjpbeyJpZCI6ImNseGtyeWNxYjAwMGgzYjZ6bWtzNmltanoiLCJ0aXRsZSI6IjxwPkVsaW1pbmF0aW5nIHRoZSBuZWVkIGZvciBwYXRpZW50IHJlY29yZHM8L3A+IiwiY29ycmVjdCI6dHJ1ZSwiZmVlZGJhY2siOiIifSx7ImlkIjoiY2x4a3J5Y3FiMDAwaTNiNnpha3djeWExdiIsInRpdGxlIjoiPHA+UmVwbGFjaW5nIGRvY3RvcnMgaW4gZGVjaXNpb24gbWFraW5nPC9wPiIsImZlZWRiYWNrIjoiIn0seyJpZCI6ImNseGtyemN6eDAwMG8zYjZ6c2FycGJwa3giLCJ0aXRsZSI6IjxwPlZvaWNlLXRvLXRleHQgdHJhbnNsYXRpb24gZm9yIGVmZmljaWVudCBkb2N1bWVudGF0aW9uPC9wPiJ9LHsiaWQiOiJjbHhrcnpqNmswMDBwM2I2enFtbzczcWRtIiwidGl0bGUiOiI8cD5QcmVkaWN0aW5nIGZ1dHVyZSBoZWFsdGggb3V0Y29tZXMgd2l0aCAxMDAlIGFjY3VyYWN5PC9wPiJ9XSwiY29ycmVjdCI6ImNseGtyemN6eDAwMG8zYjZ6c2FycGJwa3giLCJjb3JyZWN0cyI6WyJjbHhrcnljcWIwMDBoM2I2em1rczZpbWp6Il0sImZlZWRiYWNrIjoiIn0seyJpZCI6ImNseGtzYmRzeTAwMWQzYjZ6MHdteGM3bXYiLCJ0eXBlIjoiTVVMVElQTEVfQ0hPSUNFIiwidGl0bGUiOiI8cD5BIHByaW1hcnkgY2FyZSBjbGluaWMgZW1wbG95cyBhbiBBSSB0b29sIGZvciByZW1vdGUgcGF0aWVudCBtb25pdG9yaW5nIGluIGNocm9uaWMgZGlzZWFzZSBtYW5hZ2VtZW50LiBUaGUgbWFpbiBwdXJwb3NlIG9mIHRoaXMgQUkgdG9vbCBpcyB0bzombmJzcDs8L3A+IiwiYW5zd2VycyI6W3siaWQiOiJjbHhrcnljcWIwMDBoM2I2em1rczZpbWp6IiwidGl0bGUiOiI8cD5BdXRvbWF0ZSBtZWRpY2F0aW9uIHByZXNjcmlwdGlvbi48L3A+IiwiY29ycmVjdCI6dHJ1ZSwiZmVlZGJhY2siOiIifSx7ImlkIjoiY2x4a3J5Y3FiMDAwaTNiNnpha3djeWExdiIsInRpdGxlIjoiPHA+UmVwbGFjZSB0aGUgbmVlZCBmb3IgaW4tcGVyc29uIGRvY3RvciB2aXNpdHMuPC9wPiIsImZlZWRiYWNrIjoiIn0seyJpZCI6ImNseGtyemN6eDAwMG8zYjZ6c2FycGJwa3giLCJ0aXRsZSI6IjxwPlBlcmZvcm0gYWxsIGZ1bmN0aW9ucyBvZiBhIHByaW1hcnkgY2FyZSBwaHlzaWNpYW4uPC9wPiJ9LHsiaWQiOiJjbHhrcnpqNmswMDBwM2I2enFtbzczcWRtIiwidGl0bGUiOiI8cD5Bc3Npc3QgaW4gbWFuYWdpbmcgcGF0aWVudCBjYXJlIG91dHNpZGUgdGhlIGhlYWx0aGNhcmUgc2V0dGluZy48L3A+In1dLCJjb3JyZWN0IjoiY2x4a3J6ajZrMDAwcDNiNnpxbW83M3FkbSIsImNvcnJlY3RzIjpbImNseGtyeWNxYjAwMGgzYjZ6bWtzNmltanoiXSwiZmVlZGJhY2siOiIifSx7ImlkIjoiY2x4a3NjbjhjMDAxZTNiNnphdWh5NzF6dSIsInR5cGUiOiJNVUxUSVBMRV9DSE9JQ0UiLCJ0aXRsZSI6IjxwPkluIGEgaGVhbHRoY2FyZSBzeXN0ZW0sIEFJIGlzIHVzZWQgdG8gc3RyZWFtbGluZSB0aGUgcmVpbWJ1cnNlbWVudCBwcm9jZXNzLiBUaGlzIEFJIGFwcGxpY2F0aW9uIGlzIHByaW1hcmlseSBmb2N1c2VkIG9uOjwvcD4iLCJhbnN3ZXJzIjpbeyJpZCI6ImNseGtyeWNxYjAwMGgzYjZ6bWtzNmltanoiLCJ0aXRsZSI6IjxwPlJlcGxhY2luZyBhbGwgYWRtaW5pc3RyYXRpdmUgc3RhZmYuPC9wPiIsImNvcnJlY3QiOnRydWUsImZlZWRiYWNrIjoiIn0seyJpZCI6ImNseGtyeWNxYjAwMGkzYjZ6YWt3Y3lhMXYiLCJ0aXRsZSI6IjxwPkltcHJvdmluZyB0aGUgZWZmaWNpZW5jeSBhbmQgZWZmZWN0aXZlbmVzcyBvZiBhZG1pbmlzdHJhdGl2ZSBwcm9jZXNzZXMuPC9wPiIsImZlZWRiYWNrIjoiIn0seyJpZCI6ImNseGtyemN6eDAwMG8zYjZ6c2FycGJwa3giLCJ0aXRsZSI6IjxwPkRpYWdub3NpbmcgZGlzZWFzZXMgZm9yIGluc3VyYW5jZSBwdXJwb3Nlcy48L3A+In0seyJpZCI6ImNseGtyemo2azAwMHAzYjZ6cW1vNzNxZG0iLCJ0aXRsZSI6IjxwPlByZWRpY3RpbmcgZnV0dXJlIGhlYWx0aGNhcmUgY29zdHMgZm9yIHBhdGllbnRzLjwvcD4ifV0sImNvcnJlY3QiOiJjbHhrcnljcWIwMDBpM2I2emFrd2N5YTF2IiwiY29ycmVjdHMiOlsiY2x4a3J5Y3FiMDAwaDNiNnpta3M2aW1qeiJdLCJmZWVkYmFjayI6IiJ9XSwibWVkaWEiOnt9LCJwaWxlcyI6W10sInNldHRpbmdzIjp7InJldHJ5Q291bnQiOiItMSIsInBhc3NpbmdTY29yZSI6IjgwIiwicmV2ZWFsQW5zd2VycyI6Im5vbmUiLCJwYXNzVG9Db250aW51ZSI6ZmFsc2UsInNodWZmbGVBbnN3ZXJDaG9pY2VzIjpmYWxzZSwicmFuZG9taXplUXVlc3Rpb25PcmRlciI6ZmFsc2V9LCJkdXBsaWNhdGVkRnJvbUlkIjoiIiwiZGVsZXRlZCI6ZmFsc2UsImNyZWF0ZWRBdCI6IjIwMjQtMDYtMThUMTk6MDU6MDMuNTM4WiIsInVwZGF0ZWRBdCI6IjIwMjUtMDMtMDRUMTQ6MjY6NDQuODEzWiIsImxhc3RVcGRhdGVkQnkiOiJhaWR8YWYwMzEzMjUtMDZkZS00NmJmLTk3YTQtMGUxZWU1NmM5ZDExIiwicmVhZHkiOnRydWUsInBvc2l0aW9uIjoyLCJ0cmFuc2ZlcnJlZEF0IjpudWxsLCJpc1BhcnRuZXJDb250ZW50QXV0aG9yIjpudWxsLCJoZWFkZXJJbWFnZSI6e30sInNvdXJjZUxlc3NvbkxvY2FsZUlkIjpudWxsLCJleHBlcmltZW50cyI6bnVsbCwiZGVzY3JpcHRpb24iOiI8ZGl2IGRhdGEtZWRpdG9yLWlkPVwiNGIyNzE4NjEtOGY1ZC00OTRlLWIyMWQtOTU1ZTM3OTg5YjU4XCI+PHA+PHN0cm9uZz5JbnN0cnVjdGlvbnM6PC9zdHJvbmc+IDxlbT5QbGVhc2UgY29tcGxldGUgdGhlIGZvbGxvd2luZyBQcmUtVGVzdCBiZWZvcmUgc3RhcnRpbmcgdGhlIGxlYXJuaW5nIG1vZHVsZS48L2VtPjwvcD48L2Rpdj4iLCJ0aXRsZSI6IkFJIE1vZHVsZSAtIFByZS1UZXN0In0seyJpZCI6IkEyNDhjcXBZOGc0QVNuWFR5cjVvSUFiTUpiQmRhbFhSIiwib3JpZ2luYWxJZCI6bnVsbCwiYXV0aG9yIjoiYWlkfGFmMDMxMzI1LTA2ZGUtNDZiZi05N2E0LTBlMWVlNTZjOWQxMSIsInNlbGVjdGVkQXV0aG9ySWQiOiJub25lIiwiY291cnNlSWQiOiJWZHpaT2pLbHVFdURpNll2MWgyMm9nM3dKMEluUXl3RSIsInR5cGUiOiJzZWN0aW9uIiwiaWNvbiI6bnVsbCwiaXRlbXMiOltdLCJtZWRpYSI6e30sInBpbGVzIjpbXSwic2V0dGluZ3MiOnt9LCJkdXBsaWNhdGVkRnJvbUlkIjoiIiwiZGVsZXRlZCI6ZmFsc2UsImNyZWF0ZWRBdCI6IjIwMjQtMDEtMzFUMTM6NDk6MTIuMzI3WiIsInVwZGF0ZWRBdCI6IjIwMjQtMTAtMzBUMTU6MjU6MTIuMjY4WiIsImxhc3RVcGRhdGVkQnkiOm51bGwsInJlYWR5Ijp0cnVlLCJwb3NpdGlvbiI6bnVsbCwidHJhbnNmZXJyZWRBdCI6bnVsbCwiaXNQYXJ0bmVyQ29udGVudEF1dGhvciI6bnVsbCwiaGVhZGVySW1hZ2UiOnt9LCJzb3VyY2VMZXNzb25Mb2NhbGVJZCI6bnVsbCwiZXhwZXJpbWVudHMiOm51bGwsImRlc2NyaXB0aW9uIjoiIiwidGl0bGUiOiJJbnRyb2R1Y3Rpb24ifSx7ImlkIjoidU9pbFZiVkRSZTB0Tm9EREtuMThVYmMzSUhFcnE5SUkiLCJvcmlnaW5hbElkIjpudWxsLCJhdXRob3IiOiJhaWR8YWYwMzEzMjUtMDZkZS00NmJmLTk3YTQtMGUxZWU1NmM5ZDExIiwic2VsZWN0ZWRBdXRob3JJZCI6Im5vbmUiLCJjb3Vyc2VJZCI6IlZkelpPaktsdUV1RGk2WXYxaDIyb2czd0owSW5ReXdFIiwidHlwZSI6ImJsb2NrcyIsImljb24iOiJBcnRpY2xlIiwiaXRlbXMiOlt7ImlkIjoiY2xubTMwdmU1MDAybDNiNzZtNnZydXZvbSIsInR5cGUiOiJ0ZXh0IiwiaXRlbXMiOlt7ImlkIjoiY2p4bjh2ZmhmMDAxdDNoNjN0d21jbGU2cSIsImhlYWRpbmciOiI8cD48c3Ryb25nPldoYXQgaXMgQXJ0aWZpY2lhbCBJbnRlbGxpZ2VuY2U/PC9zdHJvbmc+PC9wPiIsInBhcmFncmFwaCI6IjxwPkFydGlmaWNpYWwgSW50ZWxsaWdlbmNlIChBSSkgYW5kIE1hY2hpbmUgTGVhcm5pbmcgKE1MKSBhcmUgdGVybXMgdGhhdCBhcmUgb2Z0ZW4gdXNlZCBpbnRlcmNoYW5nZWFibHkuIEhvd2V2ZXIsIHRoZXkgcmVmZXIgdG8gc2xpZ2h0bHkgZGlmZmVyZW50IGNvbmNlcHRzLiZuYnNwOzwvcD48cD48c3Ryb25nPkluc3RydWN0aW9uczo8L3N0cm9uZz4gPGVtPlBsZWFzZSBjbGljayBvbiBlYWNoIHRhYiB0byBleGFtaW5lIHRoZSBkZWZpbml0aW9ucyBvZiA8c3Ryb25nPkFydGlmaWNpYWwgSW50ZWxsaWdlbmM8L3N0cm9uZz48c3Ryb25nPmU8L3N0cm9uZz4gKEFJKSwgPHN0cm9uZz5NYWNoaW5lIExlYXJuaW5nPC9zdHJvbmc+IChNTCkgYW5kIHNvbWUgcmVsYXRlZCB0ZXJtcyBsaWtlIDxzdHJvbmc+RGVlcCBMZWFybmluZyZuYnNwOzwvc3Ryb25nPihETCkgYW5kIDxzdHJvbmc+R2VuZXJhdGl2ZSBBSTwvc3Ryb25nPiAoR2VuLUFJKS48L2VtPjwvcD4ifV0sIm1lZGlhIjp7fSwiZmFtaWx5IjoidGV4dCIsInZhcmlhbnQiOiJoZWFkaW5nIHBhcmFncmFwaCIsInNldHRpbmdzIjp7InYiOjIsImNhcmRNb2RlIjoiV0hJVEUiLCJwYWRkaW5nVG9wIjoiNSIsImFjY2VudENvbG9yIjpudWxsLCJwYWRkaW5nQm90dG9tIjozLCJwYWRkaW5nTGlua2VkIjpmYWxzZSwiYmFja2dyb3VuZFR5cGUiOiJMSUdIVCIsImJhY2tncm91bmRDb2xvciI6bnVsbCwiZW50cmFuY2VBbmltYXRpb24iOnRydWUsImN1c3RvbVBhZGRpbmdMaW5rZWQiOmZhbHNlLCJtYXJrZXJDb2xvckNvbnRyYXN0IjoiQVVUTyIsInNuaXBwZXRDb2xvckNvbnRyYXN0IjoiQVVUTyIsImN1c3RvbUJhY2tncm91bmRDb2xvckNvbnRyYXN0IjoiQVVUTyJ9LCJiYWNrZ3JvdW5kIjp7Im1lZGlhIjp7ImltYWdlIjp7ImtleSI6InJpc2UvY291cnNlcy9WZHpaT2pLbHVFdURpNll2MWgyMm9nM3dKMEluUXl3RS9aaGE3Q2Nhd0RTenM4ZVlsLXN0b2NrX2ltYWdlLmpwZyIsInR5cGUiOiJpbWFnZSIsImFscGhhIjowLjUsIm9yaWdpbmFsVXJsIjoic3RvY2staW1hZ2UuanBnIiwidXNlQ3J1c2hlZEtleSI6dHJ1ZX19fX0seyJpZCI6ImNsdWl4bW91MjAwMmUzYjZ4MmZuNTd2YWgiLCJkYXRhIjp7fSwidHlwZSI6ImludGVyYWN0aXZlIiwiaXRlbXMiOlt7ImlkIjoiY2x1aXhtb3UzMDAyZjNiNng5bTkydTlheCIsIm1lZGlhIjp7InRtcCI6e30sImltYWdlIjp7ImtleSI6InJpc2UvY291cnNlcy9WZHpaT2pLbHVFdURpNll2MWgyMm9nM3dKMEluUXl3RS8zM29JbVpkRDRCNG1heTFvLXN0b2NrX2ltYWdlLmpwZyIsInR5cGUiOiJpbWFnZSIsImFsaWduIjoiY2VudGVyIiwiZmlsbFdpZHRoIjpmYWxzZSwiY3J1c2hlZEtleSI6InN0b2NrLWltYWdlLmpwZyIsImRpbWVuc2lvbnMiOnsib3JpZ2luYWxXaWR0aCI6MTY4MCwib3JpZ2luYWxIZWlnaHQiOjExMjJ9LCJvcmlnaW5hbFVybCI6InN0b2NrLWltYWdlLmpwZyIsInNvdXJjZWRGcm9tIjoiTElCUkFSWSIsInVzZUNydXNoZWRLZXkiOnRydWV9fSwidGl0bGUiOiJBcnRpZmljaWFsIEludGVsbGlnZW5jZSAoQUkpIiwiZGVzY3JpcHRpb24iOiI8ZGl2IGRhdGEtZWRpdG9yLWlkPVwiMTdkYjI2ODgtYWQyOC00M2U1LWJhY2YtNDUyNjA2YTMzYmIzXCI+PHA+QUkgaXMgdGhlIHNjaWVuY2UgYW5kIGVuZ2luZWVyaW5nIG9mIG1ha2luZyBtYWNoaW5lcyB0aGF0IG1pbWljIGh1bWFuIGludGVsbGlnZW5jZS48L3A+PHAgc3R5bGU9XCJ0ZXh0LWFsaWduOiBjZW50ZXJcIj48L3A+PHAgc3R5bGU9XCJ0ZXh0LWFsaWduOiBjZW50ZXJcIj48c3ViPjxzdXA+RGFuaWx5dWssIFAuICgyMDIxKS4gRWxkZXJseSBNYW4gVGhpbmtpbmcgd2hpbGUgTG9va2luZyBhdCBhIENoZXNzYm9hcmQgYnkgUGV4ZWxzLiBDcmVhdGl2ZSBDb21tb25zIEZyZWUgdG8gVXNlLiA8L3N1cD48L3N1Yj48YSByZWw9XCJub29wZW5lciBub3JlZmVycmVyXCIgdGFyZ2V0PVwiX2JsYW5rXCIgaHJlZj1cImh0dHBzOi8vd3d3LnBleGVscy5jb20vcGhvdG8vZWxkZXJseS1tYW4tdGhpbmtpbmctd2hpbGUtbG9va2luZy1hdC1hLWNoZXNzYm9hcmQtODQzODkxOC9cIj48c3ViPjxzdXA+aHR0cHM6Ly93d3cucGV4ZWxzLmNvbS9waG90by9lbGRlcmx5LW1hbi10aGlua2luZy13aGlsZS1sb29raW5nLWF0LWEtY2hlc3Nib2FyZC04NDM4OTE4Lzwvc3VwPjwvc3ViPjwvYT48c3ViPjxzdXA+IMK3ICZuYnNwO0NyZWF0aXZlIENvbW1vbnMgbGljZW5zZSBhc3NvY2lhdGVkOiZuYnNwOzwvc3VwPjwvc3ViPjxhIHJlbD1cIm5vb3BlbmVyIG5vcmVmZXJyZXJcIiB0YXJnZXQ9XCJfYmxhbmtcIiBocmVmPVwiaHR0cHM6Ly9jcmVhdGl2ZWNvbW1vbnMub3JnL2xpY2Vuc2VzL2J5LW5jLzQuMC9cIj48c3ViPjxzdXA+aHR0cHM6Ly9jcmVhdGl2ZWNvbW1vbnMub3JnL2xpY2Vuc2VzL2J5LW5jLzQuMC88L3N1cD48L3N1Yj48L2E+PHN1Yj48c3VwPi48L3N1cD48L3N1Yj48L3A+PC9kaXY+In0seyJpZCI6ImNsdWl4bW91MzAwMmczYjZ4bzRnZzlhYXoiLCJtZWRpYSI6eyJpbWFnZSI6eyJrZXkiOiJyaXNlL2NvdXJzZXMvVmR6Wk9qS2x1RXVEaTZZdjFoMjJvZzN3SjBJblF5d0Uvczd0dUJiS2NuMWtlZlE4aS1zdG9ja19pbWFnZS5qcGciLCJ0eXBlIjoiaW1hZ2UiLCJhbGlnbiI6ImNlbnRlciIsImZpbGxXaWR0aCI6ZmFsc2UsImNydXNoZWRLZXkiOiI1RzViYUovc3RvY2staW1hZ2UuanBnIiwiZGltZW5zaW9ucyI6eyJvcmlnaW5hbFdpZHRoIjoxNjgwLCJvcmlnaW5hbEhlaWdodCI6MTEyMX0sIm9yaWdpbmFsVXJsIjoic3RvY2staW1hZ2UuanBnIiwic291cmNlZEZyb20iOiJMSUJSQVJZIiwidXNlQ3J1c2hlZEtleSI6dHJ1ZX19LCJ0aXRsZSI6Ik1hY2hpbmUgTGVhcm5pbmcgKE1MKSIsImRlc2NyaXB0aW9uIjoiPGRpdiBkYXRhLWVkaXRvci1pZD1cIjZmNTEyMzZhLTIwZWUtNDM3ZS1iZWNkLTFmMzk3ZTFlN2Q0MVwiPjxwPk1MIGlzIGEgc3ViZmllbGQgb2YgQUkgaW4gd2hpY2ggbWFjaGluZXMgYXJlIHRyYWluZWQgb24gZGF0YSBhbmQgaW1wcm92ZSB3aXRoIGV4cGVyaWVuY2UsIGFzIG9wcG9zZWQgdG8gYmVpbmcgZXhwbGljaXRseSBwcm9ncmFtbWVkLjwvcD48cD48L3A+PHAgc3R5bGU9XCJ0ZXh0LWFsaWduOiBjZW50ZXJcIj48c3ViPjxzdXA+U3JhamJlciwgSi4gKDIwMjQpLiBSb2JvdGljIERvZyBpbiBJbmRvb3IgU2V0dGluZyB3aXRoIFJlZCBDaGFpcnMuIFBleGVscy4gPC9zdXA+PC9zdWI+PGEgcmVsPVwibm9vcGVuZXIgbm9yZWZlcnJlclwiIHRhcmdldD1cIl9ibGFua1wiIGhyZWY9XCJodHRwczovL3d3dy5wZXhlbHMuY29tL3Bob3RvL3JvYm90aWMtZG9nLWluLWluZG9vci1zZXR0aW5nLXdpdGgtcmVkLWNoYWlycy0yOTM5MzAyMi9cIj48c3ViPjxzdXA+aHR0cHM6Ly93d3cucGV4ZWxzLmNvbS9waG90by9yb2JvdGljLWRvZy1pbi1pbmRvb3Itc2V0dGluZy13aXRoLXJlZC1jaGFpcnMtMjkzOTMwMjIvPC9zdXA+PC9zdWI+PC9hPjxzdWI+PHN1cD4gJm5ic3A7Q3JlYXRpdmUgQ29tbW9ucyBsaWNlbnNlIGFzc29jaWF0ZWQ6Jm5ic3A7PC9zdXA+PC9zdWI+PGEgcmVsPVwibm9vcGVuZXIgbm9yZWZlcnJlclwiIHRhcmdldD1cIl9ibGFua1wiIGhyZWY9XCJodHRwczovL2NyZWF0aXZlY29tbW9ucy5vcmcvbGljZW5zZXMvYnktbmMvNC4wL1wiPjxzdWI+PHN1cD5odHRwczovL2NyZWF0aXZlY29tbW9ucy5vcmcvbGljZW5zZXMvYnktbmMvNC4wLzwvc3VwPjwvc3ViPjwvYT48c3ViPjxzdXA+Ljwvc3VwPjwvc3ViPjwvcD48L2Rpdj4ifSx7ImlkIjoiY2x1aXhtb3UzMDAyaDNiNnh5bW83MmlrYSIsIm1lZGlhIjp7ImltYWdlIjp7ImtleSI6InJpc2UvY291cnNlcy9WZHpaT2pLbHVFdURpNll2MWgyMm9nM3dKMEluUXl3RS9iR0lfYy1fd3FMTmRGaXF6LXN0b2NrX2ltYWdlLmpwZyIsInR5cGUiOiJpbWFnZSIsImFsaWduIjoiY2VudGVyIiwiZmlsbFdpZHRoIjpmYWxzZSwiY3J1c2hlZEtleSI6IjBiRGlrYS9zdG9jay1pbWFnZS5qcGciLCJkaW1lbnNpb25zIjp7Im9yaWdpbmFsV2lkdGgiOjE2ODAsIm9yaWdpbmFsSGVpZ2h0IjoxMDU1fSwib3JpZ2luYWxVcmwiOiJzdG9jay1pbWFnZS5qcGciLCJzb3VyY2VkRnJvbSI6IkxJQlJBUlkiLCJ1c2VDcnVzaGVkS2V5Ijp0cnVlfX0sInRpdGxlIjoiRGVlcCBMZWFybmluZyAoREwpIiwiZGVzY3JpcHRpb24iOiI8ZGl2IGRhdGEtZWRpdG9yLWlkPVwiYTdiOGRmNzctMTAzMy00YTNiLTgzZjAtNDAzNDdiNTMzNzVhXCI+PHA+REwgaXMgYSBzdWJmaWVsZCBvZiBNTCB0aGF0IHVzZXMgbGF5ZXJlZCBhbGdvcml0aG1zIGNhbGxlZCBuZXVyYWwgbmV0d29ya3MsIGEgcG93ZXJmdWwgY29tcHV0YXRpb25hbCBtb2RlbCwgdG8gcHJvY2VzcyBhbmQgYW5hbHl6ZSBkYXRhLiAoVGhlc2UgbmV0d29ya3MgYXJlIHVzZWQgaW4gdGhpbmdzIGxpa2UgaW1hZ2UgcmVjb2duaXRpb24gYW5kIGF1dG9ub21vdXMgZHJpdmluZy4pPC9wPjxwPjwvcD48cCBzdHlsZT1cInRleHQtYWxpZ246IGNlbnRlclwiPjxzdWI+PHN1cD5Hb29nbGUgRGVlcCBNaW5kJm5ic3A7KDIwMjQpLiBHb29nbGUgRGVlcCBNaW5kIFtJbWFnZV0gYnkgUGV4ZWxzLiBDcmVhdGl2ZSBDb21tb25zIEZyZWUgdG8gVXNlLjwvc3VwPjwvc3ViPjxhIHJlbD1cIm5vb3BlbmVyIG5vcmVmZXJyZXJcIiB0YXJnZXQ9XCJfYmxhbmtcIiBocmVmPVwiaHR0cHM6Ly93d3cucGV4ZWxzLmNvbS9waG90by9hbi1hcnRpc3Qtcy1pbGx1c3RyYXRpb24tb2YtYXJ0aWZpY2lhbC1pbnRlbGxpZ2VuY2UtYWktdGhpcy1pbWFnZS1kZXBpY3RzLWhvdy1haS1jYW4taGVscC1odW1hbnMtdG8tdW5kZXJzdGFuZC10aGUtY29tcGxleGl0eS1vZi1iaW9sb2d5LWl0LXdhcy1jcmVhdGVkLWJ5LWFydGlzdC1raHlhdGktdHJlaGFuLWFzLXBhcnQtMTc0ODQ5NzUvXCI+PHN1Yj48c3VwPmh0dHBzOi8vd3d3LnBleGVscy5jb20vcGhvdG8vYW4tYXJ0aXN0LXMtaWxsdXN0cmF0aW9uLW9mLWFydGlmaWNpYWwtaW50ZWxsaWdlbmNlLWFpLXRoaXMtaW1hZ2UtZGVwaWN0cy1ob3ctYWktY2FuLWhlbHAtaHVtYW5zLXRvLXVuZGVyc3RhbmQtdGhlLWNvbXBsZXhpdHktb2YtYmlvbG9neS1pdC13YXMtY3JlYXRlZC1ieS1hcnRpc3Qta2h5YXRpLXRyZWhhbi1hcy1wYXJ0LTE3NDg0OTc1Lzwvc3VwPjwvc3ViPjwvYT48c3ViPjxzdXA+IMK3ICZuYnNwO0NyZWF0aXZlIENvbW1vbnMgbGljZW5zZSBhc3NvY2lhdGVkOiZuYnNwOzwvc3VwPjwvc3ViPjxhIHJlbD1cIm5vb3BlbmVyIG5vcmVmZXJyZXJcIiB0YXJnZXQ9XCJfYmxhbmtcIiBocmVmPVwiaHR0cHM6Ly9jcmVhdGl2ZWNvbW1vbnMub3JnL2xpY2Vuc2VzL2J5LW5jLzQuMC9cIj48c3ViPjxzdXA+aHR0cHM6Ly9jcmVhdGl2ZWNvbW1vbnMub3JnL2xpY2Vuc2VzL2J5LW5jLzQuMC88L3N1cD48L3N1Yj48L2E+PHN1Yj48c3VwPi48L3N1cD48L3N1Yj48L3A+PC9kaXY+In0seyJpZCI6ImNsdWl4bzBsYjAwMzAzYjZ4MTQ1Z2ExOGciLCJtZWRpYSI6eyJpbWFnZSI6eyJrZXkiOiJyaXNlL2NvdXJzZXMvVmR6Wk9qS2x1RXVEaTZZdjFoMjJvZzN3SjBJblF5d0UvaUpCNkItekNCNlFoVnp2ZC1zdG9ja19pbWFnZS5qcGciLCJ0eXBlIjoiaW1hZ2UiLCJhbGlnbiI6ImNlbnRlciIsImZpbGxXaWR0aCI6ZmFsc2UsImNydXNoZWRLZXkiOiJGd3gxazMvc3RvY2staW1hZ2UuanBnIiwiZGltZW5zaW9ucyI6eyJvcmlnaW5hbFdpZHRoIjoxNjgwLCJvcmlnaW5hbEhlaWdodCI6OTQ1fSwib3JpZ2luYWxVcmwiOiJzdG9jay1pbWFnZS5qcGciLCJzb3VyY2VkRnJvbSI6IkxJQlJBUlkiLCJ1c2VDcnVzaGVkS2V5Ijp0cnVlfX0sInRpdGxlIjoiR2VuZXJhdGl2ZSBBSSAoR2VuQUkpIiwiZGVzY3JpcHRpb24iOiI8ZGl2IGRhdGEtZWRpdG9yLWlkPVwiZjQwZTFmMTQtNDMzZS00YzQ0LWI5ZmUtN2RhNWRiMGQzMjE4XCI+PHA+R2VuQUkgdXNlcyBNTCBtb2RlbHMgdG8gcHJvY2VzcyBsYXJnZSBhbW91bnRzIG9mIGRhdGEgaW4gb3JkZXIgdG8gc3ludGhlc2l6ZSBuZXcgY29udGVudCwgY29tbW9ubHkgdGV4dCwgaW1hZ2VzLCB2aWRlb3MsIGFuZCBhdWRpby48L3A+PHA+PC9wPjxwIHN0eWxlPVwidGV4dC1hbGlnbjogY2VudGVyXCI+PHNwYW4gc3R5bGU9XCJsZXR0ZXItc3BhY2luZzogLTAuMXJlbVwiPjxzdWI+PHN1cD5Hb29nbGUgRGVlcCBNaW5kJm5ic3A7KDIwMjQpLiBHZW5lcmF0aXZlIEFJJm5ic3A7W0ltYWdlXSBieSBQZXhlbHMuIENyZWF0aXZlIENvbW1vbnMgRnJlZSB0byBVc2UuIDwvc3VwPjwvc3ViPjwvc3Bhbj48YSByZWw9XCJub29wZW5lciBub3JlZmVycmVyXCIgdGFyZ2V0PVwiX2JsYW5rXCIgaHJlZj1cImh0dHBzOi8vd3d3LnBleGVscy5jb20vcGhvdG8vYW4tYXJ0aXN0LXMtaWxsdXN0cmF0aW9uLW9mLWFydGlmaWNpYWwtaW50ZWxsaWdlbmNlLWFpLXRoaXMtaWxsdXN0cmF0aW9uLWRlcGljdHMtbGFuZ3VhZ2UtbW9kZWxzLXdoaWNoLWdlbmVyYXRlLXRleHQtaXQtd2FzLWNyZWF0ZWQtYnktd2VzLWNvY2t4LWFzLXBhcnQtb2YtdGhlLXZpc3VhbGlzaW5nLWFpLXByb2plY3QtbC0xODA2OTY5NC9cIj48c3BhbiBzdHlsZT1cImxldHRlci1zcGFjaW5nOiAtMC4xcmVtXCI+PHN1Yj48c3VwPmh0dHBzOi8vd3d3LnBleGVscy5jb20vcGhvdG8vYW4tYXJ0aXN0LXMtaWxsdXN0cmF0aW9uLW9mLWFydGlmaWNpYWwtaW50ZWxsaWdlbmNlLWFpLXRoaXMtaWxsdXN0cmF0aW9uLWRlcGljdHMtbGFuZ3VhZ2UtbW9kZWxzLXdoaWNoLWdlbmVyYXRlLXRleHQtaXQtd2FzLWNyZWF0ZWQtYnktd2VzLWNvY2t4LWFzLXBhcnQtb2YtdGhlLXZpc3VhbGlzaW5nLWFpLXByb2plY3QtbC0xODA2OTY5NC88L3N1cD48L3N1Yj48L3NwYW4+PC9hPjxzcGFuIHN0eWxlPVwibGV0dGVyLXNwYWNpbmc6IC0wLjFyZW1cIj48c3ViPjxzdXA+IMK3ICZuYnNwO0NyZWF0aXZlIENvbW1vbnMgbGljZW5zZSBhc3NvY2lhdGVkOiZuYnNwOzwvc3VwPjwvc3ViPjwvc3Bhbj48YSByZWw9XCJub29wZW5lciBub3JlZmVycmVyXCIgdGFyZ2V0PVwiX2JsYW5rXCIgaHJlZj1cImh0dHBzOi8vY3JlYXRpdmVjb21tb25zLm9yZy9saWNlbnNlcy9ieS1uYy80LjAvXCI+PHNwYW4gc3R5bGU9XCJsZXR0ZXItc3BhY2luZzogLTAuMXJlbVwiPjxzdWI+PHN1cD5odHRwczovL2NyZWF0aXZlY29tbW9ucy5vcmcvbGljZW5zZXMvYnktbmMvNC4wLzwvc3VwPjwvc3ViPjwvc3Bhbj48L2E+PHNwYW4gc3R5bGU9XCJsZXR0ZXItc3BhY2luZzogLTAuMXJlbVwiPjxzdWI+PHN1cD4uPC9zdXA+PC9zdWI+PC9zcGFuPjwvcD48L2Rpdj4iLCJpc05ld2x5SW5zZXJ0ZWQiOnRydWV9XSwiZmFtaWx5IjoiaW50ZXJhY3RpdmUiLCJ2YXJpYW50IjoiYWNjb3JkaW9uIiwic2V0dGluZ3MiOnsiY2FyZE1vZGUiOiJXSElURSIsInBhZGRpbmdUb3AiOjMsImFjY2VudENvbG9yIjpudWxsLCJ6b29tT25DbGljayI6dHJ1ZSwicXVvdGVzSW5saW5lIjpmYWxzZSwicGFkZGluZ0JvdHRvbSI6MywicGFkZGluZ0xpbmtlZCI6dHJ1ZSwiYmFja2dyb3VuZFR5cGUiOiJMSUdIVCIsImJhY2tncm91bmRDb2xvciI6IiIsImVudHJhbmNlQW5pbWF0aW9uIjp0cnVlLCJtYXJrZXJDb2xvckNvbnRyYXN0IjoiQVVUTyIsInNuaXBwZXRDb2xvckNvbnRyYXN0IjoiQVVUTyIsImN1c3RvbUJhY2tncm91bmRDb2xvckNvbnRyYXN0IjoiQVVUTyJ9LCJiYWNrZ3JvdW5kIjp7Im1lZGlhIjp7ImltYWdlIjp7InR5cGUiOiJpbWFnZSIsInVzZUNydXNoZWRLZXkiOmZhbHNlfX19fSx7ImlkIjoiY200dDgyN2I1MDBhczJlNnR5MTlwYXpjaSIsImRhdGEiOnt9LCJ0eXBlIjoiaW1hZ2UiLCJpdGVtcyI6W3siaWQiOiJjbTR0ODI3YjUwMGF0MmU2dDJhdjRvcGRkIiwibWVkaWEiOnsiaW1hZ2UiOnsia2V5IjoicmlzZS9jb3Vyc2VzL1ZkelpPaktsdUV1RGk2WXYxaDIyb2czd0owSW5ReXdFL0N4MWNtVEpHeU1yekVzeTAtVEVSTVMucG5nIiwidHlwZSI6ImltYWdlIiwiY3J1c2hlZEtleSI6IlRFUk1TLnBuZyIsImRpbWVuc2lvbnMiOnsib3JpZ2luYWxXaWR0aCI6MTY4MCwib3JpZ2luYWxIZWlnaHQiOjY4NH0sIm9yaWdpbmFsVXJsIjoiVEVSTVMucG5nIiwic291cmNlZEZyb20iOiJVU0VSIiwidXNlQ3J1c2hlZEtleSI6dHJ1ZX19LCJjYXB0aW9uIjoiPGRpdiBkYXRhLWVkaXRvci1pZD1cIjcxMTgzYWM4LTRhZDgtNGQ2YS05YTk4LTFjMWU2MDg1YTljZFwiPjxwPjxzdXA+TWVyY2VkLCBFLiAoMjAyNCkuIDwvc3VwPjxlbT48c3VwPkRlZmluaXRpb25zIG9mIEFJLCBNTCwgREwgYW5kIEdlbkFpIERpYWdyYW08L3N1cD48L2VtPjxzdXA+IFtJbWFnZV0uIFVuaXZlcnNpdHkgb2YgTWlhbWkuIE1pbGxlciBTY2hvb2wgb2YgTWVkaWNpbmU8L3N1cD48L3A+PC9kaXY+IiwicGFyYWdyYXBoIjoiIn1dLCJmYW1pbHkiOiJpbWFnZSIsInZhcmlhbnQiOiJoZXJvIiwic2V0dGluZ3MiOnsib3BhY2l0eSI6MC41LCJjYXJkTW9kZSI6IldISVRFIiwicGFkZGluZ1RvcCI6Mywiem9vbU9uQ2xpY2siOnRydWUsIm9wYWNpdHlDb2xvciI6IiMwMDAwMDAiLCJxdW90ZXNJbmxpbmUiOmZhbHNlLCJwYWRkaW5nQm90dG9tIjozLCJwYWRkaW5nTGlua2VkIjp0cnVlLCJiYWNrZ3JvdW5kVHlwZSI6IkxJR0hUIiwiYmFja2dyb3VuZENvbG9yIjoiIiwiZW50cmFuY2VBbmltYXRpb24iOnRydWUsIm1hcmtlckNvbG9yQ29udHJhc3QiOiJBVVRPIiwic25pcHBldENvbG9yQ29udHJhc3QiOiJBVVRPIiwiY3VzdG9tQmFja2dyb3VuZENvbG9yQ29udHJhc3QiOiJBVVRPIn0sImJhY2tncm91bmQiOnsibWVkaWEiOnsiaW1hZ2UiOnsidHlwZSI6ImltYWdlIiwic291cmNlZEZyb20iOiJERUZBVUxUIiwidXNlQ3J1c2hlZEtleSI6ZmFsc2V9fX19LHsiaWQiOiJjbHVla2NseW8wMDI5MzU2eDdybHhxOXltIiwiZGF0YSI6e30sInR5cGUiOiJ0ZXh0IiwiaXRlbXMiOlt7ImlkIjoiY2x1ZWtjbHlwMDAyZjM1Nnh5eHJqNzNvYyIsImhlYWRpbmciOiI8cD48c3Ryb25nPldoYXQgYXJlIHRoZSBhcHBsaWNhdGlvbnMgb2YgQUk/PC9zdHJvbmc+PC9wPiIsInBhcmFncmFwaCI6IjxkaXYgZGF0YS1lZGl0b3ItaWQ9XCJmNzFiMjhiMC0xNDBiLTQ3MTYtOWNmOC1kZDE5ZjNhNDMxYWFcIj48cD5UaGVyZSBhcmUgbWFueSBhcHBsaWNhdGlvbnMgaW4gb3VyIGRhaWx5IGxpdmVzIHRoYXQgdXNlIEFJLiBXaGVuIHR5cGluZyBvbiB5b3VyIHBob25lLCBwcmVkaWN0aW9ucyBvZiB0aGUgbmV4dCB3b3JkIGFuZCBhdXRvY29ycmVjdCBmZWF0dXJlcyBhcmUgYm90aCBleGFtcGxlcyBvZiBBSS4gU2VsZi1kcml2aW5nIGNhcnMsIGVtYWlsIHNwYW0gZmlsdGVycywgYW5kIHNlYXJjaCBlbmdpbmUgcmVzdWx0cyBhbGwgdXRpbGl6ZSBBSS48L3A+PHA+T25lIG9mIHRoZSBtb3N0IHdlbGwta25vd24gZXhhbXBsZXMgb2YgZWFybHkgQUkgaXMgPHN0cm9uZz5JQk0gRGVlcCBCbHVlPC9zdHJvbmc+LiBJbiAxOTk3LCBEZWVwIEJsdWUgYmVjYW1lIHRoZSBmaXJzdCBzdXBlcmNvbXB1dGVyIHRoYXQgd29uIGEgY2hlc3MgbWF0Y2ggYWdhaW5zdCBhIHJlaWduaW5nIGNoZXNzIHdvcmxkIGNoYW1waW9uLiBEZWVwIEJsdWUgaXMgYW4gPHN0cm9uZz5leGFtcGxlIG9mIGFuIEFJIGJ1dCBub3QgTUw8L3N0cm9uZz4g4oCTIGl0IGNvbXB1dGVkIHRoZSBuZXh0IG1vdmUgYmFzZWQgb24gcHJlLXByb2dyYW1tZWQgcnVsZXMuJm5ic3A7PC9wPjxwPlJvdWdobHkgMTggeWVhcnMgbGF0ZXIsIDxzdHJvbmc+QWxwaGFHbzwvc3Ryb25nPiwgYSBjb21wdXRlciBwcm9ncmFtIHRoYXQgcGxheXMgdGhlIGJvYXJkIGdhbWUgR28sIGRlZmVhdGVkIGEgcHJvZmVzc2lvbmFsIEdvIHBsYXllci4gQWxwaGFHbyB3YXMgdHJhaW5lZCBvbiByZWNvcmRlZCBnYW1lcyBwbGF5ZWQgYnkgaHVtYW5zIOKAkyBhbiA8c3Ryb25nPmV4YW1wbGUgb2YgTUwuPC9zdHJvbmc+PC9wPjxwPkVhcmx5IHZlcnNpb25zIG9mIDxzdHJvbmc+R29vZ2xl4oCZcyBzZWFyY2ggYWxnb3JpdGhtJm5ic3A7PC9zdHJvbmc+YW5kPHN0cm9uZz4mbmJzcDtBbWF6b27igJlzIHJlY29tbWVuZGF0aW9uIHN5c3RlbXMmbmJzcDs8L3N0cm9uZz5hcmUgPHN0cm9uZz5leGFtcGxlcyBvZiBBSSBidXQgbm90IE1MPC9zdHJvbmc+LiBUb2RheSwgbWFueSBvZiB0aGVzZSBhcHBsaWNhdGlvbnMgaW5jb3Jwb3JhdGUgZWxlbWVudHMgb2YgTUwgYW5kIGV2ZW4gZGVlcCBsZWFybmluZyB0byBmdXJ0aGVyIGltcHJvdmUgdGhlaXIgcGVyZm9ybWFuY2UuPC9wPjxwPjxzdHJvbmc+UmVmZXJlbmNlczwvc3Ryb25nPjwvcD48cD48c3VwPklCTSBDb3Jwb3JhdGlvbi4gRGVlcCBCbHVlLiBJQk0gd2Vic2l0ZS4gQXZhaWxhYmxlIGF0OiBodHRwczovL3d3dy5pYm0uY29tL2libS9oaXN0b3J5L2libTEwMC91cy9lbi9pY29ucy9kZWVwYmx1ZS8uIFB1Ymxpc2hlZCBNYXkgMTEsIDE5OTcuIEFjY2Vzc2VkIEFwcmlsIDMwLCAyMDI0LiZuYnNwOzwvc3VwPjwvcD48cD48c3VwPkdvb2dsZSBEZWVwTWluZC4gQWxwaGFHby4gR29vZ2xlIERlZXBNaW5kIHdlYnNpdGUuIEF2YWlsYWJsZSBhdDogaHR0cHM6Ly9kZWVwbWluZC5jb20vcmVzZWFyY2gvY2FzZS1zdHVkaWVzL2FscGhhZ28tdGhlLXN0b3J5LXNvLWZhci4gUHVibGlzaGVkIE1hcmNoIDksIDIwMTYuIEFjY2Vzc2VkIEFwcmlsIDMwLCAyMDI0Ljwvc3VwPjwvcD48L2Rpdj4ifV0sImZhbWlseSI6InRleHQiLCJ2YXJpYW50IjoiaGVhZGluZyBwYXJhZ3JhcGgiLCJzZXR0aW5ncyI6eyJ2IjoyLCJjYXJkTW9kZSI6IldISVRFIiwicGFkZGluZ1RvcCI6MywiYWNjZW50Q29sb3IiOm51bGwsInBhZGRpbmdCb3R0b20iOjMsInBhZGRpbmdMaW5rZWQiOnRydWUsImJhY2tncm91bmRUeXBlIjoiTElHSFQiLCJiYWNrZ3JvdW5kQ29sb3IiOm51bGwsImVudHJhbmNlQW5pbWF0aW9uIjp0cnVlLCJtYXJrZXJDb2xvckNvbnRyYXN0IjoiQVVUTyIsInNuaXBwZXRDb2xvckNvbnRyYXN0IjoiQVVUTyIsImN1c3RvbUJhY2tncm91bmRDb2xvckNvbnRyYXN0IjoiQVVUTyJ9LCJiYWNrZ3JvdW5kIjp7Im1lZGlhIjp7ImltYWdlIjp7ImtleSI6InJpc2UvY291cnNlcy9WZHpaT2pLbHVFdURpNll2MWgyMm9nM3dKMEluUXl3RS9JSDVhRnpUbFVBanVGX1VYLXN0b2NrX2ltYWdlLmpwZyIsInR5cGUiOiJpbWFnZSIsImFscGhhIjowLjUsIm9yaWdpbmFsVXJsIjoic3RvY2staW1hZ2UuanBnIiwidXNlQ3J1c2hlZEtleSI6dHJ1ZX19fX0seyJpZCI6ImNsdWl4eHlxbjAwNTIzYjZ4ZGJzNDJkbXEiLCJkYXRhIjp7fSwidHlwZSI6InRleHQiLCJpdGVtcyI6W3siaWQiOiJjbHVpeHh5cW4wMDUzM2I2eHN1aXJpNnpoIiwicGFyYWdyYXBoIjoiPHA+PHN0cm9uZz5JbnN0cnVjdGlvbnM6IDwvc3Ryb25nPjxlbT5QbGVhc2UgY2xpY2sgb24gZWFjaCB0YWIgdG8gZXhhbWluZSB0aGUga2V5IHRlcm1zLjwvZW0+PC9wPiJ9XSwiZmFtaWx5IjoidGV4dCIsInZhcmlhbnQiOiJwYXJhZ3JhcGgiLCJzZXR0aW5ncyI6eyJjYXJkTW9kZSI6IldISVRFIiwicGFkZGluZ1RvcCI6MywiYWNjZW50Q29sb3IiOm51bGwsInF1b3Rlc0lubGluZSI6ZmFsc2UsInBhZGRpbmdCb3R0b20iOjMsInBhZGRpbmdMaW5rZWQiOnRydWUsImJhY2tncm91bmRUeXBlIjoiTElHSFQiLCJiYWNrZ3JvdW5kQ29sb3IiOiIiLCJlbnRyYW5jZUFuaW1hdGlvbiI6dHJ1ZSwibWFya2VyQ29sb3JDb250cmFzdCI6IkFVVE8iLCJzbmlwcGV0Q29sb3JDb250cmFzdCI6IkFVVE8iLCJjdXN0b21CYWNrZ3JvdW5kQ29sb3JDb250cmFzdCI6IkFVVE8ifSwiYmFja2dyb3VuZCI6eyJtZWRpYSI6eyJpbWFnZSI6eyJ0eXBlIjoiaW1hZ2UiLCJ1c2VDcnVzaGVkS2V5IjpmYWxzZX19fX0seyJpZCI6ImNsdWl4ejNubDAwNW8zYjZ4bG11cHhvamciLCJkYXRhIjp7fSwidHlwZSI6ImRpdmlkZXIiLCJpdGVtcyI6W10sImZhbWlseSI6ImRpdmlkZXIiLCJ2YXJpYW50IjoiZGl2aWRlciIsInNldHRpbmdzIjp7ImNhcmRNb2RlIjoiV0hJVEUiLCJwYWRkaW5nVG9wIjozLCJhY2NlbnRDb2xvciI6bnVsbCwicXVvdGVzSW5saW5lIjpmYWxzZSwicGFkZGluZ0JvdHRvbSI6MywicGFkZGluZ0xpbmtlZCI6dHJ1ZSwiYmFja2dyb3VuZFR5cGUiOiJMSUdIVCIsImJhY2tncm91bmRDb2xvciI6IiIsImVudHJhbmNlQW5pbWF0aW9uIjp0cnVlLCJtYXJrZXJDb2xvckNvbnRyYXN0IjoiQVVUTyIsInNuaXBwZXRDb2xvckNvbnRyYXN0IjoiQVVUTyIsImN1c3RvbUJhY2tncm91bmRDb2xvckNvbnRyYXN0IjoiQVVUTyJ9LCJiYWNrZ3JvdW5kIjp7Im1lZGlhIjp7ImltYWdlIjp7InR5cGUiOiJpbWFnZSIsInVzZUNydXNoZWRLZXkiOmZhbHNlfX19fSx7ImlkIjoiY2x1aXhzbnM5MDAzdjNiNnhwNGZtOHV5NCIsImRhdGEiOnt9LCJ0eXBlIjoiaW50ZXJhY3RpdmUiLCJpdGVtcyI6W3siaWQiOiJjbHVpeHNuc2EwMDN3M2I2eDdobXFuNGp5IiwibWVkaWEiOnsiaW1hZ2UiOnsia2V5IjoicmlzZS9jb3Vyc2VzL1ZkelpPaktsdUV1RGk2WXYxaDIyb2czd0owSW5ReXdFLzhJbWl4UXE1MVpQdDZqbDQtZG9jdG9ycy13ZWFyaW5nLXZyLXNpbXVsYXRpb24td2l0aC1ob2xvZ3JhbS1tZWRpY2FsLXRlY2hub2xvZ3kuanBnIiwidHlwZSI6ImltYWdlIiwiYWxpZ24iOiJjZW50ZXIiLCJmaWxsV2lkdGgiOmZhbHNlLCJjcnVzaGVkS2V5IjoiZG9jdG9ycy13ZWFyaW5nLXZyLXNpbXVsYXRpb24td2l0aC1ob2xvZ3JhbS1tZWRpY2FsLXRlY2hub2xvZ3kuanBnIiwiZGltZW5zaW9ucyI6eyJvcmlnaW5hbFdpZHRoIjoxNjgwLCJvcmlnaW5hbEhlaWdodCI6MTEyMX0sInRyYWNraW5nSWQiOiJjbHVpeHNuczkwMDN2M2I2eHA0Zm04dXk0Iiwib3JpZ2luYWxVcmwiOiJkb2N0b3JzLXdlYXJpbmctdnItc2ltdWxhdGlvbi13aXRoLWhvbG9ncmFtLW1lZGljYWwtdGVjaG5vbG9neS5qcGciLCJzb3VyY2VkRnJvbSI6IlVTRVIiLCJ1c2VDcnVzaGVkS2V5Ijp0cnVlLCJ0cmFja2luZ0NvbnRleHQiOiJibG9jazphY2NvcmRpb24ifX0sInRpdGxlIjoiV2hhdCBpcyBWaXJ0dWFsIFJlYWxpdHkgKFZSKT8iLCJkZXNjcmlwdGlvbiI6IjxkaXYgZGF0YS1lZGl0b3ItaWQ9XCI5ZGVhODE3Zi03YTdhLTRlMjQtYjUyNi0wZjUyYTUzY2RiOTRcIj48cD5WaXJ0dWFsIFJlYWxpdHkgKFZSKTogVlIgaXMgYSBmdWxseSBpbW1lcnNpdmUgZGlnaXRhbCBleHBlcmllbmNlIHdoZXJlIHRoZSB1c2VyIGlzIHRyYW5zcG9ydGVkIGludG8gYSBjb21wbGV0ZWx5IHZpcnR1YWwgZW52aXJvbm1lbnQuIEl0IHR5cGljYWxseSByZXF1aXJlcyBhIFZSIGhlYWRzZXQgb3Igc3BlY2lhbCBlcXVpcG1lbnQuIFRoaXMgZW52aXJvbm1lbnQgY2FuIGJlIGEgc2ltdWxhdGlvbiBvZiB0aGUgcmVhbCB3b3JsZCBvciBhbiBlbnRpcmVseSBmaWN0aW9uYWwgc2V0dGluZy4gVGhlIGtleSBhc3BlY3Qgb2YgVlIgaXMgdGhhdCBpdCBibG9ja3Mgb3V0IHRoZSBwaHlzaWNhbCB3b3JsZCBhbmQgcmVwbGFjZXMgaXQgd2l0aCBhIGRpZ2l0YWwgb25lLCBwcm92aWRpbmcgYW4gaW1tZXJzaXZlIGV4cGVyaWVuY2UgdGhhdCBjYW4gYmUgdXNlZCBmb3IgZ2FtaW5nLCB0cmFpbmluZywgZWR1Y2F0aW9uLCBhbmQgbW9yZS4gQUkgY2FuIGJlIHVzZWQgaW4gVlIgdG8gbWFrZSB0aGUgZW52aXJvbm1lbnRzIG1vcmUgaW50ZXJhY3RpdmUgYW5kIHJlc3BvbnNpdmUuIEZvciBleGFtcGxlLCBBSSBjYW4gYmUgZW1wbG95ZWQgdG8gY3JlYXRlIGludGVsbGlnZW50IGNoYXJhY3RlcnMgb3IgYXZhdGFycyB0aGF0IHJlYWN0IGluIGEgbGlmZWxpa2UgbWFubmVyIHRvIHRoZSB1c2VyJ3MgYWN0aW9ucy4gQUkgYWxnb3JpdGhtcyBjYW4gYWxzbyBiZSB1c2VkIGZvciBuYXR1cmFsIGxhbmd1YWdlIHByb2Nlc3NpbmcsIGVuYWJsaW5nIHVzZXJzIHRvIGludGVyYWN0IHdpdGggdGhlIFZSIGVudmlyb25tZW50IHVzaW5nIHZvaWNlIGNvbW1hbmRzLiBBZGRpdGlvbmFsbHksIEFJIGNhbiBoZWxwIGluIGFuYWx5emluZyBhbmQgYWRhcHRpbmcgdG8gYSB1c2VyJ3MgYmVoYXZpb3IgdG8gcGVyc29uYWxpemUgdGhlIFZSIGV4cGVyaWVuY2UuIFRoZXNlIHR5cGVzIG9mIEFJIGRyaXZlbiBWUiBleHBlcmllbmNlcyBhcmUgYmVpbmcgaW5jcmVhc2luZ2x5IHVzZWQgaW4gaGVhbHRoIHByb2Zlc3Npb25zIGVkdWNhdGlvbiBhbmQgdHJhaW5pbmcuPC9wPjxwPjwvcD48cCBzdHlsZT1cInRleHQtYWxpZ246IGNlbnRlclwiPjxzdWI+PHN1cD5JbWFnZSBieSA8L3N1cD48L3N1Yj48YSByZWw9XCJub29wZW5lciBub3JlZmVycmVyXCIgdGFyZ2V0PVwiX2JsYW5rXCIgaHJlZj1cImh0dHA6Ly9yYXdwaXhlbC5jb21cIj48c3ViPjxzdXA+cmF3cGl4ZWwuY29tPC9zdXA+PC9zdWI+PC9hPjxzdWI+PHN1cD4sIFJldHJpZXZlZCBmcm9tOiA8L3N1cD48L3N1Yj48YSByZWw9XCJub29wZW5lciBub3JlZmVycmVyXCIgdGFyZ2V0PVwiX2JsYW5rXCIgaHJlZj1cImh0dHBzOi8vd3d3LmZyZWVwaWsuY29tL2ZyZWUtcGhvdG8vZG9jdG9ycy13ZWFyaW5nLXZyLXNpbXVsYXRpb24td2l0aC1ob2xvZ3JhbS1tZWRpY2FsLXRlY2hub2xvZ3lfMTM0NjM3MDAuaHRtI2Zyb21WaWV3PXNlYXJjaCZhbXA7cGFnZT0xJmFtcDtwb3NpdGlvbj0zJmFtcDt1dWlkPTc2MzljZTMzLTdhMWYtNGU0NS05MzUwLWRkZmJiYzBkMWRmYlwiPjxzdWI+PHN1cD5odHRwczovL3d3dy5mcmVlcGlrLmNvbS9mcmVlLXBob3RvL2RvY3RvcnMtd2VhcmluZy12ci1zaW11bGF0aW9uLXdpdGgtaG9sb2dyYW0tbWVkaWNhbC10ZWNobm9sb2d5XzEzNDYzNzAwLmh0bSNmcm9tVmlldz1zZWFyY2gmYW1wO3BhZ2U9MSZhbXA7cG9zaXRpb249MyZhbXA7dXVpZD03NjM5Y2UzMy03YTFmLTRlNDUtOTM1MC1kZGZiYmMwZDFkZmI8L3N1cD48L3N1Yj48L2E+PHN1Yj48c3VwPiBBdWd1c3QgMjgsIDIwMjQuIERvY3RvcnMgd2VhcmluZyBWUiBzaW11bGF0aW9uIHdpdGggaG9sb2dyYW0gbWVkaWNhbCB0ZWNobm9sb2d5LCBDcmVhdGl2ZSBDb21tb25zIGxpY2Vuc2UgYXNzb2NpYXRlZDombmJzcDs8L3N1cD48L3N1Yj48YSByZWw9XCJub29wZW5lciBub3JlZmVycmVyXCIgdGFyZ2V0PVwiX2JsYW5rXCIgaHJlZj1cImh0dHBzOi8vY3JlYXRpdmVjb21tb25zLm9yZy9saWNlbnNlcy9ieS1uYy80LjAvXCI+PHN1Yj48c3VwPmh0dHBzOi8vY3JlYXRpdmVjb21tb25zLm9yZy9saWNlbnNlcy9ieS1uYy80LjAvPC9zdXA+PC9zdWI+PC9hPjxzdWI+PHN1cD4uPC9zdXA+PC9zdWI+PC9wPjwvZGl2PiJ9LHsiaWQiOiJjbHVpeHNuc2EwMDN4M2I2eHM5cGE3Z3NpIiwibWVkaWEiOnsiaW1hZ2UiOnsia2V5IjoicmlzZS9jb3Vyc2VzL1ZkelpPaktsdUV1RGk2WXYxaDIyb2czd0owSW5ReXdFL3dpTjVkaERPQW9rc0ZxZEgteW91bmctZmVtYWxlLWRvY3Rvci13ZWFyaW5nLXZyLWdsYXNzZXMtaG9sZGluZy1oZXItaGFuZC11cC1oaWdoLXF1YWxpdHktcGhvdG8uanBnIiwidHlwZSI6ImltYWdlIiwiYWxpZ24iOiJjZW50ZXIiLCJmaWxsV2lkdGgiOmZhbHNlLCJjcnVzaGVkS2V5IjoieW91bmctZmVtYWxlLWRvY3Rvci13ZWFyaW5nLXZyLWdsYXNzZXMtaG9sZGluZy1oZXItaGFuZC11cC1oaWdoLXF1YWxpdHktcGhvdG8uanBnIiwiZGltZW5zaW9ucyI6eyJvcmlnaW5hbFdpZHRoIjoxNjgwLCJvcmlnaW5hbEhlaWdodCI6MTEyMH0sInRyYWNraW5nSWQiOiJjbHVpeHNuczkwMDN2M2I2eHA0Zm04dXk0Iiwib3JpZ2luYWxVcmwiOiJ5b3VuZy1mZW1hbGUtZG9jdG9yLXdlYXJpbmctdnItZ2xhc3Nlcy1ob2xkaW5nLWhlci1oYW5kLXVwLWhpZ2gtcXVhbGl0eS1waG90by5qcGciLCJzb3VyY2VkRnJvbSI6IlVTRVIiLCJ1c2VDcnVzaGVkS2V5Ijp0cnVlLCJ0cmFja2luZ0NvbnRleHQiOiJibG9jazphY2NvcmRpb24ifX0sInRpdGxlIjoiV2hhdCBpcyBBdWdtZW50ZWQgUmVhbGl0eSAoQVIpIiwiZGVzY3JpcHRpb24iOiI8ZGl2IGRhdGEtZWRpdG9yLWlkPVwiNWZlMTIxOTgtM2RkMS00YjFkLWE4NjAtOTNjYjFkOGEyZTYyXCI+PHA+QXVnbWVudGVkIFJlYWxpdHkgKEFSKTogQVIgaW52b2x2ZXMgb3ZlcmxheWluZyBkaWdpdGFsIGluZm9ybWF0aW9uIG9uIHRoZSByZWFsIHdvcmxkLiBVbmxpa2UgVlIsIEFSIGRvZXMgbm90IGNyZWF0ZSBhIGZ1bGx5IGltbWVyc2l2ZSB2aXJ0dWFsIHdvcmxkIGJ1dCBlbmhhbmNlcyB0aGUgcmVhbCB3b3JsZCB3aXRoIGRpZ2l0YWwgZWxlbWVudHMuIEFSIGNhbiBiZSBhY2Nlc3NlZCB2aWEgc21hcnRwaG9uZXMsIHRhYmxldHMsIG9yIHNwZWNpYWwgQVIgZ2xhc3Nlcy4gSXQgaXMgd2lkZWx5IHVzZWQgaW4gYXBwbGljYXRpb25zIGxpa2Ugc29jaWFsIG1lZGlhIGZpbHRlcnMsIGdhbWluZywgcmV0YWlsLCBhbmQgY29tcGxleCB0YXNrcyBsaWtlIHN1cmdlcnkgb3IgbWFjaGluZXJ5IHJlcGFpciwgd2hlcmUgYWRkaXRpb25hbCBpbmZvcm1hdGlvbiBpcyBvdmVybGFpZCBvbnRvIHRoZSBwaHlzaWNhbCBlbnZpcm9ubWVudC4gSW4gQVIsIEFJIGlzIGNydWNpYWwgZm9yIGltYWdlIHJlY29nbml0aW9uIGFuZCBvYmplY3QgZGV0ZWN0aW9uLCB3aGljaCBhcmUgZXNzZW50aWFsIGZvciBvdmVybGF5aW5nIGRpZ2l0YWwgaW5mb3JtYXRpb24gb250byB0aGUgcmVhbCB3b3JsZCBhY2N1cmF0ZWx5LiBBSSBhbGdvcml0aG1zIGNhbiBxdWlja2x5IGFuYWx5emUgdGhlIGVudmlyb25tZW50IGFuZCBpZGVudGlmeSBvYmplY3RzIGFuZCBzdXJmYWNlcyB0byBwbGFjZSBBUiBjb250ZW50IGFwcHJvcHJpYXRlbHkuIFRoaXMgaW50ZWdyYXRpb24gaXMgZXZpZGVudCBpbiBhcHBsaWNhdGlvbnMgbGlrZSBzb2NpYWwgbWVkaWEgZmlsdGVycywgd2hlcmUgQUkgZGV0ZWN0cyBmYWNpYWwgZmVhdHVyZXMgdG8gYXBwbHkgZmlsdGVycyBhY2N1cmF0ZWx5LCBvciBpbiByZXRhaWwsIHdoZXJlIEFJIGhlbHBzIGluIHZpc3VhbGl6aW5nIHByb2R1Y3RzIGluIHJlYWwtd29ybGQgc2V0dGluZ3MuPC9wPjxwPjwvcD48cCBzdHlsZT1cInRleHQtYWxpZ246IGNlbnRlclwiPjxzdWI+PHN1cD5JbWFnZSBieSBSYWNvb2wgc3R1ZGlvLCBSZXRyaWV2ZWQgZnJvbTogPC9zdXA+PC9zdWI+PGEgcmVsPVwibm9vcGVuZXIgbm9yZWZlcnJlclwiIHRhcmdldD1cIl9ibGFua1wiIGhyZWY9XCJodHRwczovL3d3dy5mcmVlcGlrLmNvbS9mcmVlLXBob3RvL3lvdW5nLWZlbWFsZS1kb2N0b3Itd2VhcmluZy12ci1nbGFzc2VzLWhvbGRpbmctaGVyLWhhbmQtdXAtaGlnaC1xdWFsaXR5LXBob3RvXzI2MTY2NjMxLmh0bSNmcm9tVmlldz1zZWFyY2gmYW1wO3BhZ2U9MSZhbXA7cG9zaXRpb249MTAmYW1wO3V1aWQ9Zjk1OGJhYjAtZTI0Ni00M2U3LWFiNjItMjgzZGE1ZDllNzVlXCI+PHN1Yj48c3VwPmh0dHBzOi8vd3d3LmZyZWVwaWsuY29tL2ZyZWUtcGhvdG8veW91bmctZmVtYWxlLWRvY3Rvci13ZWFyaW5nLXZyLWdsYXNzZXMtaG9sZGluZy1oZXItaGFuZC11cC1oaWdoLXF1YWxpdHktcGhvdG9fMjYxNjY2MzEuaHRtI2Zyb21WaWV3PXNlYXJjaCZhbXA7cGFnZT0xJmFtcDtwb3NpdGlvbj0xMCZhbXA7dXVpZD1mOTU4YmFiMC1lMjQ2LTQzZTctYWI2Mi0yODNkYTVkOWU3NWU8L3N1cD48L3N1Yj48L2E+PHN1Yj48c3VwPiBBdWd1c3QgMjgsIDIwMjQuIFlvdW5nIGZlbWFsZSBkb2N0b3Igd2VhcmluZyBWUiBnbGFzc2VzIGFuZCBob2xkaW5nIGhlciBoYW5kIHVwIEhpZ2ggcXVhbGl0eSBwaG90bywgQ3JlYXRpdmUgQ29tbW9ucyBsaWNlbnNlIGFzc29jaWF0ZWQ6Jm5ic3A7PC9zdXA+PC9zdWI+PGEgcmVsPVwibm9vcGVuZXIgbm9yZWZlcnJlclwiIHRhcmdldD1cIl9ibGFua1wiIGhyZWY9XCJodHRwczovL2NyZWF0aXZlY29tbW9ucy5vcmcvbGljZW5zZXMvYnktbmMvNC4wL1wiPjxzdWI+PHN1cD5odHRwczovL2NyZWF0aXZlY29tbW9ucy5vcmcvbGljZW5zZXMvYnktbmMvNC4wLzwvc3VwPjwvc3ViPjwvYT48c3ViPjxzdXA+Ljwvc3VwPjwvc3ViPjwvcD48L2Rpdj4ifSx7ImlkIjoiY2x1aXhzbnNhMDAzeTNiNng5d3E0ZGQ2dCIsIm1lZGlhIjp7ImltYWdlIjp7ImtleSI6InJpc2UvY291cnNlcy9WZHpaT2pLbHVFdURpNll2MWgyMm9nM3dKMEluUXl3RS9IcXVhV0g3VWtSVDhNS2ZfLXNjaWVudGlmaWMtc3BlY2lhbGlzdC1yZXNlYXJjaC1sYWItd2VhcmluZy12ci1nb2dnbGVzLXVzaW5nLWhpZ2gtdGVjaC1lcXVpcG1lbnQtd2lyZWQtc2Vuc29ycy1tZWRpY2FsLXN0dWR5LWhlYWx0aGNhcmUtcHJhY3RpdGlvbmVyLXVzaW5nLXZpcnR1YWwtcmVhbGl0eS10ZWNobm9sb2d5LXZpc3VhbGl6ZS1kYXRhc2V0cy5qcGciLCJ0eXBlIjoiaW1hZ2UiLCJhbGlnbiI6ImNlbnRlciIsImZpbGxXaWR0aCI6ZmFsc2UsImNydXNoZWRLZXkiOiJzY2llbnRpZmljLXNwZWNpYWxpc3QtcmVzZWFyY2gtbGFiLXdlYXJpbmctdnItZ29nZ2xlcy11c2luZy1oaWdoLXRlY2gtZXF1aXBtZW50LXdpcmVkLXNlbnNvcnMtbWVkaWNhbC1zdHVkeS1oZWFsdGhjYXJlLXByYWN0LmpwZyIsImRpbWVuc2lvbnMiOnsib3JpZ2luYWxXaWR0aCI6MTY4MCwib3JpZ2luYWxIZWlnaHQiOjk0NX0sInRyYWNraW5nSWQiOiJjbHVpeHNuczkwMDN2M2I2eHA0Zm04dXk0Iiwib3JpZ2luYWxVcmwiOiJzY2llbnRpZmljLXNwZWNpYWxpc3QtcmVzZWFyY2gtbGFiLXdlYXJpbmctdnItZ29nZ2xlcy11c2luZy1oaWdoLXRlY2gtZXF1aXBtZW50LXdpcmVkLXNlbnNvcnMtbWVkaWNhbC1zdHVkeS1oZWFsdGhjYXJlLXByYWN0aXRpb25lci11c2luZy12aXJ0dWFsLXJlYWxpdHktdGVjaG5vbG9neS12aXN1YWxpemUtZGF0YXNldHMuanBnIiwic291cmNlZEZyb20iOiJVU0VSIiwidXNlQ3J1c2hlZEtleSI6dHJ1ZSwidHJhY2tpbmdDb250ZXh0IjoiYmxvY2s6YWNjb3JkaW9uIn19LCJ0aXRsZSI6IldoYXQgaXMgTWl4ZWQgUmVhbGl0eT8iLCJkZXNjcmlwdGlvbiI6IjxkaXYgZGF0YS1lZGl0b3ItaWQ9XCJiZjczYjE1Zi04ZTYyLTQ3ZTYtOWZmOS04YWQ3ZWRjMTNiMThcIj48cD5NaXhlZCBSZWFsaXR5IChNUikgaXMgYSBibGVuZCBvZiBib3RoIHRoZSByZWFsIGFuZCB2aXJ0dWFsIHdvcmxkcywgd2hlcmUgcGh5c2ljYWwgYW5kIGRpZ2l0YWwgb2JqZWN0cyBjby1leGlzdCBhbmQgaW50ZXJhY3QgaW4gcmVhbC10aW1lLiBJdCBjb21iaW5lcyBlbGVtZW50cyBvZiBib3RoIFZpcnR1YWwgUmVhbGl0eSAoVlIpIGFuZCBBdWdtZW50ZWQgUmVhbGl0eSAoQVIpIHRvIGNyZWF0ZSBhIG5ldyBlbnZpcm9ubWVudCB3aGVyZSB0aGUgdmlydHVhbCBjb250ZW50IGlzIG5vdCBqdXN0IG92ZXJsYWlkIG9uIHRoZSByZWFsIHdvcmxkIGJ1dCBpcyBhbmNob3JlZCB0byBhbmQgaW50ZXJhY3RzIHdpdGggdGhhdCB3b3JsZC4gVW5saWtlIEFSLCB3aGljaCBvZnRlbiBvdmVybGF5cyBkaWdpdGFsIGNvbnRlbnQgb250byB0aGUgcmVhbCB3b3JsZCBpbiBhIG1vcmUgc3RhdGljIHdheSwgTVIgYWxsb3dzIHVzZXJzIHRvIGludGVyYWN0IHdpdGggYW5kIG1hbmlwdWxhdGUgYm90aCBwaHlzaWNhbCBhbmQgdmlydHVhbCBpdGVtcyBhbmQgZW52aXJvbm1lbnRzLCB1c2luZyBuZXh0LWdlbmVyYXRpb24gc2Vuc2luZyBhbmQgaW1hZ2luZyB0ZWNobm9sb2dpZXMuIEFJIGFsZ29yaXRobXMgY2FuIGJlIHVzZWQgZm9yIHNvcGhpc3RpY2F0ZWQgb2JqZWN0IHJlY29nbml0aW9uLCBhbGxvd2luZyBNUiBzeXN0ZW1zIHRvIHVuZGVyc3RhbmQgYW5kIGludGVyYWN0IHdpdGggdGhlIHBoeXNpY2FsIGVudmlyb25tZW50IGFyb3VuZCB0aGVtLiBUaGlzIGlzIGVzc2VudGlhbCBmb3IgcGxhY2luZyB2aXJ0dWFsIG9iamVjdHMgaW4gdGhlIHJlYWwgd29ybGQgaW4gYSB3YXkgdGhhdCB0aGV5IGFwcGVhciBuYXR1cmFsbHkgaW50ZWdyYXRlZCBhbmQgY2FuIGludGVyYWN0IHdpdGggcmVhbC13b3JsZCBvYmplY3RzLiBBSSBjYW4gaGVscCBNUiBzeXN0ZW1zIHVuZGVyc3RhbmQgdGhlIGNvbnRleHQgb2YgdGhlIGVudmlyb25tZW50IGFuZCB0aGUgdXNlcidzIGludGVudC4gQnkgYW5hbHl6aW5nIGRhdGEgYWJvdXQgdGhlIHVzZXIncyBlbnZpcm9ubWVudCwgYmVoYXZpb3IsIGFuZCBwYXN0IGludGVyYWN0aW9ucywgQUkgY2FuIHByZWRpY3Qgd2hhdCB0aGUgdXNlciBtaWdodCB3YW50IHRvIGRvIG5leHQsIHByb3ZpZGluZyBhIG1vcmUgaW50dWl0aXZlIGFuZCBwZXJzb25hbGl6ZWQgZXhwZXJpZW5jZS4gSW4gTVIsIEFJLWRyaXZlbiBOTFAgY2FuIGJlIHVzZWQgdG8gZW5hYmxlIHZvaWNlIGNvbW1hbmRzIGFuZCBpbnRlcmFjdGlvbnMsIGFsbG93aW5nIHVzZXJzIHRvIGNvbW11bmljYXRlIHdpdGggdGhlIHN5c3RlbSBpbiBhIG5hdHVyYWwgYW5kIGludHVpdGl2ZSB3YXkuIFRoaXMgY2FuIGdyZWF0bHkgZW5oYW5jZSB0aGUgZWFzZSBvZiB1c2UsIGVzcGVjaWFsbHkgaW4gY29tcGxleCBNUiBlbnZpcm9ubWVudHMuIEluIGZpZWxkcyBsaWtlIG1lZGljaW5lIG9yIGVuZ2luZWVyaW5nLCBBSSBjYW4gcHJvY2VzcyBjb21wbGV4IGRhdGEgdG8gY3JlYXRlIGRldGFpbGVkIGFuZCBpbnRlcmFjdGl2ZSAzRCB2aXN1YWxpemF0aW9ucyBpbiBNUiBlbnZpcm9ubWVudHMsIGFpZGluZyBpbiB0YXNrcyBsaWtlIHN1cmdpY2FsIHBsYW5uaW5nIG9yIGNvbXBsZXggZGVzaWduIHByb2Nlc3Nlcy48L3A+PHA+PC9wPjxwIHN0eWxlPVwidGV4dC1hbGlnbjogY2VudGVyXCI+PHN1Yj48c3VwPkltYWdlIGJ5IERDIFN0dWRpbywgUmV0cmlldmVkIGZyb206IDwvc3VwPjwvc3ViPjxhIHJlbD1cIm5vb3BlbmVyIG5vcmVmZXJyZXJcIiB0YXJnZXQ9XCJfYmxhbmtcIiBocmVmPVwiaHR0cHM6Ly93d3cuZnJlZXBpay5jb20vZnJlZS1waG90by9zY2llbnRpZmljLXNwZWNpYWxpc3QtcmVzZWFyY2gtbGFiLXdlYXJpbmctdnItZ29nZ2xlcy11c2luZy1oaWdoLXRlY2gtZXF1aXBtZW50LXdpcmVkLXNlbnNvcnMtbWVkaWNhbC1zdHVkeS1oZWFsdGhjYXJlLXByYWN0aXRpb25lci11c2luZy12aXJ0dWFsLXJlYWxpdHktdGVjaG5vbG9neS12aXN1YWxpemUtZGF0YXNldHNfNjQyNzA4NjYuaHRtI2Zyb21WaWV3PXNlYXJjaCZhbXA7cGFnZT0xJmFtcDtwb3NpdGlvbj0xMyZhbXA7dXVpZD0wZTI1OTY5NS1hZjEwLTQ0OWItODY1MS1hZWU4YjgxZWVjODRcIj48c3ViPjxzdXA+aHR0cHM6Ly93d3cuZnJlZXBpay5jb20vZnJlZS1waG90by9zY2llbnRpZmljLXNwZWNpYWxpc3QtcmVzZWFyY2gtbGFiLXdlYXJpbmctdnItZ29nZ2xlcy11c2luZy1oaWdoLXRlY2gtZXF1aXBtZW50LXdpcmVkLXNlbnNvcnMtbWVkaWNhbC1zdHVkeS1oZWFsdGhjYXJlLXByYWN0aXRpb25lci11c2luZy12aXJ0dWFsLXJlYWxpdHktdGVjaG5vbG9neS12aXN1YWxpemUtZGF0YXNldHNfNjQyNzA4NjYuaHRtI2Zyb21WaWV3PXNlYXJjaCZhbXA7cGFnZT0xJmFtcDtwb3NpdGlvbj0xMyZhbXA7dXVpZD0wZTI1OTY5NS1hZjEwLTQ0OWItODY1MS1hZWU4YjgxZWVjODQ8L3N1cD48L3N1Yj48L2E+PHN1Yj48c3VwPiBBdWd1c3QgMjgsIDIwMjQuIFNjaWVudGlmaWMgc3BlY2lhbGlzdCBpbiByZXNlYXJjaCBsYWIgd2VhcmluZyBWUiBnb2dnbGVzIHVzaW5nIGhpZ2ggdGVjaCBlcXVpcG1lbnQgYW5kIHdpcmVkIHNlbnNvcnMgdG8gZG8gbWVkaWNhbCBzdHVkeS4gSGVhbHRoY2FyZSBwcmFjdGl0aW9uZXIgdXNpbmcgdmlydHVhbCByZWFsaXR5IHRlY2hub2xvZ3kgdG8gdmlzdWFsaXplIGRhdGFzZXRzLCBDcmVhdGl2ZSBDb21tb25zIGxpY2Vuc2UgYXNzb2NpYXRlZDombmJzcDs8L3N1cD48L3N1Yj48YSByZWw9XCJub29wZW5lciBub3JlZmVycmVyXCIgdGFyZ2V0PVwiX2JsYW5rXCIgaHJlZj1cImh0dHBzOi8vY3JlYXRpdmVjb21tb25zLm9yZy9saWNlbnNlcy9ieS1uYy80LjAvXCI+PHN1Yj48c3VwPmh0dHBzOi8vY3JlYXRpdmVjb21tb25zLm9yZy9saWNlbnNlcy9ieS1uYy80LjAvPC9zdXA+PC9zdWI+PC9hPjxzdWI+PHN1cD4uPC9zdXA+PC9zdWI+PC9wPjxwIHN0eWxlPVwidGV4dC1hbGlnbjogY2VudGVyXCI+PC9wPjwvZGl2PiJ9XSwiZmFtaWx5IjoiaW50ZXJhY3RpdmUiLCJ2YXJpYW50IjoiYWNjb3JkaW9uIiwic2V0dGluZ3MiOnsiY2FyZE1vZGUiOiJXSElURSIsInBhZGRpbmdUb3AiOjMsImFjY2VudENvbG9yIjpudWxsLCJ6b29tT25DbGljayI6dHJ1ZSwicXVvdGVzSW5saW5lIjpmYWxzZSwicGFkZGluZ0JvdHRvbSI6MywicGFkZGluZ0xpbmtlZCI6dHJ1ZSwiYmFja2dyb3VuZFR5cGUiOiJMSUdIVCIsImJhY2tncm91bmRDb2xvciI6IiIsImVudHJhbmNlQW5pbWF0aW9uIjp0cnVlLCJtYXJrZXJDb2xvckNvbnRyYXN0IjoiQVVUTyIsInNuaXBwZXRDb2xvckNvbnRyYXN0IjoiQVVUTyIsImN1c3RvbUJhY2tncm91bmRDb2xvckNvbnRyYXN0IjoiQVVUTyJ9LCJiYWNrZ3JvdW5kIjp7Im1lZGlhIjp7ImltYWdlIjp7InR5cGUiOiJpbWFnZSIsInVzZUNydXNoZWRLZXkiOmZhbHNlfX19fSx7ImlkIjoiY2xubTNrODJ1MDBnZDNiNzZhZWx3NGZseiIsInR5cGUiOiJ0ZXh0IiwiaXRlbXMiOlt7ImlkIjoiY2xubTNrODJ1MDBnZzNiNzZqdmhnM2MyZSIsInBhcmFncmFwaCI6IjxwPkluIHRoZSBuZXh0IGxlc3NvbiwgeW91IHdpbGwgZXhwbG9yZSBhbiBvdmVydmlldyBvZiBjbGluaWNhbCBhcHBsaWNhdGlvbnMgb2YgYXJ0aWZpY2lhbCBpbnRlbGxpZ2VuY2UuPC9wPiJ9XSwiZmFtaWx5IjoiaW1wYWN0IiwidmFyaWFudCI6ImIiLCJzZXR0aW5ncyI6eyJjYXJkTW9kZSI6IldISVRFIiwicGFkZGluZ1RvcCI6MywiYWNjZW50Q29sb3IiOm51bGwsInBhZGRpbmdCb3R0b20iOjMsImJhY2tncm91bmRUeXBlIjoiTElHSFQiLCJiYWNrZ3JvdW5kQ29sb3IiOiIiLCJlbnRyYW5jZUFuaW1hdGlvbiI6dHJ1ZSwibWFya2VyQ29sb3JDb250cmFzdCI6IkFVVE8iLCJzbmlwcGV0Q29sb3JDb250cmFzdCI6IkFVVE8iLCJjdXN0b21CYWNrZ3JvdW5kQ29sb3JDb250cmFzdCI6IkFVVE8ifX0seyJpZCI6ImNsdWZ4dDg1aDAwbGYzNTZ4cHRpbmMwbmIiLCJkYXRhIjp7fSwidHlwZSI6ImRpdmlkZXIiLCJpdGVtcyI6W3siaWQiOiJjbHVmeHQ4NWgwMGxnMzU2eHB3eGU5dGlqIiwidHlwZSI6IiIsInRpdGxlIjoiQ09OVElOVUUiLCJidXR0b25Db2xvciI6ImJyYW5kIiwiY29tcGxldGVIaW50IjoiQ29tcGxldGUgdGhlIGNvbnRlbnQgYWJvdmUgYmVmb3JlIG1vdmluZyBvbi4ifV0sImZhbWlseSI6ImNvbnRpbnVlIiwidmFyaWFudCI6ImNvbnRpbnVlIiwic2V0dGluZ3MiOnsiY2FyZE1vZGUiOiJXSElURSIsInBhZGRpbmdUb3AiOjMsImFjY2VudENvbG9yIjpudWxsLCJwYWRkaW5nQm90dG9tIjozLCJwYWRkaW5nTGlua2VkIjp0cnVlLCJiYWNrZ3JvdW5kVHlwZSI6IkxJR0hUIiwiYmFja2dyb3VuZENvbG9yIjoiIiwiZW50cmFuY2VBbmltYXRpb24iOnRydWUsIm1hcmtlckNvbG9yQ29udHJhc3QiOiJBVVRPIiwic25pcHBldENvbG9yQ29udHJhc3QiOiJBVVRPIiwiY3VzdG9tQmFja2dyb3VuZENvbG9yQ29udHJhc3QiOiJBVVRPIn0sImJhY2tncm91bmQiOnsibWVkaWEiOnsiaW1hZ2UiOnsidHlwZSI6ImltYWdlIiwidXNlQ3J1c2hlZEtleSI6ZmFsc2V9fX19XSwibWVkaWEiOnt9LCJwaWxlcyI6W10sInNldHRpbmdzIjp7fSwiZHVwbGljYXRlZEZyb21JZCI6IiIsImRlbGV0ZWQiOmZhbHNlLCJjcmVhdGVkQXQiOiIyMDI0LTAxLTMxVDEzOjQ5OjEyLjMyN1oiLCJ1cGRhdGVkQXQiOiIyMDI1LTAzLTE4VDAxOjAzOjQxLjU5OFoiLCJsYXN0VXBkYXRlZEJ5IjoiYWlkfGFmMDMxMzI1LTA2ZGUtNDZiZi05N2E0LTBlMWVlNTZjOWQxMSIsInJlYWR5Ijp0cnVlLCJwb3NpdGlvbiI6bnVsbCwidHJhbnNmZXJyZWRBdCI6bnVsbCwiaXNQYXJ0bmVyQ29udGVudEF1dGhvciI6ZmFsc2UsImhlYWRlckltYWdlIjp7fSwic291cmNlTGVzc29uTG9jYWxlSWQiOm51bGwsImV4cGVyaW1lbnRzIjpudWxsLCJkZXNjcmlwdGlvbiI6IiIsInRpdGxlIjoiSW50cm9kdWN0aW9uIGFuZCBCYWNrZ3JvdW5kIn0seyJpZCI6IkRVZ2g1QzFKeE0zNE5XZk5nTXUyX2tWa2VpQmZSR2NOIiwib3JpZ2luYWxJZCI6bnVsbCwiYXV0aG9yIjoiYWlkfGFmMDMxMzI1LTA2ZGUtNDZiZi05N2E0LTBlMWVlNTZjOWQxMSIsInNlbGVjdGVkQXV0aG9ySWQiOiJub25lIiwiY291cnNlSWQiOiJWZHpaT2pLbHVFdURpNll2MWgyMm9nM3dKMEluUXl3RSIsInR5cGUiOiJxdWl6IiwiaWNvbiI6IlF1aXoiLCJpdGVtcyI6W3siaWQiOiJjbTNjOHQ2aTMwMG5rM2I2ZnlkeXJid2toIiwidHlwZSI6Ik1BVENISU5HIiwidGl0bGUiOiI8ZGl2IGRhdGEtZWRpdG9yLWlkPVwiZTQ4ZDcxMGEtY2JkYS00YWZhLTgwYmItZDIwMTQ5YTExZTM4XCI+PHA+TWF0Y2ggdGhlIGZvbGxvd2luZyB0ZXJtczo8L3A+PC9kaXY+IiwiYW5zd2VycyI6W3siaWQiOiJjbTNjOHQ2aTUwMG5sM2I2Zm5tZWR1eG9hIiwidGl0bGUiOiJEZWVwIExlYXJuaW5nIChETCkiLCJtYXRjaFRpdGxlIjoiYSBzdWJmaWVsZCB0aGF0IHVzZXMgbGF5ZXJlZCBhbGdvcml0aG1zIGNhbGxlZCBuZXVyYWwgbmV0d29ya3MgdG8gcHJvY2VzcyBhbmQgYW5hbHl6ZSBkYXRhIn0seyJpZCI6ImNtM2M4dDZpNTAwbm0zYjZmNGRiMWJkengiLCJ0aXRsZSI6IkdlbmVyYXRpdmUgQUkgKEdlbkFJKSIsIm1hdGNoVGl0bGUiOiJ1c2VzIG1vZGVscyB0byBwcm9jZXNzIGxhcmdlIGFtb3VudHMgb2YgZGF0YSBpbiBvcmRlciB0byBzeW50aGVzaXplIG5ldyBjb250ZW50In0seyJpZCI6ImNtM2M4dDZpNTAwbm4zYjZmbnJvZ21kODAiLCJ0aXRsZSI6Ik1peGVkIFJlYWxpdHkgKE1SKSIsIm1hdGNoVGl0bGUiOiJibGVuZCBvZiBib3RoIHRoZSByZWFsIGFuZCB2aXJ0dWFsIHdvcmxkcywgd2hlcmUgcGh5c2ljYWwgYW5kIGRpZ2l0YWwgb2JqZWN0cyBjby1leGlzdCJ9LHsiaWQiOiJjbTNjOHk0ZmswMDAyM2I2ZnB2dzF3YmloIiwidGl0bGUiOiJBcnRpZmljaWFsIEludGVsbGlnZW5jZSAoQUkpIiwibWF0Y2hUaXRsZSI6InNjaWVuY2UgYW5kIGVuZ2luZWVyaW5nIG9mIG1ha2luZyBtYWNoaW5lcyB0aGF0IG1pbWljIGh1bWFuIGludGVsbGlnZW5jZSJ9LHsiaWQiOiJjbTNjOHlpdzAwMDAzM2I2ZmQyY3lzaTRhIiwidGl0bGUiOiJNYWNoaW5lIExlYXJuaW5nIiwibWF0Y2hUaXRsZSI6ImEgc3ViZmllbGQgaW4gd2hpY2ggbWFjaGluZXMgYXJlIHRyYWluZWQgb24gZGF0YSBhbmQgaW1wcm92ZSB3aXRoIGV4cGVyaWVuY2UifSx7ImlkIjoiY20zYzh5eGRwMDAwNDNiNmZ1MzV3cHRyNCIsInRpdGxlIjoiVmlydHVhbCBSZWFsaXR5IChWUikiLCJtYXRjaFRpdGxlIjoiZXhwZXJpZW5jZSB3aGVyZSB0aGUgdXNlciBpcyB0cmFuc3BvcnRlZCBpbnRvIGEgY29tcGxldGVseSB2aXJ0dWFsIGVudmlyb25tZW50In0seyJpZCI6ImNtM2M4emV5OTAwMDUzYjZmbTh5bDVvM3giLCJ0aXRsZSI6IkF1Z21lbnRlZCBSZWFsaXR5IChBUikiLCJtYXRjaFRpdGxlIjoib3ZlcmxheSBvZiBkaWdpdGFsIGluZm9ybWF0aW9uIG9uIHRoZSByZWFsIHdvcmxkIn1dLCJmZWVkYmFjayI6IiIsImZlZWRiYWNrVHlwZSI6IkNPUlJFQ1RfSU5DT1JSRUNUIiwiZmVlZGJhY2tDb3JyZWN0IjoiPGRpdiBkYXRhLWVkaXRvci1pZD1cIjUwNGNmMWIxLWYxZDMtNDQzZC1hYmM4LTlmMWMyMzc5YTE3MFwiPjxwPlRoYXQgaXMgY29ycmVjdC4gUGxlYXNlIG1vdmUgdG8gdGhlIG5leHQgbGVzc29uLjwvcD48L2Rpdj4iLCJmZWVkYmFja0luY29ycmVjdCI6IjxkaXYgZGF0YS1lZGl0b3ItaWQ9XCI5YjI1Mjc3OS0yZDJhLTRlMGYtYjdhNC03YWU2MjY1NWZjMzRcIj48cD5UaGF0IGlzIGluY29ycmVjdC4gUGxlYXNlIHRyeSBhZ2Fpbi48L3A+PC9kaXY+In1dLCJtZWRpYSI6e30sInBpbGVzIjpbXSwic2V0dGluZ3MiOnsicmV0cnlDb3VudCI6Ii0xIiwicGFzc2luZ1Njb3JlIjoiODAiLCJyZXZlYWxBbnN3ZXJzIjoibm9uZSIsInBhc3NUb0NvbnRpbnVlIjpmYWxzZSwic2h1ZmZsZUFuc3dlckNob2ljZXMiOmZhbHNlLCJyYW5kb21pemVRdWVzdGlvbk9yZGVyIjpmYWxzZX0sImR1cGxpY2F0ZWRGcm9tSWQiOiJySjR2MENwVlFmM1ZYdTloOV9aeWxZRlk4MF9kUHJwZiIsImRlbGV0ZWQiOmZhbHNlLCJjcmVhdGVkQXQiOiIyMDI0LTExLTEwVDIzOjQ0OjQzLjEyOFoiLCJ1cGRhdGVkQXQiOiIyMDI1LTAzLTE4VDAwOjM2OjA5LjkzNFoiLCJsYXN0VXBkYXRlZEJ5IjoiYWlkfGFmMDMxMzI1LTA2ZGUtNDZiZi05N2E0LTBlMWVlNTZjOWQxMSIsInJlYWR5Ijp0cnVlLCJwb3NpdGlvbiI6MSwidHJhbnNmZXJyZWRBdCI6bnVsbCwiaXNQYXJ0bmVyQ29udGVudEF1dGhvciI6bnVsbCwiaGVhZGVySW1hZ2UiOnt9LCJzb3VyY2VMZXNzb25Mb2NhbGVJZCI6bnVsbCwiZXhwZXJpbWVudHMiOm51bGwsImRlc2NyaXB0aW9uIjoiPGRpdiBkYXRhLWVkaXRvci1pZD1cImEyYzA3ZGU4LTRlZmUtNDljMy1iYzIxLTU0N2JjNWQ1MjQ2ZVwiPjxwPjxzdHJvbmc+SW5zdHJ1Y3Rpb25zOjwvc3Ryb25nPiA8ZW0+UGxlYXNlIGNvbXBsZXRlIHRoZSBmb2xsb3dpbmcga25vd2xlZGdlIGNoZWNrIGJlZm9yZSBtb3Zpbmcgb24gdG8gdGhlIG5leHQgbGVzc29uLjwvZW0+PC9wPjwvZGl2PiIsInRpdGxlIjoiS25vd2xlZGdlIENoZWNrIn0seyJpZCI6ImNOeHk0LUxVRnRyWUk4SmxReVVJU2RiaE5tRUFKZXFUIiwib3JpZ2luYWxJZCI6bnVsbCwiYXV0aG9yIjoiYWlkfGFmMDMxMzI1LTA2ZGUtNDZiZi05N2E0LTBlMWVlNTZjOWQxMSIsInNlbGVjdGVkQXV0aG9ySWQiOiJub25lIiwiY291cnNlSWQiOiJWZHpaT2pLbHVFdURpNll2MWgyMm9nM3dKMEluUXl3RSIsInR5cGUiOiJibG9ja3MiLCJpY29uIjoiQXJ0aWNsZSIsIml0ZW1zIjpbeyJpZCI6ImNqeHVmeDlndDAwNWUzaDYzZDVxbGx5ZjEiLCJ0eXBlIjoidGV4dCIsIml0ZW1zIjpbeyJpZCI6ImNqeG5wMzZ2bjAwMXQzaDYzaGZ2YzRhczIiLCJoZWFkaW5nIjoiPHA+SW50cm9kdWN0aW9uPC9wPiIsInBhcmFncmFwaCI6IjxkaXYgZGF0YS1lZGl0b3ItaWQ9XCI0MzM5MWNiZS02YjgzLTRkMjctYTU1Mi0xZGY2NmJhOWQ5ZmNcIj48cD5UaGVyZSBhcmUgYSBncm93aW5nIG51bWJlciBvZiB3YXlzIGluIHdoaWNoIEFJIGlzIGJlaW5nIGFwcGxpZWQgaW4gaGVhbHRoY2FyZSB0b2RheS4gSXQgY2FuIDxzdHJvbmc+ZW5oYW5jZTwvc3Ryb25nPiBwYXRpZW50IGNhcmUsIDxzdHJvbmc+aW1wcm92ZTwvc3Ryb25nPiBoZWFsdGggc3lzdGVtcyBhbmQgPHN0cm9uZz5lbXBvd2VyPC9zdHJvbmc+IHBhdGllbnRzLiBUaGVzZSBhZHZhbmNlbWVudHMgYXJlIHBvc2l0aW9uZWQgYWdhaW5zdCBhIGJhY2tkcm9wIG9mIGV4aXN0aW5nIGNoYWxsZW5nZXMgd2l0aGluIHRoZSBoZWFsdGhjYXJlIHNlY3Rvciwgd2hpY2ggaXMgZ3JhcHBsaW5nIHdpdGggaW5jcmVhc2luZyBjb3N0cyBhbmQgZGV0ZXJpb3JhdGluZyBvdXRjb21lcy4gQUkncyBlbnRyeSBpbnRvIHRoaXMgY29tcGxleCBsYW5kc2NhcGUgb2ZmZXJzIGEgcG90ZW50aWFsIHBhdGh3YXkgdG8gaW1wcm92aW5nIG91dGNvbWVzIHRocm91Z2ggaW5jcmVhc2VkIGVmZmljaWVuY3ksIGFjY3VyYWN5LCBhbmQgcGVyc29uYWxpemVkIGNhcmUuIEFJJ3MgPHN0cm9uZz5wb3RlbnRpYWw8L3N0cm9uZz4gaW4gbWVkaWNpbmUgY29udGludWVzIHRvIGdyb3csIGZyb20gZW5oYW5jaW5nIGRpc2Vhc2UgZGlhZ25vc3RpY3MgdG8gaW1wcm92aW5nIHRyZWF0bWVudCBwcmVjaXNpb24gYW5kIHN0cmVhbWxpbmluZyBoZWFsdGggc3lzdGVtIG9wZXJhdGlvbnMuPC9wPjwvZGl2PiJ9XSwiZmFtaWx5IjoidGV4dCIsInZhcmlhbnQiOiJoZWFkaW5nIHBhcmFncmFwaCIsInNldHRpbmdzIjp7InBhZGRpbmdUb3AiOiI1IiwicGFkZGluZ0JvdHRvbSI6MywiYmFja2dyb3VuZENvbG9yIjoiIiwiZW50cmFuY2VBbmltYXRpb24iOnRydWV9fSx7ImlkIjoiY20zNGhiM3VoMDBsZjNiNzdkbWpub2ttNyIsImRhdGEiOnt9LCJ0eXBlIjoiaW1hZ2UiLCJpdGVtcyI6W3siaWQiOiJjbTM0aGIzdWgwMGxnM2I3N21oZGpzMzR1IiwibWVkaWEiOnsiaW1hZ2UiOnsia2V5IjoicmlzZS9jb3Vyc2VzL1ZkelpPaktsdUV1RGk2WXYxaDIyb2czd0owSW5ReXdFL01kZF9DZVBfZTd6WG4yMjMtQS5wbmciLCJ0eXBlIjoiaW1hZ2UiLCJjcnVzaGVkS2V5IjoiQS5wbmciLCJkaW1lbnNpb25zIjp7Im9yaWdpbmFsV2lkdGgiOjgwMCwib3JpZ2luYWxIZWlnaHQiOjIwOX0sIm9yaWdpbmFsVXJsIjoiQS5wbmciLCJzb3VyY2VkRnJvbSI6IlVTRVIiLCJ1c2VDcnVzaGVkS2V5Ijp0cnVlfX0sImNhcHRpb24iOiI8ZGl2IGRhdGEtZWRpdG9yLWlkPVwiOWFjYjZkZjAtMDRjMS00MzhhLWE3ODUtZjNkNmY5N2FhM2ZjXCI+PHA+PHN1cD5NZXJjZWQsIEUuICgyMDI0KS4gPC9zdXA+PGVtPjxzdXA+QXBwbGljYXRpb24gb2YgQUkgaW4gaGVhbHRoY2FyZSB0b2RheSA8L3N1cD48L2VtPjxzdXA+W0ltYWdlXS4gVW5pdmVyc2l0eSBvZiBNaWFtaSBNaWxsZXIgU2Nob29sIG9mIE1lZGljaW5lLjwvc3VwPjwvcD48L2Rpdj4iLCJwYXJhZ3JhcGgiOiIifV0sImZhbWlseSI6ImltYWdlIiwidmFyaWFudCI6Imhlcm8iLCJzZXR0aW5ncyI6eyJ2IjoyLCJvcGFjaXR5IjowLjUsImNhcmRNb2RlIjoiV0hJVEUiLCJwYWRkaW5nVG9wIjowLCJhY2NlbnRDb2xvciI6bnVsbCwiem9vbU9uQ2xpY2siOmZhbHNlLCJvcGFjaXR5Q29sb3IiOiIjMDAwMDAwIiwicXVvdGVzSW5saW5lIjpmYWxzZSwicGFkZGluZ0JvdHRvbSI6MCwicGFkZGluZ0xpbmtlZCI6dHJ1ZSwiYmFja2dyb3VuZFR5cGUiOiJMSUdIVCIsImN1c3RvbVBhZGRpbmdUb3AiOjAsImVudHJhbmNlQW5pbWF0aW9uIjp0cnVlLCJjdXN0b21QYWRkaW5nQm90dG9tIjowLCJtYXJrZXJDb2xvckNvbnRyYXN0IjoiQVVUTyIsInNuaXBwZXRDb2xvckNvbnRyYXN0IjoiQVVUTyIsImN1c3RvbUJhY2tncm91bmRDb2xvckNvbnRyYXN0IjoiQVVUTyJ9LCJiYWNrZ3JvdW5kIjp7Im1lZGlhIjp7ImltYWdlIjp7InR5cGUiOiJpbWFnZSIsInNvdXJjZWRGcm9tIjoiREVGQVVMVCIsInVzZUNydXNoZWRLZXkiOmZhbHNlfX19fSx7ImlkIjoiY20zNGg1eWs4MDBqOTNiNzcwcTZ3MmZiNCIsInR5cGUiOiJ0ZXh0IiwiaXRlbXMiOlt7ImlkIjoiY20zNGg1eWs4MDBqYTNiNzdmZGpqMHZtMSIsImhlYWRpbmciOiI8ZGl2IGRhdGEtZWRpdG9yLWlkPVwiYmJkMjgzZjEtMDZmMC00NWU4LTk0NGUtOTUwNTBlYWQ5MGJhXCI+PC9kaXY+IiwicGFyYWdyYXBoIjoiPGRpdiBkYXRhLWVkaXRvci1pZD1cImIyMGFjNGEyLWVhZGEtNDViOS1hOGI2LWYyMzZiZTNiMTdkZFwiPjxwPlRoZXNlIG9wcG9ydHVuaXRpZXMgYXJlIG1pcnJvcmVkIGJ5IGN1cnJlbnQgPHN0cm9uZz5saW1pdGF0aW9uczwvc3Ryb25nPiwgaW5jbHVkaW5nIGJpYXNlcyBpbiBBSSBhbGdvcml0aG1zLCBwcml2YWN5IGNvbmNlcm5zLCBzZWN1cml0eSByaXNrcywgYW5kIGEgbGFjayBvZiB0cmFuc3BhcmVuY3kgdGhhdCBoaW5kZXJzIHRoZSBicm9hZGVyIGFjY2VwdGFuY2UgYW5kIGludGVncmF0aW9uIG9mIEFJIGluIGNsaW5pY2FsIHNldHRpbmdzLiBEZXNwaXRlIHRoZSBvcHRpbWlzbSBzdXJyb3VuZGluZyBBSSdzIGNhcGFiaWxpdGllcywgdGhlc2UgY2hhbGxlbmdlcyB1bmRlcnNjb3JlIHRoZSBuZWVkIGZvciByaWdvcm91cyBldmFsdWF0aW9uIGFuZCB0aG91Z2h0ZnVsIGRlcGxveW1lbnQgb2YgQUkgaW4gaGVhbHRoY2FyZS4gPC9wPjwvZGl2PiJ9XSwiZmFtaWx5IjoidGV4dCIsInZhcmlhbnQiOiJwYXJhZ3JhcGgiLCJzZXR0aW5ncyI6eyJ2IjoyLCJjYXJkTW9kZSI6IldISVRFIiwicGFkZGluZ1RvcCI6MCwiYWNjZW50Q29sb3IiOm51bGwsInBhZGRpbmdCb3R0b20iOjAsInBhZGRpbmdMaW5rZWQiOmZhbHNlLCJiYWNrZ3JvdW5kVHlwZSI6IkxJR0hUIiwiY3VzdG9tUGFkZGluZ1RvcCI6MCwiZW50cmFuY2VBbmltYXRpb24iOnRydWUsImN1c3RvbVBhZGRpbmdCb3R0b20iOjAsImN1c3RvbVBhZGRpbmdMaW5rZWQiOmZhbHNlLCJtYXJrZXJDb2xvckNvbnRyYXN0IjoiQVVUTyIsInNuaXBwZXRDb2xvckNvbnRyYXN0IjoiQVVUTyIsImN1c3RvbUJhY2tncm91bmRDb2xvckNvbnRyYXN0IjoiQVVUTyJ9fSx7ImlkIjoiY20zNGk0NTJ1MDBiOTNiNzdkaXg3bXk0ZyIsImRhdGEiOnt9LCJ0eXBlIjoiaW1hZ2UiLCJpdGVtcyI6W3siaWQiOiJjbTM0aTQ1MnUwMGJhM2I3N2dvMTR6ZXI4IiwibWVkaWEiOnsiaW1hZ2UiOnsia2V5IjoicmlzZS9jb3Vyc2VzL1ZkelpPaktsdUV1RGk2WXYxaDIyb2czd0owSW5ReXdFL3UtLUxmaXhOTzRWaEZUVzUtQi5wbmciLCJ0eXBlIjoiaW1hZ2UiLCJjcnVzaGVkS2V5IjoiQi5wbmciLCJkaW1lbnNpb25zIjp7Im9yaWdpbmFsV2lkdGgiOjgwMCwib3JpZ2luYWxIZWlnaHQiOjI0NX0sIm9yaWdpbmFsVXJsIjoiQi5wbmciLCJzb3VyY2VkRnJvbSI6IlVTRVIiLCJ1c2VDcnVzaGVkS2V5Ijp0cnVlfX0sImNhcHRpb24iOiI8ZGl2IGRhdGEtZWRpdG9yLWlkPVwiNmI0MmE4ZjEtNmY5YS00MmRhLWFmOWUtMDk1YzI0ODE1Y2Q0XCI+PHA+PHN1cD5NZXJjZWQsIEUuICgyMDI0KS4gPC9zdXA+PGVtPjxzdXA+QUkgY2hhbGxlbmdlcyBhbmQgbGltaXRhdGlvbnM8L3N1cD48L2VtPjxzdXA+IFtJbWFnZV0uIFVuaXZlcnNpdHkgb2YgTWlhbWkgTWlsbGVyIFNjaG9vbCBvZiBNZWRpY2luZS48L3N1cD48L3A+PC9kaXY+IiwicGFyYWdyYXBoIjoiIn1dLCJmYW1pbHkiOiJpbWFnZSIsInZhcmlhbnQiOiJoZXJvIiwic2V0dGluZ3MiOnsidiI6Miwib3BhY2l0eSI6MC41LCJjYXJkTW9kZSI6IldISVRFIiwicGFkZGluZ1RvcCI6MCwiYWNjZW50Q29sb3IiOm51bGwsInpvb21PbkNsaWNrIjpmYWxzZSwib3BhY2l0eUNvbG9yIjoiIzAwMDAwMCIsInF1b3Rlc0lubGluZSI6ZmFsc2UsInBhZGRpbmdCb3R0b20iOjAsInBhZGRpbmdMaW5rZWQiOnRydWUsImJhY2tncm91bmRUeXBlIjoiTElHSFQiLCJjdXN0b21QYWRkaW5nVG9wIjowLCJlbnRyYW5jZUFuaW1hdGlvbiI6dHJ1ZSwiY3VzdG9tUGFkZGluZ0JvdHRvbSI6MCwibWFya2VyQ29sb3JDb250cmFzdCI6IkFVVE8iLCJzbmlwcGV0Q29sb3JDb250cmFzdCI6IkFVVE8iLCJjdXN0b21CYWNrZ3JvdW5kQ29sb3JDb250cmFzdCI6IkFVVE8ifSwiYmFja2dyb3VuZCI6eyJtZWRpYSI6eyJpbWFnZSI6eyJ0eXBlIjoiaW1hZ2UiLCJzb3VyY2VkRnJvbSI6IkRFRkFVTFQiLCJ1c2VDcnVzaGVkS2V5IjpmYWxzZX19fX0seyJpZCI6ImNsdWl5MDZ4MTAwYXozYjZ4MjY0eDRxeXQiLCJkYXRhIjp7fSwidHlwZSI6InRleHQiLCJpdGVtcyI6W3siaWQiOiJjbHVpeTA2eDIwMGIwM2I2eDRmZm5iZzhmIiwicGFyYWdyYXBoIjoiPHA+PHN0cm9uZz5JbnN0cnVjdGlvbnM6PC9zdHJvbmc+PGVtPiZuYnNwO1BsZWFzZSBjbGljayBvbiBlYWNoIHRhYiB0byBleHBsb3JlIGhvdyBBSSBpcyBzdXBwb3J0aW5nIGRpZmZlcmVudCBoZWFsdGhjYXJlIGFyZWFzLjwvZW0+PC9wPiJ9XSwiZmFtaWx5IjoidGV4dCIsInZhcmlhbnQiOiJwYXJhZ3JhcGgiLCJzZXR0aW5ncyI6eyJjYXJkTW9kZSI6IldISVRFIiwicGFkZGluZ1RvcCI6MywiYWNjZW50Q29sb3IiOm51bGwsInF1b3Rlc0lubGluZSI6ZmFsc2UsInBhZGRpbmdCb3R0b20iOjMsInBhZGRpbmdMaW5rZWQiOnRydWUsImJhY2tncm91bmRUeXBlIjoiTElHSFQiLCJiYWNrZ3JvdW5kQ29sb3IiOiIiLCJlbnRyYW5jZUFuaW1hdGlvbiI6dHJ1ZSwibWFya2VyQ29sb3JDb250cmFzdCI6IkFVVE8iLCJzbmlwcGV0Q29sb3JDb250cmFzdCI6IkFVVE8iLCJjdXN0b21CYWNrZ3JvdW5kQ29sb3JDb250cmFzdCI6IkFVVE8ifSwiYmFja2dyb3VuZCI6eyJtZWRpYSI6eyJpbWFnZSI6eyJ0eXBlIjoiaW1hZ2UiLCJ1c2VDcnVzaGVkS2V5IjpmYWxzZX19fX0seyJpZCI6ImNsc2Fwbzc1aDAwNnUzYjZkZzRoZHo1MG0iLCJ0eXBlIjoiaW50ZXJhY3RpdmUiLCJpdGVtcyI6W3siaWQiOiJjbHNhcG83NWowMDZ2M2I2ZG5penNldjk0IiwibWVkaWEiOnsiaW1hZ2UiOnsia2V5IjoicmlzZS9jb3Vyc2VzL1ZkelpPaktsdUV1RGk2WXYxaDIyb2czd0owSW5ReXdFL3V6VndMb0RWNVdLNDZSakUtbW9kZXJuLWhvc3BpdGFsLW9mZmljZS11c2luZy1kZXZpY2VzLmpwZyIsInR5cGUiOiJpbWFnZSIsImFsaWduIjoiY2VudGVyIiwiZmlsbFdpZHRoIjpmYWxzZSwiY3J1c2hlZEtleSI6Im1vZGVybi1ob3NwaXRhbC1vZmZpY2UtdXNpbmctZGV2aWNlcy5qcGciLCJkaW1lbnNpb25zIjp7Im9yaWdpbmFsV2lkdGgiOjE2ODAsIm9yaWdpbmFsSGVpZ2h0IjoxMTIwfSwidHJhY2tpbmdJZCI6ImNsc2Fwbzc1aDAwNnUzYjZkZzRoZHo1MG0iLCJvcmlnaW5hbFVybCI6Im1vZGVybi1ob3NwaXRhbC1vZmZpY2UtdXNpbmctZGV2aWNlcy5qcGciLCJzb3VyY2VkRnJvbSI6IlVTRVIiLCJ1c2VDcnVzaGVkS2V5Ijp0cnVlLCJ0cmFja2luZ0NvbnRleHQiOiJibG9jazp0YWJzIn19LCJ0aXRsZSI6IlBhdGllbnQgQ2FyZSIsImRlc2NyaXB0aW9uIjoiPGRpdiBkYXRhLWVkaXRvci1pZD1cIjI5ZWExMTNmLTQxMTYtNGUzMi1iMGJkLTVmNGE3MDMwYWZiZlwiPjxwPkFJIGNhbiBiZSBhcHBsaWVkIHRvIHN1cHBvcnQgZGlyZWN0IHBhdGllbnQgY2FyZSBhY3Rpdml0aWVzIGluIHNldmVyYWwgd2F5cy4gVGhpcyBjYW4gaW5jbHVkZSBhcHBsaWNhdGlvbnMgdG8gPHN0cm9uZz5zdXBwb3J0IGRpYWdub3NpcyBhbmQgdHJlYXRtZW50IHBsYW5uaW5nLjwvc3Ryb25nPiBGb3IgZXhhbXBsZSwgdGhlcmUgYXJlIGEgY29uc2lkZXJhYmxlIG51bWJlciBvZiBGREEtYXBwcm92ZWQgQUktYmFzZWQgc29sdXRpb25zIHRvIHN1cHBvcnQgdGhlIGludGVycHJldGF0aW9uIG9mIGltYWdpbmctYmFzZWQgc3R1ZGllcywgc3Bhbm5pbmcgZmllbGRzIHN1Y2ggYXMgcmFkaW9sb2d5IGFuZCBvcGh0aGFsbW9sb2d5LCB3aGVyZSBwb3RlbnRpYWwgcGF0aG9sb2dpYyBmaW5kaW5ncyBhcmUgaWRlbnRpZmllZCB2aWEgQUkuIEluIDxzdHJvbmc+UmFkaW9sb2d5PC9zdHJvbmc+LCBhbGdvcml0aG1zIGhhdmUgaGVscGVkIGlkZW50aWZ5IHBuZXVtb25pYSwgbWFsaWduYW50IG5vZHVsZXMsIGFuZCBwdWxtb25hcnkgZW1ib2xpLiAmbmJzcDtJbiA8c3Ryb25nPlBhdGhvbG9neTwvc3Ryb25nPiwgQUkgY2FuIGJlIHVzZWQgdG8gZW5oYW5jZSB0aGUgYWNjdXJhY3kgYW5kIHNwZWVkIG9mIGludGVycHJldGluZyBkaWdpdGl6ZWQgc2xpZGVzLiAmbmJzcDtJbiA8c3Ryb25nPkRlcm1hdG9sb2d5PC9zdHJvbmc+LCBBSSBhbGdvcml0aG1zIGhhdmUgYmVlbiB1c2VkIHRvIGRldGVjdCBza2luIGNhbmNlcnMgYW5kIGluIG9waHRoYWxtb2xvZ3ksIEFJIGNhbiBwcm92aWRlIGhpZ2hseSBhY2N1cmF0ZSBhc3Nlc3NtZW50cyBvZiByZXRpbmFsIGltYWdlcyBmb3IgY29uZGl0aW9ucyBsaWtlIGRpYWJldGljIHJldGlub3BhdGh5IGFuZCBtYWN1bGFyIGRlZ2VuZXJhdGlvbi4gSW4gPHN0cm9uZz5DYXJkaW9sb2d5PC9zdHJvbmc+LCBhbGdvcml0aG1zIGFuYWx5emUgRUNHcyBhbmQgZWNob2NhcmRpb2dyYW1zIGFuZCBpbiBnYXN0cm9lbnRlcm9sb2d5LCBBSSBjYW4gZGV0ZWN0IHBvbHlwcyBkdXJpbmcgY29sb25vc2NvcGllcywgc2lnbmlmaWNhbnRseSBpbXByb3ZpbmcgZGV0ZWN0aW9uIHJhdGVzLiAmbmJzcDtJbiA8c3Ryb25nPlBzeWNoaWF0cnk8L3N0cm9uZz4sIEFJIGhhcyBiZWVuIHVzZWQgdG8gbW9uaXRvciBhbmQgbWFuYWdlIGNvbmRpdGlvbnMgc3VjaCBhcyBkZXByZXNzaW9uIGFuZCBhbnhpZXR5LCBhZGRyZXNzaW5nIHRoZSB2YXN0IHVubWV0IG5lZWQgaW4gbWVudGFsIGhlYWx0aGNhcmUgc2VydmljZXMuPC9wPjxwPiZuYnNwOzwvcD48cD5BZGRpdGlvbmFsbHksIEFJIGNhbiBiZSBhcHBsaWVkIHRvIGhlbHAgPHN0cm9uZz5tYWtlIHRoZSBkZWxpdmVyeSBvZiBwYXRpZW50IGNhcmUgbW9yZSBlZmZpY2llbnQ8L3N0cm9uZz4uIFdoaWxlIHRoZSBwcm9saWZlcmF0aW9uIGluIHVzZSBvZiBlbGVjdHJvbmljIGhlYWx0aCByZWNvcmRzIChFSFJzKSBoYXMgZW5hYmxlZCBtYW55IHBvc2l0aXZlIGNoYW5nZXMgaW4gcGF0aWVudCBjYXJlIGRlbGl2ZXJ5LCBvbmUgb2YgdGhlIGJpZ2dlc3QgY29uY2VybnMgdGhhdCBoYXMgcmVzdWx0ZWQgaXMgdGhlIGJ1cmRlbiBvZiBkb2N1bWVudGF0aW9uIGluIHRoZXNlIHN5c3RlbXMuIFNvbHV0aW9ucywgc3VjaCBhcyB2b2ljZS10by10ZXh0IHRyYW5zbGF0b3JzLCBhcmUgY29udGVtcG9yYXJ5IGV4YW1wbGVzIG9mIGFwcGx5aW5nIEFJIHRvIGltcHJvdmUgZWZmaWNpZW5jeSBpbiBjYXJlIGRlbGl2ZXJ5LCBhbmQgdGhlIHByb21pc2Ugb2YgZ2VuZXJhdGl2ZSBBSSBtYXkgaGVscCBmdXJ0aGVyIGFkdmFuY2UgdGhpcyBhcmVhLCBzdWNoIGFzIGluIHRoZSBnZW5lcmF0aW9uIG9mIGRyYWZ0IHJlc3BvbnNlcyB0byBwYXRpZW50IGlucXVpcmllcyB0aGF0IHByb3ZpZGVycyBjYW4gdGhlbiBtb2RpZnkuJm5ic3A7PC9wPjxwPiZuYnNwOzwvcD48cD5UaGVyZSBhcmUgPHN0cm9uZz50d288L3N0cm9uZz4gaW1wb3J0YW50IGNvbnNpZGVyYXRpb25zIHRvIGJlYXIgaW4gbWluZCByZWdhcmRpbmcgdGhlIGFwcGxpY2F0aW9uIG9mIEFJIGluIHBhdGllbnQgY2FyZSB0b2RheS4gPHN0cm9uZz5GaXJzdDwvc3Ryb25nPiwgbWFueSBBSSBzb2x1dGlvbnMgaW4gcGxhY2UgdG9kYXkgYXJlIGRlc2lnbmVkIHRvIHN1cHBvcnQgYSBsaW1pdGVkIHVzZSBjYXNlLCBhbmQgdGhlcmVmb3JlIGluIHRoZSBjb250ZXh0IG9mIGRpYWdub3N0aWNzIG1heSBub3QgaWRlbnRpZnkgb3RoZXIgcGF0aG9sb2dpYyBmaW5kaW5ncyB0aGF0IGV4aXN0LiA8c3Ryb25nPlNlY29uZDwvc3Ryb25nPiwgQUkgaW4gdXNlIGZvciBwYXRpZW50IGNhcmUgdG9kYXkgaXMgZGVzaWduZWQgdG8gYXNzaXN0IHByb3ZpZGVycyBpbiBjYXJlIGRlbGl2ZXJ5IGFuZCBub3QgdG8gcmVwbGFjZSBwcm92aWRlcnMuPC9wPjxwPjwvcD48cCBzdHlsZT1cInRleHQtYWxpZ246IGNlbnRlclwiPjxzcGFuIHN0eWxlPVwiZm9udC1zaXplOiAxLjJyZW1cIj48c3VwPkltYWdlIGJ5IERDIFN0dWRpbywgUmV0cmlldmVkIGZyb206IGh0dHBzOi8vd3d3LmZyZWVwaWsuY29tL2ZyZWUtcGhvdG8vbW9kZXJuLWhvc3BpdGFsLW9mZmljZS11c2luZy1kZXZpY2VzXzE5NzA4MTg2MC5odG0jZnJvbVZpZXc9c2VhcmNoJmFtcDtwYWdlPTEmYW1wO3Bvc2l0aW9uPTUmYW1wO3V1aWQ9YWJlN2E4YzYtYWFmYi00ZGRhLTlhYTQtZmZhMzAyZjliYWUwIEF1Z3VzdCAyOCwgMjAyNC4gPC9zdXA+PGVtPjxzdXA+TW9kZXJuIGhvc3BpdGFsIG9mZmljZSB1c2luZyBkZXZpY2VzPC9zdXA+PC9lbT48c3VwPiwgQ3JlYXRpdmUgQ29tbW9ucyBsaWNlbnNlIGFzc29jaWF0ZWQ6Jm5ic3A7aHR0cHM6Ly9jcmVhdGl2ZWNvbW1vbnMub3JnL2xpY2Vuc2VzL2J5LW5jLzQuMC8uPC9zdXA+PC9zcGFuPjwvcD48L2Rpdj4ifSx7ImlkIjoiY2xzYXBvNzVqMDA2dzNiNmQ2N25kNGRvcyIsIm1lZGlhIjp7ImltYWdlIjp7ImtleSI6InJpc2UvY291cnNlcy9WZHpaT2pLbHVFdURpNll2MWgyMm9nM3dKMEluUXl3RS9nQ29RZURDaTd0aWd0Qk4zLTI0OTY2LmpwZyIsInR5cGUiOiJpbWFnZSIsImFsaWduIjoiY2VudGVyIiwiZmlsbFdpZHRoIjpmYWxzZSwiY3J1c2hlZEtleSI6IjI0OTY2LmpwZyIsImRpbWVuc2lvbnMiOnsib3JpZ2luYWxXaWR0aCI6MTY4MCwib3JpZ2luYWxIZWlnaHQiOjExNjN9LCJ0cmFja2luZ0lkIjoiY2xzYXBvNzVoMDA2dTNiNmRnNGhkejUwbSIsIm9yaWdpbmFsVXJsIjoiMjQ5NjYuanBnIiwic291cmNlZEZyb20iOiJVU0VSIiwidXNlQ3J1c2hlZEtleSI6dHJ1ZSwidHJhY2tpbmdDb250ZXh0IjoiYmxvY2s6dGFicyJ9fSwidGl0bGUiOiJIZWFsdGhjYXJlIEFkbWluaXN0cmF0aW9uIiwiZGVzY3JpcHRpb24iOiI8ZGl2IGRhdGEtZWRpdG9yLWlkPVwiZDk2NGEzMjItNTc3Ni00OTdiLTg0YmItYjE4NTI0NjFhZjgzXCI+PHA+SGVhbHRoY2FyZSBzeXN0ZW1zIGluIHRvZGF54oCZcyB3b3JsZCBhcmUgY29tcHJpc2VkIG9mIG1hbnkgYWRtaW5pc3RyYXRpdmUgZnVuY3Rpb25zIHRoYXQgZXh0ZW5kIGJleW9uZCBkaXJlY3QgcGF0aWVudCBjYXJlLiA8c3Ryb25nPlJlaW1idXJzZW1lbnQ8L3N0cm9uZz4gaXMgb25lIHN1Y2ggY3JpdGljYWwgYWRtaW5pc3RyYXRpdmUgZnVuY3Rpb24sIGFuZCBvbmUgd2hlcmUgY29uc2lkZXJhYmxlIHJlc291cmNlcyBhcmUgb2Z0ZW4gYXBwbGllZCBieSBoZWFsdGhjYXJlIHN5c3RlbXMuIEFJIGhhcyBiZWVuIGFwcGxpZWQgaW4gdGhpcyBhcmVhIHRvIGhlbHAgaW1wcm92ZSB0aGUgZWZmaWNpZW5jeSBhbmQgZWZmZWN0aXZlbmVzcyBvZiB0aGVzZSBhZG1pbmlzdHJhdGl2ZSBwcm9jZXNzZXMuPC9wPjxwPjwvcD48cD48c3Ryb25nPkFzc2lzdGFuY2UgaW4gdGhlPC9zdHJvbmc+IDxzdHJvbmc+Y29kaW5nIG9mIG1lZGljYWwgY2xhaW1zPC9zdHJvbmc+IGlzIGFuIGV4YW1wbGUgb2YgaG93IEFJIGhhcyBiZWVuIGFwcGxpZWQgaW4gdGhpcyBhcmVhLiBXaGlsZSBodW1hbiBvdmVyc2lnaHQgaXMgc3RpbGwgZ2VuZXJhbGx5IHJlcXVpcmVkIGluIGNvZGluZyBhbmQgY2xhaW1zIHN1Ym1pc3Npb25zLCBBSSBjYW4gYmUgYXBwbGllZCB0byBoZWxwIGlkZW50aWZ5IGFwcHJvcHJpYXRlIGRpYWdub3NlcyBjb2RlcyBmb3IgYSBtZWRpY2FsIGNsYWltIGJhc2VkIG9uIGVsZWN0cm9uaWMgYXNzZXNzbWVudCBvZiB0aGUgdW5kZXJseWluZyBjbGluaWNhbCBkb2N1bWVudGF0aW9uICh0eXBpY2FsbHkgdXNpbmcgbmF0dXJhbCBsYW5ndWFnZSBwcm9jZXNzaW5nKS4gVGhpcyBjYW4gaGVscCBpbXByb3ZlIHRoZSBzcGVlZCBpbiB3aGljaCBjbGFpbXMgY2FuIGJlIGNvZGVkLCBhbmQgdGhlcmVmb3JlIHVsdGltYXRlbHkgc3VibWl0dGVkLiBCZXlvbmQgY29kaW5nLCBBSSBjYW4gYWxzbyBiZSB1c2VkIHRvIGhlbHAgaW1wcm92ZSBjbGFpbXMgYXBwcm92YWwgc3VjY2VzcyB0aHJvdWdoIHRoZSBjcmVhdGlvbiBvZiBtb2RlbHMgdG8gaWRlbnRpZnkgY2xhaW1zIHdpdGggYW4gaW5jcmVhc2VkIGxpa2VsaWhvb2Qgb2YgcmVqZWN0aW9uLiBDbGFpbXMgaWRlbnRpZmllZCBpbiB0aGlzIG1hbm5lciBjb3VsZCB0aGVuIGJlIGZsYWdnZWQgZm9yIGFkZGl0aW9uYWwgcmV2aWV3IGluIG9yZGVyIHRvIHJlc29sdmUgcG90ZW50aWFsIGlzc3VlcyBiZWZvcmUgc3VibWlzc2lvbi4gJm5ic3A7PC9wPjxwPiZuYnNwOzwvcD48cD5Gcm9tIHRoZSBwYXllciBwZXJzcGVjdGl2ZSwgaW5zdXJlcnMgbWF5IHJlcXVpcmUgcHJpb3IgYXV0aG9yaXphdGlvbiBmb3IgY2VydGFpbiBzaXR1YXRpb25zLiBUaGlzIGNhbiByZXN1bHQgaW4gc3Vic3RhbnRpYWwgbnVtYmVycyBvZiByZXF1ZXN0cyB0aGF0IG11c3QgYmUgdmV0dGVkIGluIGEgdGltZWx5IG1hbm5lci4gQUkgaGFzIGJlZW4gZW1wbG95ZWQgYnkgaW5zdXJlcnMgdG8gPHN0cm9uZz5oZWxwIGluIHRoaXMgdmV0dGluZyBwcm9jZXNzPC9zdHJvbmc+LCBmb3IgZXhhbXBsZSwgdGhyb3VnaCBwcm9jZXNzaW5nIGFuZCBhcHByb3ZpbmcgcmVxdWVzdHMgb2YgbG93ZXIgY29tcGxleGl0eSBhbmQgdGhlcmVmb3JlIGZyZWVpbmcgdXAgaHVtYW4gcmV2aWV3ZXJzIHRvIHdvcmsgb24gbW9yZSBjb21wbGV4IHByaW9yIGF1dGhvcml6YXRpb25zLiBUaGlzIGltcHJvdmVkIGVmZmljaWVuY3kgYW5kIGFsbG9jYXRpb24gb2YgcmVzb3VyY2VzIGJ5IEFJIGlzIGFub3RoZXIgZXhhbXBsZSBvZiBob3cgaXQgY2FuIGhlbHAgZXhwZWRpdGUgYWRtaW5pc3RyYXRpdmUgY2FyZSBwcm9jZXNzZXMuPC9wPjxwPiZuYnNwOzwvcD48cCBzdHlsZT1cInRleHQtYWxpZ246IGNlbnRlclwiPjxzcGFuIHN0eWxlPVwiZm9udC1zaXplOiAxLjJyZW1cIj48c3VwPkltYWdlIGJ5IE1hY3JvdmVjdG9yLCBSZXRyaWV2ZWQgZnJvbTogaHR0cHM6Ly93d3cuZnJlZXBpay5jb20vZnJlZS12ZWN0b3IvZGlnaXRhbC1oZWFsdGgtdGVsZW1lZGljaW5lLWlzb21ldHJpYy1mbG93Y2hhcnRfNjM0NTk4MS5odG0jZnJvbVZpZXc9c2VhcmNoJmFtcDtwYWdlPTEmYW1wO3Bvc2l0aW9uPTE1JmFtcDt1dWlkPWM3ZWRiMmQ1LTIzMGQtNGYwNi1hZmFlLTU0YzJhMGEzZWU5NCBvbiBBdWd1c3QgMjgsIDIwMjQuIDwvc3VwPjxlbT48c3VwPkRpZ2l0YWwgSGVhbHRoIFRlbGVtZWRpY2luZSBJc29tZXRyaWMgRmxvd2NoYXJ0PC9zdXA+PC9lbT48c3VwPiwgQ3JlYXRpdmUgQ29tbW9ucyBsaWNlbnNlIGFzc29jaWF0ZWQ6Jm5ic3A7aHR0cHM6Ly9jcmVhdGl2ZWNvbW1vbnMub3JnL2xpY2Vuc2VzL2J5LW5jLzQuMC8uPC9zdXA+PC9zcGFuPjwvcD48L2Rpdj4ifSx7ImlkIjoiY2xzYXBvNzVqMDA2eDNiNmR6ODRwcjU0eSIsIm1lZGlhIjp7ImltYWdlIjp7ImtleSI6InJpc2UvY291cnNlcy9WZHpaT2pLbHVFdURpNll2MWgyMm9nM3dKMEluUXl3RS91WW9LWk5Rcmg2bDg1TGl6LTIwMDMuaTUxOC4wMDNfZGlnaXRhbCUyNTIwbWVkaWNpbmUlMjUyMGlsbHVzdHJhdGlvbi5qcGciLCJ0eXBlIjoiaW1hZ2UiLCJhbGlnbiI6ImNlbnRlciIsImZpbGxXaWR0aCI6ZmFsc2UsImNydXNoZWRLZXkiOiIyMDAzLmk1MTguMDAzX2RpZ2l0YWwlMjBtZWRpY2luZSUyMGlsbHVzdHJhdGlvbi5qcGciLCJkaW1lbnNpb25zIjp7Im9yaWdpbmFsV2lkdGgiOjE2ODAsIm9yaWdpbmFsSGVpZ2h0IjoxMTc2fSwidHJhY2tpbmdJZCI6ImNsc2Fwbzc1aDAwNnUzYjZkZzRoZHo1MG0iLCJvcmlnaW5hbFVybCI6IjIwMDMuaTUxOC4wMDNfZGlnaXRhbCBtZWRpY2luZSBpbGx1c3RyYXRpb24uanBnIiwic291cmNlZEZyb20iOiJVU0VSIiwidXNlQ3J1c2hlZEtleSI6dHJ1ZSwidHJhY2tpbmdDb250ZXh0IjoiYmxvY2s6dGFicyJ9fSwidGl0bGUiOiJSaXNrIFByZWRpY3Rpb24iLCJkZXNjcmlwdGlvbiI6IjxkaXYgZGF0YS1lZGl0b3ItaWQ9XCIzMzI1NTI0My0yNTU5LTQ5ZDUtOTM5ZS1jY2Y5YjEyYzhlYzVcIj48cD5Fc3RpbWF0aW5nIHRoZSBsaWtlbGlob29kIG9mIGEgZnV0dXJlIGhlYWx0aCBvdXRjb21lIGlzIGFuIGltcG9ydGFudCBlbGVtZW50IG9mIGJvdGggaW5kaXZpZHVhbCBwYXRpZW50IGNhcmUgZGVsaXZlcnksIGFzIHdlbGwgYXMgaW4gcG9wdWxhdGlvbiBoZWFsdGggbWFuYWdlbWVudCBwcm9ncmFtcy4gSWRlbnRpZnlpbmcgaW5kaXZpZHVhbHMgYXQgZWxldmF0ZWQgcmlzayBmb3IgYW4gdW53YW50ZWQgb3V0Y29tZSwgc3VjaCBhcyBjbGluaWNhbCBkZXRlcmlvcmF0aW9uIGR1cmluZyBhbiBpbnBhdGllbnQgYWRtaXNzaW9uLCBlYXJseSByZWFkbWlzc2lvbiB0byB0aGUgaG9zcGl0YWwgYWZ0ZXIgYSByZWNlbnQgZGlzY2hhcmdlLCBvciB0aGUgMTAteWVhciByaXNrIG9mIGRldmVsb3BpbmcgY2FyZGlvdmFzY3VsYXIgZGlzZWFzZSBhcmUganVzdCBzb21lIG9mIHRoZSBleGFtcGxlcyBwcm92aWRlcnMgYW5kIGhlYWx0aGNhcmUgc3lzdGVtcyBtYXkgcm91dGluZWx5IGFzc2Vzcy4gVGhlcmUgYXJlIG1hbnkgZXhhbXBsZXMgd2hlcmUgQUkgaGFzIGJlZW4gYXBwbGllZCBpbiBhcmVhcyBzaW1pbGFyIHRvIHRoZXNlLiZuYnNwOzwvcD48cD48L3A+PHA+PC9wPjxwIHN0eWxlPVwidGV4dC1hbGlnbjogY2VudGVyXCI+PHNwYW4gc3R5bGU9XCJmb250LXNpemU6IDEuMnJlbVwiPjxzdXA+SW1hZ2UgYnkgTWFjcm92ZWN0b3IsIFJldHJpZXZlZCBmcm9tOiBodHRwczovL3d3dy5mcmVlcGlrLmNvbS9mcmVlLXZlY3Rvci9kaWdpdGFsLW1lZGljaW5lLWlsbHVzdHJhdGlvbi13aXRoLWRvY3Rvci1zLWRlc2stbW9uaXRvci1wcm9mZXNzaW9uYWwtZXF1aXBtZW50XzE0NjgzMzIwLmh0bSNmcm9tVmlldz1zZWFyY2gmYW1wO3BhZ2U9MSZhbXA7cG9zaXRpb249NSZhbXA7dXVpZD0wNGJlOGMwNS1hODY5LTQxYTctOTQyZi1hOTUyMDMxOWRlNWEgQXVndXN0IDI4LCAyMDI0LiA8L3N1cD48ZW0+PHN1cD5EaWdpdGFsIG1lZGljaW5lIGlsbHVzdHJhdGlvbiB3aXRoIGRvY3RvcidzIGRlc2sgbW9uaXRvciBhbmQgcHJvZmVzc2lvbmFsIGVxdWlwbWVudDwvc3VwPjwvZW0+PHN1cD4sIENyZWF0aXZlIENvbW1vbnMgbGljZW5zZSBhc3NvY2lhdGVkOiZuYnNwO2h0dHBzOi8vY3JlYXRpdmVjb21tb25zLm9yZy9saWNlbnNlcy9ieS1uYy80LjAvLjwvc3VwPjwvc3Bhbj48L3A+PC9kaXY+In0seyJpZCI6ImNsc2FwcWRyZDAwN2gzYjZkeXVnNzNtNHEiLCJtZWRpYSI6eyJpbWFnZSI6eyJrZXkiOiJyaXNlL2NvdXJzZXMvVmR6Wk9qS2x1RXVEaTZZdjFoMjJvZzN3SjBJblF5d0UvaU1lVFhtbS0tTV85UURLUC1kb2N0b3ItZnJvbS1mdXR1cmUtY29uY2VwdC5qcGciLCJ0eXBlIjoiaW1hZ2UiLCJhbGlnbiI6ImNlbnRlciIsImZpbGxXaWR0aCI6ZmFsc2UsImNydXNoZWRLZXkiOiJkb2N0b3ItZnJvbS1mdXR1cmUtY29uY2VwdC5qcGciLCJkaW1lbnNpb25zIjp7Im9yaWdpbmFsV2lkdGgiOjE2ODAsIm9yaWdpbmFsSGVpZ2h0IjoxMTIwfSwidHJhY2tpbmdJZCI6ImNsc2Fwbzc1aDAwNnUzYjZkZzRoZHo1MG0iLCJvcmlnaW5hbFVybCI6ImRvY3Rvci1mcm9tLWZ1dHVyZS1jb25jZXB0LmpwZyIsInNvdXJjZWRGcm9tIjoiVVNFUiIsInVzZUNydXNoZWRLZXkiOnRydWUsInRyYWNraW5nQ29udGV4dCI6ImJsb2NrOnRhYnMifX0sInRpdGxlIjoiQ29uc3VtZXIgSGVhbHRoIiwiZGVzY3JpcHRpb24iOiI8ZGl2IGRhdGEtZWRpdG9yLWlkPVwiMGExNmFjZGItMjAyYy00YmI4LTg3ZWYtM2M3NzI0ZWEyNWVmXCI+PHA+VGhlIGF2ZXJhZ2UgcGF0aWVudHMgd2lsbCBzcGVuZCB0aGUgdmFzdCBtYWpvcml0eSBvZiB0aGVpciBsaXZlcyBtYW5hZ2luZyB0aGVpciBoZWFsdGggb3V0c2lkZSBvZiB0aGUgaGVhbHRoY2FyZSBzeXN0ZW0uIFRoaXMgdW5kZXJzY29yZXMgdGhlIHZhc3QgcG90ZW50aWFsIHRoYXQgYXBwbGljYXRpb25zIGRlc2lnbmVkIHRvIHN1cHBvcnQgcGF0aWVudCBjYXJlIG5lZWRzIGluIHRoaXMgY29udGV4dCBtYXkgaGF2ZSBvbiBpbXByb3ZpbmcgaGVhbHRoIG91dGNvbWVzLiBBSSBjYW4gYmUgYXBwbGllZCBpbiB0aGUgY29uc3VtZXIgaGVhbHRoIHNwYWNlIGluIGEgd2lkZSByYW5nZSBvZiBhY3Rpdml0aWVzLCBpbmNsdWRpbmcgY2hyb25pYyBkaXNlYXNlIHNlbGYtbWFuYWdlbWVudCwgcmVtb3RlIHBhdGllbnQgbW9uaXRvcmluZywgYW5kIHN1cHBvcnQgZm9yIGluZGl2aWR1YWxzIHdpdGggZGlzYWJpbGl0aWVzLiBUaGUgbGV2ZWwgb2YgQUkgbWF0dXJpdHkgaW4gbWFueSBvZiB0aGVzZSBkb21haW5zIGlzIHN0aWxsIGF0IHRoZWlyIGVhcmxpZXN0IHN0YWdlcywgYnV0IG5ldmVydGhlbGVzcyBoYXZlIGdhcm5lcmVkIGNvbnNpZGVyYWJsZSBpbnRlcmVzdCBnaXZlbiB0aGUgc2NhbGUgb2YgdGhlaXIgcG90ZW50aWFsIGltcGFjdC4gQUkgc3RhbmRzIGFzIGEgY2F0YWx5c3QgZm9yIHBlcnNvbmFsaXplZCBtZWRpY2luZSwgb2ZmZXJpbmcgdG9vbHMgdG8gZGlzc2VjdCB2YXN0IGRhdGFzZXRzIGZvciBpbnNpZ2h0cyBpbnRvIGluZGl2aWR1YWwgaGVhbHRoIHByZWRpc3Bvc2l0aW9ucyBhbmQgb3B0aW1hbCB0cmVhdG1lbnQgcGF0aHdheXMuIFRoaXMgc2hpZnQgdG93YXJkcyBwZXJzb25hbGl6ZWQgY2FyZSBlbXBvd2VycyBwYXRpZW50cywgZ3JhbnRpbmcgdGhlbSBncmVhdGVyIGNvbnRyb2wgYW5kIHVuZGVyc3RhbmRpbmcgb2YgdGhlaXIgaGVhbHRoIHRocm91Z2ggQUktZHJpdmVuIGFuYWx5dGljcyBhbmQgcmVjb21tZW5kYXRpb25zLiBBcyBBSSB0ZWNobm9sb2dpZXMgbWF0dXJlLCB0aGVpciByb2xlIGluIGZhY2lsaXRhdGluZyBhIG1vcmUgcHJvYWN0aXZlLCBpbmZvcm1lZCwgYW5kIGNvbGxhYm9yYXRpdmUgaGVhbHRoY2FyZSBlbnZpcm9ubWVudCBiZWNvbWVzIGluY3JlYXNpbmdseSBldmlkZW50LCBtYXJraW5nIGEgc2lnbmlmaWNhbnQgc3RlcCB0b3dhcmRzIHRydWx5IHBhdGllbnQtY2VudGVyZWQgY2FyZS4mbmJzcDs8L3A+PHA+PC9wPjxwPjwvcD48cCBzdHlsZT1cInRleHQtYWxpZ246IGNlbnRlclwiPjxzcGFuIHN0eWxlPVwiZm9udC1zaXplOiAxLjJyZW1cIj48c3VwPkltYWdlIGJ5IEZyZWVwaWssIFJldHJpZXZlZCBmcm9tOiBodHRwczovL3d3dy5mcmVlcGlrLmNvbS9mcmVlLWFpLWltYWdlL2RvY3Rvci1mcm9tLWZ1dHVyZS1jb25jZXB0XzExMTYyOTYxNC5odG0jZnJvbVZpZXc9c2VhcmNoJmFtcDtwYWdlPTEmYW1wO3Bvc2l0aW9uPTMmYW1wO3V1aWQ9MGY4MWYxYTUtMmEyNi00MGNmLTkwZjAtYWYxNjViMGE3MDIxIG9uIEF1Z3VzdCAyOCwgMjAyNC4gPC9zdXA+PGVtPjxzdXA+RG9jdG9yIGZyb20gdGhlIGZ1dHVyZSBjb25jZXB0PC9zdXA+PC9lbT48c3VwPiwgQ3JlYXRpdmUgQ29tbW9ucyBsaWNlbnNlIGFzc29jaWF0ZWQ6Jm5ic3A7aHR0cHM6Ly9jcmVhdGl2ZWNvbW1vbnMub3JnL2xpY2Vuc2VzL2J5LW5jLzQuMC8uPC9zdXA+PC9zcGFuPjwvcD48L2Rpdj4ifV0sImZhbWlseSI6ImludGVyYWN0aXZlIiwidmFyaWFudCI6InRhYnMiLCJzZXR0aW5ncyI6eyJ2IjoyLCJjYXJkTW9kZSI6IldISVRFIiwicGFkZGluZ1RvcCI6MywiYWNjZW50Q29sb3IiOm51bGwsInpvb21PbkNsaWNrIjp0cnVlLCJwYWRkaW5nQm90dG9tIjozLCJwYWRkaW5nTGlua2VkIjp0cnVlLCJiYWNrZ3JvdW5kVHlwZSI6IkxJR0hUIiwiYmFja2dyb3VuZENvbG9yIjoiIiwiZW50cmFuY2VBbmltYXRpb24iOnRydWUsIm1hcmtlckNvbG9yQ29udHJhc3QiOiJBVVRPIiwic25pcHBldENvbG9yQ29udHJhc3QiOiJBVVRPIiwiY3VzdG9tQmFja2dyb3VuZENvbG9yQ29udHJhc3QiOiJBVVRPIn0sImJhY2tncm91bmQiOnsibWVkaWEiOnsiaW1hZ2UiOnsidHlwZSI6ImltYWdlIiwidXNlQ3J1c2hlZEtleSI6ZmFsc2V9fX19LHsiaWQiOiJjbHVpeTRqNzEwMGJsM2I2eGNxZnZyaHBvIiwiZGF0YSI6e30sInR5cGUiOiJkaXZpZGVyIiwiaXRlbXMiOltdLCJmYW1pbHkiOiJkaXZpZGVyIiwidmFyaWFudCI6ImRpdmlkZXIiLCJzZXR0aW5ncyI6eyJjYXJkTW9kZSI6IldISVRFIiwicGFkZGluZ1RvcCI6MywiYWNjZW50Q29sb3IiOm51bGwsInF1b3Rlc0lubGluZSI6ZmFsc2UsInBhZGRpbmdCb3R0b20iOjMsInBhZGRpbmdMaW5rZWQiOnRydWUsImJhY2tncm91bmRUeXBlIjoiTElHSFQiLCJiYWNrZ3JvdW5kQ29sb3IiOiIiLCJlbnRyYW5jZUFuaW1hdGlvbiI6dHJ1ZSwibWFya2VyQ29sb3JDb250cmFzdCI6IkFVVE8iLCJzbmlwcGV0Q29sb3JDb250cmFzdCI6IkFVVE8iLCJjdXN0b21CYWNrZ3JvdW5kQ29sb3JDb250cmFzdCI6IkFVVE8ifSwiYmFja2dyb3VuZCI6eyJtZWRpYSI6eyJpbWFnZSI6eyJ0eXBlIjoiaW1hZ2UiLCJ1c2VDcnVzaGVkS2V5IjpmYWxzZX19fX0seyJpZCI6ImNsc2t0ems1NTAwajEzYjZkYTQ1ZDV4OHkiLCJkYXRhIjp7fSwidHlwZSI6ImRpdmlkZXIiLCJpdGVtcyI6W10sImZhbWlseSI6ImRpdmlkZXIiLCJ2YXJpYW50Ijoic3BhY2luZyBkaXZpZGVyIiwic2V0dGluZ3MiOnsiY2FyZE1vZGUiOiJXSElURSIsInBhZGRpbmdUb3AiOjMsImFjY2VudENvbG9yIjpudWxsLCJwYWRkaW5nQm90dG9tIjozLCJwYWRkaW5nTGlua2VkIjp0cnVlLCJiYWNrZ3JvdW5kVHlwZSI6IkxJR0hUIiwiYmFja2dyb3VuZENvbG9yIjoiIiwiZW50cmFuY2VBbmltYXRpb24iOnRydWUsIm1hcmtlckNvbG9yQ29udHJhc3QiOiJBVVRPIiwic25pcHBldENvbG9yQ29udHJhc3QiOiJBVVRPIiwiY3VzdG9tQmFja2dyb3VuZENvbG9yQ29udHJhc3QiOiJBVVRPIn0sImJhY2tncm91bmQiOnsibWVkaWEiOnsiaW1hZ2UiOnsidHlwZSI6ImltYWdlIiwidXNlQ3J1c2hlZEtleSI6ZmFsc2V9fX19LHsiaWQiOiJjbHNhcHd2MnMwMGIwM2I2ZGhyNzdxMms5IiwidHlwZSI6InRleHQiLCJpdGVtcyI6W3siaWQiOiJjbHNhcHd2MncwMGIxM2I2ZG9rMDI1YXM4IiwiaGVhZGluZyI6IjxwPlJlYWwtV29ybGQgRXhhbXBsZXMgb2YgQUkgaW4gSGVhbHRoY2FyZTwvcD4iLCJwYXJhZ3JhcGgiOiI8ZGl2IGRhdGEtZWRpdG9yLWlkPVwiY2JiMjBmYmUtZDNiYy00ZjQ5LWJkNWQtMjliN2RmYjRkODUzXCI+PHA+UHJvdmlkZWQgYmVsb3cgYXJlIG1vcmUgaW4tZGVwdGggZXhhbXBsZXMgb2YgcmVhbC13b3JsZCBhcHBsaWNhdGlvbiBvZiBBSSBpbiBoZWFsdGhjYXJlLiA8L3A+PC9kaXY+In1dLCJmYW1pbHkiOiJ0ZXh0IiwidmFyaWFudCI6ImhlYWRpbmcgcGFyYWdyYXBoIiwic2V0dGluZ3MiOnsiY2FyZE1vZGUiOiJXSElURSIsInBhZGRpbmdUb3AiOjMsImFjY2VudENvbG9yIjpudWxsLCJwYWRkaW5nQm90dG9tIjozLCJwYWRkaW5nTGlua2VkIjp0cnVlLCJiYWNrZ3JvdW5kVHlwZSI6IkxJR0hUIiwiYmFja2dyb3VuZENvbG9yIjoiIiwiZW50cmFuY2VBbmltYXRpb24iOnRydWUsIm1hcmtlckNvbG9yQ29udHJhc3QiOiJBVVRPIiwic25pcHBldENvbG9yQ29udHJhc3QiOiJBVVRPIiwiY3VzdG9tQmFja2dyb3VuZENvbG9yQ29udHJhc3QiOiJBVVRPIn0sImJhY2tncm91bmQiOnsibWVkaWEiOnsiaW1hZ2UiOnsidHlwZSI6ImltYWdlIiwidXNlQ3J1c2hlZEtleSI6ZmFsc2V9fX19LHsiaWQiOiJjbHVpeTVjd2YwMGJ4M2I2eDJybmQwNXJuIiwiZGF0YSI6e30sInR5cGUiOiJ0ZXh0IiwiaXRlbXMiOlt7ImlkIjoiY2x1aXk1Y3dnMDBieTNiNnh0czE5OTc5ZyIsInBhcmFncmFwaCI6IjxwPjxzdHJvbmc+SW5zdHJ1Y3Rpb25zOjwvc3Ryb25nPjxlbT4mbmJzcDtQbGVhc2UgY2xpY2sgb24gZWFjaCB0YWIgdG8gZXhwbG9yZSBob3cgQUkgaXMgc3VwcG9ydGluZyBkaWZmZXJlbnQgaGVhbHRoY2FyZSBhcmVhczwvZW0+PC9wPiJ9XSwiZmFtaWx5IjoidGV4dCIsInZhcmlhbnQiOiJwYXJhZ3JhcGgiLCJzZXR0aW5ncyI6eyJjYXJkTW9kZSI6IldISVRFIiwicGFkZGluZ1RvcCI6MywiYWNjZW50Q29sb3IiOm51bGwsInF1b3Rlc0lubGluZSI6ZmFsc2UsInBhZGRpbmdCb3R0b20iOjMsInBhZGRpbmdMaW5rZWQiOnRydWUsImJhY2tncm91bmRUeXBlIjoiTElHSFQiLCJiYWNrZ3JvdW5kQ29sb3IiOiIiLCJlbnRyYW5jZUFuaW1hdGlvbiI6dHJ1ZSwibWFya2VyQ29sb3JDb250cmFzdCI6IkFVVE8iLCJzbmlwcGV0Q29sb3JDb250cmFzdCI6IkFVVE8iLCJjdXN0b21CYWNrZ3JvdW5kQ29sb3JDb250cmFzdCI6IkFVVE8ifSwiYmFja2dyb3VuZCI6eyJtZWRpYSI6eyJpbWFnZSI6eyJ0eXBlIjoiaW1hZ2UiLCJ1c2VDcnVzaGVkS2V5IjpmYWxzZX19fX0seyJpZCI6ImNsdWl5NXVibDAwY3YzYjZ4M3dhMGhwcGwiLCJkYXRhIjp7fSwidHlwZSI6ImludGVyYWN0aXZlIiwiaXRlbXMiOlt7ImlkIjoiY2x1aXk1dWJsMDBjdzNiNnhkdHpxc3d5ZSIsIm1lZGlhIjp7ImltYWdlIjp7ImtleSI6InJpc2UvY291cnNlcy9WZHpaT2pLbHVFdURpNll2MWgyMm9nM3dKMEluUXl3RS8tOHU3WVhpZUlXUHZMZFpBLWRvY3Rvci1leHBsYWluaW5nLWNvcm9uYXZpcnVzLWlsbHVzdHJhdGlvbi10YWJsZXQtZGlzcGxheS1hZHVsdC1saXR0bGUtY2hpbGQtbWVkaWNhbC1jYWJpbmV0LW1hbi10YWxraW5nLWFib3V0LXZpcnVzLXNwcmVhZGluZy1hbmltYXRpb24tZGV2aWNlLWNoZWNrdXAtZXhhbWluYXRpb24uanBnIiwidHlwZSI6ImltYWdlIiwiYWxpZ24iOiJjZW50ZXIiLCJmaWxsV2lkdGgiOmZhbHNlLCJjcnVzaGVkS2V5IjoiZG9jdG9yLWV4cGxhaW5pbmctY29yb25hdmlydXMtaWxsdXN0cmF0aW9uLXRhYmxldC1kaXNwbGF5LWFkdWx0LWxpdHRsZS1jaGlsZC1tZWRpY2FsLWNhYmluZXQtbWFuLXRhbGtpbmctYWJvdXQtdmlydXMtc3ByZWFkaS5qcGciLCJkaW1lbnNpb25zIjp7Im9yaWdpbmFsV2lkdGgiOjE2ODAsIm9yaWdpbmFsSGVpZ2h0Ijo5NDV9LCJ0cmFja2luZ0lkIjoiY2x1aXk1dWJsMDBjdjNiNngzd2EwaHBwbCIsIm9yaWdpbmFsVXJsIjoiZG9jdG9yLWV4cGxhaW5pbmctY29yb25hdmlydXMtaWxsdXN0cmF0aW9uLXRhYmxldC1kaXNwbGF5LWFkdWx0LWxpdHRsZS1jaGlsZC1tZWRpY2FsLWNhYmluZXQtbWFuLXRhbGtpbmctYWJvdXQtdmlydXMtc3ByZWFkaW5nLWFuaW1hdGlvbi1kZXZpY2UtY2hlY2t1cC1leGFtaW5hdGlvbi5qcGciLCJzb3VyY2VkRnJvbSI6IlVTRVIiLCJ1c2VDcnVzaGVkS2V5Ijp0cnVlLCJ0cmFja2luZ0NvbnRleHQiOiJibG9jazp0YWJzIn19LCJ0aXRsZSI6IlBhdGllbnQgQ2FyZSIsImRlc2NyaXB0aW9uIjoiPHA+RGlhYmV0aWMgcmV0aW5vcGF0aHkgaXMgdGhlIGxlYWRpbmcgY2F1c2Ugb2YgdmlzaW9uIGxvc3MgZm9yIGluZGl2aWR1YWxzIHdpdGggZGlhYmV0ZXMuIEFubnVhbCBleWUgZXhhbWluYXRpb25zIGFyZSBjb25zaWRlcmVkIHN0YW5kYXJkIG9mIGNhcmUgaW4gZGlhYmV0ZXMgbWFuYWdlbWVudCBhbmQgZWFybHkgZGV0ZWN0aW9uIG9mIGRpYWJldGljIHJldGlub3BhdGh5IHdpbGwgaGVscCBlbnN1cmUgcHJvcGVyIG1hbmFnZW1lbnQgb2YgdGhlIGNvbmRpdGlvbiBhbmQgcmVkdWNlIHRoZSByaXNrIGZvciB2aXNpb24gbG9zcy4gSW4gMjAxOCwgdGhlIEZvb2QgYW5kIERydWcgQWRtaW5pc3RyYXRpb24gYXBwcm92ZWQgdGhlIG1hcmtldGluZyBvZiBhIGRldmljZSBjYWxsZWQgSUR4LURSIChub3cgY2FsbGVkIEx1bWluZXRpY3NDb3JlKSB0byBkZXRlY3QgZ3JlYXRlciB0aGFuIG1pbGQgY2FzZXMgb2YgZGlhYmV0aWMgcmV0aW5vcGF0aHkgaW4gYWR1bHRzIHdpdGggZGlhYmV0ZXMuIElEeC1EUiBpcyBhbiBhcnRpZmljaWFsIGludGVsbGlnZW5jZS1iYXNlZCBhcHBsaWNhdGlvbiBkZXNpZ25lZCB0byBkZXRlY3QgZGlhYmV0aWMgcmV0aW5vcGF0aHkgZnJvbSByZXRpbmFsIGltYWdlcyB0YWtlbiBieSBhIHNwZWNpYWxpemVkIGNhbWVyYS4mbmJzcDs8L3A+PHA+PC9wPjxwPkZvciBpbmRpdmlkdWFscyByZXNpZGluZyBpbiBhcmVhcyB3aGVyZSB0aGVyZSBhcmUgbGltaXRlZCBudW1iZXJzIG9mIHNwZWNpYWxpc3RzIGF2YWlsYWJsZSB0byBwZXJmb3JtIHNjcmVlbmluZyBmb3IgZGlhYmV0aWMgcmV0aW5vcGF0aHksIEFJLWJhc2VkIHNvbHV0aW9ucyBzdWNoIGFzIHRoaXMgaGF2ZSBzb21lIHBvdGVudGlhbCB0byBtaXRpZ2F0ZSB0aGUgaW1wYWN0IG9mIGRlbGF5ZWQgc2NyZWVuaW5nIGFuZCBjYXJlIHRoYXQgbWF5IG90aGVyd2lzZSBoYXZlIHJlc3VsdGVkLCBhcyB0aGVzZSB0eXBlcyBvZiBzY3JlZW5pbmcgY291bGQgYmUgaW1wbGVtZW50ZWQgd2l0aGluIHByaW1hcnkgY2FyZSBzZXR0aW5ncy4mbmJzcDs8L3A+PHA+PC9wPjxwPjxzdHJvbmc+UmVmZXJlbmNlPC9zdHJvbmc+PC9wPjxwPjxzdXA+TmF0aW9uYWwgSW5zdGl0dXRlcyBvZiBIZWFsdGguIEFydGlmaWNpYWwgSW50ZWxsaWdlbmNlIEdldHRpbmcgU21hcnRlciEgSW5ub3ZhdGlvbnMgZnJvbSB0aGUgVmlzaW9uIEZpZWxkLiBISUguIFB1Ymxpc2hlZCAyMDIyLiBBY2Nlc3NlZCBBcHJpbCAyNywgMjAyNC4gQXZhaWxhYmxlIGZyb206IDwvc3VwPjxhIHJlbD1cIm5vb3BlbmVyIG5vcmVmZXJyZXJcIiB0YXJnZXQ9XCJfYmxhbmtcIiBocmVmPVwiaHR0cHM6Ly9kaXJlY3RvcnNibG9nLm5paC5nb3YvdGFnL2lkeC1kci9cIj48c3VwPmh0dHBzOi8vZGlyZWN0b3JzYmxvZy5uaWguZ292L3RhZy9pZHgtZHIvPC9zdXA+PC9hPjwvcD48cD48L3A+PHA+PHNwYW4gc3R5bGU9XCJmb250LXNpemU6IDEuMnJlbVwiPjxzdXA+SW1hZ2UgYnkgREMgU3R1ZGlvLCBSZXRyaWV2ZWQgZnJvbTogaHR0cHM6Ly93d3cuZnJlZXBpay5jb20vZnJlZS1waG90by9kb2N0b3ItZXhwbGFpbmluZy1jb3JvbmF2aXJ1cy1pbGx1c3RyYXRpb24tdGFibGV0LWRpc3BsYXktYWR1bHQtbGl0dGxlLWNoaWxkLW1lZGljYWwtY2FiaW5ldC1tYW4tdGFsa2luZy1hYm91dC12aXJ1cy1zcHJlYWRpbmctYW5pbWF0aW9uLWRldmljZS1jaGVja3VwLWV4YW1pbmF0aW9uXzI0NTk0ODgzLmh0bSNmcm9tVmlldz1zZWFyY2gmYW1wO3BhZ2U9MSZhbXA7cG9zaXRpb249MzcmYW1wO3V1aWQ9YmJmMzBiNzItMTZjNC00NTExLWFhMGEtN2VkYmQ2ZjM4ODZiIEF1Z3VzdCAyOCwgMjAyNC4gPC9zdXA+PGVtPjxzdXA+RG9jdG9yIGV4cGxhaW5pbmcgY29yb25hdmlydXMgaWxsdXN0cmF0aW9uIG9uIHRhYmxldCBkaXNwbGF5IHRvIGFkdWx0IGFuZCBsaXR0bGUgY2hpbGQgaW4gbWVkaWNhbCBjYWJpbmV0LiBNYW4gdGFsa2luZyBhYm91dCB2aXJ1cyBzcHJlYWRpbmcgYW5pbWF0aW9uIG9uIGRldmljZSBhdCBjaGVja3VwIGV4YW1pbmF0aW9uPC9zdXA+PC9lbT48c3VwPiwgQ3JlYXRpdmUgQ29tbW9ucyBsaWNlbnNlIGFzc29jaWF0ZWQ6Jm5ic3A7aHR0cHM6Ly9jcmVhdGl2ZWNvbW1vbnMub3JnL2xpY2Vuc2VzL2J5LW5jLzQuMC8uPC9zdXA+PC9zcGFuPjwvcD4ifSx7ImlkIjoiY2x1aXk1dWJsMDBjeDNiNnhwN3plbzc0dyIsIm1lZGlhIjp7ImltYWdlIjp7ImtleSI6InJpc2UvY291cnNlcy9WZHpaT2pLbHVFdURpNll2MWgyMm9nM3dKMEluUXl3RS9NSXNQRlB6Rk51bktMTFkyLW1lZGljYWwtYmFubmVyLXdpdGgtZG9jdG9yLXdvcmtpbmctbGFwdG9wLmpwZyIsInR5cGUiOiJpbWFnZSIsImFsaWduIjoiY2VudGVyIiwiZmlsbFdpZHRoIjpmYWxzZSwiY3J1c2hlZEtleSI6Im1lZGljYWwtYmFubmVyLXdpdGgtZG9jdG9yLXdvcmtpbmctbGFwdG9wLmpwZyIsImRpbWVuc2lvbnMiOnsib3JpZ2luYWxXaWR0aCI6MTY4MCwib3JpZ2luYWxIZWlnaHQiOjExMjB9LCJ0cmFja2luZ0lkIjoiY2x1aXk1dWJsMDBjdjNiNngzd2EwaHBwbCIsIm9yaWdpbmFsVXJsIjoibWVkaWNhbC1iYW5uZXItd2l0aC1kb2N0b3Itd29ya2luZy1sYXB0b3AuanBnIiwic291cmNlZEZyb20iOiJVU0VSIiwidXNlQ3J1c2hlZEtleSI6dHJ1ZSwidHJhY2tpbmdDb250ZXh0IjoiYmxvY2s6dGFicyJ9fSwidGl0bGUiOiJDb25zdW1lciBIZWFsdGgiLCJkZXNjcmlwdGlvbiI6IjxwPkFydGlmaWNpYWwgaW50ZWxsaWdlbmNlLWJhc2VkIGFwcGxpY2F0aW9ucyBmb3IgcGF0aWVudHMgaG9sZCBncmVhdCBwcm9taXNlIGluIHN1cHBvcnRpbmcgcGF0aWVudCBpbmZvcm1hdGlvbiBhbmQgY2FyZSBuZWVkcyBvdXRzaWRlIG9mIHRoZSBoZWFsdGhjYXJlIHNldHRpbmcuIEZvciBleGFtcGxlLCBjaGF0Ym90cyBjYW4gZW5nYWdlIGRpcmVjdGx5IHdpdGggY29uc3VtZXJzLCBhc3Nlc3MgcG90ZW50aWFsIG5lZWRzLCBhbmQgaGVscCBjb25uZWN0IHRoZW0gd2l0aCBpbmZvcm1hdGlvbiBvbiByZXNvdXJjZXMgdG8gaGVscCBhZGRyZXNzIHRob3NlIG5lZWRzLiBBIHJlY2VudCBleGFtcGxlIG9mIHRoaXMgY29tZXMgZnJvbSB0aGUgTmF0aW9uYWwgSGVhbHRoIFNlcnZpY2UgaW4gdGhlIFVuaXRlZCBLaW5nZG9tLCB3aGVyZSBhIGNoYXRib3QgKExpbWJpYyBBY2Nlc3MpIHdhcyBlbmFibGVkIG9uIGl0cyBUaGVyYXB5IGZvciBZb3Ugd2Vic2l0ZSwgd2hpY2ggaXMgYSBzZXJ2aWNlIGRlc2lnbmVkIHRvIGNvbm5lY3QgaW5kaXZpZHVhbHMgdG8gbWVudGFsIGhlYWx0aCBzZXJ2aWNlcy4mbmJzcDs8L3A+PHA+Jm5ic3A7PC9wPjxwPlRoZSBjaGF0Ym90IHdhcyBkZXNpZ25lZCB0byBpbnRlcmFjdGl2ZWx5IGVuZ2FnZSBpbmRpdmlkdWFscyBzZWVraW5nIG1lbnRhbCBoZWFsdGggc2VydmljZXMgYnkgZ2F0aGVyaW5nIHRoZSBuZWNlc3NhcnkgaW5mb3JtYXRpb24gYW5kIHNjcmVlbmluZyBkYXRhLCBhbmQgdGhlbiBpZGVudGlmeWluZyBhbmQgcHJlc2VudGluZyByZWxldmFudCBzZXJ2aWNlcyBiYWNrIHRvIHRoZSBlbmQgdXNlci4gQW5hbHlzaXMgb2YgdGhlIGNoYXRib3QgaW1wbGVtZW50YXRpb24gZm91bmQgYW4gaW5jcmVhc2UgaW4gcmVmZXJyYWxzICgxNSUgdnMgNiUgY29tcGFyZWQgdG8gY29udHJvbCBzZXJ2aWNlcyksIGFzIHdlbGwgYXMgbm90YWJseSBpbmNyZWFzZXMgYW1vbmdzdCBzcGVjaWZpYyBwb3B1bGF0aW9ucyAoaW5jbHVkaW5nIGV0aG5pYyBtaW5vcml0eSBhbmQgbm9uYmluYXJ5IGdlbmRlcikuJm5ic3A7PC9wPjxwPjwvcD48cD48c3Ryb25nPlJlZmVyZW5jZXM8L3N0cm9uZz48L3A+PHA+Jm5ic3A7PC9wPjxvbD48bGk+PHA+PHN1cD5IYWJpY2h0IEosIFZpc3dhbmF0aGFuIFMsIENhcnJpbmd0b24gQiwgSGF1c2VyIFRVLCBIYXJwZXIgUiwgUm9sbHdhZ2UgTS4gQ2xvc2luZyB0aGUgYWNjZXNzaWJpbGl0eSBnYXAgdG8gbWVudGFsIGhlYWx0aCB0cmVhdG1lbnQgd2l0aCBhIHBlcnNvbmFsaXplZCBzZWxmLXJlZmVycmFsIGNoYXRib3QuIE5hdHVyZSBtZWRpY2luZS4gMjAyNDszMCgyKTo1OTUtNjAyLiBkb2k6MTAuMTAzOC9zNDE1OTEtMDIzLTAyNzY2LXg8L3N1cD48L3A+PC9saT48bGk+PHA+PHN1cD5TQksgSGVhbHRoY2FyZS4gTkhTIFRhbGtpbmcgVGhlcmFwaWVzIERpZ2l0YWwgMjAyMzogRGVtb25zdHJhdGluZyBDbGluaWNhbCBBcHBsaWNhdGlvbnMgb2YgTGltYmljLiBWaWRlby4gQXZhaWxhYmxlIGF0OiBodHRwczovL3d3dy55b3V0dWJlLmNvbS93YXRjaD92PWpFSEZCV1BOUGZRLiBZb3VUdWJlLiBQdWJsaXNoZWQgT2N0b2JlciAyMDIzLiAmbmJzcDs8L3N1cD48YnI+PGJyPjxicj48c3BhbiBzdHlsZT1cImZvbnQtc2l6ZTogMS4ycmVtXCI+PHN1cD5JbWFnZSBieSByYXdwaXhlbC5jb20sIFJldHJpZXZlZCBmcm9tOiBodHRwczovL3d3dy5mcmVlcGlrLmNvbS9mcmVlLXBob3RvL21lZGljYWwtYmFubmVyLXdpdGgtZG9jdG9yLXdvcmtpbmctbGFwdG9wXzMwNTU1OTA3Lmh0bSNmcm9tVmlldz1zZWFyY2gmYW1wO3BhZ2U9MiZhbXA7cG9zaXRpb249NDEmYW1wO3V1aWQ9YzdlZGIyZDUtMjMwZC00ZjA2LWFmYWUtNTRjMmEwYTNlZTk0IG9uIEF1Z3VzdCAyOCwgMjAyNC4gPC9zdXA+PGVtPjxzdXA+TWVkaWNhbCBiYW5uZXIgd2l0aCBkb2N0b3Igd29ya2luZyBvbiBsYXB0b3A8L3N1cD48L2VtPjxzdXA+LCBDcmVhdGl2ZSBDb21tb25zIGxpY2Vuc2UgYXNzb2NpYXRlZDombmJzcDtodHRwczovL2NyZWF0aXZlY29tbW9ucy5vcmcvbGljZW5zZXMvYnktbmMvNC4wLy48L3N1cD48L3NwYW4+PC9wPjwvbGk+PC9vbD4ifSx7ImlkIjoiY2x1aXk1dWJsMDBjeTNiNnhic2MwdzQzNSIsIm1lZGlhIjp7ImltYWdlIjp7ImtleSI6InJpc2UvY291cnNlcy9WZHpaT2pLbHVFdURpNll2MWgyMm9nM3dKMEluUXl3RS9Ranc5VzY3bzNwWW9oMHFlLWRvY3Rvci1mcm9tLWZ1dHVyZS1jb25jZXB0JTI1MjAoMSkuanBnIiwidHlwZSI6ImltYWdlIiwiYWxpZ24iOiJjZW50ZXIiLCJmaWxsV2lkdGgiOmZhbHNlLCJjcnVzaGVkS2V5IjoiZG9jdG9yLWZyb20tZnV0dXJlLWNvbmNlcHQlMjAlMjgxJTI5LmpwZyIsImRpbWVuc2lvbnMiOnsib3JpZ2luYWxXaWR0aCI6MTY4MCwib3JpZ2luYWxIZWlnaHQiOjExMjB9LCJ0cmFja2luZ0lkIjoiY2x1aXk1dWJsMDBjdjNiNngzd2EwaHBwbCIsIm9yaWdpbmFsVXJsIjoiZG9jdG9yLWZyb20tZnV0dXJlLWNvbmNlcHQgKDEpLmpwZyIsInNvdXJjZWRGcm9tIjoiVVNFUiIsInVzZUNydXNoZWRLZXkiOnRydWUsInRyYWNraW5nQ29udGV4dCI6ImJsb2NrOnRhYnMifX0sInRpdGxlIjoiUmlzayBQcmVkaWN0aW9uIiwiZGVzY3JpcHRpb24iOiI8cD48L3A+PHA+RWFybHkgaWRlbnRpZmljYXRpb24gb2YgaG9zcGl0YWxpemVkIHBhdGllbnRzIGF0IGluY3JlYXNlZCByaXNrIG9mIGV4cGVyaWVuY2luZyBjbGluaWNhbCBkZXRlcmlvcmF0aW9uIGNhbiBiZSB1c2VkIGJ5IGNhcmUgdGVhbXMgdG8gaW1wbGVtZW50IGFkZGl0aW9uYWwgYWN0aW9ucyB0aGF0IGhhdmUgdGhlIHBvdGVudGlhbCB0byByZWR1Y2Ugc3Vic2VxdWVudCBtb3JiaWRpdHkgYW5kIG1vcnRhbGl0eS4gVGhlcmUgYXJlIGVzdGFibGlzaGVkIGFsZ29yaXRobXMsIHN1Y2ggYXMgdGhlIE1vZGlmaWVkIEVhcmx5IFdhcm5pbmcgU2NvcmUgKE1FV1MpLCB0aGF0IGdlbmVyYXRlIGEgcmlzayBzY29yZSBvbiBiYXNpYyBwYXJhbWV0ZXJzLCBhbmQgZnJvbSB3aGljaCBjYXJlIHRlYW1zIGNhbiB1c2UgdG8gYXNzZXNzIGZvciBwYXRpZW50cyBhdCByaXNrIGZvciBkZXRlcmlvcmF0aW9uLiBUaGUgYXZhaWxhYmlsaXR5IG9mIEVIUiBkYXRhIGluIGVsZWN0cm9uaWMgZm9ybWF0IGhhcyBhY2NlbGVyYXRlZCB0aGUgYXBwbGljYXRpb24gb2YgYXJ0aWZpY2lhbCBpbnRlbGxpZ2VuY2UgdG8gcHJlZGljdCBjbGluaWNhbCBkZXRlcmlvcmF0aW9uIHJpc2ssIHdpdGggc29tZSBleGFtcGxlcyBpbiB0aGUgbGl0ZXJhdHVyZSBvZiBBSS1iYXNlZCBtb2RlbHMgaGF2aW5nIGhpZ2hlciBhY2N1cmFjeSBpbiBkZXRlcmlvcmF0aW9uIHJpc2sgcHJlZGljdGlvbiB2ZXJzdXMgbm9uLUFJIGRlcml2ZWQgYWxnb3JpdGhtcy4gJm5ic3A7PC9wPjxwPiZuYnNwOzwvcD48cD5Ib3dldmVyLCBpdCBpcyBpbXBvcnRhbnQgdG8gYmVhciBpbiBtaW5kIHRoYXQgd2hpbGUgaGlnaCBhY2N1cmFjeSBpbiBwcmVkaWN0aW5nIGNsaW5pY2FsIGRldGVyaW9yYXRpb24gYWxvbmUgaXRzZWxmIGRvZXMgbm90IHRyYW5zbGF0ZSBpbnRvIGltcHJvdmVkIG91dGNvbWVzLiBUaGUgYWN0aW9ucyB0YWtlbiBieSBjYXJlIHRlYW1zIGluIHJlc3BvbnNlIHRvIHBhdGllbnRzIGlkZW50aWZpZWQgYXQgaGlnaCByaXNrIGZvciBkZXRlcmlvcmF0aW9uIG11c3QgYmUgd2VsbCBkZWZpbmVkIGFuZCBlZmZlY3RpdmUgaW4gbWl0aWdhdGluZyByaXNrIGluIG9yZGVyIHRvIHJlYWxpemUgaW1wcm92ZWQgb3V0Y29tZXMuICZuYnNwOzwvcD48cD48L3A+PHA+PHN0cm9uZz5Ud288L3N0cm9uZz4gZXhhbXBsZXMgb2YgcmlzayBwcmVkaWN0aW9uIG1vZGVscyBmb3IgY2xpbmljYWwgZGV0ZXJpb3JhdGlvbiBpbiBob3NwaXRhbGl6ZWQgcGF0aWVudHMgaW4gdXNlIHRvZGF5IGFyZSA8c3Ryb25nPmVDQVJUPC9zdHJvbmc+LCBvcmlnaW5hbGx5IGRldmVsb3BlZCBhdCB0aGUgVW5pdmVyc2l0eSBvZiBDaGljYWdvLCBhbmQgdGhlIDxzdHJvbmc+QWR2YW5jZSBBbGVydCBNb25pdG9yPC9zdHJvbmc+LCBkZXZlbG9wZWQgYXQgS2Fpc2VyIFBlcm1hbmVudGUuJm5ic3A7PC9wPjxwPjwvcD48cD48L3A+PHA+PHN0cm9uZz5SZWZlcmVuY2VzPC9zdHJvbmc+PC9wPjxvbD48bGk+PHA+PHN1cD5Fc2NvYmFyIEdKLCBMaXUgVlgsIEtpcG5pcyBQLiBBdXRvbWF0ZWQgSWRlbnRpZmljYXRpb24gb2YgQWR1bHRzIGF0IFJpc2sgZm9yIEluLUhvc3BpdGFsIENsaW5pY2FsIERldGVyaW9yYXRpb24uIFJlcGx5LiBUaGUgTmV3IEVuZ2xhbmQgam91cm5hbCBvZiBtZWRpY2luZS4gMjAyMTszODQoNSk6NDg2LTQ4Ni4gZG9pOjEwLjEwNTYvTkVKTWMyMDM0ODM2PC9zdXA+PC9wPjwvbGk+PGxpPjxwPjxzdXA+V2luc2xvdyBDSiwgRWRlbHNvbiBEUCwgQ2h1cnBlayBNTSwgZXQgYWwuIFRoZSBJbXBhY3Qgb2YgYSBNYWNoaW5lIExlYXJuaW5nIEVhcmx5IFdhcm5pbmcgU2NvcmUgb24gSG9zcGl0YWwgTW9ydGFsaXR5OiBBIE11bHRpY2VudGVyIENsaW5pY2FsIEludGVydmVudGlvbiBUcmlhbC4gQ3JpdGljYWwgY2FyZSBtZWRpY2luZS4gMjAyMjs1MCg5KToxMzM5LTEzNDcuIGRvaToxMC4xMDk3L0NDTS4wMDAwMDAwMDAwMDA1NDkyPC9zdXA+PGJyPjxicj48YnI+PHNwYW4gc3R5bGU9XCJmb250LXNpemU6IDEuMnJlbVwiPjxzdXA+SW1hZ2UgYnkgRnJlZXBpaywgUmV0cmlldmVkIGZyb206IGh0dHBzOi8vd3d3LmZyZWVwaWsuY29tL2ZyZWUtYWktaW1hZ2UvZG9jdG9yLWZyb20tZnV0dXJlLWNvbmNlcHRfMTExNjI5NTI0Lmh0bSNmcm9tVmlldz1zZWFyY2gmYW1wO3BhZ2U9MSZhbXA7cG9zaXRpb249NiZhbXA7dXVpZD0wZjgxZjFhNS0yYTI2LTQwY2YtOTBmMC1hZjE2NWIwYTcwMjEgb24gQXVndXN0IDI4LCAyMDI0LiA8L3N1cD48ZW0+PHN1cD5Eb2N0b3IgZnJvbSB0aGUgZnV0dXJlIGNvbmNlcHQ8L3N1cD48L2VtPjxzdXA+LCBDcmVhdGl2ZSBDb21tb25zIGxpY2Vuc2UgYXNzb2NpYXRlZDombmJzcDtodHRwczovL2NyZWF0aXZlY29tbW9ucy5vcmcvbGljZW5zZXMvYnktbmMvNC4wLy48L3N1cD48L3NwYW4+PC9wPjwvbGk+PC9vbD4ifV0sImZhbWlseSI6ImludGVyYWN0aXZlIiwidmFyaWFudCI6InRhYnMiLCJzZXR0aW5ncyI6eyJjYXJkTW9kZSI6IldISVRFIiwicGFkZGluZ1RvcCI6MywiYWNjZW50Q29sb3IiOm51bGwsInpvb21PbkNsaWNrIjp0cnVlLCJxdW90ZXNJbmxpbmUiOmZhbHNlLCJwYWRkaW5nQm90dG9tIjozLCJwYWRkaW5nTGlua2VkIjp0cnVlLCJiYWNrZ3JvdW5kVHlwZSI6IkxJR0hUIiwiYmFja2dyb3VuZENvbG9yIjoiIiwiZW50cmFuY2VBbmltYXRpb24iOnRydWUsIm1hcmtlckNvbG9yQ29udHJhc3QiOiJBVVRPIiwic25pcHBldENvbG9yQ29udHJhc3QiOiJBVVRPIiwiY3VzdG9tQmFja2dyb3VuZENvbG9yQ29udHJhc3QiOiJBVVRPIn0sImJhY2tncm91bmQiOnsibWVkaWEiOnsiaW1hZ2UiOnsidHlwZSI6ImltYWdlIiwidXNlQ3J1c2hlZEtleSI6ZmFsc2V9fX19LHsiaWQiOiJjbHVpeWg5bnEwMGVvM2I2eG1hcXdycGowIiwiZGF0YSI6e30sInR5cGUiOiJkaXZpZGVyIiwiaXRlbXMiOltdLCJmYW1pbHkiOiJkaXZpZGVyIiwidmFyaWFudCI6ImRpdmlkZXIiLCJzZXR0aW5ncyI6eyJjYXJkTW9kZSI6IldISVRFIiwicGFkZGluZ1RvcCI6MywiYWNjZW50Q29sb3IiOm51bGwsInF1b3Rlc0lubGluZSI6ZmFsc2UsInBhZGRpbmdCb3R0b20iOjMsInBhZGRpbmdMaW5rZWQiOnRydWUsImJhY2tncm91bmRUeXBlIjoiTElHSFQiLCJiYWNrZ3JvdW5kQ29sb3IiOiIiLCJlbnRyYW5jZUFuaW1hdGlvbiI6dHJ1ZSwibWFya2VyQ29sb3JDb250cmFzdCI6IkFVVE8iLCJzbmlwcGV0Q29sb3JDb250cmFzdCI6IkFVVE8iLCJjdXN0b21CYWNrZ3JvdW5kQ29sb3JDb250cmFzdCI6IkFVVE8ifSwiYmFja2dyb3VuZCI6eyJtZWRpYSI6eyJpbWFnZSI6eyJ0eXBlIjoiaW1hZ2UiLCJ1c2VDcnVzaGVkS2V5IjpmYWxzZX19fX0seyJpZCI6ImNsdWl5b2l4dTAxajIzYjZ4MGtwZmdodTEiLCJkYXRhIjp7fSwidHlwZSI6InRleHQiLCJpdGVtcyI6W3siaWQiOiJjbHVpeW9peHUwMWo1M2I2eDBkcWZzb2YwIiwicGFyYWdyYXBoIjoiPHA+SW4gdGhlIG5leHQgbGVzc29uLCB5b3Ugd2lsbCBleHBsb3JlIGFydGlmaWNpYWwgaW50ZWxsaWdlbmNlIGluIG1lZGljYWwgZWR1Y2F0aW9uLjwvcD4ifV0sImZhbWlseSI6ImltcGFjdCIsInZhcmlhbnQiOiJiIiwic2V0dGluZ3MiOnsiY2FyZE1vZGUiOiJXSElURSIsInBhZGRpbmdUb3AiOjMsImFjY2VudENvbG9yIjpudWxsLCJxdW90ZXNJbmxpbmUiOmZhbHNlLCJwYWRkaW5nQm90dG9tIjozLCJwYWRkaW5nTGlua2VkIjp0cnVlLCJiYWNrZ3JvdW5kVHlwZSI6IkxJR0hUIiwiYmFja2dyb3VuZENvbG9yIjoiIiwiZW50cmFuY2VBbmltYXRpb24iOnRydWUsIm1hcmtlckNvbG9yQ29udHJhc3QiOiJBVVRPIiwic25pcHBldENvbG9yQ29udHJhc3QiOiJBVVRPIiwiY3VzdG9tQmFja2dyb3VuZENvbG9yQ29udHJhc3QiOiJBVVRPIn0sImJhY2tncm91bmQiOnsibWVkaWEiOnsiaW1hZ2UiOnsidHlwZSI6ImltYWdlIiwidXNlQ3J1c2hlZEtleSI6ZmFsc2V9fX19LHsiaWQiOiJjbHNrdWZpbzMwMHB6M2I2ZDIxdXA5eWpxIiwiZGF0YSI6e30sInR5cGUiOiJkaXZpZGVyIiwiaXRlbXMiOltdLCJmYW1pbHkiOiJkaXZpZGVyIiwidmFyaWFudCI6InNwYWNpbmcgZGl2aWRlciIsInNldHRpbmdzIjp7ImNhcmRNb2RlIjoiV0hJVEUiLCJwYWRkaW5nVG9wIjozLCJhY2NlbnRDb2xvciI6bnVsbCwicGFkZGluZ0JvdHRvbSI6MywicGFkZGluZ0xpbmtlZCI6dHJ1ZSwiYmFja2dyb3VuZFR5cGUiOiJMSUdIVCIsImJhY2tncm91bmRDb2xvciI6IiIsImVudHJhbmNlQW5pbWF0aW9uIjp0cnVlLCJtYXJrZXJDb2xvckNvbnRyYXN0IjoiQVVUTyIsInNuaXBwZXRDb2xvckNvbnRyYXN0IjoiQVVUTyIsImN1c3RvbUJhY2tncm91bmRDb2xvckNvbnRyYXN0IjoiQVVUTyJ9LCJiYWNrZ3JvdW5kIjp7Im1lZGlhIjp7ImltYWdlIjp7InR5cGUiOiJpbWFnZSIsInVzZUNydXNoZWRLZXkiOmZhbHNlfX19fSx7ImlkIjoiY2x1ZnoxeWNyMDBmcDM1NnhhMXU0M20ydCIsImRhdGEiOnt9LCJ0eXBlIjoiZGl2aWRlciIsIml0ZW1zIjpbeyJpZCI6ImNsdWZ6MXljcjAwZnEzNTZ4bTAxZzZqdWMiLCJ0eXBlIjoiIiwidGl0bGUiOiJDT05USU5VRSIsImJ1dHRvbkNvbG9yIjoiYnJhbmQiLCJjb21wbGV0ZUhpbnQiOiJDb21wbGV0ZSB0aGUgY29udGVudCBhYm92ZSBiZWZvcmUgbW92aW5nIG9uLiJ9XSwiZmFtaWx5IjoiY29udGludWUiLCJ2YXJpYW50IjoiY29udGludWUiLCJzZXR0aW5ncyI6eyJjYXJkTW9kZSI6IldISVRFIiwicGFkZGluZ1RvcCI6MywiYWNjZW50Q29sb3IiOm51bGwsInBhZGRpbmdCb3R0b20iOjMsInBhZGRpbmdMaW5rZWQiOnRydWUsImJhY2tncm91bmRUeXBlIjoiTElHSFQiLCJiYWNrZ3JvdW5kQ29sb3IiOiIiLCJlbnRyYW5jZUFuaW1hdGlvbiI6dHJ1ZSwibWFya2VyQ29sb3JDb250cmFzdCI6IkFVVE8iLCJzbmlwcGV0Q29sb3JDb250cmFzdCI6IkFVVE8iLCJjdXN0b21CYWNrZ3JvdW5kQ29sb3JDb250cmFzdCI6IkFVVE8ifSwiYmFja2dyb3VuZCI6eyJtZWRpYSI6eyJpbWFnZSI6eyJ0eXBlIjoiaW1hZ2UiLCJ1c2VDcnVzaGVkS2V5IjpmYWxzZX19fX1dLCJtZWRpYSI6e30sInBpbGVzIjpbXSwic2V0dGluZ3MiOnt9LCJkdXBsaWNhdGVkRnJvbUlkIjoiIiwiZGVsZXRlZCI6ZmFsc2UsImNyZWF0ZWRBdCI6IjIwMjQtMDEtMzFUMTM6NDk6MTIuMzI3WiIsInVwZGF0ZWRBdCI6IjIwMjUtMDMtMTdUMTI6MjU6MjYuNTk0WiIsImxhc3RVcGRhdGVkQnkiOiJhaWR8YWYwMzEzMjUtMDZkZS00NmJmLTk3YTQtMGUxZWU1NmM5ZDExIiwicmVhZHkiOnRydWUsInBvc2l0aW9uIjpudWxsLCJ0cmFuc2ZlcnJlZEF0IjpudWxsLCJpc1BhcnRuZXJDb250ZW50QXV0aG9yIjpmYWxzZSwiaGVhZGVySW1hZ2UiOnt9LCJzb3VyY2VMZXNzb25Mb2NhbGVJZCI6bnVsbCwiZXhwZXJpbWVudHMiOm51bGwsImRlc2NyaXB0aW9uIjoiIiwidGl0bGUiOiJPdmVydmlldyBvZiBDbGluaWNhbCBBcHBsaWNhdGlvbnMgb2YgQXJ0aWZpY2lhbCBJbnRlbGxpZ2VuY2UifSx7ImlkIjoiVWtEd2FqZzBVMjNTUzFTZ0dLNnR1RmFQUlZtd3hIRVoiLCJvcmlnaW5hbElkIjpudWxsLCJhdXRob3IiOiJhaWR8YWYwMzEzMjUtMDZkZS00NmJmLTk3YTQtMGUxZWU1NmM5ZDExIiwic2VsZWN0ZWRBdXRob3JJZCI6Im5vbmUiLCJjb3Vyc2VJZCI6IlZkelpPaktsdUV1RGk2WXYxaDIyb2czd0owSW5ReXdFIiwidHlwZSI6InF1aXoiLCJpY29uIjoiUXVpeiIsIml0ZW1zIjpbeyJpZCI6ImNtM2M5OGZxODAwY2MzYjZmbnA3Y3NsOTQiLCJ0eXBlIjoiTVVMVElQTEVfUkVTUE9OU0UiLCJ0aXRsZSI6IjxkaXYgZGF0YS1lZGl0b3ItaWQ9XCJhNzRhYTIxMS00YTUzLTRhMzMtOWMwMS1kMzFiMGU1M2E2MDJcIj48cD5BSSBjYW4gc3VwcG9ydCBkaWZmZXJlbnQgaGVhbHRoY2FyZSBzeXN0ZW1zIGJ5IChjaG9vc2UgYWxsIHRoYXQgYXBwbHkpOjwvcD48L2Rpdj4iLCJhbnN3ZXJzIjpbeyJpZCI6ImNtM2M5OGZxODAwY2QzYjZmbDJraGF2OXAiLCJ0aXRsZSI6IjxkaXYgZGF0YS1lZGl0b3ItaWQ9XCI0NTgxYjIxYy0wZjYwLTQ3ODAtOTQxOS1mODU3MWIwNjNjN2FcIj48cD5TdXBwb3J0aW5nIHBhdGllbnQgY2FyZTwvcD48L2Rpdj4iLCJjb3JyZWN0Ijp0cnVlLCJmZWVkYmFjayI6IiJ9LHsiaWQiOiJjbTNjOThmcTgwMGNmM2I2ZnIzdTVzMml2IiwidGl0bGUiOiI8ZGl2IGRhdGEtZWRpdG9yLWlkPVwiNzRjY2UyMjgtOWQ4Ny00N2IxLWFmOTktOTgyMThkYjIwZjgyXCI+PHA+SW1wcm92aW5nIGhlYWx0aGNhcmUgYWRtaW5pc3RyYXRpb248L3A+PC9kaXY+IiwiZmVlZGJhY2siOiIifSx7ImlkIjoiY20zYzk4ZnE4MDBjZzNiNmZ3ZHB5d2lqZiIsInRpdGxlIjoiPGRpdiBkYXRhLWVkaXRvci1pZD1cImNiM2FlNGRiLTA1NzAtNGQwNS1hZTc3LTQwNWVhOWU4ZDk1ZlwiPjxwPlByZWRpY3RpbmcgcmlzazwvcD48L2Rpdj4iLCJmZWVkYmFjayI6IiJ9LHsiaWQiOiJjbTNjOThmcTgwMGNlM2I2ZnI4NjVrZmUyIiwidGl0bGUiOiI8ZGl2IGRhdGEtZWRpdG9yLWlkPVwiMDdjZWVmOTYtZmIxMS00M2I4LTllZDAtOTViNTY4MDg4ZWM1XCI+PHA+QXNzaXN0aW5nIGluJm5ic3A7Y29uc3VtZXIgaGVhbHRoPC9wPjwvZGl2PiIsImNvcnJlY3QiOnRydWUsImZlZWRiYWNrIjoiIn0seyJpZCI6ImNtM2M5YWZneTAweXczYjZmemNtNmw3M2UiLCJ0aXRsZSI6IjxkaXYgZGF0YS1lZGl0b3ItaWQ9XCIyMzZmNmZiMy05Mjk2LTQ0NDUtYTFkZi1kZGYxM2FlMzYwNTFcIj48cD5Qcm92aWRpbmcgYmlhczwvcD48L2Rpdj4ifSx7ImlkIjoiY20zYzlhaTBjMDB6MzNiNmZlYXpoMXhoYiIsInRpdGxlIjoiPGRpdiBkYXRhLWVkaXRvci1pZD1cImZlYzFkYzc0LTBkYjctNDNmYi1hN2I2LTg3YWNmNDY5YzA0MVwiPjxwPkFtcGxpZnlpbmcgc2VjdXJpdHkgdGhyZWF0czwvcD48L2Rpdj4ifV0sImNvcnJlY3QiOiIiLCJjb3JyZWN0cyI6WyJjbTNjOThmcTgwMGNkM2I2Zmwya2hhdjlwIiwiY20zYzk4ZnE4MDBjZjNiNmZyM3U1czJpdiIsImNtM2M5OGZxODAwY2czYjZmd2RweXdpamYiLCJjbTNjOThmcTgwMGNlM2I2ZnI4NjVrZmUyIl0sImZlZWRiYWNrIjoiIn1dLCJtZWRpYSI6e30sInBpbGVzIjpbXSwic2V0dGluZ3MiOnsicmV0cnlDb3VudCI6Ii0xIiwicGFzc2luZ1Njb3JlIjoiODAiLCJyZXZlYWxBbnN3ZXJzIjoibm9uZSIsInBhc3NUb0NvbnRpbnVlIjpmYWxzZSwic2h1ZmZsZUFuc3dlckNob2ljZXMiOmZhbHNlLCJyYW5kb21pemVRdWVzdGlvbk9yZGVyIjpmYWxzZX0sImR1cGxpY2F0ZWRGcm9tSWQiOiJEVWdoNUMxSnhNMzROV2ZOZ011Ml9rVmtlaUJmUkdjTiIsImRlbGV0ZWQiOmZhbHNlLCJjcmVhdGVkQXQiOiIyMDI0LTExLTEwVDIzOjU2OjAzLjg5NFoiLCJ1cGRhdGVkQXQiOiIyMDI1LTAzLTE4VDAwOjU0OjEwLjkzMFoiLCJsYXN0VXBkYXRlZEJ5IjoiYWlkfGFmMDMxMzI1LTA2ZGUtNDZiZi05N2E0LTBlMWVlNTZjOWQxMSIsInJlYWR5Ijp0cnVlLCJwb3NpdGlvbiI6NCwidHJhbnNmZXJyZWRBdCI6bnVsbCwiaXNQYXJ0bmVyQ29udGVudEF1dGhvciI6bnVsbCwiaGVhZGVySW1hZ2UiOnt9LCJzb3VyY2VMZXNzb25Mb2NhbGVJZCI6bnVsbCwiZXhwZXJpbWVudHMiOm51bGwsImRlc2NyaXB0aW9uIjoiPGRpdiBkYXRhLWVkaXRvci1pZD1cImZiYTMyNTZkLWU3MTAtNDczNi1hMDUzLThjNTJiYjUzODJkYVwiPjxwPjxzdHJvbmc+SW5zdHJ1Y3Rpb25zOjwvc3Ryb25nPiA8ZW0+UGxlYXNlIGNvbXBsZXRlIHRoZSBmb2xsb3dpbmcga25vd2xlZGdlIGNoZWNrIGJlZm9yZSBtb3Zpbmcgb24gdG8gdGhlIG5leHQgbGVzc29uLjwvZW0+PC9wPjwvZGl2PiIsInRpdGxlIjoiS25vd2xlZGdlIENoZWNrIn0seyJpZCI6IkJZdHpHa2tOVTMyRjJxemRTNHd1Ulh4LWNVYlJueDVqIiwib3JpZ2luYWxJZCI6bnVsbCwiYXV0aG9yIjoiYWlkfGFmMDMxMzI1LTA2ZGUtNDZiZi05N2E0LTBlMWVlNTZjOWQxMSIsInNlbGVjdGVkQXV0aG9ySWQiOiJub25lIiwiY291cnNlSWQiOiJWZHpaT2pLbHVFdURpNll2MWgyMm9nM3dKMEluUXl3RSIsInR5cGUiOiJibG9ja3MiLCJpY29uIjoiQXJ0aWNsZSIsIml0ZW1zIjpbeyJpZCI6IlpRT1FLemJ6SEpDaG41NWp3aTUzRFluaXhvYk1XM0U1IiwidHlwZSI6InRleHQiLCJpdGVtcyI6W3siaWQiOiJjanhucDM2dm4wMDF0M2g2M2hmdmM0YXMyIiwiaGVhZGluZyI6IjxwPkludHJvZHVjdGlvbjwvcD4iLCJwYXJhZ3JhcGgiOiI8cD5BSSYjMzk7cyBpbXBhY3Qgb24gdGhlIGhlYWx0aGNhcmUgd29ya2ZvcmNlIGVuY29tcGFzc2VzIHRoZSBzcGVjdHJ1bSBmcm9tIDxzdHJvbmc+ZGlzcGxhY2VtZW50PC9zdHJvbmc+IG9mIGNlcnRhaW4gcm9sZXMgdG8gdGhlIDxzdHJvbmc+Y3JlYXRpb248L3N0cm9uZz4gb2YgbmV3IG9uZXMgbmVjZXNzaXRhdGluZyBhZHZhbmNlZCB0ZWNobm9sb2dpY2FsIGxpdGVyYWN5LiBBcyByb3V0aW5lIHRhc2tzIGJlY29tZSBhdXRvbWF0ZWQsIGNsaW5pY2lhbnMgYXJlIGFmZm9yZGVkIG1vcmUgdGltZSBmb3IgZGlyZWN0IHBhdGllbnQgY2FyZSwgYWxiZWl0IHdpdGggdGhlIHJlcXVpcmVtZW50IGZvciBuZXcgc2tpbGxzIHRvIGludGVyYWN0IHdpdGggQUkgdG9vbHMuIFRoaXMgc2hpZnQgbmVjZXNzaXRhdGVzIGFkYXB0aXZlIGVkdWNhdGlvbiBhbmQgdHJhaW5pbmcgZm9yIGhlYWx0aGNhcmUgcHJvZmVzc2lvbmFscywgZW1waGFzaXppbmcgdGhlIGNvbXBsZW1lbnRhcnkgbmF0dXJlIG9mIEFJIGluIGVuaGFuY2luZyByYXRoZXIgdGhhbiByZXBsYWNpbmcgaHVtYW4gZXhwZXJ0aXNlLiBXaGlsZSBBSSBwcmVzZW50cyB1bnByZWNlZGVudGVkIG9wcG9ydHVuaXRpZXMgZm9yIGVmZmljaWVuY3kgYW5kIGRpYWdub3N0aWMgYWNjdXJhY3ksIGNvbmNlcm5zIHBlcnNpc3QgcmVnYXJkaW5nIGl0cyBpbXBhY3Qgb24gY2xpbmljYWwganVkZ2VtZW50LCBwYXRpZW50IHByaXZhY3ksIGFuZCB0aGUgcXVhbGl0eSBvZiBodW1hbiBpbnRlcmFjdGlvbnMgaW4gaGVhbHRoY2FyZS4gSGVhbHRoIHByb2Zlc3Npb25zIHN0dWRlbnRzIG11c3QgYmUgZXhwb3NlZCB0byB0aGVzZSBlbWVyZ2luZyB0ZWNobm9sb2dpZXMgYW5kIHNob3VsZCByZWZsZWN0IG9uIHRoZSByaXNrcyBhbmQgYmVuZWZpdCBvZiB0aGVzZSB0b29scyBhcyB3ZWxsIGFzIHRoZWlyIG93biBmdXR1cmUgcm9sZS48L3A+PHA+PHN0cm9uZz5JbnN0cnVjdGlvbnM6Jm5ic3A7PC9zdHJvbmc+PGVtPlBsZWFzZSBjbGljayBvbiBlYWNoIHRhYiB0byBleHBsb3JlIHRoZSBhcmVhcyB3aGVyZSBBSSBjYW4gYXNzaXN0IG1lZGljYWwgZWR1Y2F0aW9uLjwvZW0+PC9wPiJ9XSwiZmFtaWx5IjoidGV4dCIsInZhcmlhbnQiOiJoZWFkaW5nIHBhcmFncmFwaCIsInNldHRpbmdzIjp7InBhZGRpbmdUb3AiOiI1IiwicGFkZGluZ0JvdHRvbSI6MywiYmFja2dyb3VuZENvbG9yIjoiIiwiZW50cmFuY2VBbmltYXRpb24iOnRydWV9fSx7ImlkIjoiTkdLSXlGVzVORUVxUVBrN0JCVGJkMkwxUXQydE1nbnUiLCJ0eXBlIjoiaW50ZXJhY3RpdmUiLCJpdGVtcyI6W3siaWQiOiJjbHNhcG83NWowMDZ2M2I2ZG5penNldjk0IiwibWVkaWEiOnsidG1wIjp7fSwiaW1hZ2UiOnsia2V5IjoicmlzZS9jb3Vyc2VzL1ZkelpPaktsdUV1RGk2WXYxaDIyb2czd0owSW5ReXdFL2ZlTndUcjN3UExUenE5MTkuanBnIiwidHlwZSI6ImltYWdlIiwiYWxpZ24iOiJjZW50ZXIiLCJpc1NxdWFyZSI6ZmFsc2UsImZpbGxXaWR0aCI6dHJ1ZSwiY3J1c2hlZEtleSI6Im1lZGl1bS1zaG90LWRvY3Rvci1ob2xkaW5nLXRhYmxldC5qcGciLCJkaW1lbnNpb25zIjp7InRvcCI6ODgsImxlZnQiOjAsIndpZHRoIjoxNjgwLCJoZWlnaHQiOjk0NSwib3JpZ2luYWxXaWR0aCI6MTY4MCwib3JpZ2luYWxIZWlnaHQiOjExMjF9LCJ0cmFja2luZ0lkIjoiTkdLSXlGVzVORUVxUVBrN0JCVGJkMkwxUXQydE1nbnUiLCJvcmlnaW5hbFVybCI6Im1lZGl1bS1zaG90LWRvY3Rvci1ob2xkaW5nLXRhYmxldC5qcGciLCJzb3VyY2VkRnJvbSI6IlVTRVIiLCJvcmlnaW5hbEltYWdlIjp7ImtleSI6InJpc2UvY291cnNlcy9WZHpaT2pLbHVFdURpNll2MWgyMm9nM3dKMEluUXl3RS9qMkZpZ0FxU3dzNVRNN1FfLW1lZGl1bS1zaG90LWRvY3Rvci1ob2xkaW5nLXRhYmxldC5qcGciLCJ0eXBlIjoiaW1hZ2UiLCJhbGlnbiI6ImNlbnRlciIsImZpbGxXaWR0aCI6dHJ1ZSwiY3J1c2hlZEtleSI6InJpc2UvY291cnNlcy9WZHpaT2pLbHVFdURpNll2MWgyMm9nM3dKMEluUXl3RS9MNk8xUHdNR1RYaFhvLURlLmpwZyIsInRyYWNraW5nSWQiOiJOR0tJeUZXNU5FRXFRUGs3QkJUYmQyTDFRdDJ0TWdudSIsIm9yaWdpbmFsVXJsIjoibWVkaXVtLXNob3QtZG9jdG9yLWhvbGRpbmctdGFibGV0LmpwZyIsInNvdXJjZWRGcm9tIjoiVVNFUiIsInVzZUNydXNoZWRLZXkiOnRydWUsInRyYWNraW5nQ29udGV4dCI6ImJsb2NrOnRhYnMifSwidXNlQ3J1c2hlZEtleSI6dHJ1ZSwidHJhY2tpbmdDb250ZXh0IjoiYmxvY2s6dGFicyJ9fSwidGl0bGUiOiJBZG1pc3Npb25zIiwiZGVzY3JpcHRpb24iOiI8cD5IZWFsdGggcHJvZmVzc2lvbnMgcHJvZ3JhbXMgY2FuIHVzZSBBSSB0b29scyB0byA8c3Ryb25nPmdlbmVyYXRlPC9zdHJvbmc+IGFuZCBzY29yZSBzY2hvb2wgcGVyZm9ybWFuY2UgZXZhbHVhdGlvbnMsIDxzdHJvbmc+YXNzZXNzPC9zdHJvbmc+IGZvciBiaWFzIGluIGxldHRlcnMgb2YgcmVjb21tZW5kYXRpb25zLCBhbmQgPHN0cm9uZz5jcmVhdGU8L3N0cm9uZz4gcHJlZGljdGl2ZSBtb2RlbHMgZm9yIHNjcmVlbmluZyBhbmQgcmFua2luZyBhcHBsaWNhbnRzLiAmbmJzcDsgSW5jcmVhc2luZ2x5LCBzY2hvb2xzIGFuZCBwcm9ncmFtcyB3aWxsIGxvb2sgZm9yIGF0dHJpYnV0ZXMgdGhhdCBhcmUgbm90IGN1cnJlbnRseSBiZXN0IG9mZmVyZWQgYnkgdGVjaG5vbG9neSBzdWNoIGFzIHN0cmVuZ3RoIGluIGNvbW11bmljYXRpb24sIGVtcGF0aHksIGFkdm9jYWN5LCBhbmQgY29sbGFib3JhdGlvbi4gVGhleSB3aWxsIHNlZWsgYXBwbGljYW50cyB3aG8gY2FuIG1ha2UgY29ubmVjdGlvbnMgd2l0aCBwYXRpZW50cyB3aGlsZSBiZWluZyB0ZWNobm9sb2dpY2FsbHkgbGl0ZXJhdGUuJm5ic3A7PC9wPjxwPjwvcD48cD48L3A+PHAgc3R5bGU9XCJ0ZXh0LWFsaWduOiBsZWZ0XCI+PHNwYW4gc3R5bGU9XCJmb250LXNpemU6IDEuMnJlbVwiPjxzdXA+SW1hZ2UgYnkgRnJlZXBpaywgUmV0cmlldmVkIGZyb206IGh0dHBzOi8vd3d3LmZyZWVwaWsuY29tL2ZyZWUtcGhvdG8vbWVkaXVtLXNob3QtZG9jdG9yLWhvbGRpbmctdGFibGV0XzI5ODAxMDY5Lmh0bSNmcm9tVmlldz1zZWFyY2gmYW1wO3BhZ2U9MSZhbXA7cG9zaXRpb249MjgmYW1wO3V1aWQ9YTM5NjhkZjAtYThhMS00ZjY5LTk5YzEtZWI5M2EzZjIwZTM2b24gQXVndXN0IDI4LCAyMDI0LiA8L3N1cD48ZW0+PHN1cD5NZWRpdW0gc2hvdCBkb2N0b3IgaG9sZGluZyB0YWJsZXQ8L3N1cD48L2VtPjxzdXA+LENyZWF0aXZlIENvbW1vbnMgbGljZW5zZSBhc3NvY2lhdGVkOiBodHRwczovL2NyZWF0aXZlY29tbW9ucy5vcmcvbGljZW5zZXMvYnktbmMvNC4wLy48L3N1cD48L3NwYW4+PC9wPiJ9LHsiaWQiOiJjbHNhcG83NWowMDZ3M2I2ZDY3bmQ0ZG9zIiwibWVkaWEiOnsiaW1hZ2UiOnsia2V5IjoicmlzZS9jb3Vyc2VzL1ZkelpPaktsdUV1RGk2WXYxaDIyb2czd0owSW5ReXdFL2ZpM1dXb2hRclhqSFVEQUUtZG9jdG9ycy11c2luZy10cmFuc3BhcmVudC10YWJsZXQtd2l0aC1ob2xvZ3JhbS1tZWRpY2FsLXRlY2hub2xvZ3kuanBnIiwidHlwZSI6ImltYWdlIiwiYWxpZ24iOiJjZW50ZXIiLCJmaWxsV2lkdGgiOmZhbHNlLCJjcnVzaGVkS2V5IjoiZG9jdG9ycy11c2luZy10cmFuc3BhcmVudC10YWJsZXQtd2l0aC1ob2xvZ3JhbS1tZWRpY2FsLXRlY2hub2xvZ3kuanBnIiwiZGltZW5zaW9ucyI6eyJvcmlnaW5hbFdpZHRoIjoxNjgwLCJvcmlnaW5hbEhlaWdodCI6MTEyMH0sInRyYWNraW5nSWQiOiJOR0tJeUZXNU5FRXFRUGs3QkJUYmQyTDFRdDJ0TWdudSIsIm9yaWdpbmFsVXJsIjoiZG9jdG9ycy11c2luZy10cmFuc3BhcmVudC10YWJsZXQtd2l0aC1ob2xvZ3JhbS1tZWRpY2FsLXRlY2hub2xvZ3kuanBnIiwic291cmNlZEZyb20iOiJVU0VSIiwidXNlQ3J1c2hlZEtleSI6dHJ1ZSwidHJhY2tpbmdDb250ZXh0IjoiYmxvY2s6dGFicyJ9fSwidGl0bGUiOiJNZWRpY2FsIEtub3dsZWRnZSIsImRlc2NyaXB0aW9uIjoiPGRpdiBkYXRhLWVkaXRvci1pZD1cIjJlNjhlY2ZkLTgwY2QtNDlhYi04Nzg3LTQ5ZWM3MDFkYjM1MVwiPjxwPkhlYWx0aCBwcm9mZXNzaW9ucyBjdXJyaWN1bGEgYXJlIGV2b2x2aW5nIHRvIHRlYWNoIGhlYWx0aCBwcm9mZXNzaW9ucyBzdHVkZW50cyBhYm91dCA8c3Ryb25nPmtub3dsZWRnZSBtYW5hZ2VtZW50PC9zdHJvbmc+IHJhdGhlciB0aGFuIDxzdHJvbmc+a25vd2xlZGdlIGFjcXVpc2l0aW9uPC9zdHJvbmc+IHdoaWNoIG1heSByZWR1Y2UgY3VycmljdWxhciBsb2FkIGJ5IG1pZ3JhdGluZyBzb21lIGJpb21lZGljYWwgYW5kIGNsaW5pY2FsIGtub3dsZWRnZSB0byBBSSBhbGdvcml0aG1zLiBDdXJyaWN1bGEgYXJlIGxpbmtpbmcgQUkgY29udGVudCB0byBleGlzdGluZyBjb250ZW50IG9uIGNyaXRpY2FsIHRoaW5raW5nLCBjbGluaWNhbCByZWFzb25pbmcgYW5kIGRhdGEgYW5hbHlzaXMuPC9wPjxwPjwvcD48cD48L3A+PHAgc3R5bGU9XCJ0ZXh0LWFsaWduOiBsZWZ0XCI+PHNwYW4gc3R5bGU9XCJmb250LXNpemU6IDEuMnJlbVwiPjxzdXA+SW1hZ2UgYnkgRnJlZXBpay4gKDIwMjQpLiBEb2N0b3JzIHVzaW5nIHRyYW5zcGFyZW50IHRhYmxldCB3aXRoIGhvbG9ncmFtIG1lZGljYWwgdGVjaG5vbG9neS4gPC9zdXA+PGEgcmVsPVwibm9vcGVuZXIgbm9yZWZlcnJlclwiIHRhcmdldD1cIl9ibGFua1wiIGhyZWY9XCJodHRwczovL3d3dy5mcmVlcGlrLmNvbS9mcmVlLXBob3RvL2RvY3RvcnMtdXNpbmctdHJhbnNwYXJlbnQtdGFibGV0LXdpdGgtaG9sb2dyYW0tbWVkaWNhbC10ZWNobm9sb2d5XzEzMzAxNjY5Lmh0bSNmcm9tX3ZpZXc9ZGV0YWlsX2Fsc29saWtlXCI+PHN1cD5odHRwczovL3d3dy5mcmVlcGlrLmNvbS9mcmVlLXBob3RvL2RvY3RvcnMtdXNpbmctdHJhbnNwYXJlbnQtdGFibGV0LXdpdGgtaG9sb2dyYW0tbWVkaWNhbC10ZWNobm9sb2d5XzEzMzAxNjY5Lmh0bSNmcm9tX3ZpZXc9ZGV0YWlsX2Fsc29saWtlPC9zdXA+PC9hPjxzdXA+LiBDcmVhdGl2ZSBDb21tb25zIGxpY2Vuc2UgYXNzb2NpYXRlZDombmJzcDtodHRwczovL2NyZWF0aXZlY29tbW9ucy5vcmcvbGljZW5zZXMvYnktbmMvNC4wLy48L3N1cD48L3NwYW4+PC9wPjwvZGl2PiJ9LHsiaWQiOiJjbHNhcG83NWowMDZ4M2I2ZHo4NHByNTR5IiwibWVkaWEiOnsiaW1hZ2UiOnsia2V5IjoicmlzZS9jb3Vyc2VzL1ZkelpPaktsdUV1RGk2WXYxaDIyb2czd0owSW5ReXdFL0Q5Q3p2YlJ3THJpb3BVTjYtdGVhbS15b3VuZy1zcGVjaWFsaXN0LWRvY3RvcnMtcmV2aWV3aW5nLWRvY3VtZW50cy1jb3JyaWRvci1ob3NwaXRhbC5qcGciLCJ0eXBlIjoiaW1hZ2UiLCJhbGlnbiI6ImNlbnRlciIsImZpbGxXaWR0aCI6ZmFsc2UsImNydXNoZWRLZXkiOiJ0ZWFtLXlvdW5nLXNwZWNpYWxpc3QtZG9jdG9ycy1yZXZpZXdpbmctZG9jdW1lbnRzLWNvcnJpZG9yLWhvc3BpdGFsLmpwZyIsImRpbWVuc2lvbnMiOnsib3JpZ2luYWxXaWR0aCI6MTY4MCwib3JpZ2luYWxIZWlnaHQiOjExMjB9LCJ0cmFja2luZ0lkIjoiTkdLSXlGVzVORUVxUVBrN0JCVGJkMkwxUXQydE1nbnUiLCJvcmlnaW5hbFVybCI6InRlYW0teW91bmctc3BlY2lhbGlzdC1kb2N0b3JzLXJldmlld2luZy1kb2N1bWVudHMtY29ycmlkb3ItaG9zcGl0YWwuanBnIiwic291cmNlZEZyb20iOiJVU0VSIiwidXNlQ3J1c2hlZEtleSI6dHJ1ZSwidHJhY2tpbmdDb250ZXh0IjoiYmxvY2s6dGFicyJ9fSwidGl0bGUiOiJDbGluaWNhbCBTa2lsbHMiLCJkZXNjcmlwdGlvbiI6IjxkaXYgZGF0YS1lZGl0b3ItaWQ9XCJkMGJjZTRiZC0zNGQ1LTRlOGMtYWNjMC1jMzM4Mzg0ZGRmN2VcIj48cD5BSSB0b29scyBhcmUgYmVpbmcgdXNlZCB0byA8c3Ryb25nPmRldmVsb3AgY2xpbmljYWwgc2tpbGxzLjwvc3Ryb25nPiBFeGFtcGxlcyBpbmNsdWRlIHZpcnR1YWwgcGF0aWVudCBzaW11bGF0b3JzLCBjbGluaWNhbCBkZWNpc2lvbiBzdXBwb3J0IHRvb2xzLCBhbmQgcHJvY2VkdXJhbCBndWlkYW5jZSB0b29scy4mbmJzcDs8L3A+PHA+PC9wPjxwPjwvcD48cCBzdHlsZT1cInRleHQtYWxpZ246IGxlZnRcIj48c3BhbiBzdHlsZT1cImZvbnQtc2l6ZTogMS4ycmVtXCI+PHN1cD5JbWFnZSBieSBSYXdwaXhlbCwgUmV0cmlldmVkIGZyb206IGh0dHBzOi8vd3d3LmZyZWVwaWsuY29tL2ZyZWUtcGhvdG8vdGVhbS15b3VuZy1zcGVjaWFsaXN0LWRvY3RvcnMtcmV2aWV3aW5nLWRvY3VtZW50cy1jb3JyaWRvci1ob3NwaXRhbF83ODY5MzQ4Lmh0bSNmcm9tVmlldz1pbWFnZV9zZWFyY2hfc2ltaWxhciZhbXA7cGFnZT0xJmFtcDtwb3NpdGlvbj0wJmFtcDt1dWlkPTRlODJjYjM4LWJlNDQtNDE3My1hZjM3LTYyMjFjMTUzZmU1YyBvbiBBdWd1c3QgMjgsIDIwMjQuIDwvc3VwPjxlbT48c3VwPlRlYW0gb2YgeW91bmcgc3BlY2lhbGlzdCBkb2N0b3JzIHJldmlld2luZyBkb2N1bWVudHMgaW4gdGhlIGNvcnJpZG9yIG9mIHRoZSBob3NwaXRhbCw8L3N1cD48L2VtPjxzdXA+IENyZWF0aXZlIENvbW1vbnMgbGljZW5zZSBhc3NvY2lhdGVkOiZuYnNwO2h0dHBzOi8vY3JlYXRpdmVjb21tb25zLm9yZy9saWNlbnNlcy9ieS1uYy80LjAvLjwvc3VwPjwvc3Bhbj48L3A+PC9kaXY+In0seyJpZCI6ImNsc2FwcWRyZDAwN2gzYjZkeXVnNzNtNHEiLCJtZWRpYSI6eyJpbWFnZSI6eyJrZXkiOiJyaXNlL2NvdXJzZXMvVmR6Wk9qS2x1RXVEaTZZdjFoMjJvZzN3SjBJblF5d0UvSGc3X29vZVU1X0g3czQ5cC1hbm9ueW1vdXMtY293b3JrZXJzLXdpdGgtcGFwZXJzLmpwZyIsInR5cGUiOiJpbWFnZSIsImFsaWduIjoiY2VudGVyIiwiZmlsbFdpZHRoIjpmYWxzZSwiY3J1c2hlZEtleSI6ImFub255bW91cy1jb3dvcmtlcnMtd2l0aC1wYXBlcnMuanBnIiwiZGltZW5zaW9ucyI6eyJvcmlnaW5hbFdpZHRoIjoxNjgwLCJvcmlnaW5hbEhlaWdodCI6MTEyMH0sInRyYWNraW5nSWQiOiJOR0tJeUZXNU5FRXFRUGs3QkJUYmQyTDFRdDJ0TWdudSIsIm9yaWdpbmFsVXJsIjoiYW5vbnltb3VzLWNvd29ya2Vycy13aXRoLXBhcGVycy5qcGciLCJzb3VyY2VkRnJvbSI6IlVTRVIiLCJ1c2VDcnVzaGVkS2V5Ijp0cnVlLCJ0cmFja2luZ0NvbnRleHQiOiJibG9jazp0YWJzIn19LCJ0aXRsZSI6IkFzc2Vzc21lbnQiLCJkZXNjcmlwdGlvbiI6IjxwPlN0dWRlbnRzIGNhbiByZWNlaXZlIG1vcmUgPHN0cm9uZz5pbmRpdmlkdWFsaXplZCB0cmFpbmluZyBhbmQgYXNzZXNzbWVudHMmbmJzcDs8L3N0cm9uZz4oXCJwcmVjaXNpb24gZWR1Y2F0aW9uXCIpIHdpdGggdGhlIHVzZSBvZiBBSSB0b29scy4gRXhhbXBsZXMgb2YgdGhlc2UgYXJlIEFJIHRvb2xzIHRoYXQgcHJvdmlkZSB0YXJnZXRlZCBxdWVzdGlvbnMgdG8gYW5hbHl6ZSBpbmRpdmlkdWFsIGtub3dsZWRnZSBnYXBzIChpbnRlbGxpZ2VudCB0dXRvcmluZyBzeXN0ZW1zKSBhbmQgQUkgZHJpdmVuIGZlZWRiYWNrIG9mIHZpZGVvcyB1c2luZyBydWJyaWNzLiAmbmJzcDtTY2hvb2xzIGNhbiBhbHNvIHVzZSBBSSB0b29scyB0byA8c3Ryb25nPm1ha2UgcHJlZGljdGl2ZSBhbmFseXNpcyBvZiBzdHVkZW50IHBlcmZvcm1hbmNlPC9zdHJvbmc+IGFuZCBpbnRlcnZlbmUgZWFybHkgdG8gaGVscCBzdHVkZW50cyBzdWNjZWVkLiAmbmJzcDsgJm5ic3A7PC9wPjxwPjwvcD48cD48L3A+PHAgc3R5bGU9XCJ0ZXh0LWFsaWduOiBsZWZ0XCI+PHNwYW4gc3R5bGU9XCJmb250LXNpemU6IDEuMnJlbVwiPjxzdXA+SW1hZ2UgYnkgRnJlZXBpaywgUmV0cmlldmVkIGZyb206IGh0dHBzOi8vd3d3LmZyZWVwaWsuY29tL2ZyZWUtcGhvdG8vYW5vbnltb3VzLWNvd29ya2Vycy13aXRoLXBhcGVyc18xMjQ5MjE1Lmh0bSNmcm9tVmlldz1zZWFyY2gmYW1wO3BhZ2U9MSZhbXA7cG9zaXRpb249MyZhbXA7dXVpZD1hOGFmMTFmYS1iN2U3LTRjNjktODJhOC1hYjFiOGYyNjY2YTMgb24gQXVndXN0IDI4LCAyMDI0LiA8L3N1cD48ZW0+PHN1cD5Bbm9ueW1vdXMgY293b3JrZXJzIHdpdGggcGFwZXJzLDwvc3VwPjwvZW0+PHN1cD4gQ3JlYXRpdmUgQ29tbW9ucyBsaWNlbnNlIGFzc29jaWF0ZWQ6Jm5ic3A7aHR0cHM6Ly9jcmVhdGl2ZWNvbW1vbnMub3JnL2xpY2Vuc2VzL2J5LW5jLzQuPC9zdXA+MC8uPC9zcGFuPjwvcD4iLCJpc05ld2x5SW5zZXJ0ZWQiOnRydWV9XSwiZmFtaWx5IjoiaW50ZXJhY3RpdmUiLCJ2YXJpYW50IjoidGFicyIsInNldHRpbmdzIjp7InYiOjIsImNhcmRNb2RlIjoiV0hJVEUiLCJwYWRkaW5nVG9wIjozLCJhY2NlbnRDb2xvciI6bnVsbCwiem9vbU9uQ2xpY2siOnRydWUsInBhZGRpbmdCb3R0b20iOjMsInBhZGRpbmdMaW5rZWQiOnRydWUsImJhY2tncm91bmRUeXBlIjoiTElHSFQiLCJiYWNrZ3JvdW5kQ29sb3IiOm51bGwsImVudHJhbmNlQW5pbWF0aW9uIjp0cnVlLCJtYXJrZXJDb2xvckNvbnRyYXN0IjoiQVVUTyIsInNuaXBwZXRDb2xvckNvbnRyYXN0IjoiQVVUTyIsImN1c3RvbUJhY2tncm91bmRDb2xvckNvbnRyYXN0IjoiQVVUTyJ9LCJiYWNrZ3JvdW5kIjp7Im1lZGlhIjp7ImltYWdlIjp7ImtleSI6InJpc2UvY291cnNlcy9WZHpaT2pLbHVFdURpNll2MWgyMm9nM3dKMEluUXl3RS9mNnY5SW1jSkh6Yy1TTHhiLXN0b2NrX2ltYWdlLmpwZyIsInR5cGUiOiJpbWFnZSIsImFscGhhIjowLjEsIm9yaWdpbmFsVXJsIjoic3RvY2staW1hZ2UuanBnIiwidXNlQ3J1c2hlZEtleSI6dHJ1ZX19fX0seyJpZCI6IlFyYzdOLTBBWmZQbk9CcmFXZnMtMnNhblZ0aEItTmxiIiwidHlwZSI6InRleHQiLCJpdGVtcyI6W3siaWQiOiJjbHNhc3hoengwMTU2M2I2ZG42NjQweHJpIiwiaGVhZGluZyI6IjxwPkNhc2UgU3R1ZGllczwvcD4iLCJwYXJhZ3JhcGgiOiI8cD48c3Ryb25nPkluc3RydWN0aW9uczombmJzcDs8L3N0cm9uZz48ZW0+UGxlYXNlIGNsaWNrIGJlbG93IHRvIHZpZXcgdGhlIHZpZGVvLjwvZW0+PC9wPiJ9XSwiZmFtaWx5IjoidGV4dCIsInZhcmlhbnQiOiJoZWFkaW5nIHBhcmFncmFwaCIsInNldHRpbmdzIjp7ImNhcmRNb2RlIjoiV0hJVEUiLCJwYWRkaW5nVG9wIjozLCJhY2NlbnRDb2xvciI6bnVsbCwicGFkZGluZ0JvdHRvbSI6MywicGFkZGluZ0xpbmtlZCI6dHJ1ZSwiYmFja2dyb3VuZFR5cGUiOiJMSUdIVCIsImJhY2tncm91bmRDb2xvciI6IiIsImVudHJhbmNlQW5pbWF0aW9uIjp0cnVlLCJtYXJrZXJDb2xvckNvbnRyYXN0IjoiQVVUTyIsInNuaXBwZXRDb2xvckNvbnRyYXN0IjoiQVVUTyIsImN1c3RvbUJhY2tncm91bmRDb2xvckNvbnRyYXN0IjoiQVVUTyJ9LCJiYWNrZ3JvdW5kIjp7Im1lZGlhIjp7ImltYWdlIjp7InR5cGUiOiJpbWFnZSIsInVzZUNydXNoZWRLZXkiOmZhbHNlfX19fSx7ImlkIjoiY2x1ZzA2YnE3MDB2MTM1NnhkcW56MmU0eiIsImRhdGEiOnt9LCJ0eXBlIjoibXVsdGltZWRpYSIsIml0ZW1zIjpbeyJpZCI6ImNsdWcwNmJxNzAwdjIzNTZ4N3RnYWk4bDEiLCJtZWRpYSI6eyJ2aWRlbyI6eyJrZXkiOiJEci4lMjBBZ2Fyd2FsJTIwSW50cm8ubXA0IiwidXJsIjoidHJhbnNjb2RlZC1WeFA4bkNBWEVQLTFzS3hQLURyLiUyNTIwQWdhcndhbCUyNTIwSW50cm8ubXA0IiwidHlwZSI6InZpZGVvIiwicG9zdGVyIjoiRHIuJTIwQWdhcndhbCUyMEludHJvLmpwZyIsImR1cmF0aW9uIjoxMiwiaW5wdXRLZXkiOiJyaXNlL2NvdXJzZXMvVmR6Wk9qS2x1RXVEaTZZdjFoMjJvZzN3SjBJblF5d0UvVnhQOG5DQVhFUC0xc0t4UC1Eci4lMjBBZ2Fyd2FsJTIwSW50cm8ubXA0IiwidGh1bWJuYWlsIjoiaHR0cHM6Ly9pbWFnZXMuYXJ0aWN1bGF0ZS5jb20vZjpqcGcsYjpmZmYsdzoxMDAsaDoxMDAsczpjb3Zlci9yaXNlL2NvdXJzZXMvVmR6Wk9qS2x1RXVEaTZZdjFoMjJvZzN3SjBJblF5d0UvdHJhbnNjb2RlZC1WeFA4bkNBWEVQLTFzS3hQLURyLiUyNTIwQWdhcndhbCUyNTIwSW50cm8uMDAwMDAwMC5qcGciLCJvcmlnaW5hbFVybCI6IkRyLiBBZ2Fyd2FsIEludHJvLm1wNCIsInRyYW5zY29kZUlkIjoiMTcxMTkxOTUxOTgxOC1ubmg4dTcifX0sImNhcHRpb24iOiI8cD5BZ2Fyd2FsIEcuIDxlbT5DYXNlIFN0dWRpZXM8L2VtPi4gVmlkZW8uIFVuaXZlcnNpdHkgb2YgTWlhbWkgTWlsbGVyIFNjaG9vbCBvZiBNZWRpY2luZS4gUHVibGlzaGVkIDIwMjQuJm5ic3A7PC9wPiJ9XSwiZmFtaWx5IjoibXVsdGltZWRpYSIsInZhcmlhbnQiOiJ2aWRlbyIsInNldHRpbmdzIjp7InYiOjIsImNhcmRNb2RlIjoiV0hJVEUiLCJtZWRpYVdpZHRoIjoiMCIsInBhZGRpbmdUb3AiOjMsImFjY2VudENvbG9yIjpudWxsLCJwYWRkaW5nQm90dG9tIjozLCJwYWRkaW5nTGlua2VkIjp0cnVlLCJiYWNrZ3JvdW5kVHlwZSI6IkxJR0hUIiwiYmFja2dyb3VuZENvbG9yIjoiIiwiZW50cmFuY2VBbmltYXRpb24iOnRydWUsIm1hcmtlckNvbG9yQ29udHJhc3QiOiJBVVRPIiwic25pcHBldENvbG9yQ29udHJhc3QiOiJBVVRPIiwiY3VzdG9tQmFja2dyb3VuZENvbG9yQ29udHJhc3QiOiJBVVRPIn0sImJhY2tncm91bmQiOnsibWVkaWEiOnsiaW1hZ2UiOnsidHlwZSI6ImltYWdlIiwidXNlQ3J1c2hlZEtleSI6ZmFsc2V9fX19LHsiaWQiOiJjbHVmejJzdHkwMGhxMzU2eDM0MGFqbnY5IiwiZGF0YSI6e30sInR5cGUiOiJkaXZpZGVyIiwiaXRlbXMiOlt7ImlkIjoiY2x1Znoyc3R6MDBocjM1Nngwd29xcDkzcCIsInR5cGUiOiIiLCJ0aXRsZSI6IkNPTlRJTlVFIiwiYnV0dG9uQ29sb3IiOiJicmFuZCIsImNvbXBsZXRlSGludCI6IkNvbXBsZXRlIHRoZSBjb250ZW50IGFib3ZlIGJlZm9yZSBtb3Zpbmcgb24uIn1dLCJmYW1pbHkiOiJjb250aW51ZSIsInZhcmlhbnQiOiJjb250aW51ZSIsInNldHRpbmdzIjp7ImNhcmRNb2RlIjoiV0hJVEUiLCJwYWRkaW5nVG9wIjozLCJhY2NlbnRDb2xvciI6bnVsbCwicGFkZGluZ0JvdHRvbSI6MywicGFkZGluZ0xpbmtlZCI6dHJ1ZSwiYmFja2dyb3VuZFR5cGUiOiJMSUdIVCIsImJhY2tncm91bmRDb2xvciI6IiIsImVudHJhbmNlQW5pbWF0aW9uIjp0cnVlLCJtYXJrZXJDb2xvckNvbnRyYXN0IjoiQVVUTyIsInNuaXBwZXRDb2xvckNvbnRyYXN0IjoiQVVUTyIsImN1c3RvbUJhY2tncm91bmRDb2xvckNvbnRyYXN0IjoiQVVUTyJ9LCJiYWNrZ3JvdW5kIjp7Im1lZGlhIjp7ImltYWdlIjp7InR5cGUiOiJpbWFnZSIsInVzZUNydXNoZWRLZXkiOmZhbHNlfX19fV0sIm1lZGlhIjp7fSwicGlsZXMiOltdLCJzZXR0aW5ncyI6e30sImR1cGxpY2F0ZWRGcm9tSWQiOiJSRXdjbk1jUFdYck5UdVBMOWIzZjZpVDRua2UtR2lkQyIsImRlbGV0ZWQiOmZhbHNlLCJjcmVhdGVkQXQiOiIyMDI0LTAzLTMwVDIwOjQ0OjM5LjIyNloiLCJ1cGRhdGVkQXQiOiIyMDI1LTAzLTA0VDE2OjA4OjM5LjIyMVoiLCJsYXN0VXBkYXRlZEJ5IjoiYWlkfDk0ODIyZjUwLTVlN2YtNDFiYi04ZDk2LTEyZjllMTA4Yzc2OCIsInJlYWR5Ijp0cnVlLCJwb3NpdGlvbiI6NCwidHJhbnNmZXJyZWRBdCI6bnVsbCwiaXNQYXJ0bmVyQ29udGVudEF1dGhvciI6ZmFsc2UsImhlYWRlckltYWdlIjp7fSwic291cmNlTGVzc29uTG9jYWxlSWQiOm51bGwsImV4cGVyaW1lbnRzIjpudWxsLCJkZXNjcmlwdGlvbiI6IiIsInRpdGxlIjoiQXJ0aWZpY2lhbCBJbnRlbGxpZ2VuY2UgaW4gSGVhbHRoIFByb2Zlc3Npb25zIEVkdWNhdGlvbiJ9LHsiaWQiOiJWR20wWHpxQWRmd0k5V0swRzF2WjhFWmxuSy0wa20xTiIsIm9yaWdpbmFsSWQiOm51bGwsImF1dGhvciI6ImFpZHxhZjAzMTMyNS0wNmRlLTQ2YmYtOTdhNC0wZTFlZTU2YzlkMTEiLCJzZWxlY3RlZEF1dGhvcklkIjoibm9uZSIsImNvdXJzZUlkIjoiVmR6Wk9qS2x1RXVEaTZZdjFoMjJvZzN3SjBJblF5d0UiLCJ0eXBlIjoicXVpeiIsImljb24iOiJRdWl6IiwiaXRlbXMiOlt7ImlkIjoiY20zYzljZTl3MDFodzNiNmZtb3dvMW5uZyIsInR5cGUiOiJNVUxUSVBMRV9SRVNQT05TRSIsInRpdGxlIjoiPGRpdiBkYXRhLWVkaXRvci1pZD1cIjlhMjU4NWQ4LWUxYjctNDAzZC1hMDlmLWFlMmY5YzdlYmJkM1wiPjxwPjxlbT5BSSBjYW4gYXNzaXN0IG1lZGljYWwgZWR1Y2F0aW9uIGJ5IChjaG9vc2UgYWxsIHRoYXQgYXBwbHkpOjwvZW0+PC9wPjwvZGl2PiIsImFuc3dlcnMiOlt7ImlkIjoiY20zYzljZTl3MDFoeDNiNmYxNjZwMTNsaiIsInRpdGxlIjoiPGRpdiBkYXRhLWVkaXRvci1pZD1cImMwMTlmNjQ3LWI1MTItNGQ4Ni1hOWFkLTE2YTU5YjMyOGM0OFwiPjxwPlN1cHBvcnRpbmcgYWRtaXNzaW9uIHByb2Nlc3NlczwvcD48L2Rpdj4iLCJjb3JyZWN0Ijp0cnVlLCJmZWVkYmFjayI6IiJ9LHsiaWQiOiJjbTNjOWNlOXcwMWh6M2I2ZnQ1bGg1NTRvIiwidGl0bGUiOiI8ZGl2IGRhdGEtZWRpdG9yLWlkPVwiNjA0ZDEyZjAtNGYxOC00OTUyLTliMTctYzE5ZjM2NDc1MDg4XCI+PHA+U3VwcG9ydGluZyBtZWRpY2FsIGtub3dsZWRnZSBtYW5hZ2VtZW50PC9wPjwvZGl2PiIsImZlZWRiYWNrIjoiIn0seyJpZCI6ImNtM2M5Y2U5dzAxaTAzYjZmdDR6bGxvd3IiLCJ0aXRsZSI6IjxkaXYgZGF0YS1lZGl0b3ItaWQ9XCJmMzM4ZmE4ZC1iYTM2LTQ1MGItYWEzNC05ZjA3OGFiY2I3NjZcIj48cD5Bc3Npc3RpbmcgaW4gZGV2ZWxvcGluZyBjbGluaWNhbCBza2lsbHM8L3A+PC9kaXY+IiwiZmVlZGJhY2siOiIifSx7ImlkIjoiY20zYzljZTl3MDFoeTNiNmZmNm4wcWtsdCIsInRpdGxlIjoiPGRpdiBkYXRhLWVkaXRvci1pZD1cIjAwZDk2ODZiLTMzYjItNDIzNy04ZDI3LWI4NGEyOWJiNmQ0ZFwiPjxwPkFzc2lzdGluZyBpbiBhc3Nlc3NtZW50IHByb2Nlc3NlczwvcD48L2Rpdj4iLCJjb3JyZWN0Ijp0cnVlLCJmZWVkYmFjayI6IiJ9LHsiaWQiOiJjbTNjOWVtcWQwMjA3M2I2ZnhnY2J2bzAwIiwidGl0bGUiOiI8ZGl2IGRhdGEtZWRpdG9yLWlkPVwiNTE5NTY4MmYtZDU0ZS00MjlhLWI4ZjctMjA4MmQ3YzEyMWVmXCI+PHA+UmVwbGFjaW5nIGh1bWFuIGV4cGVydGlzZTwvcD48L2Rpdj4ifSx7ImlkIjoiY20zYzllbzUxMDIwZTNiNmZnMXZqcW81OSIsInRpdGxlIjoiPGRpdiBkYXRhLWVkaXRvci1pZD1cIjZhODAyNjMwLTE4NTMtNDlhMi1hYTA0LTEzNjUzODNjZWZiMlwiPjxwPlByb3ZpZGluZyBkaXJlY3QgcGF0aWVudCBjYXJlPC9wPjwvZGl2PiJ9XSwiY29ycmVjdCI6IiIsImNvcnJlY3RzIjpbImNtM2M5Y2U5dzAxaHgzYjZmMTY2cDEzbGoiLCJjbTNjOWNlOXcwMWh5M2I2ZmY2bjBxa2x0IiwiY20zYzljZTl3MDFoejNiNmZ0NWxoNTU0byIsImNtM2M5Y2U5dzAxaTAzYjZmdDR6bGxvd3IiXSwiZmVlZGJhY2siOiIifV0sIm1lZGlhIjp7fSwicGlsZXMiOltdLCJzZXR0aW5ncyI6eyJyZXRyeUNvdW50IjoiLTEiLCJwYXNzaW5nU2NvcmUiOiI4MCIsInJldmVhbEFuc3dlcnMiOiJub25lIiwicGFzc1RvQ29udGludWUiOmZhbHNlLCJzaHVmZmxlQW5zd2VyQ2hvaWNlcyI6ZmFsc2UsInJhbmRvbWl6ZVF1ZXN0aW9uT3JkZXIiOmZhbHNlfSwiZHVwbGljYXRlZEZyb21JZCI6IlVrRHdhamcwVTIzU1MxU2dHSzZ0dUZhUFJWbXd4SEVaIiwiZGVsZXRlZCI6ZmFsc2UsImNyZWF0ZWRBdCI6IjIwMjQtMTEtMTBUMjM6NTY6NDYuNTI0WiIsInVwZGF0ZWRBdCI6IjIwMjUtMDMtMTdUMTU6NTE6MTEuNjk2WiIsImxhc3RVcGRhdGVkQnkiOiJhaWR8OTQ4MjJmNTAtNWU3Zi00MWJiLThkOTYtMTJmOWUxMDhjNzY4IiwicmVhZHkiOnRydWUsInBvc2l0aW9uIjo2LCJ0cmFuc2ZlcnJlZEF0IjpudWxsLCJpc1BhcnRuZXJDb250ZW50QXV0aG9yIjpudWxsLCJoZWFkZXJJbWFnZSI6e30sInNvdXJjZUxlc3NvbkxvY2FsZUlkIjpudWxsLCJleHBlcmltZW50cyI6bnVsbCwiZGVzY3JpcHRpb24iOiI8ZGl2IGRhdGEtZWRpdG9yLWlkPVwiNzdjY2UwNWQtNjEyMS00ODliLTkyMGItZGRjOTgyMjYxNWZjXCI+PHA+PHN0cm9uZz5JbnN0cnVjdGlvbnM6PC9zdHJvbmc+IDxlbT5QbGVhc2UgY29tcGxldGUgdGhlIGZvbGxvd2luZyBrbm93bGVkZ2UgY2hlY2sgYmVmb3JlIG1vdmluZyBvbiB0byB0aGUgbmV4dCBsZXNzb24uPC9lbT48L3A+PC9kaXY+IiwidGl0bGUiOiJLbm93bGVkZ2UgQ2hlY2sifSx7ImlkIjoiMkEzZFlyeldyNTE1V0tQR1BnODdVZGtpcndObFFWZWsiLCJvcmlnaW5hbElkIjpudWxsLCJhdXRob3IiOiJhaWR8YWYwMzEzMjUtMDZkZS00NmJmLTk3YTQtMGUxZWU1NmM5ZDExIiwic2VsZWN0ZWRBdXRob3JJZCI6Im5vbmUiLCJjb3Vyc2VJZCI6IlZkelpPaktsdUV1RGk2WXYxaDIyb2czd0owSW5ReXdFIiwidHlwZSI6InNlY3Rpb24iLCJpY29uIjpudWxsLCJpdGVtcyI6W10sIm1lZGlhIjp7fSwicGlsZXMiOltdLCJzZXR0aW5ncyI6e30sImR1cGxpY2F0ZWRGcm9tSWQiOiIiLCJkZWxldGVkIjpmYWxzZSwiY3JlYXRlZEF0IjoiMjAyNC0wMS0zMVQxMzo0OToxMi4zMjdaIiwidXBkYXRlZEF0IjoiMjAyNC0xMC0zMFQxNToyNToxMi4yNjhaIiwibGFzdFVwZGF0ZWRCeSI6ImFpZHwxYjEzYWZhZS03Njc3LTRhM2ItOGNlMS00OWIzMDk3NzY0NmMiLCJyZWFkeSI6dHJ1ZSwicG9zaXRpb24iOm51bGwsInRyYW5zZmVycmVkQXQiOm51bGwsImlzUGFydG5lckNvbnRlbnRBdXRob3IiOm51bGwsImhlYWRlckltYWdlIjp7fSwic291cmNlTGVzc29uTG9jYWxlSWQiOm51bGwsImV4cGVyaW1lbnRzIjpudWxsLCJkZXNjcmlwdGlvbiI6IiIsInRpdGxlIjoiY2FzZSBzdHVkaWVzIGluIHJlYWwgd29ybGQgYXBwbGljYXRpb24gb2YgYXJ0aWZpY2lhbCBpbnRlbGxpZ2VuY2UgaW4gaGVhbHRoY2FyZSJ9LHsiaWQiOiJKNkpVbkZ6MHBqcENKVjhXMzZRaEI2dHN5NlJWalRpWiIsIm9yaWdpbmFsSWQiOm51bGwsImF1dGhvciI6ImFpZHxhZjAzMTMyNS0wNmRlLTQ2YmYtOTdhNC0wZTFlZTU2YzlkMTEiLCJzZWxlY3RlZEF1dGhvcklkIjoibm9uZSIsImNvdXJzZUlkIjoiVmR6Wk9qS2x1RXVEaTZZdjFoMjJvZzN3SjBJblF5d0UiLCJ0eXBlIjoiYmxvY2tzIiwiaWNvbiI6IkFydGljbGUiLCJpdGVtcyI6W3siaWQiOiJja21xY3VzMXgwMDN1M2Y2ZGFtYXpkemwyIiwidHlwZSI6ImltYWdlIiwiaXRlbXMiOlt7ImlkIjoiY2ttcWNqM2x5MDAyZDNmNmRqZ25ybXdnbyIsIm1lZGlhIjp7ImltYWdlIjp7ImtleSI6InJpc2UvY291cnNlcy9WZHpaT2pLbHVFdURpNll2MWgyMm9nM3dKMEluUXl3RS9McU5XUE1sSmVvRlhENjdWLXN0b2NrX2ltYWdlLmpwZyIsInR5cGUiOiJpbWFnZSIsImFsaWduIjoibGVmdCIsImNydXNoZWRLZXkiOiJUcnlMZDYvc3RvY2staW1hZ2UuanBnIiwiZGltZW5zaW9ucyI6eyJvcmlnaW5hbFdpZHRoIjoxNjgwLCJvcmlnaW5hbEhlaWdodCI6MTEyMH0sIm9yaWdpbmFsVXJsIjoic3RvY2staW1hZ2UuanBnIiwidXNlQ3J1c2hlZEtleSI6dHJ1ZX19LCJjYXB0aW9uIjoiPHA+UmVhbCBXb3JsZCBBcHBsaWNhdGlvbiBvZiBBcnRpZmljaWFsIEludGVsbGlnZW5jZSBpbiBDYXJkaW9sb2d5PC9wPiIsInBhcmFncmFwaCI6IiJ9XSwibWVkaWEiOnt9LCJmYW1pbHkiOiJpbWFnZSIsInZhcmlhbnQiOiJ0ZXh0IG92ZXJsYXkiLCJzZXR0aW5ncyI6eyJ2IjoxLCJvcGFjaXR5IjowLjEsImNhcmRNb2RlIjpudWxsLCJwYWRkaW5nVG9wIjowLCJ6b29tT25DbGljayI6dHJ1ZSwib3BhY2l0eUNvbG9yIjoiIzAwMDAwMCIsInBhZGRpbmdCb3R0b20iOjMsImJhY2tncm91bmRUeXBlIjpudWxsLCJlbnRyYW5jZUFuaW1hdGlvbiI6dHJ1ZX19LHsiaWQiOiJja21xY3ZsdDYwMDQxM2Y2ZGIxdXA5MHIyIiwidHlwZSI6InRleHQiLCJpdGVtcyI6W3siaWQiOiJja21xY2ozbHkwMDIxM2Y2ZDJoMzdxbmRlIiwiaGVhZGluZyI6IjxwPjxzdHJvbmc+RHIuIFlpYW5uaXMgUyBDaGF0eml6aXNpczwvc3Ryb25nPjwvcD4iLCJwYXJhZ3JhcGgiOiI8cD5Eci4gQ2hhdHppemlzaXMgaXMgYSBjYXJkaW9sb2dpc3Qgd2hvc2UgY2xpbmljYWwgYW5kIHJlc2VhcmNoIHdvcmsgZm9jdXNlcyBvbiBjb21wbGV4IGNvcm9uYXJ5IGludGVydmVudGlvbnMuIEhpcyB0ZWFtIHVzZXMgdGhyZWUtZGltZW5zaW9uYWwgaW1hZ2luZywgQUkgYW5kIHBvd2VyZnVsIGNvbXB1dGF0aW9ucyB0b29scyB0byBjcmVhdGUgYSAmcXVvdDtkaWdpdGFsIHR3aW4mcXVvdDsgb2YgYSBwYXRpZW50JiMzOTtzIGNvcm9uYXJ5IGFydGVyaWVzLCBhbGxvd2luZyBjYXJkaW9sb2dpc3RzIHRvIHZpc3VhbGl6ZSB0aGUgZGlzZWFzZWQgYXJlYSBhbmQgbW9kZWwgaG93IHdlbGwgZGlmZmVyZW50IHN0ZW50cyBjb3VsZCByZXN0b3JlIGJsb29kIGZsb3cuICZuYnNwO1RoZXNlIHR5cGVzIG9mIGRpZ2l0YWwgdG9vbHMgY2FuIGFsc28gYmUgdXNlZCBmb3IgbW9kZWxpbmcgaGVhcnQgdmFsdmVzLCBzdXBwb3J0aW5nIGludGVydmVudGlvbnMgaW4gcGVyaXBoZXJhbCBhcnRlcnkgZGlzZWFzZSwgYW5kIGVkdWNhdGluZyBwYXRpZW50cy48L3A+In1dLCJtZWRpYSI6e30sImZhbWlseSI6InRleHQiLCJ2YXJpYW50IjoiaGVhZGluZyBwYXJhZ3JhcGgiLCJzZXR0aW5ncyI6eyJwYWRkaW5nVG9wIjozLCJwYWRkaW5nQm90dG9tIjozLCJiYWNrZ3JvdW5kQ29sb3IiOiIiLCJlbnRyYW5jZUFuaW1hdGlvbiI6dHJ1ZX19LHsiaWQiOiJjbHMxd2p0ZDgwMGh4M2I2ZG43Yzl4bDJ2IiwidHlwZSI6Im11bHRpbWVkaWEiLCJpdGVtcyI6W3siaWQiOiJjbHMxd2p0ZDkwMGh5M2I2ZGNhMTdvMXc3IiwibWVkaWEiOnsidmlkZW8iOnsia2V5IjoiRHIuJTIwQ2hhdHppemlzaXMubXA0IiwidXJsIjoidHJhbnNjb2RlZC1LM2ZCSzNMc2JaWExfOHRuLURyLiUyNTIwQ2hhdHppemlzaXMubXA0IiwidHlwZSI6InZpZGVvIiwicG9zdGVyIjoiRHIuJTIwQ2hhdHppemlzaXMuanBnIiwiZHVyYXRpb24iOjY5LCJpbnB1dEtleSI6InJpc2UvY291cnNlcy9WZHpaT2pLbHVFdURpNll2MWgyMm9nM3dKMEluUXl3RS9LM2ZCSzNMc2JaWExfOHRuLURyLiUyMENoYXR6aXppc2lzLm1wNCIsInRodW1ibmFpbCI6Imh0dHBzOi8vaW1hZ2VzLmFydGljdWxhdGUuY29tL2Y6anBnLGI6ZmZmLHc6MTAwLGg6MTAwLHM6Y292ZXIvcmlzZS9jb3Vyc2VzL1ZkelpPaktsdUV1RGk2WXYxaDIyb2czd0owSW5ReXdFL3RyYW5zY29kZWQtSzNmQkszTHNiWlhMXzh0bi1Eci4lMjUyMENoYXR6aXppc2lzLjAwMDAwMDAuanBnIiwib3JpZ2luYWxVcmwiOiJEci4gQ2hhdHppemlzaXMubXA0IiwidHJhbnNjb2RlSWQiOiIxNzExOTIyNjM5NzU0LTQ1ZmVnOSJ9fSwiY2FwdGlvbiI6IjxkaXYgZGF0YS1lZGl0b3ItaWQ9XCJiNTVhZjY1NC0yMDkwLTQ3ODYtOTc0MC0yNDJjZWIyNDE0MDhcIj48cD48c3VwPkNoYXR6aXppc2lzIFkuIDwvc3VwPjxlbT48c3VwPkhvdyBpcyBBcnRpZmljaWFsIEludGVsbGlnZW5jZSBJbXBhY3RpbmcgUHJlLVByb2NlZHVyYWwgUGxhbm5pbmcgYW5kIFJlc2VhcmNoIGluIENhcmRpb2xvZ3k/PC9zdXA+PC9lbT48c3VwPiBWaWRlby4gVW5pdmVyc2l0eSBvZiBNaWFtaSBNaWxsZXIgU2Nob29sIG9mIE1lZGljaW5lLiBQdWJsaXNoZWQgMjAyNC48L3N1cD48L3A+PC9kaXY+In1dLCJmYW1pbHkiOiJtdWx0aW1lZGlhIiwidmFyaWFudCI6InZpZGVvIiwic2V0dGluZ3MiOnsidiI6MiwiY2FyZE1vZGUiOiJXSElURSIsIm1lZGlhV2lkdGgiOiIwIiwicGFkZGluZ1RvcCI6MywiYWNjZW50Q29sb3IiOm51bGwsInBhZGRpbmdCb3R0b20iOjMsInBhZGRpbmdMaW5rZWQiOnRydWUsImJhY2tncm91bmRUeXBlIjoiTElHSFQiLCJiYWNrZ3JvdW5kQ29sb3IiOiIiLCJlbnRyYW5jZUFuaW1hdGlvbiI6dHJ1ZSwibWFya2VyQ29sb3JDb250cmFzdCI6IkFVVE8iLCJzbmlwcGV0Q29sb3JDb250cmFzdCI6IkFVVE8iLCJjdXN0b21CYWNrZ3JvdW5kQ29sb3JDb250cmFzdCI6IkFVVE8ifSwiYmFja2dyb3VuZCI6eyJtZWRpYSI6eyJpbWFnZSI6eyJ0eXBlIjoiaW1hZ2UiLCJ1c2VDcnVzaGVkS2V5IjpmYWxzZX19fX0seyJpZCI6ImNrbXFkYjd6bDAwNHEzZjZkZHlkajRyZjQiLCJ0eXBlIjoiZGl2aWRlciIsIml0ZW1zIjpbeyJpZCI6ImNrbXFjajNseDAwMTAzZjZkbXl4N3FyNGYiLCJ0eXBlIjoiIiwidGl0bGUiOiJDT05USU5VRSIsImJ1dHRvbkNvbG9yIjoiYnJhbmQiLCJjb21wbGV0ZUhpbnQiOiJDb21wbGV0ZSB0aGUgY29udGVudCBhYm92ZSBiZWZvcmUgbW92aW5nIG9uLiJ9XSwiZmFtaWx5IjoiY29udGludWUiLCJ2YXJpYW50IjoiY29udGludWUiLCJzZXR0aW5ncyI6eyJwYWRkaW5nVG9wIjozLCJwYWRkaW5nQm90dG9tIjozLCJiYWNrZ3JvdW5kQ29sb3IiOiIiLCJlbnRyYW5jZUFuaW1hdGlvbiI6dHJ1ZX19XSwibWVkaWEiOnt9LCJwaWxlcyI6W10sInNldHRpbmdzIjp7fSwiZHVwbGljYXRlZEZyb21JZCI6Ilk1cTB5WHpnRU91dER6UnFqNkFqSVZwTG43R3FlTHlLIiwiZGVsZXRlZCI6ZmFsc2UsImNyZWF0ZWRBdCI6IjIwMjQtMDEtMzFUMTQ6MDU6MTEuMzc2WiIsInVwZGF0ZWRBdCI6IjIwMjUtMDMtMTdUMTI6Mjc6MTIuMTAyWiIsImxhc3RVcGRhdGVkQnkiOiJhaWR8YWYwMzEzMjUtMDZkZS00NmJmLTk3YTQtMGUxZWU1NmM5ZDExIiwicmVhZHkiOnRydWUsInBvc2l0aW9uIjoyMCwidHJhbnNmZXJyZWRBdCI6bnVsbCwiaXNQYXJ0bmVyQ29udGVudEF1dGhvciI6ZmFsc2UsImhlYWRlckltYWdlIjp7fSwic291cmNlTGVzc29uTG9jYWxlSWQiOm51bGwsImV4cGVyaW1lbnRzIjpudWxsLCJkZXNjcmlwdGlvbiI6IiIsInRpdGxlIjoiQ2FyZGlvbG9neSJ9LHsiaWQiOiI4RFFCUk9fMjVOLWpCVEtlVHFXREl4dUxoWTg3VERRbSIsIm9yaWdpbmFsSWQiOm51bGwsImF1dGhvciI6ImFpZHxhZjAzMTMyNS0wNmRlLTQ2YmYtOTdhNC0wZTFlZTU2YzlkMTEiLCJzZWxlY3RlZEF1dGhvcklkIjoibm9uZSIsImNvdXJzZUlkIjoiVmR6Wk9qS2x1RXVEaTZZdjFoMjJvZzN3SjBJblF5d0UiLCJ0eXBlIjoiYmxvY2tzIiwiaWNvbiI6IkFydGljbGUiLCJpdGVtcyI6W3siaWQiOiJ3VGxtMUFVT3JSd19NRmlsRVdHMzl4enotY0JJX1g1ZiIsInR5cGUiOiJpbWFnZSIsIml0ZW1zIjpbeyJpZCI6ImNrbXFjajNseTAwMmQzZjZkamducm13Z28iLCJtZWRpYSI6eyJpbWFnZSI6eyJrZXkiOiJyaXNlL2NvdXJzZXMvVmR6Wk9qS2x1RXVEaTZZdjFoMjJvZzN3SjBJblF5d0Uvc25qZHZGRDVueFBRQmZkbC1zdG9ja19pbWFnZS5qcGciLCJ0eXBlIjoiaW1hZ2UiLCJhbGlnbiI6ImxlZnQiLCJjcnVzaGVkS2V5IjoiOV9zdkstL3N0b2NrLWltYWdlLmpwZyIsImRpbWVuc2lvbnMiOnsib3JpZ2luYWxXaWR0aCI6MTY4MCwib3JpZ2luYWxIZWlnaHQiOjEwMDR9LCJvcmlnaW5hbFVybCI6InN0b2NrLWltYWdlLmpwZyIsInNvdXJjZWRGcm9tIjoiTElCUkFSWSIsInVzZUNydXNoZWRLZXkiOnRydWV9fSwiY2FwdGlvbiI6IjxwPlJlYWwgV29ybGQgQXBwbGljYXRpb24gb2YgQXJ0aWZpY2lhbCBJbnRlbGxpZ2VuY2UgaW4gUmFkaW9sb2d5PC9wPiIsInBhcmFncmFwaCI6IiJ9XSwibWVkaWEiOnt9LCJmYW1pbHkiOiJpbWFnZSIsInZhcmlhbnQiOiJ0ZXh0IG92ZXJsYXkiLCJzZXR0aW5ncyI6eyJ2IjoxLCJvcGFjaXR5IjowLjEsImNhcmRNb2RlIjpudWxsLCJwYWRkaW5nVG9wIjowLCJ6b29tT25DbGljayI6dHJ1ZSwib3BhY2l0eUNvbG9yIjoiIzAwMDAwMCIsInBhZGRpbmdCb3R0b20iOjMsImJhY2tncm91bmRUeXBlIjpudWxsLCJlbnRyYW5jZUFuaW1hdGlvbiI6dHJ1ZX19LHsiaWQiOiI5VzhESkZldmJZclFicmtKWVRUS00wSFRJajM0RVNVMCIsInR5cGUiOiJ0ZXh0IiwiaXRlbXMiOlt7ImlkIjoiY2ttcWNqM2x5MDAyMTNmNmQyaDM3cW5kZSIsImhlYWRpbmciOiI8cD48c3Ryb25nPlJhZGlvbG9neTwvc3Ryb25nPjwvcD4iLCJwYXJhZ3JhcGgiOiIifV0sIm1lZGlhIjp7fSwiZmFtaWx5IjoidGV4dCIsInZhcmlhbnQiOiJoZWFkaW5nIHBhcmFncmFwaCIsInNldHRpbmdzIjp7InBhZGRpbmdUb3AiOjMsInBhZGRpbmdCb3R0b20iOjMsImJhY2tncm91bmRDb2xvciI6IiIsImVudHJhbmNlQW5pbWF0aW9uIjp0cnVlfX0seyJpZCI6ImNsdWw5d2d4dDAwbWczNTZ4NnlheHY2YmwiLCJkYXRhIjp7fSwidHlwZSI6InRleHQiLCJpdGVtcyI6W3siaWQiOiJjbHVsOXdneHQwMG1oMzU2eGVraHN3ZGkwIiwicGFyYWdyYXBoIjoiPHA+RHIuIEZlcm5hbmRvIENvbGxhZG8tTWVzYSBpcyBQcm9mZXNzb3Igb2YgQ2xpbmljYWwgUmFkaW9sb2d5IGFuZCBEaXJlY3RvciBvZiBJbm5vdmF0aW9uIGFuZCBBcnRpZmljaWFsIEludGVsbGlnZW5jZSBpbiB0aGUgRGVwYXJ0bWVudCBvZiBSYWRpb2xvZ3kuPC9wPiJ9XSwiZmFtaWx5IjoidGV4dCIsInZhcmlhbnQiOiJwYXJhZ3JhcGgiLCJzZXR0aW5ncyI6eyJjYXJkTW9kZSI6IldISVRFIiwicGFkZGluZ1RvcCI6MywiYWNjZW50Q29sb3IiOm51bGwsInF1b3Rlc0lubGluZSI6ZmFsc2UsInBhZGRpbmdCb3R0b20iOjMsInBhZGRpbmdMaW5rZWQiOnRydWUsImJhY2tncm91bmRUeXBlIjoiTElHSFQiLCJiYWNrZ3JvdW5kQ29sb3IiOiIiLCJlbnRyYW5jZUFuaW1hdGlvbiI6dHJ1ZSwibWFya2VyQ29sb3JDb250cmFzdCI6IkFVVE8iLCJzbmlwcGV0Q29sb3JDb250cmFzdCI6IkFVVE8iLCJjdXN0b21CYWNrZ3JvdW5kQ29sb3JDb250cmFzdCI6IkFVVE8ifSwiYmFja2dyb3VuZCI6eyJtZWRpYSI6eyJpbWFnZSI6eyJ0eXBlIjoiaW1hZ2UiLCJ1c2VDcnVzaGVkS2V5IjpmYWxzZX19fX0seyJpZCI6ImNsdWczbzMyMTAxMGgzNTZ4anBpc2NrbTciLCJkYXRhIjp7fSwidHlwZSI6Im11bHRpbWVkaWEiLCJpdGVtcyI6W3siaWQiOiJjbHVnM28zMjEwMTBpMzU2eGx6bzNzajV0IiwibWVkaWEiOnsidmlkZW8iOnsia2V5IjoiRHIuJTIwQ29sbGFkby1NZXNhJTIwJTI4MSUyOS5tcDQiLCJ1cmwiOiJ0cmFuc2NvZGVkLXMzckdYTFJYa2dNYUNzR1ItRHIuJTI1MjBDb2xsYWRvLU1lc2ElMjUyMCgxKS5tcDQiLCJ0eXBlIjoidmlkZW8iLCJwb3N0ZXIiOiJEci4lMjBDb2xsYWRvLU1lc2ElMjAlMjgxJTI5LmpwZyIsImR1cmF0aW9uIjo4NSwiaW5wdXRLZXkiOiJyaXNlL2NvdXJzZXMvVmR6Wk9qS2x1RXVEaTZZdjFoMjJvZzN3SjBJblF5d0UvczNyR1hMUlhrZ01hQ3NHUi1Eci4lMjBDb2xsYWRvLU1lc2ElMjAoMSkubXA0IiwidGh1bWJuYWlsIjoiaHR0cHM6Ly9pbWFnZXMuYXJ0aWN1bGF0ZS5jb20vZjpqcGcsYjpmZmYsdzoxMDAsaDoxMDAsczpjb3Zlci9yaXNlL2NvdXJzZXMvVmR6Wk9qS2x1RXVEaTZZdjFoMjJvZzN3SjBJblF5d0UvdHJhbnNjb2RlZC1zM3JHWExSWGtnTWFDc0dSLURyLiUyNTIwQ29sbGFkby1NZXNhJTI1MjAoMSkuMDAwMDAwMC5qcGciLCJvcmlnaW5hbFVybCI6IkRyLiBDb2xsYWRvLU1lc2EgKDEpLm1wNCIsInRyYW5zY29kZUlkIjoiMTcxMjIzODI5NDMwNy1leHJ4czEifX0sImNhcHRpb24iOiI8ZGl2IGRhdGEtZWRpdG9yLWlkPVwiNmJjNDkzMmMtYTQzNi00Y2E5LTk1MmYtMzcxYWMxNjgzZTMwXCI+PHA+PHN1cD5Db2xsYWRvLU1lc2EgRi4gPC9zdXA+PGVtPjxzdXA+SG93IGlzIEFydGlmaWNpYWwgSW50ZWxsaWdlbmNlIEFmZmVjdGluZyBSYWRpb2xvZ3k/IDwvc3VwPjwvZW0+PHN1cD5WaWRlby4gVW5pdmVyc2l0eSBvZiBNaWFtaSBNaWxsZXIgU2Nob29sIG9mIE1lZGljaW5lLiBQdWJsaXNoZWQgMjAyNC4gJm5ic3A7PC9zdXA+PC9wPjwvZGl2PiJ9XSwiZmFtaWx5IjoibXVsdGltZWRpYSIsInZhcmlhbnQiOiJ2aWRlbyIsInNldHRpbmdzIjp7InYiOjIsImNhcmRNb2RlIjoiV0hJVEUiLCJtZWRpYVdpZHRoIjoiMCIsInBhZGRpbmdUb3AiOjMsImFjY2VudENvbG9yIjpudWxsLCJwYWRkaW5nQm90dG9tIjozLCJwYWRkaW5nTGlua2VkIjp0cnVlLCJiYWNrZ3JvdW5kVHlwZSI6IkxJR0hUIiwiYmFja2dyb3VuZENvbG9yIjoiIiwiZW50cmFuY2VBbmltYXRpb24iOnRydWUsIm1hcmtlckNvbG9yQ29udHJhc3QiOiJBVVRPIiwic25pcHBldENvbG9yQ29udHJhc3QiOiJBVVRPIiwiY3VzdG9tQmFja2dyb3VuZENvbG9yQ29udHJhc3QiOiJBVVRPIn0sImJhY2tncm91bmQiOnsibWVkaWEiOnsiaW1hZ2UiOnsidHlwZSI6ImltYWdlIiwidXNlQ3J1c2hlZEtleSI6ZmFsc2V9fX19LHsiaWQiOiJjbHVsOXhqcHgwMG9lMzU2eDZwNnZ5NjA5IiwiZGF0YSI6e30sInR5cGUiOiJ0ZXh0IiwiaXRlbXMiOlt7ImlkIjoiY2x1bDl4anB4MDBvZjM1NnhpZWppYjZhNCIsInBhcmFncmFwaCI6IjxwPkRyLiBKZWFuIEpvc2UgaXMgYSBQcm9mZXNzb3Igb2YgQ2xpbmljYWwgUmFkaW9sb2d5LCBPcnRob3BlZGljIFN1cmdlcnkgYW5kIFBoeXNpY2FsIE1lZGljaW5lIGFuZCBSZWhhYmlsaXRhdGlvbi4gJm5ic3A7SGlzIEFJIHdvcmsgaXMgZm9jdXNlZCBvbiBkZXRlY3Rpb24gb2YgcHVsbW9uYXJ5IGVtYm9saSBhbmQgaW50cmFjcmFuaWFsIGhlbW9ycmhhZ2UuPC9wPiJ9XSwiZmFtaWx5IjoidGV4dCIsInZhcmlhbnQiOiJwYXJhZ3JhcGgiLCJzZXR0aW5ncyI6eyJjYXJkTW9kZSI6IldISVRFIiwicGFkZGluZ1RvcCI6MywiYWNjZW50Q29sb3IiOm51bGwsInF1b3Rlc0lubGluZSI6ZmFsc2UsInBhZGRpbmdCb3R0b20iOjMsInBhZGRpbmdMaW5rZWQiOnRydWUsImJhY2tncm91bmRUeXBlIjoiTElHSFQiLCJiYWNrZ3JvdW5kQ29sb3IiOiIiLCJlbnRyYW5jZUFuaW1hdGlvbiI6dHJ1ZSwibWFya2VyQ29sb3JDb250cmFzdCI6IkFVVE8iLCJzbmlwcGV0Q29sb3JDb250cmFzdCI6IkFVVE8iLCJjdXN0b21CYWNrZ3JvdW5kQ29sb3JDb250cmFzdCI6IkFVVE8ifSwiYmFja2dyb3VuZCI6eyJtZWRpYSI6eyJpbWFnZSI6eyJ0eXBlIjoiaW1hZ2UiLCJ1c2VDcnVzaGVkS2V5IjpmYWxzZX19fX0seyJpZCI6ImFJUHhDaXVNa096cmpFTmJDWFp2bXNxbFlUTl9mbzdEIiwidHlwZSI6Im11bHRpbWVkaWEiLCJpdGVtcyI6W3siaWQiOiJjbHMxd2p0ZDkwMGh5M2I2ZGNhMTdvMXc3IiwibWVkaWEiOnsidmlkZW8iOnsia2V5IjoiRHIuJTIwSm9zZS5tcDQiLCJ1cmwiOiJ0cmFuc2NvZGVkLXdmdFZ3cWliR1pHc21sYXctRHIuJTI1MjBKb3NlLm1wNCIsInR5cGUiOiJ2aWRlbyIsInBvc3RlciI6IkRyLiUyMEpvc2UuanBnIiwiZHVyYXRpb24iOjY5LCJpbnB1dEtleSI6InJpc2UvY291cnNlcy9WZHpaT2pLbHVFdURpNll2MWgyMm9nM3dKMEluUXl3RS93ZnRWd3FpYkdaR3NtbGF3LURyLiUyMEpvc2UubXA0IiwidGh1bWJuYWlsIjoiaHR0cHM6Ly9pbWFnZXMuYXJ0aWN1bGF0ZS5jb20vZjpqcGcsYjpmZmYsdzoxMDAsaDoxMDAsczpjb3Zlci9yaXNlL2NvdXJzZXMvVmR6Wk9qS2x1RXVEaTZZdjFoMjJvZzN3SjBJblF5d0UvdHJhbnNjb2RlZC13ZnRWd3FpYkdaR3NtbGF3LURyLiUyNTIwSm9zZS4wMDAwMDAwLmpwZyIsIm9yaWdpbmFsVXJsIjoiRHIuIEpvc2UubXA0IiwidHJhbnNjb2RlSWQiOiIxNzExOTI1NDAzMjEwLTBmNDNoYSJ9fSwiY2FwdGlvbiI6IjxkaXYgZGF0YS1lZGl0b3ItaWQ9XCIyOWE0N2MxNy1kYWI1LTRkMjMtYTFhZC0zYThlYzVkNWUwNDJcIj48cD48c3VwPkpvc2UgSi4gPC9zdXA+PGVtPjxzdXA+SG93IGlzIFlvdXIgV29yayBpbiBSYWRpb2xvZ3kgSW50ZXJzZWN0aW5nIHdpdGggQXJ0aWZpY2lhbCBJbnRlbGxpZ2VuY2U/PC9zdXA+PC9lbT48c3VwPiBWaWRlby4gVW5pdmVyc2l0eSBvZiBNaWFtaSBNaWxsZXIgU2Nob29sIG9mIE1lZGljaW5lLiBQdWJsaXNoZWQgMjAyNC4mbmJzcDs8L3N1cD48L3A+PC9kaXY+In1dLCJmYW1pbHkiOiJtdWx0aW1lZGlhIiwidmFyaWFudCI6InZpZGVvIiwic2V0dGluZ3MiOnsidiI6MiwiY2FyZE1vZGUiOiJXSElURSIsIm1lZGlhV2lkdGgiOiIwIiwicGFkZGluZ1RvcCI6MywiYWNjZW50Q29sb3IiOm51bGwsInBhZGRpbmdCb3R0b20iOjMsInBhZGRpbmdMaW5rZWQiOnRydWUsImJhY2tncm91bmRUeXBlIjoiTElHSFQiLCJiYWNrZ3JvdW5kQ29sb3IiOiIiLCJlbnRyYW5jZUFuaW1hdGlvbiI6dHJ1ZSwibWFya2VyQ29sb3JDb250cmFzdCI6IkFVVE8iLCJzbmlwcGV0Q29sb3JDb250cmFzdCI6IkFVVE8iLCJjdXN0b21CYWNrZ3JvdW5kQ29sb3JDb250cmFzdCI6IkFVVE8ifSwiYmFja2dyb3VuZCI6eyJtZWRpYSI6eyJpbWFnZSI6eyJ0eXBlIjoiaW1hZ2UiLCJ1c2VDcnVzaGVkS2V5IjpmYWxzZX19fX0seyJpZCI6ImNsdWw5eWh4bTAwcDAzNTZ4b3BteTAzbG0iLCJkYXRhIjp7fSwidHlwZSI6InRleHQiLCJpdGVtcyI6W3siaWQiOiJjbHVsOXloeG0wMHAxMzU2eGYzNml3dmtjIiwicGFyYWdyYXBoIjoiPHA+RHIuIFRoaWFnbyBCcmFnYSBpcyBBc3Npc3RhbnQgUHJvZmVzc29yIG9mIENsaW5pY2FsIFJhZGlvbG9neS4gSGlzIEFJIHdvcmsgaXMgZm9jdXNlZCBvbiB0aGUgdXNlIG9mIEFJIHRvIHRyaWFnZSByYWRpb2xvZ3kgY2FzZXMuPC9wPiJ9XSwiZmFtaWx5IjoidGV4dCIsInZhcmlhbnQiOiJwYXJhZ3JhcGgiLCJzZXR0aW5ncyI6eyJjYXJkTW9kZSI6IldISVRFIiwicGFkZGluZ1RvcCI6MywiYWNjZW50Q29sb3IiOm51bGwsInF1b3Rlc0lubGluZSI6ZmFsc2UsInBhZGRpbmdCb3R0b20iOjMsInBhZGRpbmdMaW5rZWQiOnRydWUsImJhY2tncm91bmRUeXBlIjoiTElHSFQiLCJiYWNrZ3JvdW5kQ29sb3IiOiIiLCJlbnRyYW5jZUFuaW1hdGlvbiI6dHJ1ZSwibWFya2VyQ29sb3JDb250cmFzdCI6IkFVVE8iLCJzbmlwcGV0Q29sb3JDb250cmFzdCI6IkFVVE8iLCJjdXN0b21CYWNrZ3JvdW5kQ29sb3JDb250cmFzdCI6IkFVVE8ifSwiYmFja2dyb3VuZCI6eyJtZWRpYSI6eyJpbWFnZSI6eyJ0eXBlIjoiaW1hZ2UiLCJ1c2VDcnVzaGVkS2V5IjpmYWxzZX19fX0seyJpZCI6ImNsdWczbzhqODAxMTczNTZ4amFjNTdmdnMiLCJkYXRhIjp7fSwidHlwZSI6Im11bHRpbWVkaWEiLCJpdGVtcyI6W3siaWQiOiJjbHVnM284ajgwMTE4MzU2eGVoOTdxOHcyIiwibWVkaWEiOnsidmlkZW8iOnsia2V5IjoiRHIuJTIwQnJhZ2EubXA0IiwidXJsIjoidHJhbnNjb2RlZC1TZXNaOE82VHVDelBrRnc4LURyLiUyNTIwQnJhZ2EubXA0IiwidHlwZSI6InZpZGVvIiwicG9zdGVyIjoiRHIuJTIwQnJhZ2EuanBnIiwiZHVyYXRpb24iOjYyLCJpbnB1dEtleSI6InJpc2UvY291cnNlcy9WZHpaT2pLbHVFdURpNll2MWgyMm9nM3dKMEluUXl3RS9TZXNaOE82VHVDelBrRnc4LURyLiUyMEJyYWdhLm1wNCIsInRodW1ibmFpbCI6Imh0dHBzOi8vaW1hZ2VzLmFydGljdWxhdGUuY29tL2Y6anBnLGI6ZmZmLHc6MTAwLGg6MTAwLHM6Y292ZXIvcmlzZS9jb3Vyc2VzL1ZkelpPaktsdUV1RGk2WXYxaDIyb2czd0owSW5ReXdFL3RyYW5zY29kZWQtU2VzWjhPNlR1Q3pQa0Z3OC1Eci4lMjUyMEJyYWdhLjAwMDAwMDAuanBnIiwib3JpZ2luYWxVcmwiOiJEci4gQnJhZ2EubXA0IiwidHJhbnNjb2RlSWQiOiIxNzExOTI1NjUzMTQ3LXQ4Y3V5MiJ9fSwiY2FwdGlvbiI6IjxkaXYgZGF0YS1lZGl0b3ItaWQ9XCIxYmY5Nzk2MS0zOWFjLTRhZWQtYWU2Yy1iZDhhOGE4MDQ0OWRcIj48cD48c3VwPkJyYWdhIFQuIDwvc3VwPjxlbT48c3VwPkhvdyBBcmUgWW91IFVzaW5nIEFydGlmaWNpYWwgSW50ZWxsaWdlbmNlIHRvIFRyaWFnZSBSYWRpb2xvZ3kgQ2FzZXM/PC9zdXA+PC9lbT48c3VwPiBWaWRlby4gVW5pdmVyc2l0eSBvZiBNaWFtaSBNaWxsZXIgU2Nob29sIG9mIE1lZGljaW5lLiBQdWJsaXNoZWQgMjAyNC48L3N1cD48L3A+PC9kaXY+In1dLCJmYW1pbHkiOiJtdWx0aW1lZGlhIiwidmFyaWFudCI6InZpZGVvIiwic2V0dGluZ3MiOnsidiI6MiwiY2FyZE1vZGUiOiJXSElURSIsIm1lZGlhV2lkdGgiOiIwIiwicGFkZGluZ1RvcCI6MywiYWNjZW50Q29sb3IiOm51bGwsInBhZGRpbmdCb3R0b20iOjMsInBhZGRpbmdMaW5rZWQiOnRydWUsImJhY2tncm91bmRUeXBlIjoiTElHSFQiLCJiYWNrZ3JvdW5kQ29sb3IiOiIiLCJlbnRyYW5jZUFuaW1hdGlvbiI6dHJ1ZSwibWFya2VyQ29sb3JDb250cmFzdCI6IkFVVE8iLCJzbmlwcGV0Q29sb3JDb250cmFzdCI6IkFVVE8iLCJjdXN0b21CYWNrZ3JvdW5kQ29sb3JDb250cmFzdCI6IkFVVE8ifSwiYmFja2dyb3VuZCI6eyJtZWRpYSI6eyJpbWFnZSI6eyJ0eXBlIjoiaW1hZ2UiLCJ1c2VDcnVzaGVkS2V5IjpmYWxzZX19fX0seyJpZCI6Inp4Zl9LbE5HTUdvYzJ6N3VTTm82SmloMmdfVjNYTTZVIiwidHlwZSI6ImRpdmlkZXIiLCJpdGVtcyI6W3siaWQiOiJja21xY2ozbHgwMDEwM2Y2ZG15eDdxcjRmIiwidHlwZSI6IiIsInRpdGxlIjoiQ09OVElOVUUiLCJidXR0b25Db2xvciI6ImJyYW5kIiwiY29tcGxldGVIaW50IjoiQ29tcGxldGUgdGhlIGNvbnRlbnQgYWJvdmUgYmVmb3JlIG1vdmluZyBvbi4ifV0sImZhbWlseSI6ImNvbnRpbnVlIiwidmFyaWFudCI6ImNvbnRpbnVlIiwic2V0dGluZ3MiOnsicGFkZGluZ1RvcCI6MywicGFkZGluZ0JvdHRvbSI6MywiYmFja2dyb3VuZENvbG9yIjoiIiwiZW50cmFuY2VBbmltYXRpb24iOnRydWV9fV0sIm1lZGlhIjp7fSwicGlsZXMiOltdLCJzZXR0aW5ncyI6e30sImR1cGxpY2F0ZWRGcm9tSWQiOiJxSE5IeVVMVWlBZXpBRG9RUHRhbm5iTFBuVGZuT2otciIsImRlbGV0ZWQiOmZhbHNlLCJjcmVhdGVkQXQiOiIyMDI0LTAxLTMxVDE0OjUwOjMyLjQxMVoiLCJ1cGRhdGVkQXQiOiIyMDI1LTAzLTE3VDEyOjI3OjM3LjkxOFoiLCJsYXN0VXBkYXRlZEJ5IjoiYWlkfGFmMDMxMzI1LTA2ZGUtNDZiZi05N2E0LTBlMWVlNTZjOWQxMSIsInJlYWR5Ijp0cnVlLCJwb3NpdGlvbiI6OCwidHJhbnNmZXJyZWRBdCI6bnVsbCwiaXNQYXJ0bmVyQ29udGVudEF1dGhvciI6bnVsbCwiaGVhZGVySW1hZ2UiOnt9LCJzb3VyY2VMZXNzb25Mb2NhbGVJZCI6bnVsbCwiZXhwZXJpbWVudHMiOm51bGwsImRlc2NyaXB0aW9uIjoiIiwidGl0bGUiOiJSYWRpb2xvZ3kifSx7ImlkIjoiNmxsNW1xUFR5cFVKM0lqSEFqeThmd1U3VkpYUER6aEEiLCJvcmlnaW5hbElkIjpudWxsLCJhdXRob3IiOiJhaWR8YWYwMzEzMjUtMDZkZS00NmJmLTk3YTQtMGUxZWU1NmM5ZDExIiwic2VsZWN0ZWRBdXRob3JJZCI6Im5vbmUiLCJjb3Vyc2VJZCI6IlZkelpPaktsdUV1RGk2WXYxaDIyb2czd0owSW5ReXdFIiwidHlwZSI6ImJsb2NrcyIsImljb24iOiJBcnRpY2xlIiwiaXRlbXMiOlt7ImlkIjoiR0xFVVF2ejU1UGt3N1hCdEpNa1RPN0gzRFU5M1pZM1ciLCJ0eXBlIjoiaW1hZ2UiLCJpdGVtcyI6W3siaWQiOiJja21xY2ozbHkwMDJkM2Y2ZGpnbnJtd2dvIiwibWVkaWEiOnsiaW1hZ2UiOnsia2V5IjoicmlzZS9jb3Vyc2VzL1ZkelpPaktsdUV1RGk2WXYxaDIyb2czd0owSW5ReXdFL1ZCeVlRem1aVGczXzNjeTgtc3RvY2tfaW1hZ2UuanBnIiwidHlwZSI6ImltYWdlIiwiYWxpZ24iOiJsZWZ0IiwiY3J1c2hlZEtleSI6Il83RENoSC9zdG9jay1pbWFnZS5qcGciLCJkaW1lbnNpb25zIjp7Im9yaWdpbmFsV2lkdGgiOjE2ODAsIm9yaWdpbmFsSGVpZ2h0IjoyNTE2fSwib3JpZ2luYWxVcmwiOiJzdG9jay1pbWFnZS5qcGciLCJzb3VyY2VkRnJvbSI6IkxJQlJBUlkiLCJ1c2VDcnVzaGVkS2V5Ijp0cnVlfX0sImNhcHRpb24iOiI8cD5SZWFsIFdvcmxkIEFwcGxpY2F0aW9uIG9mIEFydGlmaWNpYWwgSW50ZWxsaWdlbmNlIGluIE9waHRoYWxtb2xvZ3k8L3A+IiwicGFyYWdyYXBoIjoiIn1dLCJtZWRpYSI6e30sImZhbWlseSI6ImltYWdlIiwidmFyaWFudCI6InRleHQgb3ZlcmxheSIsInNldHRpbmdzIjp7InYiOjEsIm9wYWNpdHkiOjAuMSwiY2FyZE1vZGUiOm51bGwsInBhZGRpbmdUb3AiOjAsInpvb21PbkNsaWNrIjp0cnVlLCJvcGFjaXR5Q29sb3IiOiIjMDAwMDAwIiwicGFkZGluZ0JvdHRvbSI6MywiYmFja2dyb3VuZFR5cGUiOm51bGwsImVudHJhbmNlQW5pbWF0aW9uIjp0cnVlfX0seyJpZCI6ImJwS2VYeGtMd053SVJhcTdsbndBUTRBSDFRclZqbE5jIiwidHlwZSI6InRleHQiLCJpdGVtcyI6W3siaWQiOiJja21xY2ozbHkwMDIxM2Y2ZDJoMzdxbmRlIiwiaGVhZGluZyI6IjxwPjxzdHJvbmc+RHIuIFJpY3VyPC9zdHJvbmc+PC9wPiIsInBhcmFncmFwaCI6IjxwPkRyLiBHaXNlbGxlIFJpY3VyIGlzIGFuIG9wdGhhbG1vbG9naXN0IGFuZCBkaWdpdGFsIGhlYWx0aCBzcGVjaWFsaXN0LiBTaGUgaXMgdGhlIGV4ZWN1dGl2ZSBkaXJlY3RvciBvZiB2aXJ0dWFsIGNhcmUgYW5kIGhlciB3b3JrIGZvY3VzZXMgb24gdXNpbmcgdGhlIG1vc3QgaW5ub3ZhdGl2ZSBkaWdpdGFsIHRvb2xzIGluIHZpcnR1YWwgaGVhbHRoY2FyZS48L3A+In1dLCJtZWRpYSI6e30sImZhbWlseSI6InRleHQiLCJ2YXJpYW50IjoiaGVhZGluZyBwYXJhZ3JhcGgiLCJzZXR0aW5ncyI6eyJwYWRkaW5nVG9wIjozLCJwYWRkaW5nQm90dG9tIjozLCJiYWNrZ3JvdW5kQ29sb3IiOiIiLCJlbnRyYW5jZUFuaW1hdGlvbiI6dHJ1ZX19LHsiaWQiOiIzSGdEN09PLTRsbjFkTFMybk9fU3FRQWdtTGlkTnNGbyIsInR5cGUiOiJtdWx0aW1lZGlhIiwiaXRlbXMiOlt7ImlkIjoiY2xzMXdqdGQ5MDBoeTNiNmRjYTE3bzF3NyIsIm1lZGlhIjp7InZpZGVvIjp7ImtleSI6IkRyLiUyMFJpY3VyJTIwJTI4MSUyOS5tcDQiLCJ1cmwiOiJ0cmFuc2NvZGVkLTFXM0FFQzNfem9weEJpbkMtRHIuJTI1MjBSaWN1ciUyNTIwKDEpLm1wNCIsInR5cGUiOiJ2aWRlbyIsInBvc3RlciI6IkRyLiUyMFJpY3VyJTIwJTI4MSUyOS5qcGciLCJkdXJhdGlvbiI6NTcsImlucHV0S2V5IjoicmlzZS9jb3Vyc2VzL1ZkelpPaktsdUV1RGk2WXYxaDIyb2czd0owSW5ReXdFLzFXM0FFQzNfem9weEJpbkMtRHIuJTIwUmljdXIlMjAoMSkubXA0IiwidGh1bWJuYWlsIjoiaHR0cHM6Ly9pbWFnZXMuYXJ0aWN1bGF0ZS5jb20vZjpqcGcsYjpmZmYsdzoxMDAsaDoxMDAsczpjb3Zlci9yaXNlL2NvdXJzZXMvVmR6Wk9qS2x1RXVEaTZZdjFoMjJvZzN3SjBJblF5d0UvdHJhbnNjb2RlZC0xVzNBRUMzX3pvcHhCaW5DLURyLiUyNTIwUmljdXIlMjUyMCgxKS4wMDAwMDAwLmpwZyIsIm9yaWdpbmFsVXJsIjoiRHIuIFJpY3VyICgxKS5tcDQiLCJ0cmFuc2NvZGVJZCI6IjE3MTIyMzgwMjkxMjQtbzlxOTh3In19LCJjYXB0aW9uIjoiPGRpdiBkYXRhLWVkaXRvci1pZD1cIjU4YmJjOWUwLTY5OTktNGM5OC05MmEwLTQ2MTdlMTAyMWZlZlwiPjxwPjxzdXA+UmljdXIgRy4gPC9zdXA+PGVtPjxzdXA+SG93IGlzIEJhc29tIFBhbG1lciBFeWUgSW5zdGl0dXRlIFVzaW5nIFZpcnR1YWwgUmVhbGl0eSBXaXRoIEVkdWNhdGlvbiBhbmQgSXRzIExlYXJuZXJzPyA8L3N1cD48L2VtPjxzdXA+VmlkZW8uIFVuaXZlcnNpdHkgb2YgTWlhbWkgTWlsbGVyIFNjaG9vbCBvZiBNZWRpY2luZS4gUHVibGlzaGVkIDIwMjQuPC9zdXA+PC9wPjwvZGl2PiJ9XSwiZmFtaWx5IjoibXVsdGltZWRpYSIsInZhcmlhbnQiOiJ2aWRlbyIsInNldHRpbmdzIjp7InYiOjIsImNhcmRNb2RlIjoiV0hJVEUiLCJtZWRpYVdpZHRoIjoiMCIsInBhZGRpbmdUb3AiOjMsImFjY2VudENvbG9yIjpudWxsLCJwYWRkaW5nQm90dG9tIjozLCJwYWRkaW5nTGlua2VkIjp0cnVlLCJiYWNrZ3JvdW5kVHlwZSI6IkxJR0hUIiwiYmFja2dyb3VuZENvbG9yIjoiIiwiZW50cmFuY2VBbmltYXRpb24iOnRydWUsIm1hcmtlckNvbG9yQ29udHJhc3QiOiJBVVRPIiwic25pcHBldENvbG9yQ29udHJhc3QiOiJBVVRPIiwiY3VzdG9tQmFja2dyb3VuZENvbG9yQ29udHJhc3QiOiJBVVRPIn0sImJhY2tncm91bmQiOnsibWVkaWEiOnsiaW1hZ2UiOnsidHlwZSI6ImltYWdlIiwidXNlQ3J1c2hlZEtleSI6ZmFsc2V9fX19LHsiaWQiOiJWeDgwb1lFVUJ0Skd6aHFWOHA3Nkg3SjBrYUJWeV80UiIsInR5cGUiOiJkaXZpZGVyIiwiaXRlbXMiOlt7ImlkIjoiY2ttcWNqM2x4MDAxMDNmNmRteXg3cXI0ZiIsInR5cGUiOiIiLCJ0aXRsZSI6IkNPTlRJTlVFIiwiYnV0dG9uQ29sb3IiOiJicmFuZCIsImNvbXBsZXRlSGludCI6IkNvbXBsZXRlIHRoZSBjb250ZW50IGFib3ZlIGJlZm9yZSBtb3Zpbmcgb24uIn1dLCJmYW1pbHkiOiJjb250aW51ZSIsInZhcmlhbnQiOiJjb250aW51ZSIsInNldHRpbmdzIjp7InBhZGRpbmdUb3AiOjMsInBhZGRpbmdCb3R0b20iOjMsImJhY2tncm91bmRDb2xvciI6IiIsImVudHJhbmNlQW5pbWF0aW9uIjp0cnVlfX1dLCJtZWRpYSI6e30sInBpbGVzIjpbXSwic2V0dGluZ3MiOnt9LCJkdXBsaWNhdGVkRnJvbUlkIjoid3lZbnBCMUF1T0trX192VTYxTElvMkxaTE5VX2VLMVgiLCJkZWxldGVkIjpmYWxzZSwiY3JlYXRlZEF0IjoiMjAyNC0wMS0zMVQxNDo1MDozNC43NzRaIiwidXBkYXRlZEF0IjoiMjAyNS0wMy0xN1QxMjoyNzo1Ni4wOTNaIiwibGFzdFVwZGF0ZWRCeSI6ImFpZHxhZjAzMTMyNS0wNmRlLTQ2YmYtOTdhNC0wZTFlZTU2YzlkMTEiLCJyZWFkeSI6dHJ1ZSwicG9zaXRpb24iOjksInRyYW5zZmVycmVkQXQiOm51bGwsImlzUGFydG5lckNvbnRlbnRBdXRob3IiOm51bGwsImhlYWRlckltYWdlIjp7fSwic291cmNlTGVzc29uTG9jYWxlSWQiOm51bGwsImV4cGVyaW1lbnRzIjpudWxsLCJkZXNjcmlwdGlvbiI6IiIsInRpdGxlIjoiT3BodGhhbG1vbG9neSJ9LHsiaWQiOiJsLVU3cHl3OXFaT1RSY01LMFdrMGlad00yS1Uxc2ZBaiIsIm9yaWdpbmFsSWQiOm51bGwsImF1dGhvciI6ImFpZHxhZjAzMTMyNS0wNmRlLTQ2YmYtOTdhNC0wZTFlZTU2YzlkMTEiLCJzZWxlY3RlZEF1dGhvcklkIjoibm9uZSIsImNvdXJzZUlkIjoiVmR6Wk9qS2x1RXVEaTZZdjFoMjJvZzN3SjBJblF5d0UiLCJ0eXBlIjoiYmxvY2tzIiwiaWNvbiI6IkFydGljbGUiLCJpdGVtcyI6W3siaWQiOiJWY1JGckRteFZPU1pFS1g5NTY0a1N1Zm1zS3NqOVI0bCIsInR5cGUiOiJpbWFnZSIsIml0ZW1zIjpbeyJpZCI6ImNrbXFjajNseTAwMmQzZjZkamducm13Z28iLCJtZWRpYSI6eyJpbWFnZSI6eyJrZXkiOiJyaXNlL2NvdXJzZXMvVmR6Wk9qS2x1RXVEaTZZdjFoMjJvZzN3SjBJblF5d0UvTHdJY1JrWDh1MnFUNmNobC5qcGciLCJ0eXBlIjoiaW1hZ2UiLCJhbGlnbiI6ImxlZnQiLCJpc1NxdWFyZSI6ZmFsc2UsImNydXNoZWRLZXkiOiJxY004RDUvc3RvY2staW1hZ2UuanBnIiwiZGltZW5zaW9ucyI6eyJ0b3AiOjE4MCwibGVmdCI6MCwid2lkdGgiOjE2ODAsImhlaWdodCI6MTA3Miwib3JpZ2luYWxXaWR0aCI6MTY4MCwib3JpZ2luYWxIZWlnaHQiOjI1MjB9LCJvcmlnaW5hbFVybCI6InN0b2NrLWltYWdlLmpwZyIsInNvdXJjZWRGcm9tIjoiTElCUkFSWSIsIm9yaWdpbmFsSW1hZ2UiOnsia2V5IjoicmlzZS9jb3Vyc2VzL1ZkelpPaktsdUV1RGk2WXYxaDIyb2czd0owSW5ReXdFLy1MTUU1T0JqQlA3THBjVXgtc3RvY2tfaW1hZ2UuanBnIiwidHlwZSI6ImltYWdlIiwiYWxpZ24iOiJsZWZ0IiwiY3J1c2hlZEtleSI6InJpc2UvY291cnNlcy9WZHpaT2pLbHVFdURpNll2MWgyMm9nM3dKMEluUXl3RS9wSDVtWFoteEZsTUExcFhOLmpwZyIsImRpbWVuc2lvbnMiOnsib3JpZ2luYWxXaWR0aCI6MTY4MCwib3JpZ2luYWxIZWlnaHQiOjI1MjB9LCJvcmlnaW5hbFVybCI6InN0b2NrLWltYWdlLmpwZyIsInNvdXJjZWRGcm9tIjoiTElCUkFSWSIsInVzZUNydXNoZWRLZXkiOnRydWV9LCJ1c2VDcnVzaGVkS2V5Ijp0cnVlfX0sImNhcHRpb24iOiI8cD5SZWFsIFdvcmxkIEFwcGxpY2F0aW9uIG9mIEFydGlmaWNpYWwgSW50ZWxsaWdlbmNlIGluIFBoeXNpY2FsIFRoZXJhcHk8L3A+IiwicGFyYWdyYXBoIjoiIn1dLCJtZWRpYSI6e30sImZhbWlseSI6ImltYWdlIiwidmFyaWFudCI6InRleHQgb3ZlcmxheSIsInNldHRpbmdzIjp7InYiOjIsIm9wYWNpdHkiOjAuMSwiY2FyZE1vZGUiOiJXSElURSIsInBhZGRpbmdUb3AiOjMsImFjY2VudENvbG9yIjpudWxsLCJ6b29tT25DbGljayI6dHJ1ZSwib3BhY2l0eUNvbG9yIjoiIzAwMDAwMCIsInBhZGRpbmdCb3R0b20iOjMsInBhZGRpbmdMaW5rZWQiOnRydWUsImJhY2tncm91bmRUeXBlIjoiTElHSFQiLCJjdXN0b21QYWRkaW5nVG9wIjozLCJlbnRyYW5jZUFuaW1hdGlvbiI6dHJ1ZSwiY3VzdG9tUGFkZGluZ0JvdHRvbSI6MywiY3VzdG9tUGFkZGluZ0xpbmtlZCI6ZmFsc2UsIm1hcmtlckNvbG9yQ29udHJhc3QiOiJBVVRPIiwic25pcHBldENvbG9yQ29udHJhc3QiOiJBVVRPIiwiY3VzdG9tQmFja2dyb3VuZENvbG9yQ29udHJhc3QiOiJBVVRPIn0sImJhY2tncm91bmQiOnsibWVkaWEiOnsiaW1hZ2UiOnsidHlwZSI6ImltYWdlIiwiYWxwaGEiOjAuNSwidXNlQ3J1c2hlZEtleSI6ZmFsc2V9fX19LHsiaWQiOiJMaFN6Z0ZrYmFUcERRWWVRZWxQVjA2NTZQVFdlM0pYOSIsInR5cGUiOiJ0ZXh0IiwiaXRlbXMiOlt7ImlkIjoiY2ttcWNqM2x5MDAyMTNmNmQyaDM3cW5kZSIsImhlYWRpbmciOiI8cD48c3Ryb25nPjxzdHJvbmc+RHIuIEdyZWcgSGFydGxleTwvc3Ryb25nPjwvc3Ryb25nPjwvcD4iLCJwYXJhZ3JhcGgiOiI8cD48c3BhbiBzdHlsZT1cImZvbnQtc2l6ZTogMS42cmVtXCI+PHNwYW4gc3R5bGU9XCJjb2xvcjogcmdiKDAsIDAsIDApOyB0ZXh0LWRlY29yYXRpb246IGluaGVyaXRcIj5Eci4gSGFydGxleSBpcyBBc3NvY2lhdGUgUHJvZmVzc29yIG9mIENsaW5pY2FsIFBoeXNpY2FsIFRoZXJhcHksIEV4ZWN1dGl2ZSBWaWNlIENoYWlyLCBhbmQgQXNzb2NpYXRlIFByb2dyYW0gRGlyZWN0b3IgYXQgdGhlIFVuaXZlcnNpdHkgb2YgTWlhbWkgTWlsbGVyIFNjaG9vbCBvZiBNZWRpY2luZSwgRGVwYXJ0bWVudCBvZiBQaHlzaWNhbCBUaGVyYXB5IGFuZCB0aGUgRGVwYXJ0bWVudCBvZiBNZWRpY2FsIEVkdWNhdGlvbi4gSGUgd2lsbCBkZXNjcmliZSB0aGUgdXNlIG9mIEFJIGFuZCBWUiBpbiBwaHlzaWNhbCB0aGVyYXB5Ljwvc3Bhbj48L3NwYW4+PC9wPiJ9XSwibWVkaWEiOnt9LCJmYW1pbHkiOiJ0ZXh0IiwidmFyaWFudCI6ImhlYWRpbmcgcGFyYWdyYXBoIiwic2V0dGluZ3MiOnsicGFkZGluZ1RvcCI6MywicGFkZGluZ0JvdHRvbSI6MywiYmFja2dyb3VuZENvbG9yIjoiIiwiZW50cmFuY2VBbmltYXRpb24iOnRydWV9fSx7ImlkIjoiYmRKdjJSaXU1ZTFTOTVxWC16VDRiWkhycGswWTBnM24iLCJ0eXBlIjoibXVsdGltZWRpYSIsIml0ZW1zIjpbeyJpZCI6ImNsczF3anRkOTAwaHkzYjZkY2ExN28xdzciLCJtZWRpYSI6eyJ2aWRlbyI6eyJrZXkiOiJIb3clMjBhcmUlMjBBcnRpZmljaWFsJTIwSW50ZWxsaWdlbmNlJTIwYW5kJTIwVmlydHVhbCUyMFJlYWxpdHklMjBUcmFuc2Zvcm1pbmclMjB0aGUlMjBGaWVsZCUyMG9mJTIwUGh5c2ljYWwlMjBUaGVyYXB5Lm1wNCIsInVybCI6InRyYW5zY29kZWQtYTJ3enZaWTZCWVdwd2dDaS1Ib3clMjUyMGFyZSUyNTIwQXJ0aWZpY2lhbCUyNTIwSW50ZWxsaWdlbmNlJTI1MjBhbmQlMjUyMFZpcnR1YWwlMjUyMFJlYWxpdHklMjUyMFRyYW5zZm9ybWluZyUyNTIwdGhlJTI1MjBGaWVsZCUyNTIwb2YlMjUyMFBoeXNpY2FsJTI1MjBUaGVyYXB5Lm1wNCIsInR5cGUiOiJ2aWRlbyIsInBvc3RlciI6IkhvdyUyMGFyZSUyMEFydGlmaWNpYWwlMjBJbnRlbGxpZ2VuY2UlMjBhbmQlMjBWaXJ0dWFsJTIwUmVhbGl0eSUyMFRyYW5zZm9ybWluZyUyMHRoZSUyMEZpZWxkJTIwb2YlMjBQaHlzaWNhbCUyMFRoZXJhcHkuanBnIiwiZHVyYXRpb24iOjEzNywiaW5wdXRLZXkiOiJyaXNlL2NvdXJzZXMvVmR6Wk9qS2x1RXVEaTZZdjFoMjJvZzN3SjBJblF5d0UvYTJ3enZaWTZCWVdwd2dDaS1Ib3clMjBhcmUlMjBBcnRpZmljaWFsJTIwSW50ZWxsaWdlbmNlJTIwYW5kJTIwVmlydHVhbCUyMFJlYWxpdHklMjBUcmFuc2Zvcm1pbmclMjB0aGUlMjBGaWVsZCUyMG9mJTIwUGh5c2ljYWwlMjBUaGVyYXB5Lm1wNCIsInRodW1ibmFpbCI6Imh0dHBzOi8vaW1hZ2VzLmFydGljdWxhdGUuY29tL2Y6anBnLGI6ZmZmLHc6MTAwLGg6MTAwLHM6Y292ZXIvcmlzZS9jb3Vyc2VzL1ZkelpPaktsdUV1RGk2WXYxaDIyb2czd0owSW5ReXdFL3RyYW5zY29kZWQtYTJ3enZaWTZCWVdwd2dDaS1Ib3clMjUyMGFyZSUyNTIwQXJ0aWZpY2lhbCUyNTIwSW50ZWxsaWdlbmNlJTI1MjBhbmQlMjUyMFZpcnR1YWwlMjUyMFJlYWxpdHklMjUyMFRyYW5zZm9ybWluZyUyNTIwdGhlJTI1MjBGaWVsZCUyNTIwb2YlMjUyMFBoeXNpY2FsJTI1MjBUaGVyYXB5LjAwMDAwMDAuanBnIiwib3JpZ2luYWxVcmwiOiJIb3cgYXJlIEFydGlmaWNpYWwgSW50ZWxsaWdlbmNlIGFuZCBWaXJ0dWFsIFJlYWxpdHkgVHJhbnNmb3JtaW5nIHRoZSBGaWVsZCBvZiBQaHlzaWNhbCBUaGVyYXB5Lm1wNCIsInRyYW5zY29kZUlkIjoiMTcyNDY3NzE4NDk4OC13ZjQxMzIifX0sImNhcHRpb24iOiI8ZGl2IGRhdGEtZWRpdG9yLWlkPVwiOWU2YzJmYmEtMTRhNi00ZmI4LTg5NWYtZGQyYjc1Y2I3MWMxXCI+PHA+PHN1cD5IYXJ0bGV5LCBHLiA8L3N1cD48ZW0+PHN1cD5Ib3cgYXJlIEFydGlmaWNpYWwgSW50ZWxsaWdlbmNlIGFuZCBWaXJ0dWFsIFJlYWxpdHkgVHJhbnNmb3JtaW5nIHRoZSBGaWVsZCBvZiBQaHlzaWNhbCBUaGVyYXB5Pzwvc3VwPjwvZW0+PHN1cD4gVmlkZW8uIFVuaXZlcnNpdHkgb2YgTWlhbWkgTWlsbGVyIFNjaG9vbCBvZiBNZWRpY2luZS4gUHVibGlzaGVkIDIwMjQuPC9zdXA+PC9wPjwvZGl2PiJ9XSwiZmFtaWx5IjoibXVsdGltZWRpYSIsInZhcmlhbnQiOiJ2aWRlbyIsInNldHRpbmdzIjp7InYiOjIsImNhcmRNb2RlIjoiV0hJVEUiLCJtZWRpYVdpZHRoIjoiMCIsInBhZGRpbmdUb3AiOjMsImFjY2VudENvbG9yIjpudWxsLCJwYWRkaW5nQm90dG9tIjozLCJwYWRkaW5nTGlua2VkIjp0cnVlLCJiYWNrZ3JvdW5kVHlwZSI6IkxJR0hUIiwiYmFja2dyb3VuZENvbG9yIjoiIiwiZW50cmFuY2VBbmltYXRpb24iOnRydWUsIm1hcmtlckNvbG9yQ29udHJhc3QiOiJBVVRPIiwic25pcHBldENvbG9yQ29udHJhc3QiOiJBVVRPIiwiY3VzdG9tQmFja2dyb3VuZENvbG9yQ29udHJhc3QiOiJBVVRPIn0sImJhY2tncm91bmQiOnsibWVkaWEiOnsiaW1hZ2UiOnsidHlwZSI6ImltYWdlIiwidXNlQ3J1c2hlZEtleSI6ZmFsc2V9fX19LHsiaWQiOiJsNnQtZnhLSGZFTUplZUYzZy1JLW5JU2MzNXc1RjlzYyIsInR5cGUiOiJkaXZpZGVyIiwiaXRlbXMiOlt7ImlkIjoiY2ttcWNqM2x4MDAxMDNmNmRteXg3cXI0ZiIsInR5cGUiOiIiLCJ0aXRsZSI6IkNPTlRJTlVFIiwiYnV0dG9uQ29sb3IiOiJicmFuZCIsImNvbXBsZXRlSGludCI6IkNvbXBsZXRlIHRoZSBjb250ZW50IGFib3ZlIGJlZm9yZSBtb3Zpbmcgb24uIn1dLCJmYW1pbHkiOiJjb250aW51ZSIsInZhcmlhbnQiOiJjb250aW51ZSIsInNldHRpbmdzIjp7InBhZGRpbmdUb3AiOjMsInBhZGRpbmdCb3R0b20iOjMsImJhY2tncm91bmRDb2xvciI6IiIsImVudHJhbmNlQW5pbWF0aW9uIjp0cnVlfX1dLCJtZWRpYSI6e30sInBpbGVzIjpbXSwic2V0dGluZ3MiOnt9LCJkdXBsaWNhdGVkRnJvbUlkIjoiUmFvTk0weTZDeElnSlpiemRTSWNlUFF3bzZkSXQ0eHUiLCJkZWxldGVkIjpmYWxzZSwiY3JlYXRlZEF0IjoiMjAyNC0wOC0yNlQxMjo1NDozNS4xNjVaIiwidXBkYXRlZEF0IjoiMjAyNS0wMy0xN1QxMjoyODoxMS44MTdaIiwibGFzdFVwZGF0ZWRCeSI6ImFpZHxhZjAzMTMyNS0wNmRlLTQ2YmYtOTdhNC0wZTFlZTU2YzlkMTEiLCJyZWFkeSI6dHJ1ZSwicG9zaXRpb24iOjEwLCJ0cmFuc2ZlcnJlZEF0IjpudWxsLCJpc1BhcnRuZXJDb250ZW50QXV0aG9yIjpudWxsLCJoZWFkZXJJbWFnZSI6e30sInNvdXJjZUxlc3NvbkxvY2FsZUlkIjpudWxsLCJleHBlcmltZW50cyI6bnVsbCwiZGVzY3JpcHRpb24iOiIiLCJ0aXRsZSI6IlBoeXNpY2FsIFRoZXJhcHkifSx7ImlkIjoiTDMwTGVvSlotcVFaNHBlLVN3TUswcGVCSGo4VFY0dm0iLCJvcmlnaW5hbElkIjpudWxsLCJhdXRob3IiOiJhaWR8YWYwMzEzMjUtMDZkZS00NmJmLTk3YTQtMGUxZWU1NmM5ZDExIiwic2VsZWN0ZWRBdXRob3JJZCI6Im5vbmUiLCJjb3Vyc2VJZCI6IlZkelpPaktsdUV1RGk2WXYxaDIyb2czd0owSW5ReXdFIiwidHlwZSI6ImJsb2NrcyIsImljb24iOiJBcnRpY2xlIiwiaXRlbXMiOlt7ImlkIjoidXFwcmFRRFg5VWlWLUpJNUc4aVg2d25pb3o5MV8wVUgiLCJ0eXBlIjoiaW1hZ2UiLCJpdGVtcyI6W3siaWQiOiJja21xY2ozbHkwMDJkM2Y2ZGpnbnJtd2dvIiwibWVkaWEiOnsiaW1hZ2UiOnsia2V5IjoicmlzZS9jb3Vyc2VzL1ZkelpPaktsdUV1RGk2WXYxaDIyb2czd0owSW5ReXdFL2JUOTdldFFVMDl1VUxvOXUtc3RvY2tfaW1hZ2UuanBnIiwidHlwZSI6ImltYWdlIiwiYWxpZ24iOiJsZWZ0IiwiY3J1c2hlZEtleSI6IkNkNllRZC9zdG9jay1pbWFnZS5qcGciLCJkaW1lbnNpb25zIjp7Im9yaWdpbmFsV2lkdGgiOjE2ODAsIm9yaWdpbmFsSGVpZ2h0IjoxMTIwfSwib3JpZ2luYWxVcmwiOiJzdG9jay1pbWFnZS5qcGciLCJzb3VyY2VkRnJvbSI6IkxJQlJBUlkiLCJ1c2VDcnVzaGVkS2V5Ijp0cnVlfX0sImNhcHRpb24iOiI8cD5SZWFsIFdvcmxkIEFwcGxpY2F0aW9uIG9mIEFydGlmaWNpYWwgSW50ZWxsaWdlbmNlIGluIFJlY29kaW5nIGEgUGF0aWVudCBFbmNvdW50ZXI8L3A+IiwicGFyYWdyYXBoIjoiIn1dLCJtZWRpYSI6e30sImZhbWlseSI6ImltYWdlIiwidmFyaWFudCI6InRleHQgb3ZlcmxheSIsInNldHRpbmdzIjp7InYiOjEsIm9wYWNpdHkiOjAuMSwiY2FyZE1vZGUiOm51bGwsInBhZGRpbmdUb3AiOjAsInpvb21PbkNsaWNrIjp0cnVlLCJvcGFjaXR5Q29sb3IiOiIjMDAwMDAwIiwicGFkZGluZ0JvdHRvbSI6MywiYmFja2dyb3VuZFR5cGUiOm51bGwsImVudHJhbmNlQW5pbWF0aW9uIjp0cnVlfX0seyJpZCI6Ii03RGpXSTJ0TjhwTVdxa2NZZ3NhMVNTTWNBYU5yREJwIiwidHlwZSI6InRleHQiLCJpdGVtcyI6W3siaWQiOiJja21xY2ozbHkwMDIxM2Y2ZDJoMzdxbmRlIiwiaGVhZGluZyI6IjxwPjxzdHJvbmc+RHIuIFRhbGRvbmU8L3N0cm9uZz48L3A+IiwicGFyYWdyYXBoIjoiPHA+RHIuIFNhYnJpbmEgVGFsZG9uZSBpcyBBc3NvY2lhdGUgTWVkaWNhbCBEaXJlY3RvciBmb3IgUG9wdWxhdGlvbiBIZWFsdGggZm9yIHRoZSBEZXBhcnRtZW50IG9mIE1lZGljaW5lIGFuZCBleHBsb3JpbmcgdGhlIHVzZSBvZiBBSSBpbiB0aGUgY2xpbmljYWwgZW5jb3VudGVyIHRvIGltcHJvdmUgZWZmaWNpZW5jeSB3aGlsZSBtYWludGFpbmluZyB0aGUgcGh5c2ljaWFuLXBhdGllbnQgcmVsYXRpb25zaGlwLjwvcD4ifV0sIm1lZGlhIjp7fSwiZmFtaWx5IjoidGV4dCIsInZhcmlhbnQiOiJoZWFkaW5nIHBhcmFncmFwaCIsInNldHRpbmdzIjp7InBhZGRpbmdUb3AiOjMsInBhZGRpbmdCb3R0b20iOjMsImJhY2tncm91bmRDb2xvciI6IiIsImVudHJhbmNlQW5pbWF0aW9uIjp0cnVlfX0seyJpZCI6ImtDTnQxNC1Tclk0eGxDaVl4bmtsTXJpWWpnRkhLSFpaIiwidHlwZSI6Im11bHRpbWVkaWEiLCJpdGVtcyI6W3siaWQiOiJjbHMxd2p0ZDkwMGh5M2I2ZGNhMTdvMXc3IiwibWVkaWEiOnsidmlkZW8iOnsia2V5IjoiU2FicmluYS5tcDQiLCJ1cmwiOiJ0cmFuc2NvZGVkLUpKUnJRVGVzcmVTeHQ1NGEtU2FicmluYS5tcDQiLCJ0eXBlIjoidmlkZW8iLCJwb3N0ZXIiOiJTYWJyaW5hLmpwZyIsImR1cmF0aW9uIjo3MiwiaW5wdXRLZXkiOiJyaXNlL2NvdXJzZXMvVmR6Wk9qS2x1RXVEaTZZdjFoMjJvZzN3SjBJblF5d0UvSkpSclFUZXNyZVN4dDU0YS1TYWJyaW5hLm1wNCIsInRodW1ibmFpbCI6Imh0dHBzOi8vaW1hZ2VzLmFydGljdWxhdGUuY29tL2Y6anBnLGI6ZmZmLHc6MTAwLGg6MTAwLHM6Y292ZXIvcmlzZS9jb3Vyc2VzL1ZkelpPaktsdUV1RGk2WXYxaDIyb2czd0owSW5ReXdFL3RyYW5zY29kZWQtSkpSclFUZXNyZVN4dDU0YS1TYWJyaW5hLjAwMDAwMDAuanBnIiwib3JpZ2luYWxVcmwiOiJTYWJyaW5hLm1wNCIsInRyYW5zY29kZUlkIjoiMTcxMTkyNTc4Mjk4OS0yNjNodTMifX0sImNhcHRpb24iOiI8ZGl2IGRhdGEtZWRpdG9yLWlkPVwiMmIyMDY1Y2YtNWZjNS00ODMzLTkxMzQtZWU4ZGU5YjBjYTQ0XCI+PHA+PHN1cD5UYWxkb25lIFMuIDwvc3VwPjxlbT48c3VwPkhvdyBBcmUgWW91IFVzaW5nIEFydGlmaWNpYWwgSW50ZWxsaWdlbmNlIHRvIFJlcG9ydCBDbGluaWNhbCBFbmNvdW50ZXJzPyA8L3N1cD48L2VtPjxzdXA+VmlkZW8uIFVuaXZlcnNpdHkgb2YgTWlhbWkgTWlsbGVyIFNjaG9vbCBvZiBNZWRpY2luZS4gUHVibGlzaGVkIDIwMjQuPC9zdXA+PC9wPjwvZGl2PiJ9XSwiZmFtaWx5IjoibXVsdGltZWRpYSIsInZhcmlhbnQiOiJ2aWRlbyIsInNldHRpbmdzIjp7InYiOjIsImNhcmRNb2RlIjoiV0hJVEUiLCJtZWRpYVdpZHRoIjoiMCIsInBhZGRpbmdUb3AiOjMsImFjY2VudENvbG9yIjpudWxsLCJwYWRkaW5nQm90dG9tIjozLCJwYWRkaW5nTGlua2VkIjp0cnVlLCJiYWNrZ3JvdW5kVHlwZSI6IkxJR0hUIiwiYmFja2dyb3VuZENvbG9yIjoiIiwiZW50cmFuY2VBbmltYXRpb24iOnRydWUsIm1hcmtlckNvbG9yQ29udHJhc3QiOiJBVVRPIiwic25pcHBldENvbG9yQ29udHJhc3QiOiJBVVRPIiwiY3VzdG9tQmFja2dyb3VuZENvbG9yQ29udHJhc3QiOiJBVVRPIn0sImJhY2tncm91bmQiOnsibWVkaWEiOnsiaW1hZ2UiOnsidHlwZSI6ImltYWdlIiwidXNlQ3J1c2hlZEtleSI6ZmFsc2V9fX19LHsiaWQiOiI4TVVpOVZ0ZWUzMnFVTlpqbFFLeVRkQ0lwMF96MV82LSIsInR5cGUiOiJkaXZpZGVyIiwiaXRlbXMiOlt7ImlkIjoiY2ttcWNqM2x4MDAxMDNmNmRteXg3cXI0ZiIsInR5cGUiOiIiLCJ0aXRsZSI6IkNPTlRJTlVFIiwiYnV0dG9uQ29sb3IiOiJicmFuZCIsImNvbXBsZXRlSGludCI6IkNvbXBsZXRlIHRoZSBjb250ZW50IGFib3ZlIGJlZm9yZSBtb3Zpbmcgb24uIn1dLCJmYW1pbHkiOiJjb250aW51ZSIsInZhcmlhbnQiOiJjb250aW51ZSIsInNldHRpbmdzIjp7InBhZGRpbmdUb3AiOjMsInBhZGRpbmdCb3R0b20iOjMsImJhY2tncm91bmRDb2xvciI6IiIsImVudHJhbmNlQW5pbWF0aW9uIjp0cnVlfX1dLCJtZWRpYSI6e30sInBpbGVzIjpbXSwic2V0dGluZ3MiOnt9LCJkdXBsaWNhdGVkRnJvbUlkIjoiZEFfeDZtWWtMejY5V2Nvb0ZMV1RhcXVuRmpfdF9lTlYiLCJkZWxldGVkIjpmYWxzZSwiY3JlYXRlZEF0IjoiMjAyNC0wMS0zMVQxNTowMzowMy44NzNaIiwidXBkYXRlZEF0IjoiMjAyNS0wMy0xN1QxMjoyODo0Ni45MzlaIiwibGFzdFVwZGF0ZWRCeSI6ImFpZHxhZjAzMTMyNS0wNmRlLTQ2YmYtOTdhNC0wZTFlZTU2YzlkMTEiLCJyZWFkeSI6dHJ1ZSwicG9zaXRpb24iOjEwLCJ0cmFuc2ZlcnJlZEF0IjpudWxsLCJpc1BhcnRuZXJDb250ZW50QXV0aG9yIjpudWxsLCJoZWFkZXJJbWFnZSI6e30sInNvdXJjZUxlc3NvbkxvY2FsZUlkIjpudWxsLCJleHBlcmltZW50cyI6bnVsbCwiZGVzY3JpcHRpb24iOiIiLCJ0aXRsZSI6IlRoZSBDbGluaWNhbCBWaXNpdCJ9LHsiaWQiOiJRdks2LXlvYnR6dFpqeHR3X2tYNXpzSW8tOTJDc0JBViIsIm9yaWdpbmFsSWQiOm51bGwsImF1dGhvciI6ImFpZHxhZjAzMTMyNS0wNmRlLTQ2YmYtOTdhNC0wZTFlZTU2YzlkMTEiLCJzZWxlY3RlZEF1dGhvcklkIjoibm9uZSIsImNvdXJzZUlkIjoiVmR6Wk9qS2x1RXVEaTZZdjFoMjJvZzN3SjBJblF5d0UiLCJ0eXBlIjoiYmxvY2tzIiwiaWNvbiI6IkFydGljbGUiLCJpdGVtcyI6W3siaWQiOiI0UFR4dFFMTThHY0pGY182M05UY0JGWDExS2I2N0JYWiIsInR5cGUiOiJpbWFnZSIsIml0ZW1zIjpbeyJpZCI6ImNrbXFjajNseTAwMmQzZjZkamducm13Z28iLCJtZWRpYSI6eyJpbWFnZSI6eyJrZXkiOiJyaXNlL2NvdXJzZXMvVmR6Wk9qS2x1RXVEaTZZdjFoMjJvZzN3SjBJblF5d0UvLTVwRUZoanh1MGk2Z0xDSi1zdG9ja19pbWFnZS5qcGciLCJ0eXBlIjoiaW1hZ2UiLCJhbGlnbiI6ImxlZnQiLCJjcnVzaGVkS2V5IjoiZWRRbHR0L3N0b2NrLWltYWdlLmpwZyIsImRpbWVuc2lvbnMiOnsib3JpZ2luYWxXaWR0aCI6MTY4MCwib3JpZ2luYWxIZWlnaHQiOjExMjB9LCJvcmlnaW5hbFVybCI6InN0b2NrLWltYWdlLmpwZyIsInNvdXJjZWRGcm9tIjoiTElCUkFSWSIsInVzZUNydXNoZWRLZXkiOnRydWV9fSwiY2FwdGlvbiI6IjxwPkV0aGljYWwgQ29uc2lkZXJhdGlvbnMgaW4gQXBwbGljYXRpb25zIG9mIEFydGlmaWNpYWwgSW50ZWxsaWdlbmNlIGluIEhlYWx0aGNhcmU8L3A+IiwicGFyYWdyYXBoIjoiIn1dLCJtZWRpYSI6e30sImZhbWlseSI6ImltYWdlIiwidmFyaWFudCI6InRleHQgb3ZlcmxheSIsInNldHRpbmdzIjp7InYiOjEsIm9wYWNpdHkiOjAuMSwiY2FyZE1vZGUiOm51bGwsInBhZGRpbmdUb3AiOjAsInpvb21PbkNsaWNrIjp0cnVlLCJvcGFjaXR5Q29sb3IiOiIjMDAwMDAwIiwicGFkZGluZ0JvdHRvbSI6MywiYmFja2dyb3VuZFR5cGUiOm51bGwsImVudHJhbmNlQW5pbWF0aW9uIjp0cnVlfX0seyJpZCI6Ik1lUGs4R19Na0NXbGVDbi1WUGNKb09lMWZQSmdpRnk2IiwidHlwZSI6InRleHQiLCJpdGVtcyI6W3siaWQiOiJja21xY2ozbHkwMDIxM2Y2ZDJoMzdxbmRlIiwiaGVhZGluZyI6IjxwPjxzdHJvbmc+RHIuIEdvb2RtYW48L3N0cm9uZz48L3A+IiwicGFyYWdyYXBoIjoiPHA+RHIuIEtlbiBHb29kbWFuIGlzIGZvdW5kZXIgYW5kIGRpcmVjdG9yIG9mIHRoZSBVbml2ZXJzaXR5IG9mIE1pYW1pIE1pbGxlciBTY2hvb2wgb2YgTWVkaWNpbmUmIzM5O3MgSW5zdGl0dXRlIGZvciBCaW9ldGhpY3MgYW5kIEhlYWx0aCBQb2xpY3kuPC9wPjxwPlRoZSBldGhpY2FsIGxhbmRzY2FwZSBvZiBBSSBpbiBoZWFsdGhjYXJlIG5hdmlnYXRlcyBjb21wbGV4IHRlcnJpdG9yaWVzIGxpa2UgPHN0cm9uZz5lcXVpdHk8L3N0cm9uZz4sIGVuc3VyaW5nIEFJJiMzOTtzIGJlbmVmaXRzIGFyZSBhY2Nlc3NpYmxlIGFjcm9zcyBkaXZlcnNlIHBvcHVsYXRpb25zIHRvIGF2b2lkIHdpZGVuaW5nIGhlYWx0aCBkaXNwYXJpdGllcy4gPHN0cm9uZz5Qcml2YWN5PC9zdHJvbmc+IHJlbWFpbnMgYSBjcml0aWNhbCBjb25jZXJuLCB3aXRoIHRoZSBkaWdpdGl6YXRpb24gb2YgaGVhbHRoIGRhdGEgcG9zaW5nIHJpc2tzIHRvIHBhdGllbnQgY29uZmlkZW50aWFsaXR5LCByZXF1aXJpbmcgc3RyaW5nZW50IHNhZmVndWFyZHMuIFRoZSA8c3Ryb25nPnBhdGllbnQtZG9jdG9yIHJlbGF0aW9uc2hpcDwvc3Ryb25nPiwgYSBjb3JuZXJzdG9uZSBvZiBlZmZlY3RpdmUgaGVhbHRoY2FyZSwgZmFjZXMgcG90ZW50aWFsIHRyYW5zZm9ybWF0aW9uIG9yIHN0cmFpbiBhcyBBSSBzeXN0ZW1zIGFyZSBpbnRlZ3JhdGVkIGludG8gdGhpcyByZWxhdGlvbnNoaXAuIExlZ2FsbHksIHRoZSBkZXBsb3ltZW50IG9mIEFJIHJhaXNlcyBxdWVzdGlvbnMgYWJvdXQgPHN0cm9uZz5saWFiaWxpdHk8L3N0cm9uZz4sIGNvbnNlbnQsIGFuZCB0aGUgbmVlZCBmb3Igcm9idXN0IHJlZ3VsYXRvcnkgZnJhbWV3b3JrcyB0byBiYWxhbmNlIGlubm92YXRpb24gd2l0aCBwYXRpZW50IHNhZmV0eSBhbmQgZXRoaWNzLiBUaGVzZSBmcmFtZXdvcmtzIG11c3QgZXZvbHZlIHRvIGFkZHJlc3MgQUkmIzM5O3MgdW5pcXVlIGNoYWxsZW5nZXMsIGVuc3VyaW5nIHRlY2hub2xvZ2llcyBlbmhhbmNlIHJhdGhlciB0aGFuIGNvbXByb21pc2UgaGVhbHRoY2FyZSBkZWxpdmVyeSBhbmQgcGF0aWVudCByaWdodHMuPC9wPiJ9XSwibWVkaWEiOnt9LCJmYW1pbHkiOiJ0ZXh0IiwidmFyaWFudCI6ImhlYWRpbmcgcGFyYWdyYXBoIiwic2V0dGluZ3MiOnsicGFkZGluZ1RvcCI6MywicGFkZGluZ0JvdHRvbSI6MywiYmFja2dyb3VuZENvbG9yIjoiIiwiZW50cmFuY2VBbmltYXRpb24iOnRydWV9fSx7ImlkIjoiM3lYbHNBZ0d2ZXJmNWR5T3ZNWUdHOWt3T293RGZsdXciLCJ0eXBlIjoibXVsdGltZWRpYSIsIml0ZW1zIjpbeyJpZCI6ImNsczF3anRkOTAwaHkzYjZkY2ExN28xdzciLCJtZWRpYSI6eyJ2aWRlbyI6eyJrZXkiOiJEci4lMjBHb29kbWFuLm1wNCIsInVybCI6InRyYW5zY29kZWQtMndRZUwyaEpyUzdHRUFteS1Eci4lMjUyMEdvb2RtYW4ubXA0IiwidHlwZSI6InZpZGVvIiwicG9zdGVyIjoiRHIuJTIwR29vZG1hbi5qcGciLCJkdXJhdGlvbiI6MTA4LCJpbnB1dEtleSI6InJpc2UvY291cnNlcy9WZHpaT2pLbHVFdURpNll2MWgyMm9nM3dKMEluUXl3RS8yd1FlTDJoSnJTN0dFQW15LURyLiUyMEdvb2RtYW4ubXA0IiwidGh1bWJuYWlsIjoiaHR0cHM6Ly9pbWFnZXMuYXJ0aWN1bGF0ZS5jb20vZjpqcGcsYjpmZmYsdzoxMDAsaDoxMDAsczpjb3Zlci9yaXNlL2NvdXJzZXMvVmR6Wk9qS2x1RXVEaTZZdjFoMjJvZzN3SjBJblF5d0UvdHJhbnNjb2RlZC0yd1FlTDJoSnJTN0dFQW15LURyLiUyNTIwR29vZG1hbi4wMDAwMDAwLmpwZyIsIm9yaWdpbmFsVXJsIjoiRHIuIEdvb2RtYW4ubXA0IiwidHJhbnNjb2RlSWQiOiIxNzExOTI1ODUxNzU1LWJ2OGJzMiJ9fSwiY2FwdGlvbiI6IjxkaXYgZGF0YS1lZGl0b3ItaWQ9XCI1NjU2YzNlMy1jYzgzLTQwNDEtYjVhYi0zZjY4OWY0NDEzZjJcIj48cD48c3VwPkFnYXJ3YWwgRywgR29vZG1hbiBLLiBJbXBsZW1lbnRhdGlvbiBvZiBBSSBhbmQgUGF0aWVudCBDYXJlLiBWaWRlby4gVW5pdmVyc2l0eSBvZiBNaWFtaSBNaWxsZXIgU2Nob29sIG9mIE1lZGljaW5lLiBQdWJsaXNoZWQgMjAyNC4gJm5ic3A7PC9zdXA+PC9wPjwvZGl2PiJ9XSwiZmFtaWx5IjoibXVsdGltZWRpYSIsInZhcmlhbnQiOiJ2aWRlbyIsInNldHRpbmdzIjp7InYiOjIsImNhcmRNb2RlIjoiV0hJVEUiLCJtZWRpYVdpZHRoIjoiMCIsInBhZGRpbmdUb3AiOjMsImFjY2VudENvbG9yIjpudWxsLCJwYWRkaW5nQm90dG9tIjozLCJwYWRkaW5nTGlua2VkIjp0cnVlLCJiYWNrZ3JvdW5kVHlwZSI6IkxJR0hUIiwiYmFja2dyb3VuZENvbG9yIjoiIiwiZW50cmFuY2VBbmltYXRpb24iOnRydWUsIm1hcmtlckNvbG9yQ29udHJhc3QiOiJBVVRPIiwic25pcHBldENvbG9yQ29udHJhc3QiOiJBVVRPIiwiY3VzdG9tQmFja2dyb3VuZENvbG9yQ29udHJhc3QiOiJBVVRPIn0sImJhY2tncm91bmQiOnsibWVkaWEiOnsiaW1hZ2UiOnsidHlwZSI6ImltYWdlIiwidXNlQ3J1c2hlZEtleSI6ZmFsc2V9fX19LHsiaWQiOiJUYXozY1I2NVJFdFNndmo2dmhFaGYtQVRPWWNxM1NYWSIsInR5cGUiOiJkaXZpZGVyIiwiaXRlbXMiOlt7ImlkIjoiY2ttcWNqM2x4MDAxMDNmNmRteXg3cXI0ZiIsInR5cGUiOiIiLCJ0aXRsZSI6IkNPTlRJTlVFIiwiYnV0dG9uQ29sb3IiOiJicmFuZCIsImNvbXBsZXRlSGludCI6IkNvbXBsZXRlIHRoZSBjb250ZW50IGFib3ZlIGJlZm9yZSBtb3Zpbmcgb24uIn1dLCJmYW1pbHkiOiJjb250aW51ZSIsInZhcmlhbnQiOiJjb250aW51ZSIsInNldHRpbmdzIjp7InBhZGRpbmdUb3AiOjMsInBhZGRpbmdCb3R0b20iOjMsImJhY2tncm91bmRDb2xvciI6IiIsImVudHJhbmNlQW5pbWF0aW9uIjp0cnVlfX1dLCJtZWRpYSI6e30sInBpbGVzIjpbXSwic2V0dGluZ3MiOnt9LCJkdXBsaWNhdGVkRnJvbUlkIjoiSmxiUG91NC1JOE5JSkxWMHlBQkk1Z051TDAxdlRwMzgiLCJkZWxldGVkIjpmYWxzZSwiY3JlYXRlZEF0IjoiMjAyNC0wMS0zMVQxNTowODoyNy45NzJaIiwidXBkYXRlZEF0IjoiMjAyNS0wMy0xN1QxMjoyOTowNC40NjhaIiwibGFzdFVwZGF0ZWRCeSI6ImFpZHxhZjAzMTMyNS0wNmRlLTQ2YmYtOTdhNC0wZTFlZTU2YzlkMTEiLCJyZWFkeSI6dHJ1ZSwicG9zaXRpb24iOjExLCJ0cmFuc2ZlcnJlZEF0IjpudWxsLCJpc1BhcnRuZXJDb250ZW50QXV0aG9yIjpudWxsLCJoZWFkZXJJbWFnZSI6e30sInNvdXJjZUxlc3NvbkxvY2FsZUlkIjpudWxsLCJleHBlcmltZW50cyI6bnVsbCwiZGVzY3JpcHRpb24iOiIiLCJ0aXRsZSI6IkV0aGljYWwgQ29uc2lkZXJhdGlvbnMifSx7ImlkIjoicF9lbFV6alhZS2NwTGZLWXVFcXQ1ci1kQU43XzVoS3ciLCJvcmlnaW5hbElkIjpudWxsLCJhdXRob3IiOiJhaWR8YWYwMzEzMjUtMDZkZS00NmJmLTk3YTQtMGUxZWU1NmM5ZDExIiwic2VsZWN0ZWRBdXRob3JJZCI6Im5vbmUiLCJjb3Vyc2VJZCI6IlZkelpPaktsdUV1RGk2WXYxaDIyb2czd0owSW5ReXdFIiwidHlwZSI6ImJsb2NrcyIsImljb24iOiJBcnRpY2xlIiwiaXRlbXMiOlt7ImlkIjoiZ3VLSm5LUDlBQjdrbzlfbXA5TUtsVFFnYVFPZUJJSl8iLCJ0eXBlIjoiaW1hZ2UiLCJpdGVtcyI6W3siaWQiOiJja21xY2ozbHkwMDJkM2Y2ZGpnbnJtd2dvIiwibWVkaWEiOnsiaW1hZ2UiOnsia2V5IjoicmlzZS9jb3Vyc2VzL1ZkelpPaktsdUV1RGk2WXYxaDIyb2czd0owSW5ReXdFL2xfbWJvd2hIRU5lTFpmYXYtc3RvY2tfaW1hZ2UuanBnIiwidHlwZSI6ImltYWdlIiwiYWxpZ24iOiJsZWZ0IiwiY3J1c2hlZEtleSI6IkktcG5yMC9zdG9jay1pbWFnZS5qcGciLCJkaW1lbnNpb25zIjp7Im9yaWdpbmFsV2lkdGgiOjE2ODAsIm9yaWdpbmFsSGVpZ2h0IjoxMTIxfSwib3JpZ2luYWxVcmwiOiJzdG9jay1pbWFnZS5qcGciLCJzb3VyY2VkRnJvbSI6IkxJQlJBUlkiLCJ1c2VDcnVzaGVkS2V5Ijp0cnVlfX0sImNhcHRpb24iOiI8ZGl2IGRhdGEtZWRpdG9yLWlkPVwiOWYxZDMxODYtNzdjYi00ZGZjLWJkMTEtNjNiNTY2MGZiZDRkXCI+PHA+UmVmbGVjdGl2ZSBRdWVzdGlvbnM8L3A+PC9kaXY+IiwicGFyYWdyYXBoIjoiIn1dLCJtZWRpYSI6e30sImZhbWlseSI6ImltYWdlIiwidmFyaWFudCI6InRleHQgb3ZlcmxheSIsInNldHRpbmdzIjp7InYiOjEsIm9wYWNpdHkiOjAuMSwiY2FyZE1vZGUiOm51bGwsInBhZGRpbmdUb3AiOjAsInpvb21PbkNsaWNrIjp0cnVlLCJvcGFjaXR5Q29sb3IiOiIjMDAwMDAwIiwicGFkZGluZ0JvdHRvbSI6MywiYmFja2dyb3VuZFR5cGUiOm51bGwsImVudHJhbmNlQW5pbWF0aW9uIjp0cnVlfX0seyJpZCI6IkN0cDhrSWZ1Q1dBRTJEUXhwR3M0RU1RM25JR21OemJTIiwidHlwZSI6InRleHQiLCJpdGVtcyI6W3siaWQiOiJja21xY2ozbHkwMDIxM2Y2ZDJoMzdxbmRlIiwiaGVhZGluZyI6IjxwPjxzdHJvbmc+RHIuIEdvb2RtYW48L3N0cm9uZz48L3A+IiwicGFyYWdyYXBoIjoiPGRpdiBkYXRhLWVkaXRvci1pZD1cImVhOWJiMTliLTE5ZjAtNGM3NC1hZmVjLThkOWMwOGQzODc2Y1wiPjxwPjxzdHJvbmc+SW5zdHJ1Y3Rpb25zOiA8L3N0cm9uZz48ZW0+UGxlYXNlIHJlZmxlY3Qgb24gdGhlIHRoZSBmb2xsb3dpbmcgcXVlc3Rpb25zLiBZb3UgbWF5IGFsc28gZG93bmxvYWQgdGhlIGludGVyYWN0aXZlIHBkZiB0byB3cml0ZSwgcHJpbnQgb3Igc2F2ZSB5b3VyICZuYnNwO3Jlc3BvbnNlcyB0byB0aGUgcXVlc3Rpb25zLjwvZW0+PC9wPjxvbCB0eXBlPVwiMVwiPjxsaT48cD48c3BhbiBzdHlsZT1cImZvbnQtc2l6ZTogMS42cmVtXCI+PHNwYW4gc3R5bGU9XCJjb2xvcjogYmxhY2s7IHRleHQtZGVjb3JhdGlvbjogaW5oZXJpdFwiPkhvdyBkbyB5b3UgdGhpbmsgQUkgY2FuIGVuaGFuY2UgdGhlIGNhcmUgb2YgYSBwYXRpZW50IGluIHRoZSBmdXR1cmU/PC9zcGFuPjwvc3Bhbj48L3A+PC9saT48bGk+PHA+PHNwYW4gc3R5bGU9XCJmb250LXNpemU6IDEuNnJlbVwiPjxzcGFuIHN0eWxlPVwiY29sb3I6IGJsYWNrOyB0ZXh0LWRlY29yYXRpb246IGluaGVyaXRcIj5XaGF0IGRvIHlvdSB0aGluayBhcmUgeW91ciBpbm5hdGVseSBodW1hbiBza2lsbHMgdGhhdCB3aWxsIG5vdCBiZSByZXBsaWNhdGVkIGJ5IEFJPzwvc3Bhbj48L3NwYW4+PC9wPjwvbGk+PGxpPjxwPjxzcGFuIHN0eWxlPVwiZm9udC1zaXplOiAxLjZyZW1cIj48c3BhbiBzdHlsZT1cImNvbG9yOiBibGFjazsgdGV4dC1kZWNvcmF0aW9uOiBpbmhlcml0XCI+SG93IGRvIHlvdSB0aGluayBBSSB3aWxsIGNoYW5nZSB0aGUgZHluYW1pYyBvZiBpbnRlcnByb2Zlc3Npb25hbCBoZWFsdGhjYXJlIHRlYW1zPzwvc3Bhbj48L3NwYW4+PC9wPjwvbGk+PGxpPjxwPjxzcGFuIHN0eWxlPVwiZm9udC1zaXplOiAxLjZyZW1cIj48c3BhbiBzdHlsZT1cImNvbG9yOiBibGFjazsgdGV4dC1kZWNvcmF0aW9uOiBpbmhlcml0XCI+SG93IHdpbGwgeW91IHJlbWFpbiBjdXJyZW50IHdpdGggdGhlIGV2b2x2aW5nIGxhbmRzY2FwZSBvZiBhcnRpZmljaWFsIGludGVsbGlnZW5jZT88L3NwYW4+PC9zcGFuPjwvcD48L2xpPjwvb2w+PC9kaXY+In1dLCJtZWRpYSI6e30sImZhbWlseSI6InRleHQiLCJ2YXJpYW50IjoicGFyYWdyYXBoIiwic2V0dGluZ3MiOnsicGFkZGluZ1RvcCI6MywicGFkZGluZ0JvdHRvbSI6MywiYmFja2dyb3VuZENvbG9yIjoiIiwiZW50cmFuY2VBbmltYXRpb24iOnRydWV9fSx7ImlkIjoiY20zbm5xY2YyMDAyNjNiNzZqZTFmbXJuZiIsImRhdGEiOnt9LCJ0eXBlIjoibXVsdGltZWRpYSIsIml0ZW1zIjpbeyJpZCI6ImNtM25ucWNmZDAwMjczYjc2Mmw3OG9ob2kiLCJtZWRpYSI6eyJhdHRhY2htZW50Ijp7ImtleSI6IlJlZmxlY3RpdmUlMjBRdWVzdGlvbnMlMjAlMjhJbnRlcmFjdGl2ZSUyMFBERiUyMEZvcm0lMjkucGRmIiwic2l6ZSI6MjI4ODAsInR5cGUiOiJhdHRhY2htZW50IiwiZmlsZW5hbWUiOiJXaENVVWJKbnpybVJGZWlDLVJlZmxlY3RpdmUlMjBRdWVzdGlvbnMlMjAoSW50ZXJhY3RpdmUlMjBQREYlMjBGb3JtKS5wZGYiLCJtaW1lVHlwZSI6ImFwcGxpY2F0aW9uL3BkZiIsIm9yaWdpbmFsVXJsIjoiUmVmbGVjdGl2ZSBRdWVzdGlvbnMgKEludGVyYWN0aXZlIFBERiBGb3JtKS5wZGYifX19XSwiZmFtaWx5IjoibXVsdGltZWRpYSIsInZhcmlhbnQiOiJhdHRhY2htZW50Iiwic2V0dGluZ3MiOnsiY2FyZE1vZGUiOiJXSElURSIsInBhZGRpbmdUb3AiOjMsInF1b3Rlc0lubGluZSI6ZmFsc2UsInBhZGRpbmdCb3R0b20iOjMsInBhZGRpbmdMaW5rZWQiOnRydWUsImJhY2tncm91bmRUeXBlIjoiTElHSFQiLCJiYWNrZ3JvdW5kQ29sb3IiOiIiLCJlbnRyYW5jZUFuaW1hdGlvbiI6dHJ1ZSwibWFya2VyQ29sb3JDb250cmFzdCI6IkFVVE8iLCJzbmlwcGV0Q29sb3JDb250cmFzdCI6IkFVVE8iLCJjdXN0b21CYWNrZ3JvdW5kQ29sb3JDb250cmFzdCI6IkFVVE8ifSwiYmFja2dyb3VuZCI6eyJtZWRpYSI6eyJpbWFnZSI6eyJ0eXBlIjoiaW1hZ2UiLCJzb3VyY2VkRnJvbSI6IkRFRkFVTFQiLCJ1c2VDcnVzaGVkS2V5IjpmYWxzZX19fX0seyJpZCI6Ik02T0hsU2FGakdnS2xrZ1JZV2JUTkF0aFRKQmZfdFg2IiwidHlwZSI6ImRpdmlkZXIiLCJpdGVtcyI6W3siaWQiOiJja21xY2ozbHgwMDEwM2Y2ZG15eDdxcjRmIiwidHlwZSI6IiIsInRpdGxlIjoiQ09OVElOVUUiLCJidXR0b25Db2xvciI6ImJyYW5kIiwiY29tcGxldGVIaW50IjoiQ29tcGxldGUgdGhlIGNvbnRlbnQgYWJvdmUgYmVmb3JlIG1vdmluZyBvbi4ifV0sImZhbWlseSI6ImNvbnRpbnVlIiwidmFyaWFudCI6ImNvbnRpbnVlIiwic2V0dGluZ3MiOnsicGFkZGluZ1RvcCI6MywicGFkZGluZ0JvdHRvbSI6MywiYmFja2dyb3VuZENvbG9yIjoiIiwiZW50cmFuY2VBbmltYXRpb24iOnRydWV9fV0sIm1lZGlhIjp7fSwicGlsZXMiOltdLCJzZXR0aW5ncyI6e30sImR1cGxpY2F0ZWRGcm9tSWQiOiJRdks2LXlvYnR6dFpqeHR3X2tYNXpzSW8tOTJDc0JBViIsImRlbGV0ZWQiOmZhbHNlLCJjcmVhdGVkQXQiOiIyMDI0LTExLTEwVDIzOjMyOjMzLjg4NloiLCJ1cGRhdGVkQXQiOiIyMDI0LTExLTE4VDIzOjMyOjQxLjkyOFoiLCJsYXN0VXBkYXRlZEJ5IjoiYWlkfGFmMDMxMzI1LTA2ZGUtNDZiZi05N2E0LTBlMWVlNTZjOWQxMSIsInJlYWR5Ijp0cnVlLCJwb3NpdGlvbiI6MTIsInRyYW5zZmVycmVkQXQiOm51bGwsImlzUGFydG5lckNvbnRlbnRBdXRob3IiOm51bGwsImhlYWRlckltYWdlIjp7fSwic291cmNlTGVzc29uTG9jYWxlSWQiOm51bGwsImV4cGVyaW1lbnRzIjpudWxsLCJkZXNjcmlwdGlvbiI6IiIsInRpdGxlIjoiUmVmbGVjdGl2ZSBRdWVzdGlvbnMifSx7ImlkIjoiVE5aS2FLN0Qxal9uNjhibHpDbmI5a0oxVFFYYlc5TmciLCJvcmlnaW5hbElkIjpudWxsLCJhdXRob3IiOiJhaWR8YWYwMzEzMjUtMDZkZS00NmJmLTk3YTQtMGUxZWU1NmM5ZDExIiwic2VsZWN0ZWRBdXRob3JJZCI6Im5vbmUiLCJjb3Vyc2VJZCI6IlZkelpPaktsdUV1RGk2WXYxaDIyb2czd0owSW5ReXdFIiwidHlwZSI6InNlY3Rpb24iLCJpY29uIjpudWxsLCJpdGVtcyI6W10sIm1lZGlhIjp7fSwicGlsZXMiOltdLCJzZXR0aW5ncyI6e30sImR1cGxpY2F0ZWRGcm9tSWQiOiIiLCJkZWxldGVkIjpmYWxzZSwiY3JlYXRlZEF0IjoiMjAyNC0wMS0zMVQxMzo0OToxMi4zMjdaIiwidXBkYXRlZEF0IjoiMjAyNC0xMC0zMFQxNToyNToxMi4yNjhaIiwibGFzdFVwZGF0ZWRCeSI6ImFpZHxhZjAzMTMyNS0wNmRlLTQ2YmYtOTdhNC0wZTFlZTU2YzlkMTEiLCJyZWFkeSI6dHJ1ZSwicG9zaXRpb24iOm51bGwsInRyYW5zZmVycmVkQXQiOm51bGwsImlzUGFydG5lckNvbnRlbnRBdXRob3IiOm51bGwsImhlYWRlckltYWdlIjp7fSwic291cmNlTGVzc29uTG9jYWxlSWQiOm51bGwsImV4cGVyaW1lbnRzIjpudWxsLCJkZXNjcmlwdGlvbiI6IiIsInRpdGxlIjoiQWRhcHRpdmUgRXhwZXJ0aXNlIn0seyJpZCI6IjNSRTk0MkpFaVNDaHgzc05rdU0tTVVSQl9zNUc2aUoyIiwib3JpZ2luYWxJZCI6bnVsbCwiYXV0aG9yIjoiYWlkfGFmMDMxMzI1LTA2ZGUtNDZiZi05N2E0LTBlMWVlNTZjOWQxMSIsInNlbGVjdGVkQXV0aG9ySWQiOiJub25lIiwiY291cnNlSWQiOiJWZHpaT2pLbHVFdURpNll2MWgyMm9nM3dKMEluUXl3RSIsInR5cGUiOiJibG9ja3MiLCJpY29uIjoiQXJ0aWNsZSIsIml0ZW1zIjpbeyJpZCI6ImNscGg4aWo4eTAwNDMzYjcyZ3czYWQ1bWUiLCJ0eXBlIjoiZGl2aWRlciIsIml0ZW1zIjpbXSwiZmFtaWx5IjoiZGl2aWRlciIsInZhcmlhbnQiOiJzcGFjaW5nIGRpdmlkZXIiLCJzZXR0aW5ncyI6eyJ2IjoyLCJjYXJkTW9kZSI6IldISVRFIiwicGFkZGluZ1RvcCI6MTAsImFjY2VudENvbG9yIjpudWxsLCJwYWRkaW5nQm90dG9tIjoxMCwicGFkZGluZ0xpbmtlZCI6dHJ1ZSwiYmFja2dyb3VuZFR5cGUiOiJJTUFHRSIsImJhY2tncm91bmRDb2xvciI6IiIsImN1c3RvbVBhZGRpbmdUb3AiOjEwLCJlbnRyYW5jZUFuaW1hdGlvbiI6dHJ1ZSwiY3VzdG9tUGFkZGluZ0JvdHRvbSI6MTAsIm1hcmtlckNvbG9yQ29udHJhc3QiOiJBVVRPIiwic25pcHBldENvbG9yQ29udHJhc3QiOiJBVVRPIiwiY3VzdG9tQmFja2dyb3VuZENvbG9yQ29udHJhc3QiOiJBVVRPIn0sImJhY2tncm91bmQiOnsibWVkaWEiOnsiaW1hZ2UiOnsia2V5IjoicmlzZS9jb3Vyc2VzL1ZkelpPaktsdUV1RGk2WXYxaDIyb2czd0owSW5ReXdFLy0xTmZsUFd5c3hPb3dvbDktc3RvY2tfaW1hZ2UuanBnIiwidHlwZSI6ImltYWdlIiwiYWxwaGEiOjAuNSwiY3J1c2hlZEtleSI6IkJLOVVSWi9zdG9jay1pbWFnZS5qcGciLCJvcmlnaW5hbFVybCI6InN0b2NrLWltYWdlLmpwZyIsInVzZUNydXNoZWRLZXkiOnRydWV9fX19LHsiaWQiOiJjbHVoYWQ0bXkwMWxoMzU2eG95ZHJ5Z2JjIiwiZGF0YSI6e30sInR5cGUiOiJ0ZXh0IiwiaXRlbXMiOlt7ImlkIjoiY2x1aGFkNG15MDFsbjM1Nnh0N3UyOHE3ayIsImhlYWRpbmciOiI8cD48c3Ryb25nPlN1bW1hcnk8L3N0cm9uZz48L3A+IiwicGFyYWdyYXBoIjoiPHA+QUkmIzM5O3MgaW50ZWdyYXRpb24gaW50byBoZWFsdGhjYXJlIHByZXNlbnRzIHZhc3QgcG9zc2liaWxpdGllcyBmb3IgZW5oYW5jaW5nIHBhdGllbnQgY2FyZSB0aHJvdWdoIHByZWNpc2lvbiBhbmQgZWZmaWNpZW5jeS4gVGhlcmUgaXMgYWxzbyBhIHJpc2sgb2YgZGVlcGVuaW5nIGV4aXN0aW5nIGRpc3Bhcml0aWVzIG9yIGRpbWluaXNoaW5nIHRoZSBwYXRpZW50LWRvY3RvciBib25kLiBJdCYjMzk7cyBjcnVjaWFsIHRvIHRyZWFkIHRoaXMgcGF0aCB3aXRoIGEgYmFsYW5jZSBvZiBjYXV0aW9uIGFuZCBvcHRpbWlzbSwgZm9jdXNpbmcgb24gdGhvcm91Z2ggcmV2aWV3LCBjb25zaWRlcmF0aW9uIG9mIGV0aGljYWwgaXNzdWVzLCBhbmQgYSBjb21taXRtZW50IHRvIHN1cHBsZW1lbnQsIG5vdCBzdWJzdGl0dXRlLCB0aGUgaHVtYW4gYXNwZWN0cyBvZiBoZWFsdGhjYXJlLiBBdCB0aGlzIHBpdm90YWwgbW9tZW50IGluIGhlYWx0aGNhcmUmIzM5O3MgZXZvbHV0aW9uLCBwcm9ncmVzcyBoaW5nZXMgb24gY29sbGFib3JhdGl2ZSBlZmZvcnRzIGFtb25nIG1lZGljYWwgcHJvZmVzc2lvbmFscywgdGVjaG5vbG9naXN0cywgYW5kIHBvbGljeW1ha2Vycy4gVGhpcyBwYXJ0bmVyc2hpcCBpcyBlc3NlbnRpYWwgdG8gaGFybmVzcyBBSSBhcyBhIGJlbmVmaWNpYWwgdG9vbCBpbiBtZWRpY2luZSwgZW5yaWNoaW5nIGJvdGggdGhlIGFydCBhbmQgc2NpZW5jZSBvZiBoZWFsaW5nIHdoaWxlIG1haW50YWluaW5nIGZ1bmRhbWVudGFsIHByaW5jaXBsZXMgb2YgdHJ1c3QsIGVtcGF0aHksIGFuZCBmYWlybmVzcyBpbiBwYXRpZW50IHRyZWF0bWVudC4gSXQgaXMgdml0YWwgdG8gcHJlc2VydmUgdGhlIGh1bWFuIGVsZW1lbnQgaW4gaGVhbHRoY2FyZSwgZW5zdXJpbmcgQUkgYWN0cyBhcyBhIHN1cHBvcnRpdmUgdG9vbCByYXRoZXIgdGhhbiByZXBsYWNpbmcgdGhlIGludmFsdWFibGUgaHVtYW4gZXhwZXJ0aXNlIGFuZCBjb21wYXNzaW9uIGluIHBhdGllbnQgY2FyZS48L3A+In1dLCJmYW1pbHkiOiJ0ZXh0IiwidmFyaWFudCI6ImhlYWRpbmcgcGFyYWdyYXBoIiwic2V0dGluZ3MiOnsiY2FyZE1vZGUiOiJXSElURSIsInBhZGRpbmdUb3AiOjMsImFjY2VudENvbG9yIjpudWxsLCJwYWRkaW5nQm90dG9tIjozLCJwYWRkaW5nTGlua2VkIjp0cnVlLCJiYWNrZ3JvdW5kVHlwZSI6IkxJR0hUIiwiYmFja2dyb3VuZENvbG9yIjoiIiwiZW50cmFuY2VBbmltYXRpb24iOnRydWUsIm1hcmtlckNvbG9yQ29udHJhc3QiOiJBVVRPIiwic25pcHBldENvbG9yQ29udHJhc3QiOiJBVVRPIiwiY3VzdG9tQmFja2dyb3VuZENvbG9yQ29udHJhc3QiOiJBVVRPIn0sImJhY2tncm91bmQiOnsibWVkaWEiOnsiaW1hZ2UiOnsidHlwZSI6ImltYWdlIiwidXNlQ3J1c2hlZEtleSI6ZmFsc2V9fX19LHsiaWQiOiJjbHVoYWRpeWcwMW0zMzU2eDU4ZThmMGJxIiwiZGF0YSI6e30sInR5cGUiOiJ0ZXh0IiwiaXRlbXMiOlt7ImlkIjoiY2x1aGFkaXlnMDFtOTM1NnhlMG5qaWoxNSIsImhlYWRpbmciOiI8cD48c3Ryb25nPkFkYXB0aXZlIEV4cGVydGlzZTwvc3Ryb25nPjwvcD4iLCJwYXJhZ3JhcGgiOiI8cD48YnI+PHN0cm9uZz5BZGFwdGl2ZSBleHBlcnRpc2U8L3N0cm9uZz4gcmVmZXJzIHRvIGFuIDxlbT5pbmRpdmlkdWFsJiMzOTtzIGFiaWxpdHkgdG8gYXBwbHkga25vd2xlZGdlIGFuZCBza2lsbHMgZWZmZWN0aXZlbHkgaW4gYSB2YXJpZXR5IG9mIHNpdHVhdGlvbnMsIHBhcnRpY3VsYXJseSBpbiBuZXcgYW5kIHVuZmFtaWxpYXIgY29udGV4dHM8L2VtPi4gVW5saWtlIHJvdXRpbmUgZXhwZXJ0aXNlLCB3aGVyZSBhbiBpbmRpdmlkdWFsIG1heSBleGNlbCBpbiBwZXJmb3JtaW5nIHRhc2tzIGluIGEgc3BlY2lmaWMsIHdlbGwtcHJhY3RpY2VkIGFyZWEsIGFkYXB0aXZlIGV4cGVydGlzZSBpcyBjaGFyYWN0ZXJpemVkIGJ5IHRoZSBhYmlsaXR5IHRvIGlubm92YXRlLCBhZGFwdCwgYW5kIGFwcGx5IHNraWxscyBmbGV4aWJseS4gSXQgd2lsbCBiZSBhIGNyaXRpY2FsIGFiaWxpdHkgaW4gdGhlIGFnZSBvZiBBSSBhcyBpdCBpcyByYXBpZGx5IGV2b2x2aW5nIGFuZCB0aGUgaGVhbHRoY2FyZSB0ZWFtIHdpbGwgZGVhbCB3aXRoIHVucHJlZGljdGFibGUgc2l0dWF0aW9ucyB0aGF0IHJlcXVpcmUgZmxleGliaWxpdHksIGNvbnRpbnVvdXMgbGVhcm5pbmcsICZuYnNwO3Byb2JsZW0tc29sdmluZyBhbmQgaW5ub3ZhdGlvbi4gUGxlYXNlIHRha2UgYWR2YW50YWdlIG9mIHRoZSByZWZlcmVuY2VzIGJlbG93IHRvIHN0YXkgYWJyZWFzdCBhbmQga2VlcCBsZWFybmluZyE8L3A+In1dLCJmYW1pbHkiOiJ0ZXh0IiwidmFyaWFudCI6ImhlYWRpbmcgcGFyYWdyYXBoIiwic2V0dGluZ3MiOnsiY2FyZE1vZGUiOiJXSElURSIsInBhZGRpbmdUb3AiOjMsImFjY2VudENvbG9yIjpudWxsLCJwYWRkaW5nQm90dG9tIjozLCJwYWRkaW5nTGlua2VkIjp0cnVlLCJiYWNrZ3JvdW5kVHlwZSI6IkxJR0hUIiwiYmFja2dyb3VuZENvbG9yIjoiIiwiZW50cmFuY2VBbmltYXRpb24iOnRydWUsIm1hcmtlckNvbG9yQ29udHJhc3QiOiJBVVRPIiwic25pcHBldENvbG9yQ29udHJhc3QiOiJBVVRPIiwiY3VzdG9tQmFja2dyb3VuZENvbG9yQ29udHJhc3QiOiJBVVRPIn0sImJhY2tncm91bmQiOnsibWVkaWEiOnsiaW1hZ2UiOnsidHlwZSI6ImltYWdlIiwidXNlQ3J1c2hlZEtleSI6ZmFsc2V9fX19LHsiaWQiOiJjbHVsbzlleHcwMDRmM2I2eDY5cnl4djNjIiwiZGF0YSI6e30sInR5cGUiOiJkaXZpZGVyIiwiaXRlbXMiOltdLCJmYW1pbHkiOiJkaXZpZGVyIiwidmFyaWFudCI6Im51bWJlcmVkIGRpdmlkZXIiLCJzZXR0aW5ncyI6eyJjYXJkTW9kZSI6IldISVRFIiwicGFkZGluZ1RvcCI6MywiYWNjZW50Q29sb3IiOm51bGwsInF1b3Rlc0lubGluZSI6ZmFsc2UsInBhZGRpbmdCb3R0b20iOjMsInBhZGRpbmdMaW5rZWQiOnRydWUsImJhY2tncm91bmRUeXBlIjoiTElHSFQiLCJiYWNrZ3JvdW5kQ29sb3IiOiIiLCJlbnRyYW5jZUFuaW1hdGlvbiI6dHJ1ZSwibWFya2VyQ29sb3JDb250cmFzdCI6IkFVVE8iLCJzbmlwcGV0Q29sb3JDb250cmFzdCI6IkFVVE8iLCJjdXN0b21CYWNrZ3JvdW5kQ29sb3JDb250cmFzdCI6IkFVVE8ifSwiYmFja2dyb3VuZCI6eyJtZWRpYSI6eyJpbWFnZSI6eyJ0eXBlIjoiaW1hZ2UiLCJ1c2VDcnVzaGVkS2V5IjpmYWxzZX19fX0seyJpZCI6ImNsdWxvOGJiazAwM3QzYjZ4cjZrbmV1YmwiLCJkYXRhIjp7fSwidHlwZSI6InRleHQiLCJpdGVtcyI6W3siaWQiOiJjbHVsbzhiYmswMDQxM2I2eDljY2dhNTR5IiwiaGVhZGluZyI6IjxwPjxzdHJvbmc+PHN0cm9uZz5SZWZlcmVuY2VzPC9zdHJvbmc+PC9zdHJvbmc+PC9wPiJ9XSwiZmFtaWx5IjoidGV4dCIsInZhcmlhbnQiOiJoZWFkaW5nIiwic2V0dGluZ3MiOnsiY2FyZE1vZGUiOiJXSElURSIsInBhZGRpbmdUb3AiOjMsImFjY2VudENvbG9yIjpudWxsLCJxdW90ZXNJbmxpbmUiOmZhbHNlLCJwYWRkaW5nQm90dG9tIjowLCJwYWRkaW5nTGlua2VkIjp0cnVlLCJiYWNrZ3JvdW5kVHlwZSI6IkxJR0hUIiwiYmFja2dyb3VuZENvbG9yIjoiIiwiZW50cmFuY2VBbmltYXRpb24iOnRydWUsIm1hcmtlckNvbG9yQ29udHJhc3QiOiJBVVRPIiwic25pcHBldENvbG9yQ29udHJhc3QiOiJBVVRPIiwiY3VzdG9tQmFja2dyb3VuZENvbG9yQ29udHJhc3QiOiJBVVRPIn0sImJhY2tncm91bmQiOnsibWVkaWEiOnsiaW1hZ2UiOnsidHlwZSI6ImltYWdlIiwidXNlQ3J1c2hlZEtleSI6ZmFsc2V9fX19LHsiaWQiOiJjbHVoYWYyZmMwMW44MzU2eDltdmk2eXNzIiwiZGF0YSI6e30sInR5cGUiOiJ0ZXh0IiwiaXRlbXMiOlt7ImlkIjoiY2x1aGFmMmZjMDFuZTM1NnhjYTdqOHNlaiIsImhlYWRpbmciOiI8cD48c3Ryb25nPkFkZGl0aW9uYWwgUmVzb3VyY2VzICZhbXA7IFJlZmVyZW5jZXM8L3N0cm9uZz48L3A+IiwicGFyYWdyYXBoIjoiPGRpdiBkYXRhLWVkaXRvci1pZD1cIjI5ZTk2OGMzLTdhMjEtNDM3ZC1hN2ExLWRiZDRjNWNhYTcwOFwiPjxwPjxzcGFuIHN0eWxlPVwiZm9udC1zaXplOiAyLjRyZW1cIj48c3Ryb25nPkFJIFRvb2xzIEFydGljbGVzL05ld3NsZXR0ZXJzOiZuYnNwOzwvc3Ryb25nPjwvc3Bhbj48L3A+PHVsPjxsaT48cD5NSVQgVGVjaG5vbG9neSBSZXZpZXcuIEF2YWlsYWJsZSBhdDogJm5ic3A7PGEgcmVsPVwibm9vcGVuZXIgbm9yZWZlcnJlciBub29wZW5lciBub3JlZmVycmVyIG5vb3BlbmVyIG5vcmVmZXJyZXIgbm9vcGVuZXIgbm9yZWZlcnJlclwiIHRhcmdldD1cIl9ibGFua1wiIGhyZWY9XCJodHRwczovL3d3dy50ZWNobm9sb2d5cmV2aWV3LmNvbVwiPmh0dHBzOi8vd3d3LnRlY2hub2xvZ3lyZXZpZXcuY29tPC9hPi4gUHVibGlzaGVkIDIwMjQuIEFjY2Vzc2VkIEFwcmlsIDMwLCAyMDI0LjwvcD48L2xpPjxsaT48cD5IQUkgU3RhbmZvcmQuIFN0YW5mb3JkIFVuaXZlcnNpdHkgSHVtYW4gQ2VudGVyIG9mIEludGVsbGlnZW5jZS4gQXZhaWxhYmxlIGF0OiAmbmJzcDs8YSByZWw9XCJub29wZW5lciBub3JlZmVycmVyXCIgdGFyZ2V0PVwiX2JsYW5rXCIgaHJlZj1cImh0dHBzOi8vaGFpLnN0YW5mb3JkLmVkdS9uZXdzXCI+aHR0cHM6Ly9oYWkuc3RhbmZvcmQuZWR1L25ld3M8L2E+LiBQdWJsaXNoZWQgMjAyNC48L3A+PC9saT48bGk+PHA+Rm9yYmVzLiBFbnRlcnByaXNlIFRlY2ggaW4gRm9yYmVzLiBBdmFpbGFibGUgYXQ6IDxhIHJlbD1cIm5vb3BlbmVyIG5vcmVmZXJyZXJcIiB0YXJnZXQ9XCJfYmxhbmtcIiBocmVmPVwiaHR0cHM6Ly93d3cuZm9yYmVzLmNvbS9lbnRlcnByaXNlLXRlY2gvP3NoPTQ0M2UyZDg0Mzg5ZlwiPmh0dHBzOi8vd3d3LmZvcmJlcy5jb20vZW50ZXJwcmlzZS10ZWNoLz9zaD00NDNlMmQ4NDM4OWY8L2E+LiBQdWJsaXNoZWQgMjAyNC4gQWNjZXNzZWQgQXByaWwgMzAsIDIwMjQuJm5ic3A7PC9wPjwvbGk+PGxpPjxwPlRlY2hyYWRhci4gQmVzdCBUb29scyBvZiBBSSAyMDI0LiBBdmFpbGFibGUgYXQ6ICZuYnNwOzxhIHJlbD1cIm5vb3BlbmVyIG5vcmVmZXJyZXIgbm9vcGVuZXIgbm9yZWZlcnJlclwiIHRhcmdldD1cIl9ibGFua1wiIGhyZWY9XCJodHRwczovL3d3dy50ZWNocmFkYXIuY29tL2h0dHBzOi8vd3d3LnRlY2hyYWRhci5jb20vYmVzdC9iZXN0LWFpLXRvb2xzXCI+aHR0cHM6Ly93d3cudGVjaHJhZGFyLmNvbS9odHRwczovL3d3dy50ZWNocmFkYXIuY29tL2Jlc3QvYmVzdC1haS10b29sczwvYT4uIFB1Ymxpc2hlZCAyMDI0LiBBY2Nlc3NlZCBBcHJpbCAzMCwgMjAyNC4mbmJzcDs8L3A+PC9saT48bGk+PHA+U3ludGhlc2lhLiAxNjggQmVzdCBBSSBUb29scyBvZiAyMDI0LiBBdmFpbGFibGUgYXQ6ICZuYnNwOzxhIHJlbD1cIm5vb3BlbmVyIG5vcmVmZXJyZXIgbm9vcGVuZXIgbm9yZWZlcnJlciBub29wZW5lciBub3JlZmVycmVyXCIgdGFyZ2V0PVwiX2JsYW5rXCIgaHJlZj1cImh0dHBzOi8vd3d3LnN5bnRoZXNpYS5pby9wb3N0L2FpLXRvb2xzXCI+aHR0cHM6Ly93d3cuc3ludGhlc2lhLmlvL3Bvc3QvYWktdG9vbHM8L2E+LiBQdWJsaXNoZWQgTWFyY2ggMTMsIDIwMjQuIEFjY2Vzc2VkIEFwcmlsIDMwLCAyMDI0LjwvcD48L2xpPjxsaT48cD5GdXR1cmUgVG9vbHMuIEZ1dHVyZSBUb29scyBDb2xsZWN0cyBhbmQgT3JnYW5pemVzIEFsbCB0aGUgQmVzdCBBSSBUb29scyBTbyBZT1UgVG9vIENhbiBCZWNvbWUgU3VwZXJodW1hbiEgQXZhaWxhYmxlIGF0OiA8YSByZWw9XCJub29wZW5lciBub3JlZmVycmVyIG5vb3BlbmVyIG5vcmVmZXJyZXJcIiB0YXJnZXQ9XCJfYmxhbmtcIiBocmVmPVwiaHR0cHM6Ly93d3cuZnV0dXJldG9vbHMuaW9cIj5odHRwczovL3d3dy5mdXR1cmV0b29scy5pbzwvYT4uIFB1Ymxpc2hlZCAyMDI0LjwvcD48L2xpPjxsaT48cD5MaW5rZWRJbi4gR2VuZXJhdGl2ZSBMZXR0ZXJzIGluIExpbmtlZEluLiAmbmJzcDtBdmFpbGFibGUgYXQ6IDxhIHJlbD1cIm5vb3BlbmVyIG5vcmVmZXJyZXJcIiB0YXJnZXQ9XCJfYmxhbmtcIiBocmVmPVwiaHR0cHM6Ly93d3cubGlua2VkaW4uY29tL25ld3NsZXR0ZXJzL2dlbmVyYXRpdmUtbGV0dGVycy03MDU0Njc4NDQ3OTc3MDYyNDAwXCI+aHR0cHM6Ly93d3cubGlua2VkaW4uY29tL25ld3NsZXR0ZXJzL2dlbmVyYXRpdmUtbGV0dGVycy03MDU0Njc4NDQ3OTc3MDYyNDAwLiA8L2E+UHVibGlzaGVkIDIwMjQuIEFjY2Vzc2VkIEFwcmlsIDMwLCAyMDI0LiZuYnNwOzwvcD48L2xpPjwvdWw+PC9kaXY+In1dLCJmYW1pbHkiOiJ0ZXh0IiwidmFyaWFudCI6InBhcmFncmFwaCIsInNldHRpbmdzIjp7ImNhcmRNb2RlIjoiV0hJVEUiLCJwYWRkaW5nVG9wIjozLCJhY2NlbnRDb2xvciI6bnVsbCwicGFkZGluZ0JvdHRvbSI6MywicGFkZGluZ0xpbmtlZCI6dHJ1ZSwiYmFja2dyb3VuZFR5cGUiOiJMSUdIVCIsImJhY2tncm91bmRDb2xvciI6IiIsImVudHJhbmNlQW5pbWF0aW9uIjp0cnVlLCJtYXJrZXJDb2xvckNvbnRyYXN0IjoiQVVUTyIsInNuaXBwZXRDb2xvckNvbnRyYXN0IjoiQVVUTyIsImN1c3RvbUJhY2tncm91bmRDb2xvckNvbnRyYXN0IjoiQVVUTyJ9LCJiYWNrZ3JvdW5kIjp7Im1lZGlhIjp7ImltYWdlIjp7InR5cGUiOiJpbWFnZSIsInVzZUNydXNoZWRLZXkiOmZhbHNlfX19fSx7ImlkIjoiY2x1bG85bGN2MDA0cjNiNngwdjRndzNjaSIsImRhdGEiOnt9LCJ0eXBlIjoiZGl2aWRlciIsIml0ZW1zIjpbXSwiZmFtaWx5IjoiZGl2aWRlciIsInZhcmlhbnQiOiJudW1iZXJlZCBkaXZpZGVyIiwic2V0dGluZ3MiOnsiY2FyZE1vZGUiOiJXSElURSIsInBhZGRpbmdUb3AiOjMsImFjY2VudENvbG9yIjpudWxsLCJxdW90ZXNJbmxpbmUiOmZhbHNlLCJwYWRkaW5nQm90dG9tIjozLCJwYWRkaW5nTGlua2VkIjp0cnVlLCJiYWNrZ3JvdW5kVHlwZSI6IkxJR0hUIiwiYmFja2dyb3VuZENvbG9yIjoiIiwiZW50cmFuY2VBbmltYXRpb24iOnRydWUsIm1hcmtlckNvbG9yQ29udHJhc3QiOiJBVVRPIiwic25pcHBldENvbG9yQ29udHJhc3QiOiJBVVRPIiwiY3VzdG9tQmFja2dyb3VuZENvbG9yQ29udHJhc3QiOiJBVVRPIn0sImJhY2tncm91bmQiOnsibWVkaWEiOnsiaW1hZ2UiOnsidHlwZSI6ImltYWdlIiwidXNlQ3J1c2hlZEtleSI6ZmFsc2V9fX19LHsiaWQiOiJjbHVsbzQ3YmUwMDJ0M2I2eDliNnkzYjhyIiwiZGF0YSI6e30sInR5cGUiOiJ0ZXh0IiwiaXRlbXMiOlt7ImlkIjoiY2x1bG80N2JlMDAydTNiNng1cXQwamdtbCIsImhlYWRpbmciOiIiLCJwYXJhZ3JhcGgiOiI8cD48c3BhbiBzdHlsZT1cImZvbnQtc2l6ZTogMjRweDtcIj48c3Ryb25nPkFJICZhbXA7IEltcGFjdCBvZiBBSSBpbiBJbmR1c3RyaWVzOjwvc3Ryb25nPjwvc3Bhbj48L3A+PHVsPjxsaT48YSBocmVmPVwiaHR0cHM6Ly9haWluLmhlYWx0aGNhcmVcIiByZWw9XCJub29wZW5lciBub3JlZmVycmVyIG5vb3BlbmVyIG5vcmVmZXJyZXIgbm9vcGVuZXIgbm9yZWZlcnJlciBub29wZW5lciBub3JlZmVycmVyIG5vb3BlbmVyIG5vcmVmZXJyZXIgbm9vcGVuZXIgbm9yZWZlcnJlciBub29wZW5lciBub3JlZmVycmVyIG5vb3BlbmVyIG5vcmVmZXJyZXJcIiB0YXJnZXQ9XCJfYmxhbmtcIj48L2E+SW5ub3ZhdGUgSGVhbHRoY2FyZS4gQUkgaW4gSGVhbHRoY2FyZS4gQXZhaWxhYmxlIGF0OiAmbmJzcDs8YSBkYXRhLWZyLWxpbmtlZD1cInRydWVcIiBocmVmPVwiaHR0cHM6Ly9haWluLmhlYWx0aGNhcmVcIiByZWw9XCJub29wZW5lciBub3JlZmVycmVyIG5vb3BlbmVyIG5vcmVmZXJyZXIgbm9vcGVuZXIgbm9yZWZlcnJlciBub29wZW5lciBub3JlZmVycmVyIG5vb3BlbmVyIG5vcmVmZXJyZXIgbm9vcGVuZXIgbm9yZWZlcnJlclwiIHRhcmdldD1cIl9ibGFua1wiPmh0dHBzOi8vYWlpbi5oZWFsdGhjYXJlPC9hPi4gUHVibGlzaGVkIDIwMjQuIEFjY2Vzc2VkIEFwcmlsIDMwLCAyMDI0LiZuYnNwOzwvbGk+PGxpPkRlbG9pdHRlLiBUaGUgR2VuZXJhdGl2ZSBBSSBEb3NzaWVyLiBBdmFpbGFibGUgYXQ6IDxhIGRhdGEtZnItbGlua2VkPVwidHJ1ZVwiIGhyZWY9XCJodHRwczovL3d3dzIuZGVsb2l0dGUuY29tL3VzL2VuL3BhZ2VzL2NvbnN1bHRpbmcvYXJ0aWNsZXMvZ2VuLWFpLXVzZS1jYXNlcy5odG1sXCIgcmVsPVwibm9vcGVuZXIgbm9yZWZlcnJlciBub29wZW5lciBub3JlZmVycmVyIG5vb3BlbmVyIG5vcmVmZXJyZXIgbm9vcGVuZXIgbm9yZWZlcnJlciBub29wZW5lciBub3JlZmVycmVyXCIgdGFyZ2V0PVwiX2JsYW5rXCI+aHR0cHM6Ly93d3cyLmRlbG9pdHRlLmNvbS91cy9lbi9wYWdlcy9jb25zdWx0aW5nL2FydGljbGVzL2dlbi1haS11c2UtY2FzZXMuaHRtbDwvYT4uIFB1Ymxpc2hlZCAyMDI0LiBBY2Nlc3NlZCBBcHJpbCAzMCwgMjAyNC48L2xpPjxsaT5IZWFsdGggQWZmYWlycy4gQXZhaWxhYmxlIGF0OiAmbmJzcDs8YSBocmVmPVwiaHR0cHM6Ly93d3cuaGVhbHRoYWZmYWlycy5vcmcvY29udGVudC9mb3JlZnJvbnQvZ2VuZXJhdGl2ZS1haS1oZWFsdGgtY2FyZS1vcHBvcnR1bml0aWVzLWNoYWxsZW5nZXMtJTIwYW5kLXBvbGljeVwiIHJlbD1cIm5vb3BlbmVyIG5vcmVmZXJyZXJcIiB0YXJnZXQ9XCJfYmxhbmtcIj5odHRwczovL3d3dy5oZWFsdGhhZmZhaXJzLm9yZy9jb250ZW50L2ZvcmVmcm9udC9nZW5lcmF0aXZlLWFpLWhlYWx0aC1jYXJlLW9wcG9ydHVuaXRpZXMtY2hhbGxlbmdlcy0lMjBhbmQtcG9saWN5PC9hPiBQdWJsaXNoZWQgMjAyNC4gQWNjZXNzZWQgQXByaWwgMzAsIDIwMjQuJm5ic3A7PC9saT48bGk+TWNLaW5zZXkgRGlnaXRhbC4gVGhlIEVjb25vbWljIFBvdGVudGlhbCBvZiBHZW5lcmF0aXZlIEFJOiBUaGUgTmV4dCBQcm9kdWN0aXZpdHkgRnJvbnRpZXIuIEF2YWlsYWJsZSBhdDogPGEgZGF0YS1mci1saW5rZWQ9XCJ0cnVlXCIgaHJlZj1cImh0dHBzOi8vd3d3Lm1ja2luc2V5LmNvbS9jYXBhYmlsaXRpZXMvbWNraW5zZXktZGlnaXRhbC9vdXItaW5zaWdodHMvdGhlLWVjb25vbWljLXBvdGVudGlhbC1vZi1nZW5lcmF0aXZlLWFpLXRoZS1uZXh0LXByb2R1Y3Rpdml0eS1mcm9udGllclwiIHJlbD1cIm5vb3BlbmVyIG5vcmVmZXJyZXIgbm9vcGVuZXIgbm9yZWZlcnJlciBub29wZW5lciBub3JlZmVycmVyIG5vb3BlbmVyIG5vcmVmZXJyZXIgbm9vcGVuZXIgbm9yZWZlcnJlciBub29wZW5lciBub3JlZmVycmVyIG5vb3BlbmVyIG5vcmVmZXJyZXJcIiB0YXJnZXQ9XCJfYmxhbmtcIj5odHRwczovL3d3dy5tY2tpbnNleS5jb20vY2FwYWJpbGl0aWVzL21ja2luc2V5LWRpZ2l0YWwvb3VyLWluc2lnaHRzL3RoZS1lY29ub21pYy1wb3RlbnRpYWwtb2YtZ2VuZXJhdGl2ZS1haS10aGUtbmV4dC1wcm9kdWN0aXZpdHktZnJvbnRpZXI8L2E+LiBQdWJsaXNoZWQgMjAyNC4gQWNjZXNzZWQgQXByaWwgMzAsIDIwMjQuPC9saT48L3VsPiJ9XSwiZmFtaWx5IjoidGV4dCIsInZhcmlhbnQiOiJwYXJhZ3JhcGgiLCJzZXR0aW5ncyI6eyJjYXJkTW9kZSI6IldISVRFIiwicGFkZGluZ1RvcCI6MywiYWNjZW50Q29sb3IiOm51bGwsInBhZGRpbmdCb3R0b20iOjMsInBhZGRpbmdMaW5rZWQiOnRydWUsImJhY2tncm91bmRUeXBlIjoiTElHSFQiLCJiYWNrZ3JvdW5kQ29sb3IiOiIiLCJlbnRyYW5jZUFuaW1hdGlvbiI6dHJ1ZSwibWFya2VyQ29sb3JDb250cmFzdCI6IkFVVE8iLCJzbmlwcGV0Q29sb3JDb250cmFzdCI6IkFVVE8iLCJjdXN0b21CYWNrZ3JvdW5kQ29sb3JDb250cmFzdCI6IkFVVE8ifSwiYmFja2dyb3VuZCI6eyJtZWRpYSI6eyJpbWFnZSI6eyJ0eXBlIjoiaW1hZ2UiLCJ1c2VDcnVzaGVkS2V5IjpmYWxzZX19fX0seyJpZCI6ImNsdWxvOXE3ZzAwNTMzYjZ4NnZ4MXI3ZmwiLCJkYXRhIjp7fSwidHlwZSI6ImRpdmlkZXIiLCJpdGVtcyI6W10sImZhbWlseSI6ImRpdmlkZXIiLCJ2YXJpYW50IjoibnVtYmVyZWQgZGl2aWRlciIsInNldHRpbmdzIjp7ImNhcmRNb2RlIjoiV0hJVEUiLCJwYWRkaW5nVG9wIjozLCJhY2NlbnRDb2xvciI6bnVsbCwicXVvdGVzSW5saW5lIjpmYWxzZSwicGFkZGluZ0JvdHRvbSI6MywicGFkZGluZ0xpbmtlZCI6dHJ1ZSwiYmFja2dyb3VuZFR5cGUiOiJMSUdIVCIsImJhY2tncm91bmRDb2xvciI6IiIsImVudHJhbmNlQW5pbWF0aW9uIjp0cnVlLCJtYXJrZXJDb2xvckNvbnRyYXN0IjoiQVVUTyIsInNuaXBwZXRDb2xvckNvbnRyYXN0IjoiQVVUTyIsImN1c3RvbUJhY2tncm91bmRDb2xvckNvbnRyYXN0IjoiQVVUTyJ9LCJiYWNrZ3JvdW5kIjp7Im1lZGlhIjp7ImltYWdlIjp7InR5cGUiOiJpbWFnZSIsInVzZUNydXNoZWRLZXkiOmZhbHNlfX19fSx7ImlkIjoiY2x1bG8zenZ2MDAyZjNiNnhkZWRwdnFsZiIsImRhdGEiOnt9LCJ0eXBlIjoidGV4dCIsIml0ZW1zIjpbeyJpZCI6ImNsdWxvM3p2djAwMmczYjZ4aDZudDlya2MiLCJoZWFkaW5nIjoiPHA+PHN0cm9uZz5BZGRpdGlvbmFsIFJlc291cmNlcyAmYW1wOyBSZWZlcmVuY2VzPC9zdHJvbmc+PC9wPiIsInBhcmFncmFwaCI6IjxwPjxzdHJvbmc+PHNwYW4gc3R5bGU9XCJmb250LXNpemU6IDI0cHg7XCI+Rm9yIERldmVsb3BlcnM6PC9zcGFuPjwvc3Ryb25nPjwvcD48dWw+PGxpPkdvb2dsZS4gQnVpbGQgV2l0aCBHZW1pbmkuIEF2YWlsYWJsZSBhdDogPGEgZGF0YS1mci1saW5rZWQ9XCJ0cnVlXCIgaHJlZj1cImh0dHBzOi8vYWkuZ29vZ2xlLmRldlwiIHJlbD1cIm5vb3BlbmVyIG5vcmVmZXJyZXIgbm9vcGVuZXIgbm9yZWZlcnJlclwiIHRhcmdldD1cIl9ibGFua1wiPmh0dHBzOi8vYWkuZ29vZ2xlLmRldjwvYT4uIFB1Ymxpc2hlZCAyMDI0LiBBY2Nlc3NlZCBBcHJpbCAzMCwgMjAyNC48L2xpPjxsaT5PcGVuQUkuIFRyYW5zZm9ybWluZyBXb3JrIGFuZCBDcmVhdGl2aXR5IHdpdGggQUkuIEF2YWlsYWJsZSBhdDombmJzcDs8YSBkYXRhLWZyLWxpbmtlZD1cInRydWVcIiBocmVmPVwiaHR0cHM6Ly9vcGVuYWkuY29tL3Byb2R1Y3RcIiByZWw9XCJub29wZW5lciBub3JlZmVycmVyIG5vb3BlbmVyIG5vcmVmZXJyZXIgbm9vcGVuZXIgbm9yZWZlcnJlciBub29wZW5lciBub3JlZmVycmVyXCIgdGFyZ2V0PVwiX2JsYW5rXCI+aHR0cHM6Ly9vcGVuYWkuY29tL3Byb2R1Y3Q8L2E+LiBQdWJsaXNoZWQgMjAyNC4gQWNjZXNzZWQgQXByaWwgMzAsIDJvMjQuPC9saT48bGk+TWljcm9zb2Z0LiBNaWNyb3NvZnQgQUkuIEF2YWlsYWJsZSBhdDombmJzcDs8YSBkYXRhLWZyLWxpbmtlZD1cInRydWVcIiBocmVmPVwiaHR0cHM6Ly93d3cubWljcm9zb2Z0LmNvbS9lbi11cy9haVwiIHJlbD1cIm5vb3BlbmVyIG5vcmVmZXJyZXIgbm9vcGVuZXIgbm9yZWZlcnJlciBub29wZW5lciBub3JlZmVycmVyXCIgdGFyZ2V0PVwiX2JsYW5rXCI+aHR0cHM6Ly93d3cubWljcm9zb2Z0LmNvbS9lbi11cy9haTwvYT4uIFB1Ymxpc2hlZCAyMDI0LiBBY2Nlc3NlZCBBcHJpbCAzMCwgMjAyNC4mbmJzcDs8L2xpPjxsaT5BbWF6b24uIEVhc2lseSBBZGQgSW50ZWxsaWdlbmNlIHRvIFlvdXIgQXBwbGljYXRpb25zLiBBdmFpbGFibGUgYXQ6ICZuYnNwOzxhIGRhdGEtZnItbGlua2VkPVwidHJ1ZVwiIGhyZWY9XCJodHRwczovL2F3cy5hbWF6b24uY29tL21hY2hpbmUtbGVhcm5pbmcvYWktc2VydmljZXNcIiByZWw9XCJub29wZW5lciBub3JlZmVycmVyXCIgdGFyZ2V0PVwiX2JsYW5rXCI+aHR0cHM6Ly9hd3MuYW1hem9uLmNvbS9tYWNoaW5lLWxlYXJuaW5nL2FpLXNlcnZpY2VzPC9hPi4gUHVibGlzaGVkIDIwMjQuIEFjY2Vzc2VkIEFwcmlsIDMwLCAyMDI0LjwvbGk+PC91bD4ifV0sImZhbWlseSI6InRleHQiLCJ2YXJpYW50IjoicGFyYWdyYXBoIiwic2V0dGluZ3MiOnsiY2FyZE1vZGUiOiJXSElURSIsInBhZGRpbmdUb3AiOjMsImFjY2VudENvbG9yIjpudWxsLCJwYWRkaW5nQm90dG9tIjozLCJwYWRkaW5nTGlua2VkIjp0cnVlLCJiYWNrZ3JvdW5kVHlwZSI6IkxJR0hUIiwiYmFja2dyb3VuZENvbG9yIjoiIiwiZW50cmFuY2VBbmltYXRpb24iOnRydWUsIm1hcmtlckNvbG9yQ29udHJhc3QiOiJBVVRPIiwic25pcHBldENvbG9yQ29udHJhc3QiOiJBVVRPIiwiY3VzdG9tQmFja2dyb3VuZENvbG9yQ29udHJhc3QiOiJBVVRPIn0sImJhY2tncm91bmQiOnsibWVkaWEiOnsiaW1hZ2UiOnsidHlwZSI6ImltYWdlIiwidXNlQ3J1c2hlZEtleSI6ZmFsc2V9fX19LHsiaWQiOiJjbHVsbzl1bm0wMDVmM2I2eDAyam5hcmU2IiwiZGF0YSI6e30sInR5cGUiOiJkaXZpZGVyIiwiaXRlbXMiOltdLCJmYW1pbHkiOiJkaXZpZGVyIiwidmFyaWFudCI6Im51bWJlcmVkIGRpdmlkZXIiLCJzZXR0aW5ncyI6eyJjYXJkTW9kZSI6IldISVRFIiwicGFkZGluZ1RvcCI6MywiYWNjZW50Q29sb3IiOm51bGwsInF1b3Rlc0lubGluZSI6ZmFsc2UsInBhZGRpbmdCb3R0b20iOjMsInBhZGRpbmdMaW5rZWQiOnRydWUsImJhY2tncm91bmRUeXBlIjoiTElHSFQiLCJiYWNrZ3JvdW5kQ29sb3IiOiIiLCJlbnRyYW5jZUFuaW1hdGlvbiI6dHJ1ZSwibWFya2VyQ29sb3JDb250cmFzdCI6IkFVVE8iLCJzbmlwcGV0Q29sb3JDb250cmFzdCI6IkFVVE8iLCJjdXN0b21CYWNrZ3JvdW5kQ29sb3JDb250cmFzdCI6IkFVVE8ifSwiYmFja2dyb3VuZCI6eyJtZWRpYSI6eyJpbWFnZSI6eyJ0eXBlIjoiaW1hZ2UiLCJ1c2VDcnVzaGVkS2V5IjpmYWxzZX19fX0seyJpZCI6ImNsdWxwNjR6cDAwYzUzYjZ4bnlyZW15eHQiLCJkYXRhIjp7fSwidHlwZSI6InRleHQiLCJpdGVtcyI6W3siaWQiOiJjbHVscDY0enEwMGM2M2I2eGxvaXUxejAxIiwicGFyYWdyYXBoIjoiPHA+PHN0cm9uZz48c3BhbiBzdHlsZT1cImZvbnQtc2l6ZTogMjRweDtcIj5BSSBwcm9kdWN0aXZpdHkgdG9vbHMgYnkgY2F0ZWdvcnk6PC9zcGFuPjwvc3Ryb25nPjwvcD4ifV0sImZhbWlseSI6InRleHQiLCJ2YXJpYW50IjoicGFyYWdyYXBoIiwic2V0dGluZ3MiOnsiY2FyZE1vZGUiOiJXSElURSIsInBhZGRpbmdUb3AiOjMsImFjY2VudENvbG9yIjpudWxsLCJxdW90ZXNJbmxpbmUiOmZhbHNlLCJwYWRkaW5nQm90dG9tIjozLCJwYWRkaW5nTGlua2VkIjp0cnVlLCJiYWNrZ3JvdW5kVHlwZSI6IkxJR0hUIiwiYmFja2dyb3VuZENvbG9yIjoiIiwiZW50cmFuY2VBbmltYXRpb24iOnRydWUsIm1hcmtlckNvbG9yQ29udHJhc3QiOiJBVVRPIiwic25pcHBldENvbG9yQ29udHJhc3QiOiJBVVRPIiwiY3VzdG9tQmFja2dyb3VuZENvbG9yQ29udHJhc3QiOiJBVVRPIn0sImJhY2tncm91bmQiOnsibWVkaWEiOnsiaW1hZ2UiOnsidHlwZSI6ImltYWdlIiwidXNlQ3J1c2hlZEtleSI6ZmFsc2V9fX19LHsiaWQiOiJjbTAzMTd4aGUwMGs3M2I2ZW84N283aDF6IiwiZGF0YSI6e30sInR5cGUiOiJ0ZXh0IiwiaXRlbXMiOlt7ImlkIjoiY20wMzE3eGhmMDBrODNiNmUxdjB3cGxjOSIsInBhcmFncmFwaCI6IjxkaXYgZGF0YS1lZGl0b3ItaWQ9XCJmNjM5ZDE3NC1lMjMzLTQ4NTMtODQ3Yi1jNTkyZmE3YjNiMzNcIj48aDQ+Q2hhdGJvdHM8L2g0Pjx1bD48bGk+PHA+Q2hhdCBHUFQuIEF2YWlsYWJsZSBhdDombmJzcDs8YSByZWw9XCJub29wZW5lciBub3JlZmVycmVyIG5vb3BlbmVyIG5vcmVmZXJyZXIgbm9vcGVuZXIgbm9yZWZlcnJlciBub29wZW5lciBub3JlZmVycmVyIG5vb3BlbmVyIG5vcmVmZXJyZXIgbm9vcGVuZXIgbm9yZWZlcnJlciBub29wZW5lciBub3JlZmVycmVyIG5vb3BlbmVyIG5vcmVmZXJyZXIgbm9vcGVuZXIgbm9yZWZlcnJlclwiIHRhcmdldD1cIl9ibGFua1wiIGhyZWY9XCJodHRwczovL2NoYXQub3BlbmFpLmNvbVwiPmh0dHBzOi8vY2hhdC5vcGVuYWkuY29tPC9hPi4gUHVibGlzaGVkIDIwMjQuIEFjY2Vzc2VkIEFwcmlsIDMwLCAyMDI0LjwvcD48L2xpPjxsaT48cD5DbGF1ZGUgMi4gQXZhaWxhYmxlIGF0OiZuYnNwOzxhIHJlbD1cIm5vb3BlbmVyIG5vcmVmZXJyZXIgbm9vcGVuZXIgbm9yZWZlcnJlciBub29wZW5lciBub3JlZmVycmVyIG5vb3BlbmVyIG5vcmVmZXJyZXIgbm9vcGVuZXIgbm9yZWZlcnJlciBub29wZW5lciBub3JlZmVycmVyIG5vb3BlbmVyIG5vcmVmZXJyZXIgbm9vcGVuZXIgbm9yZWZlcnJlciBub29wZW5lciBub3JlZmVycmVyIG5vb3BlbmVyIG5vcmVmZXJyZXIgbm9vcGVuZXIgbm9yZWZlcnJlclwiIHRhcmdldD1cIl9ibGFua1wiIGhyZWY9XCJodHRwczovL2NsYXVkZS5haS9sb2dpblwiPmh0dHBzOi8vY2xhdWRlLmFpL2xvZ2luPC9hPi4gUHVibGlzaGVkIDIwMjQuIEFjY2Vzc2VkIEFwcmlsIDMwLCAyMDI0LjwvcD48L2xpPjxsaT48cD5CaW5nIEFJLiBBdmFpbGFibGUgYXQ6Jm5ic3A7PGEgcmVsPVwibm9vcGVuZXIgbm9yZWZlcnJlciBub29wZW5lciBub3JlZmVycmVyIG5vb3BlbmVyIG5vcmVmZXJyZXIgbm9vcGVuZXIgbm9yZWZlcnJlclwiIHRhcmdldD1cIl9ibGFua1wiIGhyZWY9XCJodHRwczovL3d3dy5taWNyb3NvZnQuY29tL2VuLXVzL2VkZ2UvZmVhdHVyZXMvdGhlLW5ldy1iaW5nP2Zvcm09TUExM0ZKXCI+aHR0cHM6Ly93d3cubWljcm9zb2Z0LmNvbS9lbi11cy9lZGdlL2ZlYXR1cmVzL3RoZS1uZXctYmluZz9mb3JtPU1BMTNGSjwvYT4uIFB1Ymxpc2hlZCAyMDI0LiBBY2Nlc3NlZCBBcHJpbCAzMCwgMjAyNC48L3A+PC9saT48L3VsPjxoND5Lbm93bGVkZ2UgbWFuYWdlbWVudCBhbmQgQUkgZ3JvdW5kaW5nPC9oND48dWw+PGxpPjxwPk1lbS4gQXZhaWxhYmxlIGF0OiZuYnNwOzxhIHJlbD1cIm5vb3BlbmVyIG5vcmVmZXJyZXIgbm9vcGVuZXIgbm9yZWZlcnJlciBub29wZW5lciBub3JlZmVycmVyIG5vb3BlbmVyIG5vcmVmZXJyZXIgbm9vcGVuZXIgbm9yZWZlcnJlciBub29wZW5lciBub3JlZmVycmVyIG5vb3BlbmVyIG5vcmVmZXJyZXIgbm9vcGVuZXIgbm9yZWZlcnJlciBub29wZW5lciBub3JlZmVycmVyIG5vb3BlbmVyIG5vcmVmZXJyZXIgbm9vcGVuZXIgbm9yZWZlcnJlciBub29wZW5lciBub3JlZmVycmVyIG5vb3BlbmVyIG5vcmVmZXJyZXIgbm9vcGVuZXIgbm9yZWZlcnJlciBub29wZW5lciBub3JlZmVycmVyIG5vb3BlbmVyIG5vcmVmZXJyZXIgbm9vcGVuZXIgbm9yZWZlcnJlciBub29wZW5lciBub3JlZmVycmVyIG5vb3BlbmVyIG5vcmVmZXJyZXIgbm9vcGVuZXIgbm9yZWZlcnJlciBub29wZW5lciBub3JlZmVycmVyIG5vb3BlbmVyIG5vcmVmZXJyZXIgbm9vcGVuZXIgbm9yZWZlcnJlciBub29wZW5lciBub3JlZmVycmVyIG5vb3BlbmVyIG5vcmVmZXJyZXIgbm9vcGVuZXIgbm9yZWZlcnJlciBub29wZW5lciBub3JlZmVycmVyIG5vb3BlbmVyIG5vcmVmZXJyZXIgbm9vcGVuZXIgbm9yZWZlcnJlciBub29wZW5lciBub3JlZmVycmVyIG5vb3BlbmVyIG5vcmVmZXJyZXIgbm9vcGVuZXIgbm9yZWZlcnJlciBub29wZW5lciBub3JlZmVycmVyIG5vb3BlbmVyIG5vcmVmZXJyZXIgbm9vcGVuZXIgbm9yZWZlcnJlclwiIHRhcmdldD1cIl9ibGFua1wiIGhyZWY9XCJodHRwczovL2dldC5tZW0uYWkvXCI+aHR0cHM6Ly9nZXQubWVtLmFpLzwvYT4uIFB1Ymxpc2hlZCAyMDI0LiBBY2Nlc3NlZCBNYXkgMSwgMjAyNC48L3A+PC9saT48bGk+PHA+Tm90aW9uIEFJIFEmYW1wO0EuIEF2YWlsYWJsZSBhdDombmJzcDs8YSByZWw9XCJub29wZW5lciBub3JlZmVycmVyIG5vb3BlbmVyIG5vcmVmZXJyZXIgbm9vcGVuZXIgbm9yZWZlcnJlciBub29wZW5lciBub3JlZmVycmVyIG5vb3BlbmVyIG5vcmVmZXJyZXIgbm9vcGVuZXIgbm9yZWZlcnJlciBub29wZW5lciBub3JlZmVycmVyIG5vb3BlbmVyIG5vcmVmZXJyZXIgbm9vcGVuZXIgbm9yZWZlcnJlciBub29wZW5lciBub3JlZmVycmVyIG5vb3BlbmVyIG5vcmVmZXJyZXIgbm9vcGVuZXIgbm9yZWZlcnJlciBub29wZW5lciBub3JlZmVycmVyIG5vb3BlbmVyIG5vcmVmZXJyZXIgbm9vcGVuZXIgbm9yZWZlcnJlciBub29wZW5lciBub3JlZmVycmVyIG5vb3BlbmVyIG5vcmVmZXJyZXIgbm9vcGVuZXIgbm9yZWZlcnJlciBub29wZW5lciBub3JlZmVycmVyIG5vb3BlbmVyIG5vcmVmZXJyZXIgbm9vcGVuZXIgbm9yZWZlcnJlciBub29wZW5lciBub3JlZmVycmVyIG5vb3BlbmVyIG5vcmVmZXJyZXIgbm9vcGVuZXIgbm9yZWZlcnJlciBub29wZW5lciBub3JlZmVycmVyIG5vb3BlbmVyIG5vcmVmZXJyZXIgbm9vcGVuZXIgbm9yZWZlcnJlciBub29wZW5lciBub3JlZmVycmVyIG5vb3BlbmVyIG5vcmVmZXJyZXIgbm9vcGVuZXIgbm9yZWZlcnJlciBub29wZW5lciBub3JlZmVycmVyIG5vb3BlbmVyIG5vcmVmZXJyZXIgbm9vcGVuZXIgbm9yZWZlcnJlciBub29wZW5lciBub3JlZmVycmVyIG5vb3BlbmVyIG5vcmVmZXJyZXIgbm9vcGVuZXIgbm9yZWZlcnJlciBub29wZW5lciBub3JlZmVycmVyIG5vb3BlbmVyIG5vcmVmZXJyZXIgbm9vcGVuZXIgbm9yZWZlcnJlciBub29wZW5lciBub3JlZmVycmVyIG5vb3BlbmVyIG5vcmVmZXJyZXIgbm9vcGVuZXIgbm9yZWZlcnJlciBub29wZW5lciBub3JlZmVycmVyXCIgdGFyZ2V0PVwiX2JsYW5rXCIgaHJlZj1cImh0dHBzOi8vd3d3Lm5vdGlvbi5zby9wcm9kdWN0L2FpXCI+aHR0cHM6Ly93d3cubm90aW9uLnNvL3Byb2R1Y3QvYWk8L2E+LiBQdWJsaXNoZWQgMjAyNC4gQWNjZXNzZWQgTWF5IDEsIDIwMjQuPC9wPjwvbGk+PGxpPjxwPlBlcnNvbmFsIEFJLiA8YSByZWw9XCJub29wZW5lciBub3JlZmVycmVyIG5vb3BlbmVyIG5vcmVmZXJyZXIgbm9vcGVuZXIgbm9yZWZlcnJlciBub29wZW5lciBub3JlZmVycmVyIG5vb3BlbmVyIG5vcmVmZXJyZXIgbm9vcGVuZXIgbm9yZWZlcnJlciBub29wZW5lciBub3JlZmVycmVyIG5vb3BlbmVyIG5vcmVmZXJyZXIgbm9vcGVuZXIgbm9yZWZlcnJlciBub29wZW5lciBub3JlZmVycmVyIG5vb3BlbmVyIG5vcmVmZXJyZXIgbm9vcGVuZXIgbm9yZWZlcnJlciBub29wZW5lciBub3JlZmVycmVyIG5vb3BlbmVyIG5vcmVmZXJyZXIgbm9vcGVuZXIgbm9yZWZlcnJlciBub29wZW5lciBub3JlZmVycmVyIG5vb3BlbmVyIG5vcmVmZXJyZXIgbm9vcGVuZXIgbm9yZWZlcnJlciBub29wZW5lciBub3JlZmVycmVyIG5vb3BlbmVyIG5vcmVmZXJyZXIgbm9vcGVuZXIgbm9yZWZlcnJlciBub29wZW5lciBub3JlZmVycmVyIG5vb3BlbmVyIG5vcmVmZXJyZXIgbm9vcGVuZXIgbm9yZWZlcnJlciBub29wZW5lciBub3JlZmVycmVyIG5vb3BlbmVyIG5vcmVmZXJyZXIgbm9vcGVuZXIgbm9yZWZlcnJlciBub29wZW5lciBub3JlZmVycmVyIG5vb3BlbmVyIG5vcmVmZXJyZXIgbm9vcGVuZXIgbm9yZWZlcnJlciBub29wZW5lciBub3JlZmVycmVyIG5vb3BlbmVyIG5vcmVmZXJyZXIgbm9vcGVuZXIgbm9yZWZlcnJlciBub29wZW5lciBub3JlZmVycmVyIG5vb3BlbmVyIG5vcmVmZXJyZXIgbm9vcGVuZXIgbm9yZWZlcnJlciBub29wZW5lciBub3JlZmVycmVyIG5vb3BlbmVyIG5vcmVmZXJyZXIgbm9vcGVuZXIgbm9yZWZlcnJlciBub29wZW5lciBub3JlZmVycmVyIG5vb3BlbmVyIG5vcmVmZXJyZXIgbm9vcGVuZXIgbm9yZWZlcnJlciBub29wZW5lciBub3JlZmVycmVyIG5vb3BlbmVyIG5vcmVmZXJyZXIgbm9vcGVuZXIgbm9yZWZlcnJlclwiIHRhcmdldD1cIl9ibGFua1wiIGhyZWY9XCJodHRwczovL3d3dy5wZXJzb25hbC5haS9cIj5odHRwczovL3d3dy5wZXJzb25hbC5haS88L2E+LiBQdWJsaXNoZWQgMjAyNC4gQWNjZXNzZWQgTWF5IDEsIDIwMjQuPC9wPjwvbGk+PC91bD48aDQ+Q29udGVudCBDcmVhdGlvbjwvaDQ+PHVsPjxsaT48cD5KYXNwZXIuIEF2YWlsYWJsZSBhdDombmJzcDs8YSByZWw9XCJub29wZW5lciBub3JlZmVycmVyIG5vb3BlbmVyIG5vcmVmZXJyZXIgbm9vcGVuZXIgbm9yZWZlcnJlciBub29wZW5lciBub3JlZmVycmVyIG5vb3BlbmVyIG5vcmVmZXJyZXIgbm9vcGVuZXIgbm9yZWZlcnJlciBub29wZW5lciBub3JlZmVycmVyIG5vb3BlbmVyIG5vcmVmZXJyZXIgbm9vcGVuZXIgbm9yZWZlcnJlciBub29wZW5lciBub3JlZmVycmVyIG5vb3BlbmVyIG5vcmVmZXJyZXIgbm9vcGVuZXIgbm9yZWZlcnJlciBub29wZW5lciBub3JlZmVycmVyIG5vb3BlbmVyIG5vcmVmZXJyZXIgbm9vcGVuZXIgbm9yZWZlcnJlciBub29wZW5lciBub3JlZmVycmVyIG5vb3BlbmVyIG5vcmVmZXJyZXIgbm9vcGVuZXIgbm9yZWZlcnJlciBub29wZW5lciBub3JlZmVycmVyIG5vb3BlbmVyIG5vcmVmZXJyZXIgbm9vcGVuZXIgbm9yZWZlcnJlciBub29wZW5lciBub3JlZmVycmVyIG5vb3BlbmVyIG5vcmVmZXJyZXIgbm9vcGVuZXIgbm9yZWZlcnJlciBub29wZW5lciBub3JlZmVycmVyIG5vb3BlbmVyIG5vcmVmZXJyZXIgbm9vcGVuZXIgbm9yZWZlcnJlciBub29wZW5lciBub3JlZmVycmVyIG5vb3BlbmVyIG5vcmVmZXJyZXJcIiB0YXJnZXQ9XCJfYmxhbmtcIiBocmVmPVwiaHR0cHM6Ly93d3cuamFzcGVyLmFpLz91dG1fc291cmNlPXBhcnRuZXImYW1wO2Zwcj1jbGlja3JcIj5odHRwczovL3d3dy5qYXNwZXIuYWkvP3V0bV9zb3VyY2U9cGFydG5lciZhbXA7ZnByPWNsaWNrcjwvYT4uIFB1Ymxpc2hlZCAyMDI0LiBBY2Nlc3NlZCBNYXkgMSwgMjAyNC48L3A+PC9saT48bGk+PHA+Q29weS5haS4gQXZhaWxhYmxlIGF0OiZuYnNwOzxhIHJlbD1cIm5vb3BlbmVyIG5vcmVmZXJyZXIgbm9vcGVuZXIgbm9yZWZlcnJlciBub29wZW5lciBub3JlZmVycmVyIG5vb3BlbmVyIG5vcmVmZXJyZXIgbm9vcGVuZXIgbm9yZWZlcnJlciBub29wZW5lciBub3JlZmVycmVyIG5vb3BlbmVyIG5vcmVmZXJyZXIgbm9vcGVuZXIgbm9yZWZlcnJlciBub29wZW5lciBub3JlZmVycmVyIG5vb3BlbmVyIG5vcmVmZXJyZXIgbm9vcGVuZXIgbm9yZWZlcnJlciBub29wZW5lciBub3JlZmVycmVyIG5vb3BlbmVyIG5vcmVmZXJyZXIgbm9vcGVuZXIgbm9yZWZlcnJlciBub29wZW5lciBub3JlZmVycmVyXCIgdGFyZ2V0PVwiX2JsYW5rXCIgaHJlZj1cImh0dHBzOi8vd3d3LmNvcHkuYWkvXCI+aHR0cHM6Ly93d3cuY29weS5haS88L2E+LiBQdWJsaXNoZWQgMjAyNC4gQWNjZXNzZWQgQXByaWwgMzAsIDIwMjQuPC9wPjwvbGk+PGxpPjxwPkFueXdvcmQuIEF2YWlsYWJsZSBhdDombmJzcDs8YSByZWw9XCJub29wZW5lciBub3JlZmVycmVyIG5vb3BlbmVyIG5vcmVmZXJyZXIgbm9vcGVuZXIgbm9yZWZlcnJlciBub29wZW5lciBub3JlZmVycmVyXCIgdGFyZ2V0PVwiX2JsYW5rXCIgaHJlZj1cImh0dHBzOi8vYW55d29yZC5jb20vXCI+aHR0cHM6Ly9hbnl3b3JkLmNvbS88L2E+LiBQdWJsaXNoZWQgMjAyNC4gQWNjZXNzZWQgQXByaWwgMzAsIDIwMjQuPC9wPjwvbGk+PC91bD48aDQ+VGFzayBhbmQgUHJvamVjdCBNYW5hZ2VtZW50PC9oND48dWw+PGxpPjxwPkFzYW5hLiBBdmFpbGFibGUgYXQ6Jm5ic3A7PGEgcmVsPVwibm9vcGVuZXIgbm9yZWZlcnJlciBub29wZW5lciBub3JlZmVycmVyIG5vb3BlbmVyIG5vcmVmZXJyZXIgbm9vcGVuZXIgbm9yZWZlcnJlciBub29wZW5lciBub3JlZmVycmVyXCIgdGFyZ2V0PVwiX2JsYW5rXCIgaHJlZj1cImh0dHBzOi8vYXNhbmEuY29tL2NhbXBhaWduL2ZhYy90aGluaz91dG1fY2FtcGFpZ249QnJhbmQtLU5BTUVSLS1DQS0tRU4tLUNvcmUmYW1wO3V0bV9zb3VyY2U9YmluZyZhbXA7dXRtX21lZGl1bT1wZF9jcGNfYnImYW1wOyZhbXA7bXNjbGtpZD1lOTIxMzYzNmRkMWIxMTIyNWJkODUwMDc1YjQxODc3YiZhbXA7dXRtX3NvdXJjZT1iaW5nJmFtcDt1dG1fbWVkaXVtPWNwYyZhbXA7dXRtX2NhbXBhaWduPUJyYW5kJTdDTkFNRVIlN0NVUyU3Q0VOJTdDQ29yZSZhbXA7dXRtX3Rlcm09YXNhbmEmYW1wO3V0bV9jb250ZW50PUFzYW5hX0V4YWN0JmFtcDtnY2xpZD1lOTIxMzYzNmRkMWIxMTIyNWJkODUwMDc1YjQxODc3YiZhbXA7Z2Nsc3JjPTNwLmRzXCI+aHR0cHM6Ly9hc2FuYS5jb20vPC9hPiBQdWJsaXNoZWQgMjAyNC4gQWNjZXNzZWQgQXByaWwgMzAsIDIwMjQuPC9wPjwvbGk+PGxpPjxwPkFueWRvLiBBdmFpbGFibGUgYXQ6Jm5ic3A7PGEgcmVsPVwibm9vcGVuZXIgbm9yZWZlcnJlciBub29wZW5lciBub3JlZmVycmVyXCIgdGFyZ2V0PVwiX2JsYW5rXCIgaHJlZj1cImh0dHBzOi8vd3d3LmFueS5kby9cIj5odHRwczovL3d3dy5hbnkuZG8vPC9hPi4gUHVibGlzaGVkIDIwMjQuIEFjY2Vzc2VkIEFwcmlsIDMwLCAyMDI0LjwvcD48L2xpPjxsaT48cD5CZWVkb25lLiBBdmFpbGFibGUgYXQ6IDxhIHJlbD1cIm5vb3BlbmVyIG5vcmVmZXJyZXJcIiB0YXJnZXQ9XCJfYmxhbmtcIiBocmVmPVwiaHR0cHM6Ly93d3cuYmVlZG9uZS5jby9cIj5odHRwczovL3d3dy5iZWVkb25lLmNvLzwvYT4uIFB1Ymxpc2hlZCAyMDI0LiBBY2Nlc3NlZCBBcHJpbCAzMCwgMjAyNC48L3A+PC9saT48L3VsPjxoND5HcmFtbWFyIGNoZWNrZXJzIGFuZCByZXdvcmRpbmcgdG9vbHM8L2g0Pjx1bD48bGk+PHA+R3JhbW1hcmx5LiBBdmFpbGFibGUgYXQ6Jm5ic3A7PGEgcmVsPVwibm9vcGVuZXIgbm9yZWZlcnJlciBub29wZW5lciBub3JlZmVycmVyIG5vb3BlbmVyIG5vcmVmZXJyZXIgbm9vcGVuZXIgbm9yZWZlcnJlciBub29wZW5lciBub3JlZmVycmVyIG5vb3BlbmVyIG5vcmVmZXJyZXIgbm9vcGVuZXIgbm9yZWZlcnJlciBub29wZW5lciBub3JlZmVycmVyIG5vb3BlbmVyIG5vcmVmZXJyZXIgbm9vcGVuZXIgbm9yZWZlcnJlciBub29wZW5lciBub3JlZmVycmVyIG5vb3BlbmVyIG5vcmVmZXJyZXIgbm9vcGVuZXIgbm9yZWZlcnJlciBub29wZW5lciBub3JlZmVycmVyIG5vb3BlbmVyIG5vcmVmZXJyZXIgbm9vcGVuZXIgbm9yZWZlcnJlciBub29wZW5lciBub3JlZmVycmVyIG5vb3BlbmVyIG5vcmVmZXJyZXIgbm9vcGVuZXIgbm9yZWZlcnJlciBub29wZW5lciBub3JlZmVycmVyIG5vb3BlbmVyIG5vcmVmZXJyZXIgbm9vcGVuZXIgbm9yZWZlcnJlciBub29wZW5lciBub3JlZmVycmVyIG5vb3BlbmVyIG5vcmVmZXJyZXIgbm9vcGVuZXIgbm9yZWZlcnJlciBub29wZW5lciBub3JlZmVycmVyIG5vb3BlbmVyIG5vcmVmZXJyZXJcIiB0YXJnZXQ9XCJfYmxhbmtcIiBocmVmPVwiaHR0cHM6Ly93d3cuZ3JhbW1hcmx5LmNvbS9cIj5odHRwczovL3d3dy5ncmFtbWFybHkuY29tLzwvYT4uIFB1Ymxpc2hlZCAyMDI0LiBBY2Nlc3NlZCBNYXkgMSwgMjAyNC48L3A+PC9saT48bGk+PHA+V29yZHR1bmUuIEF2YWlsYWJsZSBhdDombmJzcDs8YSByZWw9XCJub29wZW5lciBub3JlZmVycmVyIG5vb3BlbmVyIG5vcmVmZXJyZXIgbm9vcGVuZXIgbm9yZWZlcnJlciBub29wZW5lciBub3JlZmVycmVyIG5vb3BlbmVyIG5vcmVmZXJyZXIgbm9vcGVuZXIgbm9yZWZlcnJlciBub29wZW5lciBub3JlZmVycmVyIG5vb3BlbmVyIG5vcmVmZXJyZXIgbm9vcGVuZXIgbm9yZWZlcnJlciBub29wZW5lciBub3JlZmVycmVyIG5vb3BlbmVyIG5vcmVmZXJyZXIgbm9vcGVuZXIgbm9yZWZlcnJlciBub29wZW5lciBub3JlZmVycmVyIG5vb3BlbmVyIG5vcmVmZXJyZXIgbm9vcGVuZXIgbm9yZWZlcnJlciBub29wZW5lciBub3JlZmVycmVyIG5vb3BlbmVyIG5vcmVmZXJyZXIgbm9vcGVuZXIgbm9yZWZlcnJlciBub29wZW5lciBub3JlZmVycmVyIG5vb3BlbmVyIG5vcmVmZXJyZXIgbm9vcGVuZXIgbm9yZWZlcnJlciBub29wZW5lciBub3JlZmVycmVyIG5vb3BlbmVyIG5vcmVmZXJyZXIgbm9vcGVuZXIgbm9yZWZlcnJlciBub29wZW5lciBub3JlZmVycmVyIG5vb3BlbmVyIG5vcmVmZXJyZXIgbm9vcGVuZXIgbm9yZWZlcnJlciBub29wZW5lciBub3JlZmVycmVyIG5vb3BlbmVyIG5vcmVmZXJyZXIgbm9vcGVuZXIgbm9yZWZlcnJlciBub29wZW5lciBub3JlZmVycmVyIG5vb3BlbmVyIG5vcmVmZXJyZXIgbm9vcGVuZXIgbm9yZWZlcnJlciBub29wZW5lciBub3JlZmVycmVyIG5vb3BlbmVyIG5vcmVmZXJyZXIgbm9vcGVuZXIgbm9yZWZlcnJlciBub29wZW5lciBub3JlZmVycmVyIG5vb3BlbmVyIG5vcmVmZXJyZXIgbm9vcGVuZXIgbm9yZWZlcnJlciBub29wZW5lciBub3JlZmVycmVyIG5vb3BlbmVyIG5vcmVmZXJyZXIgbm9vcGVuZXIgbm9yZWZlcnJlciBub29wZW5lciBub3JlZmVycmVyIG5vb3BlbmVyIG5vcmVmZXJyZXIgbm9vcGVuZXIgbm9yZWZlcnJlciBub29wZW5lciBub3JlZmVycmVyIG5vb3BlbmVyIG5vcmVmZXJyZXIgbm9vcGVuZXIgbm9yZWZlcnJlciBub29wZW5lciBub3JlZmVycmVyIG5vb3BlbmVyIG5vcmVmZXJyZXIgbm9vcGVuZXIgbm9yZWZlcnJlciBub29wZW5lciBub3JlZmVycmVyIG5vb3BlbmVyIG5vcmVmZXJyZXIgbm9vcGVuZXIgbm9yZWZlcnJlciBub29wZW5lciBub3JlZmVycmVyIG5vb3BlbmVyIG5vcmVmZXJyZXIgbm9vcGVuZXIgbm9yZWZlcnJlciBub29wZW5lciBub3JlZmVycmVyIG5vb3BlbmVyIG5vcmVmZXJyZXIgbm9vcGVuZXIgbm9yZWZlcnJlciBub29wZW5lciBub3JlZmVycmVyXCIgdGFyZ2V0PVwiX2JsYW5rXCIgaHJlZj1cImh0dHBzOi8vd3d3LndvcmR0dW5lLmNvbS8/dXRtX3NvdXJjZT1iaW5nJmFtcDt1dG1fbWVkaXVtPWNwYyZhbXA7dXRtX2NhbXBhaWduX2lkPTQxODQ1NTM5MSZhbXA7YWRfc2V0X2lkPTEzNDY5MDM0NzYwNTkyNzkmYW1wO3V0bV9jYW1wYWlnbj1CcmFuZFNlYXJjaCZhbXA7YWRfc2V0X25hbWU9V29yZHR1bmVfRXhhY3QmYW1wO3V0bV90ZXJtPXdvcmR0dW5lJmFtcDthZF9pZD04NDE4MTc1NzMxNTcwNiZhbXA7bXNjbGtpZD04MDQ5NDlkMDE3YmExZGQzMTg0MjJmZTJjYmFlZWYxM1wiPmh0dHBzOi8vd3d3LndvcmR0dW5lLmNvbS8/dXRtX3NvdXJjZT1iaW5nJmFtcDt1dG1fbWVkaXVtPWNwYyZhbXA7dXRtX2NhbXBhaWduX2lkPTQxODQ1NTM5MSZhbXA7YWRfc2V0X2lkPTEzNDY5MDM0NzYwNTkyNzkmYW1wO3V0bV9jYW1wYWlnbj1CcmFuZFNlYXJjaCZhbXA7YWRfc2V0X25hbWU9V29yZHR1bmVfRXhhY3QmYW1wO3V0bV90ZXJtPXdvcmR0dW5lJmFtcDthZF9pZD04NDE4MTc1NzMxNTcwNiZhbXA7bXNjbGtpZD04MDQ5NDlkMDE3YmExZGQzMTg0MjJmZTJjYmFlZWYxMzwvYT4uIFB1Ymxpc2hlZCAyMDI0LiBBY2Nlc3NlZCBNYXkgMSwgMjAyNC48L3A+PC9saT48bGk+PHA+UHJvd3JpdGluZ2FpZC4gQXZhaWxhYmxlIGF0OiZuYnNwOzxhIHJlbD1cIm5vb3BlbmVyIG5vcmVmZXJyZXIgbm9vcGVuZXIgbm9yZWZlcnJlciBub29wZW5lciBub3JlZmVycmVyIG5vb3BlbmVyIG5vcmVmZXJyZXIgbm9vcGVuZXIgbm9yZWZlcnJlciBub29wZW5lciBub3JlZmVycmVyIG5vb3BlbmVyIG5vcmVmZXJyZXIgbm9vcGVuZXIgbm9yZWZlcnJlciBub29wZW5lciBub3JlZmVycmVyIG5vb3BlbmVyIG5vcmVmZXJyZXIgbm9vcGVuZXIgbm9yZWZlcnJlciBub29wZW5lciBub3JlZmVycmVyIG5vb3BlbmVyIG5vcmVmZXJyZXIgbm9vcGVuZXIgbm9yZWZlcnJlciBub29wZW5lciBub3JlZmVycmVyIG5vb3BlbmVyIG5vcmVmZXJyZXIgbm9vcGVuZXIgbm9yZWZlcnJlciBub29wZW5lciBub3JlZmVycmVyIG5vb3BlbmVyIG5vcmVmZXJyZXIgbm9vcGVuZXIgbm9yZWZlcnJlciBub29wZW5lciBub3JlZmVycmVyIG5vb3BlbmVyIG5vcmVmZXJyZXIgbm9vcGVuZXIgbm9yZWZlcnJlciBub29wZW5lciBub3JlZmVycmVyIG5vb3BlbmVyIG5vcmVmZXJyZXIgbm9vcGVuZXIgbm9yZWZlcnJlciBub29wZW5lciBub3JlZmVycmVyIG5vb3BlbmVyIG5vcmVmZXJyZXIgbm9vcGVuZXIgbm9yZWZlcnJlciBub29wZW5lciBub3JlZmVycmVyIG5vb3BlbmVyIG5vcmVmZXJyZXIgbm9vcGVuZXIgbm9yZWZlcnJlciBub29wZW5lciBub3JlZmVycmVyIG5vb3BlbmVyIG5vcmVmZXJyZXIgbm9vcGVuZXIgbm9yZWZlcnJlciBub29wZW5lciBub3JlZmVycmVyIG5vb3BlbmVyIG5vcmVmZXJyZXIgbm9vcGVuZXIgbm9yZWZlcnJlciBub29wZW5lciBub3JlZmVycmVyIG5vb3BlbmVyIG5vcmVmZXJyZXIgbm9vcGVuZXIgbm9yZWZlcnJlciBub29wZW5lciBub3JlZmVycmVyIG5vb3BlbmVyIG5vcmVmZXJyZXIgbm9vcGVuZXIgbm9yZWZlcnJlciBub29wZW5lciBub3JlZmVycmVyIG5vb3BlbmVyIG5vcmVmZXJyZXIgbm9vcGVuZXIgbm9yZWZlcnJlclwiIHRhcmdldD1cIl9ibGFua1wiIGhyZWY9XCJodHRwczovL3Byb3dyaXRpbmdhaWQuY29tL1wiPmh0dHBzOi8vcHJvd3JpdGluZ2FpZC5jb20vPC9hPi4gUHVibGlzaGVkIDIwMjQuIEFjY2Vzc2VkIE1heSAxLCAyMDI0LjwvcD48L2xpPjwvdWw+PGg0PlRyYW5zY3JpcHRpb24gYW5kIE1lZXRpbmcgQXNzaXN0YW50czwvaDQ+PHVsPjxsaT48cD5GaXJlZmxpZXMuIEF2YWlsYWJsZSBhdDogPGEgcmVsPVwibm9vcGVuZXIgbm9yZWZlcnJlciBub29wZW5lciBub3JlZmVycmVyIG5vb3BlbmVyIG5vcmVmZXJyZXIgbm9vcGVuZXIgbm9yZWZlcnJlciBub29wZW5lciBub3JlZmVycmVyIG5vb3BlbmVyIG5vcmVmZXJyZXIgbm9vcGVuZXIgbm9yZWZlcnJlciBub29wZW5lciBub3JlZmVycmVyIG5vb3BlbmVyIG5vcmVmZXJyZXIgbm9vcGVuZXIgbm9yZWZlcnJlciBub29wZW5lciBub3JlZmVycmVyIG5vb3BlbmVyIG5vcmVmZXJyZXIgbm9vcGVuZXIgbm9yZWZlcnJlciBub29wZW5lciBub3JlZmVycmVyIG5vb3BlbmVyIG5vcmVmZXJyZXIgbm9vcGVuZXIgbm9yZWZlcnJlciBub29wZW5lciBub3JlZmVycmVyIG5vb3BlbmVyIG5vcmVmZXJyZXIgbm9vcGVuZXIgbm9yZWZlcnJlciBub29wZW5lciBub3JlZmVycmVyIG5vb3BlbmVyIG5vcmVmZXJyZXIgbm9vcGVuZXIgbm9yZWZlcnJlciBub29wZW5lciBub3JlZmVycmVyIG5vb3BlbmVyIG5vcmVmZXJyZXIgbm9vcGVuZXIgbm9yZWZlcnJlclwiIHRhcmdldD1cIl9ibGFua1wiIGhyZWY9XCJodHRwczovL2ZpcmVmbGllcy5haS8/ZnByPWl5dGFxJmFtcDtmcF9zaWQ9bWNcIj5odHRwczovL2ZpcmVmbGllcy5haS8/ZnByPWl5dGFxJmFtcDtmcF9zaWQ9bWM8L2E+LiAmbmJzcDtQdWJsaXNoZWQgMjAyNC4gQWNjZXNzZWQgTWF5IDEsIDIwMjQuPC9wPjwvbGk+PGxpPjxwPkFpcmdyYW0uQXZhaWxhYmxlIGF0OjxhIHJlbD1cIm5vb3BlbmVyIG5vcmVmZXJyZXJcIiB0YXJnZXQ9XCJfYmxhbmtcIiBocmVmPVwiaHR0cHM6Ly93d3cuYWlyZ3JhbS5pby9cIj4mbmJzcDtodHRwczovL3d3dy5haXJncmFtLmlvLzwvYT4uIFB1Ymxpc2hlZCAyMDI0LiBBY2Nlc3NlZCBBcHJpbCAzMCwgMjAyNC48L3A+PC9saT48bGk+PHA+S3Jpc3AuIEF2YWlsYWJsZSBhdDogPGEgcmVsPVwibm9vcGVuZXIgbm9yZWZlcnJlciBub29wZW5lciBub3JlZmVycmVyIG5vb3BlbmVyIG5vcmVmZXJyZXIgbm9vcGVuZXIgbm9yZWZlcnJlciBub29wZW5lciBub3JlZmVycmVyIG5vb3BlbmVyIG5vcmVmZXJyZXIgbm9vcGVuZXIgbm9yZWZlcnJlciBub29wZW5lciBub3JlZmVycmVyIG5vb3BlbmVyIG5vcmVmZXJyZXIgbm9vcGVuZXIgbm9yZWZlcnJlciBub29wZW5lciBub3JlZmVycmVyIG5vb3BlbmVyIG5vcmVmZXJyZXIgbm9vcGVuZXIgbm9yZWZlcnJlciBub29wZW5lciBub3JlZmVycmVyIG5vb3BlbmVyIG5vcmVmZXJyZXIgbm9vcGVuZXIgbm9yZWZlcnJlciBub29wZW5lciBub3JlZmVycmVyIG5vb3BlbmVyIG5vcmVmZXJyZXIgbm9vcGVuZXIgbm9yZWZlcnJlciBub29wZW5lciBub3JlZmVycmVyIG5vb3BlbmVyIG5vcmVmZXJyZXIgbm9vcGVuZXIgbm9yZWZlcnJlciBub29wZW5lciBub3JlZmVycmVyIG5vb3BlbmVyIG5vcmVmZXJyZXIgbm9vcGVuZXIgbm9yZWZlcnJlciBub29wZW5lciBub3JlZmVycmVyIG5vb3BlbmVyIG5vcmVmZXJyZXIgbm9vcGVuZXIgbm9yZWZlcnJlciBub29wZW5lciBub3JlZmVycmVyIG5vb3BlbmVyIG5vcmVmZXJyZXIgbm9vcGVuZXIgbm9yZWZlcnJlclwiIHRhcmdldD1cIl9ibGFua1wiIGhyZWY9XCJodHRwczovL2tyaXNwLmFpL1wiPmh0dHBzOi8va3Jpc3AuYWkvPC9hPi4gUHVibGlzaGVkIDIwMjQuIEFjY2Vzc2VkIE1heSAxLCAyMDI0LjwvcD48L2xpPjwvdWw+PGg0PjxzdHJvbmc+U2NoZWR1bGluZzwvc3Ryb25nPjwvaDQ+PHVsPjxsaT48cD5SZWNsYWltLiBBdmFpbGFibGUgYXQ6Jm5ic3A7PGEgcmVsPVwibm9vcGVuZXIgbm9yZWZlcnJlciBub29wZW5lciBub3JlZmVycmVyIG5vb3BlbmVyIG5vcmVmZXJyZXIgbm9vcGVuZXIgbm9yZWZlcnJlciBub29wZW5lciBub3JlZmVycmVyIG5vb3BlbmVyIG5vcmVmZXJyZXIgbm9vcGVuZXIgbm9yZWZlcnJlciBub29wZW5lciBub3JlZmVycmVyIG5vb3BlbmVyIG5vcmVmZXJyZXIgbm9vcGVuZXIgbm9yZWZlcnJlciBub29wZW5lciBub3JlZmVycmVyIG5vb3BlbmVyIG5vcmVmZXJyZXIgbm9vcGVuZXIgbm9yZWZlcnJlciBub29wZW5lciBub3JlZmVycmVyIG5vb3BlbmVyIG5vcmVmZXJyZXIgbm9vcGVuZXIgbm9yZWZlcnJlciBub29wZW5lciBub3JlZmVycmVyIG5vb3BlbmVyIG5vcmVmZXJyZXIgbm9vcGVuZXIgbm9yZWZlcnJlciBub29wZW5lciBub3JlZmVycmVyIG5vb3BlbmVyIG5vcmVmZXJyZXIgbm9vcGVuZXIgbm9yZWZlcnJlciBub29wZW5lciBub3JlZmVycmVyIG5vb3BlbmVyIG5vcmVmZXJyZXIgbm9vcGVuZXIgbm9yZWZlcnJlciBub29wZW5lciBub3JlZmVycmVyIG5vb3BlbmVyIG5vcmVmZXJyZXIgbm9vcGVuZXIgbm9yZWZlcnJlciBub29wZW5lciBub3JlZmVycmVyIG5vb3BlbmVyIG5vcmVmZXJyZXIgbm9vcGVuZXIgbm9yZWZlcnJlciBub29wZW5lciBub3JlZmVycmVyIG5vb3BlbmVyIG5vcmVmZXJyZXIgbm9vcGVuZXIgbm9yZWZlcnJlciBub29wZW5lciBub3JlZmVycmVyIG5vb3BlbmVyIG5vcmVmZXJyZXIgbm9vcGVuZXIgbm9yZWZlcnJlciBub29wZW5lciBub3JlZmVycmVyIG5vb3BlbmVyIG5vcmVmZXJyZXIgbm9vcGVuZXIgbm9yZWZlcnJlciBub29wZW5lciBub3JlZmVycmVyIG5vb3BlbmVyIG5vcmVmZXJyZXIgbm9vcGVuZXIgbm9yZWZlcnJlciBub29wZW5lciBub3JlZmVycmVyIG5vb3BlbmVyIG5vcmVmZXJyZXIgbm9vcGVuZXIgbm9yZWZlcnJlciBub29wZW5lciBub3JlZmVycmVyIG5vb3BlbmVyIG5vcmVmZXJyZXIgbm9vcGVuZXIgbm9yZWZlcnJlclwiIHRhcmdldD1cIl9ibGFua1wiIGhyZWY9XCJodHRwczovL3JlY2xhaW0uYWkvXCI+aHR0cHM6Ly9yZWNsYWltLmFpLzwvYT4uIFB1Ymxpc2hlZCAyMDI0LiBBY2Nlc3NlZCBNYXkgMSwgMjAyNC48L3A+PC9saT48bGk+PHA+Q2xvY2t3aXNlLiBBdmFpbGFibGUgYXQ6Jm5ic3A7PGEgcmVsPVwibm9vcGVuZXIgbm9yZWZlcnJlciBub29wZW5lciBub3JlZmVycmVyIG5vb3BlbmVyIG5vcmVmZXJyZXIgbm9vcGVuZXIgbm9yZWZlcnJlciBub29wZW5lciBub3JlZmVycmVyIG5vb3BlbmVyIG5vcmVmZXJyZXIgbm9vcGVuZXIgbm9yZWZlcnJlciBub29wZW5lciBub3JlZmVycmVyIG5vb3BlbmVyIG5vcmVmZXJyZXIgbm9vcGVuZXIgbm9yZWZlcnJlciBub29wZW5lciBub3JlZmVycmVyIG5vb3BlbmVyIG5vcmVmZXJyZXIgbm9vcGVuZXIgbm9yZWZlcnJlclwiIHRhcmdldD1cIl9ibGFua1wiIGhyZWY9XCJodHRwczovL3d3dy5jbG9ja3dpc2VtZC5jb20vdXNlcnMvc2lnbl9pblwiPmh0dHBzOi8vd3d3LmNsb2Nrd2lzZW1kLmNvbS91c2Vycy9zaWduX2luPC9hPi4gUHVibGlzaGVkIDIwMjQuIEFjY2Vzc2VkIEFwcmlsIDMwLCAyMDI0LjwvcD48L2xpPjxsaT48cD5Nb3Rpb24uQXZhaWxhYmxlIGF0OiA8YSByZWw9XCJub29wZW5lciBub3JlZmVycmVyIG5vb3BlbmVyIG5vcmVmZXJyZXIgbm9vcGVuZXIgbm9yZWZlcnJlciBub29wZW5lciBub3JlZmVycmVyIG5vb3BlbmVyIG5vcmVmZXJyZXIgbm9vcGVuZXIgbm9yZWZlcnJlciBub29wZW5lciBub3JlZmVycmVyIG5vb3BlbmVyIG5vcmVmZXJyZXIgbm9vcGVuZXIgbm9yZWZlcnJlciBub29wZW5lciBub3JlZmVycmVyIG5vb3BlbmVyIG5vcmVmZXJyZXIgbm9vcGVuZXIgbm9yZWZlcnJlciBub29wZW5lciBub3JlZmVycmVyIG5vb3BlbmVyIG5vcmVmZXJyZXIgbm9vcGVuZXIgbm9yZWZlcnJlciBub29wZW5lciBub3JlZmVycmVyIG5vb3BlbmVyIG5vcmVmZXJyZXIgbm9vcGVuZXIgbm9yZWZlcnJlciBub29wZW5lciBub3JlZmVycmVyIG5vb3BlbmVyIG5vcmVmZXJyZXIgbm9vcGVuZXIgbm9yZWZlcnJlciBub29wZW5lciBub3JlZmVycmVyIG5vb3BlbmVyIG5vcmVmZXJyZXIgbm9vcGVuZXIgbm9yZWZlcnJlciBub29wZW5lciBub3JlZmVycmVyIG5vb3BlbmVyIG5vcmVmZXJyZXIgbm9vcGVuZXIgbm9yZWZlcnJlciBub29wZW5lciBub3JlZmVycmVyIG5vb3BlbmVyIG5vcmVmZXJyZXIgbm9vcGVuZXIgbm9yZWZlcnJlciBub29wZW5lciBub3JlZmVycmVyIG5vb3BlbmVyIG5vcmVmZXJyZXIgbm9vcGVuZXIgbm9yZWZlcnJlciBub29wZW5lciBub3JlZmVycmVyIG5vb3BlbmVyIG5vcmVmZXJyZXIgbm9vcGVuZXIgbm9yZWZlcnJlciBub29wZW5lciBub3JlZmVycmVyIG5vb3BlbmVyIG5vcmVmZXJyZXIgbm9vcGVuZXIgbm9yZWZlcnJlclwiIHRhcmdldD1cIl9ibGFua1wiIGhyZWY9XCJodHRwczovL3d3dy51c2Vtb3Rpb24uY29tL2NhbGVuZGFyXCI+aHR0cHM6Ly93d3cudXNlbW90aW9uLmNvbS9jYWxlbmRhcjwvYT4uIFB1Ymxpc2hlZCAyMDI0LiBBY2Nlc3NlZCBNYXkgMSwgMjAyNC48L3A+PC9saT48L3VsPjxoND5WaWRlbyBjcmVhdGlvbiBhbmQgZWRpdGluZzwvaDQ+PHVsPjxsaT48cD5EZXNjcmlwdC4gQXZhaWxhYmxlIGF0OiZuYnNwOzxhIHJlbD1cIm5vb3BlbmVyIG5vcmVmZXJyZXIgbm9vcGVuZXIgbm9yZWZlcnJlciBub29wZW5lciBub3JlZmVycmVyIG5vb3BlbmVyIG5vcmVmZXJyZXIgbm9vcGVuZXIgbm9yZWZlcnJlciBub29wZW5lciBub3JlZmVycmVyIG5vb3BlbmVyIG5vcmVmZXJyZXIgbm9vcGVuZXIgbm9yZWZlcnJlciBub29wZW5lciBub3JlZmVycmVyIG5vb3BlbmVyIG5vcmVmZXJyZXIgbm9vcGVuZXIgbm9yZWZlcnJlciBub29wZW5lciBub3JlZmVycmVyIG5vb3BlbmVyIG5vcmVmZXJyZXIgbm9vcGVuZXIgbm9yZWZlcnJlciBub29wZW5lciBub3JlZmVycmVyIG5vb3BlbmVyIG5vcmVmZXJyZXIgbm9vcGVuZXIgbm9yZWZlcnJlciBub29wZW5lciBub3JlZmVycmVyIG5vb3BlbmVyIG5vcmVmZXJyZXIgbm9vcGVuZXIgbm9yZWZlcnJlciBub29wZW5lciBub3JlZmVycmVyXCIgdGFyZ2V0PVwiX2JsYW5rXCIgaHJlZj1cImh0dHBzOi8vd3d3LmRlc2NyaXB0LmNvbS8/dXRtX3NvdXJjZT1iaW5nJmFtcDt1dG1fbWVkaXVtPXBhaWRfc2VhcmNoJmFtcDt1dG1fY2FtcGFpZ249NjAyMTUwNzYzJmFtcDt1dG1fY29udGVudD0xMzMwNDEwNzcwNzUzMzYwJmFtcDt1dG1fdGVybT1kZXNjcmlwdC4mYW1wO21zY2xraWQ9MWYzN2JjNDE5YTFmMThiODlkNGZkYTczNDI1NWZiY2JcIj5odHRwczovL3d3dy5kZXNjcmlwdC5jb20vP3V0bV9zb3VyY2U9YmluZyZhbXA7dXRtX21lZGl1bT1wYWlkX3NlYXJjaCZhbXA7dXRtX2NhbXBhaWduPTYwMjE1MDc2MyZhbXA7dXRtX2NvbnRlbnQ9MTMzMDQxMDc3MDc1MzM2MCZhbXA7dXRtX3Rlcm09ZGVzY3JpcHQuJmFtcDttc2Nsa2lkPTFmMzdiYzQxOWExZjE4Yjg5ZDRmZGE3MzQyNTVmYmNiPC9hPi4gUHVibGlzaGVkIDIwMjQuIEFjY2Vzc2VkIEFwcmlsIDMwLCAyMDI0LjwvcD48L2xpPjxsaT48cD5Xb25kZXJzaGFyZSBGaWxtb3JhLiBBdmFpbGFibGUgYXQ6IDxhIHJlbD1cIm5vb3BlbmVyIG5vcmVmZXJyZXJcIiB0YXJnZXQ9XCJfYmxhbmtcIiBocmVmPVwiaHR0cHM6Ly9maWxtb3JhLndvbmRlcnNoYXJlLm5ldC9maWxtb3JhLXZpZGVvLWVkaXRvci5odG1sP21zY2xraWQ9YzllMjk2YTQ4NWRhMWQ5NjUxNGZmMDk2NWUzYzQzNjUmYW1wO3V0bV9zb3VyY2U9YmluZyZhbXA7dXRtX21lZGl1bT1jcGMmYW1wO3V0bV9jYW1wYWlnbj1GaWxtb3JhX0JyYW5kX1NTX0FsbDFfSF9QaWQoMTkwMSlfQmluZy1QQyZhbXA7dXRtX3Rlcm09d29uZGVyc2hhcmUlMjBmaWxtb3JhJmFtcDt1dG1fY29udGVudD0xLiUyMEJyYW5kLUZpbG1vcmElMjBXUy5cIj5odHRwczovL2ZpbG1vcmEud29uZGVyc2hhcmUubmV0L2ZpbG1vcmEtdmlkZW8tZWRpdG9yLmh0bWw/bXNjbGtpZD1jOWUyOTZhNDg1ZGExZDk2NTE0ZmYwOTY1ZTNjNDM2NSZhbXA7dXRtX3NvdXJjZT1iaW5nJmFtcDt1dG1fbWVkaXVtPWNwYyZhbXA7dXRtX2NhbXBhaWduPUZpbG1vcmFfQnJhbmRfU1NfQWxsMV9IX1BpZCgxOTAxKV9CaW5nLVBDJmFtcDt1dG1fdGVybT13b25kZXJzaGFyZSUyMGZpbG1vcmEmYW1wO3V0bV9jb250ZW50PTEuJTIwQnJhbmQtRmlsbW9yYSUyMFdTLjwvYT4gUHVibGlzaGVkIDIwMjQuIEFjY2Vzc2VkIE1heSAxLCAyMDI0LjwvcD48L2xpPjxsaT48cD5SdW53YXkuIEF2YWlsYWJsZSBhdDombmJzcDs8YSByZWw9XCJub29wZW5lciBub3JlZmVycmVyIG5vb3BlbmVyIG5vcmVmZXJyZXIgbm9vcGVuZXIgbm9yZWZlcnJlciBub29wZW5lciBub3JlZmVycmVyIG5vb3BlbmVyIG5vcmVmZXJyZXIgbm9vcGVuZXIgbm9yZWZlcnJlciBub29wZW5lciBub3JlZmVycmVyIG5vb3BlbmVyIG5vcmVmZXJyZXIgbm9vcGVuZXIgbm9yZWZlcnJlciBub29wZW5lciBub3JlZmVycmVyIG5vb3BlbmVyIG5vcmVmZXJyZXIgbm9vcGVuZXIgbm9yZWZlcnJlciBub29wZW5lciBub3JlZmVycmVyIG5vb3BlbmVyIG5vcmVmZXJyZXIgbm9vcGVuZXIgbm9yZWZlcnJlciBub29wZW5lciBub3JlZmVycmVyIG5vb3BlbmVyIG5vcmVmZXJyZXIgbm9vcGVuZXIgbm9yZWZlcnJlciBub29wZW5lciBub3JlZmVycmVyIG5vb3BlbmVyIG5vcmVmZXJyZXIgbm9vcGVuZXIgbm9yZWZlcnJlciBub29wZW5lciBub3JlZmVycmVyIG5vb3BlbmVyIG5vcmVmZXJyZXIgbm9vcGVuZXIgbm9yZWZlcnJlciBub29wZW5lciBub3JlZmVycmVyIG5vb3BlbmVyIG5vcmVmZXJyZXIgbm9vcGVuZXIgbm9yZWZlcnJlciBub29wZW5lciBub3JlZmVycmVyIG5vb3BlbmVyIG5vcmVmZXJyZXIgbm9vcGVuZXIgbm9yZWZlcnJlciBub29wZW5lciBub3JlZmVycmVyIG5vb3BlbmVyIG5vcmVmZXJyZXIgbm9vcGVuZXIgbm9yZWZlcnJlciBub29wZW5lciBub3JlZmVycmVyIG5vb3BlbmVyIG5vcmVmZXJyZXIgbm9vcGVuZXIgbm9yZWZlcnJlciBub29wZW5lciBub3JlZmVycmVyIG5vb3BlbmVyIG5vcmVmZXJyZXIgbm9vcGVuZXIgbm9yZWZlcnJlciBub29wZW5lciBub3JlZmVycmVyIG5vb3BlbmVyIG5vcmVmZXJyZXIgbm9vcGVuZXIgbm9yZWZlcnJlciBub29wZW5lciBub3JlZmVycmVyIG5vb3BlbmVyIG5vcmVmZXJyZXIgbm9vcGVuZXIgbm9yZWZlcnJlciBub29wZW5lciBub3JlZmVycmVyIG5vb3BlbmVyIG5vcmVmZXJyZXIgbm9vcGVuZXIgbm9yZWZlcnJlciBub29wZW5lciBub3JlZmVycmVyIG5vb3BlbmVyIG5vcmVmZXJyZXIgbm9vcGVuZXIgbm9yZWZlcnJlclwiIHRhcmdldD1cIl9ibGFua1wiIGhyZWY9XCJodHRwczovL3J1bndheW1sLmNvbS9cIj5odHRwczovL3J1bndheW1sLmNvbS88L2E+LiBQdWJsaXNoZWQgMjAyNC4gQWNjZXNzZWQgTWF5IDEsIDIwMjQuPC9wPjwvbGk+PC91bD48aDQ+PHN0cm9uZz5FbWFpbCBJbmJveCBNYW5hZ2VtZW50PC9zdHJvbmc+PC9oND48dWw+PGxpPjxwPlNhbmVCb3guIEF2YWlsYWJsZSBhdDombmJzcDs8YSByZWw9XCJub29wZW5lciBub3JlZmVycmVyIG5vb3BlbmVyIG5vcmVmZXJyZXIgbm9vcGVuZXIgbm9yZWZlcnJlciBub29wZW5lciBub3JlZmVycmVyIG5vb3BlbmVyIG5vcmVmZXJyZXIgbm9vcGVuZXIgbm9yZWZlcnJlciBub29wZW5lciBub3JlZmVycmVyIG5vb3BlbmVyIG5vcmVmZXJyZXIgbm9vcGVuZXIgbm9yZWZlcnJlciBub29wZW5lciBub3JlZmVycmVyIG5vb3BlbmVyIG5vcmVmZXJyZXIgbm9vcGVuZXIgbm9yZWZlcnJlciBub29wZW5lciBub3JlZmVycmVyIG5vb3BlbmVyIG5vcmVmZXJyZXIgbm9vcGVuZXIgbm9yZWZlcnJlciBub29wZW5lciBub3JlZmVycmVyIG5vb3BlbmVyIG5vcmVmZXJyZXIgbm9vcGVuZXIgbm9yZWZlcnJlciBub29wZW5lciBub3JlZmVycmVyIG5vb3BlbmVyIG5vcmVmZXJyZXIgbm9vcGVuZXIgbm9yZWZlcnJlciBub29wZW5lciBub3JlZmVycmVyIG5vb3BlbmVyIG5vcmVmZXJyZXIgbm9vcGVuZXIgbm9yZWZlcnJlciBub29wZW5lciBub3JlZmVycmVyIG5vb3BlbmVyIG5vcmVmZXJyZXIgbm9vcGVuZXIgbm9yZWZlcnJlciBub29wZW5lciBub3JlZmVycmVyIG5vb3BlbmVyIG5vcmVmZXJyZXIgbm9vcGVuZXIgbm9yZWZlcnJlciBub29wZW5lciBub3JlZmVycmVyIG5vb3BlbmVyIG5vcmVmZXJyZXIgbm9vcGVuZXIgbm9yZWZlcnJlciBub29wZW5lciBub3JlZmVycmVyIG5vb3BlbmVyIG5vcmVmZXJyZXIgbm9vcGVuZXIgbm9yZWZlcnJlciBub29wZW5lciBub3JlZmVycmVyIG5vb3BlbmVyIG5vcmVmZXJyZXIgbm9vcGVuZXIgbm9yZWZlcnJlciBub29wZW5lciBub3JlZmVycmVyIG5vb3BlbmVyIG5vcmVmZXJyZXIgbm9vcGVuZXIgbm9yZWZlcnJlciBub29wZW5lciBub3JlZmVycmVyIG5vb3BlbmVyIG5vcmVmZXJyZXIgbm9vcGVuZXIgbm9yZWZlcnJlciBub29wZW5lciBub3JlZmVycmVyIG5vb3BlbmVyIG5vcmVmZXJyZXIgbm9vcGVuZXIgbm9yZWZlcnJlciBub29wZW5lciBub3JlZmVycmVyIG5vb3BlbmVyIG5vcmVmZXJyZXIgbm9vcGVuZXIgbm9yZWZlcnJlciBub29wZW5lciBub3JlZmVycmVyIG5vb3BlbmVyIG5vcmVmZXJyZXJcIiB0YXJnZXQ9XCJfYmxhbmtcIiBocmVmPVwiaHR0cHM6Ly93d3cuc2FuZWJveC5jb20vP3BzY2Q9dHJ5LnNhbmVib3guY29tJmFtcDtwc19wYXJ0bmVyX2tleT1jMlZ0WVc1MGFXTnNZV0p6JmFtcDtzaWQ9MS1iLWRmMzhkOTVmMGU3YjFmNzQ2NjAwYmY2ZGQ1NjgyZDYwJmFtcDtwc194aWQ9cjhBOE9XbDRoMm0yclcmYW1wO2dzeGlkPXI4QThPV2w0aDJtMnJXJmFtcDtnc3BrPWMyVnRZVzUwYVdOc1lXSnpcIj5odHRwczovL3d3dy5zYW5lYm94LmNvbS8/cHNjZD10cnkuc2FuZWJveC5jb20mYW1wO3BzX3BhcnRuZXJfa2V5PWMyVnRZVzUwYVdOc1lXSnomYW1wO3NpZD0xLWItZGYzOGQ5NWYwZTdiMWY3NDY2MDBiZjZkZDU2ODJkNjAmYW1wO3BzX3hpZD1yOEE4T1dsNGgybTJyVyZhbXA7Z3N4aWQ9cjhBOE9XbDRoMm0yclcmYW1wO2dzcGs9YzJWdFlXNTBhV05zWVdKejwvYT4uIFB1Ymxpc2hlZCAyMDI0LiBBY2Nlc3NlZCBNYXkgMSwgMjAyNC48L3A+PC9saT48bGk+PHA+TWFpbGJ1dGxlci4gQXZhaWxhYmxlIGF0OiZuYnNwOzxhIHJlbD1cIm5vb3BlbmVyIG5vcmVmZXJyZXIgbm9vcGVuZXIgbm9yZWZlcnJlciBub29wZW5lciBub3JlZmVycmVyIG5vb3BlbmVyIG5vcmVmZXJyZXIgbm9vcGVuZXIgbm9yZWZlcnJlciBub29wZW5lciBub3JlZmVycmVyIG5vb3BlbmVyIG5vcmVmZXJyZXIgbm9vcGVuZXIgbm9yZWZlcnJlciBub29wZW5lciBub3JlZmVycmVyIG5vb3BlbmVyIG5vcmVmZXJyZXIgbm9vcGVuZXIgbm9yZWZlcnJlciBub29wZW5lciBub3JlZmVycmVyIG5vb3BlbmVyIG5vcmVmZXJyZXIgbm9vcGVuZXIgbm9yZWZlcnJlciBub29wZW5lciBub3JlZmVycmVyIG5vb3BlbmVyIG5vcmVmZXJyZXIgbm9vcGVuZXIgbm9yZWZlcnJlciBub29wZW5lciBub3JlZmVycmVyIG5vb3BlbmVyIG5vcmVmZXJyZXIgbm9vcGVuZXIgbm9yZWZlcnJlciBub29wZW5lciBub3JlZmVycmVyIG5vb3BlbmVyIG5vcmVmZXJyZXIgbm9vcGVuZXIgbm9yZWZlcnJlciBub29wZW5lciBub3JlZmVycmVyIG5vb3BlbmVyIG5vcmVmZXJyZXIgbm9vcGVuZXIgbm9yZWZlcnJlciBub29wZW5lciBub3JlZmVycmVyIG5vb3BlbmVyIG5vcmVmZXJyZXIgbm9vcGVuZXIgbm9yZWZlcnJlciBub29wZW5lciBub3JlZmVycmVyIG5vb3BlbmVyIG5vcmVmZXJyZXIgbm9vcGVuZXIgbm9yZWZlcnJlciBub29wZW5lciBub3JlZmVycmVyXCIgdGFyZ2V0PVwiX2JsYW5rXCIgaHJlZj1cImh0dHBzOi8vd3d3Lm1haWxidXRsZXIuaW8vXCI+aHR0cHM6Ly93d3cubWFpbGJ1dGxlci5pby88L2E+LiBQdWJsaXNoZWQgMjAyNC4gQWNjZXNzZWQgTWF5IDEsIDIwMjQuPC9wPjwvbGk+PGxpPjxwPkVtYWlsdHJlZS4gQXZhaWxhYmxlIGF0OiZuYnNwOzxhIHJlbD1cIm5vb3BlbmVyIG5vcmVmZXJyZXIgbm9vcGVuZXIgbm9yZWZlcnJlciBub29wZW5lciBub3JlZmVycmVyIG5vb3BlbmVyIG5vcmVmZXJyZXIgbm9vcGVuZXIgbm9yZWZlcnJlciBub29wZW5lciBub3JlZmVycmVyIG5vb3BlbmVyIG5vcmVmZXJyZXIgbm9vcGVuZXIgbm9yZWZlcnJlciBub29wZW5lciBub3JlZmVycmVyIG5vb3BlbmVyIG5vcmVmZXJyZXIgbm9vcGVuZXIgbm9yZWZlcnJlciBub29wZW5lciBub3JlZmVycmVyIG5vb3BlbmVyIG5vcmVmZXJyZXIgbm9vcGVuZXIgbm9yZWZlcnJlciBub29wZW5lciBub3JlZmVycmVyIG5vb3BlbmVyIG5vcmVmZXJyZXIgbm9vcGVuZXIgbm9yZWZlcnJlciBub29wZW5lciBub3JlZmVycmVyIG5vb3BlbmVyIG5vcmVmZXJyZXIgbm9vcGVuZXIgbm9yZWZlcnJlciBub29wZW5lciBub3JlZmVycmVyIG5vb3BlbmVyIG5vcmVmZXJyZXIgbm9vcGVuZXIgbm9yZWZlcnJlclwiIHRhcmdldD1cIl9ibGFua1wiIGhyZWY9XCJodHRwczovL2VtYWlsdHJlZS5haS9cIj5odHRwczovL2VtYWlsdHJlZS5haS88L2E+LiBQdWJsaXNoZWQgMjAyNC4gQWNjZXNzZWQgTWF5IDEsIDIwMjQuPC9wPjwvbGk+PC91bD48aDQ+SW1hZ2UgZ2VuZXJhdGlvbjwvaDQ+PHVsPjxsaT48cD5NaWRqb3VybmV5LiBBdmFpbGFibGUgYXQ6Jm5ic3A7PGEgcmVsPVwibm9vcGVuZXIgbm9yZWZlcnJlciBub29wZW5lciBub3JlZmVycmVyIG5vb3BlbmVyIG5vcmVmZXJyZXIgbm9vcGVuZXIgbm9yZWZlcnJlciBub29wZW5lciBub3JlZmVycmVyIG5vb3BlbmVyIG5vcmVmZXJyZXIgbm9vcGVuZXIgbm9yZWZlcnJlciBub29wZW5lciBub3JlZmVycmVyIG5vb3BlbmVyIG5vcmVmZXJyZXIgbm9vcGVuZXIgbm9yZWZlcnJlciBub29wZW5lciBub3JlZmVycmVyIG5vb3BlbmVyIG5vcmVmZXJyZXIgbm9vcGVuZXIgbm9yZWZlcnJlciBub29wZW5lciBub3JlZmVycmVyIG5vb3BlbmVyIG5vcmVmZXJyZXIgbm9vcGVuZXIgbm9yZWZlcnJlciBub29wZW5lciBub3JlZmVycmVyIG5vb3BlbmVyIG5vcmVmZXJyZXIgbm9vcGVuZXIgbm9yZWZlcnJlciBub29wZW5lciBub3JlZmVycmVyIG5vb3BlbmVyIG5vcmVmZXJyZXIgbm9vcGVuZXIgbm9yZWZlcnJlciBub29wZW5lciBub3JlZmVycmVyIG5vb3BlbmVyIG5vcmVmZXJyZXIgbm9vcGVuZXIgbm9yZWZlcnJlciBub29wZW5lciBub3JlZmVycmVyIG5vb3BlbmVyIG5vcmVmZXJyZXIgbm9vcGVuZXIgbm9yZWZlcnJlciBub29wZW5lciBub3JlZmVycmVyIG5vb3BlbmVyIG5vcmVmZXJyZXIgbm9vcGVuZXIgbm9yZWZlcnJlciBub29wZW5lciBub3JlZmVycmVyIG5vb3BlbmVyIG5vcmVmZXJyZXIgbm9vcGVuZXIgbm9yZWZlcnJlciBub29wZW5lciBub3JlZmVycmVyIG5vb3BlbmVyIG5vcmVmZXJyZXIgbm9vcGVuZXIgbm9yZWZlcnJlclwiIHRhcmdldD1cIl9ibGFua1wiIGhyZWY9XCJodHRwczovL3d3dy5taWRqb3VybmV5LmNvbS9ob21lXCI+aHR0cHM6Ly93d3cubWlkam91cm5leS5jb20vaG9tZTwvYT4uIFB1Ymxpc2hlZCAyMDI0LiBBY2Nlc3NlZCBNYXkgMSwgMjAyNC48L3A+PC9saT48bGk+PHA+U3RhYmxlIERpZmZ1c2lvbi4gQXZhaWxhYmxlIGF0OiZuYnNwOzxhIHJlbD1cIm5vb3BlbmVyIG5vcmVmZXJyZXIgbm9vcGVuZXIgbm9yZWZlcnJlciBub29wZW5lciBub3JlZmVycmVyIG5vb3BlbmVyIG5vcmVmZXJyZXIgbm9vcGVuZXIgbm9yZWZlcnJlciBub29wZW5lciBub3JlZmVycmVyIG5vb3BlbmVyIG5vcmVmZXJyZXIgbm9vcGVuZXIgbm9yZWZlcnJlciBub29wZW5lciBub3JlZmVycmVyIG5vb3BlbmVyIG5vcmVmZXJyZXIgbm9vcGVuZXIgbm9yZWZlcnJlciBub29wZW5lciBub3JlZmVycmVyIG5vb3BlbmVyIG5vcmVmZXJyZXIgbm9vcGVuZXIgbm9yZWZlcnJlciBub29wZW5lciBub3JlZmVycmVyIG5vb3BlbmVyIG5vcmVmZXJyZXIgbm9vcGVuZXIgbm9yZWZlcnJlciBub29wZW5lciBub3JlZmVycmVyIG5vb3BlbmVyIG5vcmVmZXJyZXIgbm9vcGVuZXIgbm9yZWZlcnJlciBub29wZW5lciBub3JlZmVycmVyIG5vb3BlbmVyIG5vcmVmZXJyZXIgbm9vcGVuZXIgbm9yZWZlcnJlciBub29wZW5lciBub3JlZmVycmVyIG5vb3BlbmVyIG5vcmVmZXJyZXIgbm9vcGVuZXIgbm9yZWZlcnJlciBub29wZW5lciBub3JlZmVycmVyIG5vb3BlbmVyIG5vcmVmZXJyZXIgbm9vcGVuZXIgbm9yZWZlcnJlciBub29wZW5lciBub3JlZmVycmVyIG5vb3BlbmVyIG5vcmVmZXJyZXIgbm9vcGVuZXIgbm9yZWZlcnJlciBub29wZW5lciBub3JlZmVycmVyIG5vb3BlbmVyIG5vcmVmZXJyZXIgbm9vcGVuZXIgbm9yZWZlcnJlciBub29wZW5lciBub3JlZmVycmVyIG5vb3BlbmVyIG5vcmVmZXJyZXIgbm9vcGVuZXIgbm9yZWZlcnJlciBub29wZW5lciBub3JlZmVycmVyIG5vb3BlbmVyIG5vcmVmZXJyZXIgbm9vcGVuZXIgbm9yZWZlcnJlciBub29wZW5lciBub3JlZmVycmVyIG5vb3BlbmVyIG5vcmVmZXJyZXIgbm9vcGVuZXIgbm9yZWZlcnJlciBub29wZW5lciBub3JlZmVycmVyIG5vb3BlbmVyIG5vcmVmZXJyZXIgbm9vcGVuZXIgbm9yZWZlcnJlciBub29wZW5lciBub3JlZmVycmVyIG5vb3BlbmVyIG5vcmVmZXJyZXIgbm9vcGVuZXIgbm9yZWZlcnJlciBub29wZW5lciBub3JlZmVycmVyIG5vb3BlbmVyIG5vcmVmZXJyZXIgbm9vcGVuZXIgbm9yZWZlcnJlciBub29wZW5lciBub3JlZmVycmVyIG5vb3BlbmVyIG5vcmVmZXJyZXIgbm9vcGVuZXIgbm9yZWZlcnJlciBub29wZW5lciBub3JlZmVycmVyIG5vb3BlbmVyIG5vcmVmZXJyZXIgbm9vcGVuZXIgbm9yZWZlcnJlclwiIHRhcmdldD1cIl9ibGFua1wiIGhyZWY9XCJodHRwczovL3N0YWJsZWRpZmZ1c2lvbndlYi5jb20vI2dvb2dsZV92aWduZXR0ZVwiPmh0dHBzOi8vc3RhYmxlZGlmZnVzaW9ud2ViLmNvbS8jZ29vZ2xlX3ZpZ25ldHRlPC9hPi4gUHVibGlzaGVkIDIwMjQuIEFjY2Vzc2VkIE1heSAxLCAyMDI0LjwvcD48L2xpPjxsaT48cD5EYWxsLkUuNC4gQXZhaWxhYmxlIGF0OiA8YSByZWw9XCJub29wZW5lciBub3JlZmVycmVyXCIgdGFyZ2V0PVwiX2JsYW5rXCIgaHJlZj1cImh0dHBzOi8vb3BlbmFpLmNvbS9pbmRleC9kYWxsLWUtMi9cIj5odHRwczovL29wZW5haS5jb20vaW5kZXgvZGFsbC1lLTIvPC9hPi4gUHVibGlzaGVkIDIwMjQuIEFjY2Vzc2VkIEFwcmlsIDMwLCAyMDI0LjwvcD48L2xpPjwvdWw+PGg0PlNsaWRlIGRlY2tzIGFuZCBwcmVzZW50YXRpb25zPC9oND48dWw+PGxpPjxwPkRlY2t0b3B1cy4gQXZhaWxhYmxlIGF0OiZuYnNwOzxhIHJlbD1cIm5vb3BlbmVyIG5vcmVmZXJyZXIgbm9vcGVuZXIgbm9yZWZlcnJlciBub29wZW5lciBub3JlZmVycmVyIG5vb3BlbmVyIG5vcmVmZXJyZXIgbm9vcGVuZXIgbm9yZWZlcnJlciBub29wZW5lciBub3JlZmVycmVyIG5vb3BlbmVyIG5vcmVmZXJyZXIgbm9vcGVuZXIgbm9yZWZlcnJlciBub29wZW5lciBub3JlZmVycmVyIG5vb3BlbmVyIG5vcmVmZXJyZXIgbm9vcGVuZXIgbm9yZWZlcnJlciBub29wZW5lciBub3JlZmVycmVyIG5vb3BlbmVyIG5vcmVmZXJyZXIgbm9vcGVuZXIgbm9yZWZlcnJlciBub29wZW5lciBub3JlZmVycmVyIG5vb3BlbmVyIG5vcmVmZXJyZXIgbm9vcGVuZXIgbm9yZWZlcnJlciBub29wZW5lciBub3JlZmVycmVyIG5vb3BlbmVyIG5vcmVmZXJyZXJcIiB0YXJnZXQ9XCJfYmxhbmtcIiBocmVmPVwiaHR0cHM6Ly93d3cuZGVja3RvcHVzLmNvbS9cIj5odHRwczovL3d3dy5kZWNrdG9wdXMuY29tLzwvYT4uIFB1Ymxpc2hlZCAyMDI0LiBBY2Nlc3NlZCBBcHJpbCAzMCwgMjAyNC48L3A+PC9saT48bGk+PHA+QmVhdXRpZnVsLmFpLiBBdmFpbGFibGUgYXQ6Jm5ic3A7PGEgcmVsPVwibm9vcGVuZXIgbm9yZWZlcnJlciBub29wZW5lciBub3JlZmVycmVyXCIgdGFyZ2V0PVwiX2JsYW5rXCIgaHJlZj1cImh0dHBzOi8vd3d3LmJlYXV0aWZ1bC5haS9cIj5odHRwczovL3d3dy5iZWF1dGlmdWwuYWkvPC9hPi4gUHVibGlzaGVkIDIwMjQuIEFjY2Vzc2VkIEFwcmlsIDMwLCAyMDI0LjwvcD48L2xpPjxsaT48cD5TbGlkZXNnby4gQXZhaWxhYmxlIGF0OiZuYnNwOzxhIHJlbD1cIm5vb3BlbmVyIG5vcmVmZXJyZXIgbm9vcGVuZXIgbm9yZWZlcnJlciBub29wZW5lciBub3JlZmVycmVyIG5vb3BlbmVyIG5vcmVmZXJyZXIgbm9vcGVuZXIgbm9yZWZlcnJlciBub29wZW5lciBub3JlZmVycmVyIG5vb3BlbmVyIG5vcmVmZXJyZXIgbm9vcGVuZXIgbm9yZWZlcnJlciBub29wZW5lciBub3JlZmVycmVyIG5vb3BlbmVyIG5vcmVmZXJyZXIgbm9vcGVuZXIgbm9yZWZlcnJlciBub29wZW5lciBub3JlZmVycmVyIG5vb3BlbmVyIG5vcmVmZXJyZXIgbm9vcGVuZXIgbm9yZWZlcnJlciBub29wZW5lciBub3JlZmVycmVyIG5vb3BlbmVyIG5vcmVmZXJyZXIgbm9vcGVuZXIgbm9yZWZlcnJlciBub29wZW5lciBub3JlZmVycmVyIG5vb3BlbmVyIG5vcmVmZXJyZXIgbm9vcGVuZXIgbm9yZWZlcnJlciBub29wZW5lciBub3JlZmVycmVyIG5vb3BlbmVyIG5vcmVmZXJyZXIgbm9vcGVuZXIgbm9yZWZlcnJlciBub29wZW5lciBub3JlZmVycmVyIG5vb3BlbmVyIG5vcmVmZXJyZXIgbm9vcGVuZXIgbm9yZWZlcnJlciBub29wZW5lciBub3JlZmVycmVyIG5vb3BlbmVyIG5vcmVmZXJyZXIgbm9vcGVuZXIgbm9yZWZlcnJlciBub29wZW5lciBub3JlZmVycmVyIG5vb3BlbmVyIG5vcmVmZXJyZXIgbm9vcGVuZXIgbm9yZWZlcnJlciBub29wZW5lciBub3JlZmVycmVyIG5vb3BlbmVyIG5vcmVmZXJyZXIgbm9vcGVuZXIgbm9yZWZlcnJlciBub29wZW5lciBub3JlZmVycmVyIG5vb3BlbmVyIG5vcmVmZXJyZXIgbm9vcGVuZXIgbm9yZWZlcnJlciBub29wZW5lciBub3JlZmVycmVyIG5vb3BlbmVyIG5vcmVmZXJyZXIgbm9vcGVuZXIgbm9yZWZlcnJlciBub29wZW5lciBub3JlZmVycmVyIG5vb3BlbmVyIG5vcmVmZXJyZXIgbm9vcGVuZXIgbm9yZWZlcnJlciBub29wZW5lciBub3JlZmVycmVyIG5vb3BlbmVyIG5vcmVmZXJyZXIgbm9vcGVuZXIgbm9yZWZlcnJlciBub29wZW5lciBub3JlZmVycmVyIG5vb3BlbmVyIG5vcmVmZXJyZXIgbm9vcGVuZXIgbm9yZWZlcnJlciBub29wZW5lciBub3JlZmVycmVyIG5vb3BlbmVyIG5vcmVmZXJyZXIgbm9vcGVuZXIgbm9yZWZlcnJlciBub29wZW5lciBub3JlZmVycmVyIG5vb3BlbmVyIG5vcmVmZXJyZXJcIiB0YXJnZXQ9XCJfYmxhbmtcIiBocmVmPVwiaHR0cHM6Ly9zbGlkZXNnby5jb20vXCI+aHR0cHM6Ly9zbGlkZXNnby5jb20vPC9hPi4gUHVibGlzaGVkIDIwMjQuIEFjY2Vzc2VkIE1heSAxLCAyMDI0LjwvcD48L2xpPjwvdWw+PGg0PlZvaWNlIGFuZCBNdXNpYyBHZW5lcmF0aW9uPC9oND48dWw+PGxpPjxwPk11cmYuIEF2YWlsYWJsZSBhdDombmJzcDs8YSByZWw9XCJub29wZW5lciBub3JlZmVycmVyIG5vb3BlbmVyIG5vcmVmZXJyZXIgbm9vcGVuZXIgbm9yZWZlcnJlciBub29wZW5lciBub3JlZmVycmVyIG5vb3BlbmVyIG5vcmVmZXJyZXIgbm9vcGVuZXIgbm9yZWZlcnJlciBub29wZW5lciBub3JlZmVycmVyIG5vb3BlbmVyIG5vcmVmZXJyZXIgbm9vcGVuZXIgbm9yZWZlcnJlciBub29wZW5lciBub3JlZmVycmVyIG5vb3BlbmVyIG5vcmVmZXJyZXIgbm9vcGVuZXIgbm9yZWZlcnJlciBub29wZW5lciBub3JlZmVycmVyIG5vb3BlbmVyIG5vcmVmZXJyZXIgbm9vcGVuZXIgbm9yZWZlcnJlciBub29wZW5lciBub3JlZmVycmVyIG5vb3BlbmVyIG5vcmVmZXJyZXIgbm9vcGVuZXIgbm9yZWZlcnJlciBub29wZW5lciBub3JlZmVycmVyIG5vb3BlbmVyIG5vcmVmZXJyZXIgbm9vcGVuZXIgbm9yZWZlcnJlciBub29wZW5lciBub3JlZmVycmVyIG5vb3BlbmVyIG5vcmVmZXJyZXIgbm9vcGVuZXIgbm9yZWZlcnJlciBub29wZW5lciBub3JlZmVycmVyIG5vb3BlbmVyIG5vcmVmZXJyZXIgbm9vcGVuZXIgbm9yZWZlcnJlciBub29wZW5lciBub3JlZmVycmVyIG5vb3BlbmVyIG5vcmVmZXJyZXIgbm9vcGVuZXIgbm9yZWZlcnJlciBub29wZW5lciBub3JlZmVycmVyIG5vb3BlbmVyIG5vcmVmZXJyZXIgbm9vcGVuZXIgbm9yZWZlcnJlciBub29wZW5lciBub3JlZmVycmVyIG5vb3BlbmVyIG5vcmVmZXJyZXIgbm9vcGVuZXIgbm9yZWZlcnJlciBub29wZW5lciBub3JlZmVycmVyIG5vb3BlbmVyIG5vcmVmZXJyZXIgbm9vcGVuZXIgbm9yZWZlcnJlciBub29wZW5lciBub3JlZmVycmVyIG5vb3BlbmVyIG5vcmVmZXJyZXJcIiB0YXJnZXQ9XCJfYmxhbmtcIiBocmVmPVwiaHR0cHM6Ly9tdXJmLmFpLz9wc2NkPWdldC5tdXJmLmFpJmFtcDtwc19wYXJ0bmVyX2tleT1aSE0wZW1SeCZhbXA7bXNjbGtpZD04YTA5MjcwYTc5ZjIxYmU5MDA5NTQxMzhhM2Q5MjRkYyZhbXA7cHNfeGlkPWZ3UkhMNXhzUFYxRXkwJmFtcDtnc3hpZD1md1JITDV4c1BWMUV5MCZhbXA7Z3Nwaz1aSE0wZW1SeFwiPmh0dHBzOi8vbXVyZi5haS8/cHNjZD1nZXQubXVyZi5haSZhbXA7cHNfcGFydG5lcl9rZXk9WkhNMGVtUngmYW1wO21zY2xraWQ9OGEwOTI3MGE3OWYyMWJlOTAwOTU0MTM4YTNkOTI0ZGMmYW1wO3BzX3hpZD1md1JITDV4c1BWMUV5MCZhbXA7Z3N4aWQ9ZndSSEw1eHNQVjFFeTAmYW1wO2dzcGs9WkhNMGVtUng8L2E+LiBQdWJsaXNoZWQgMjAyNC4gQWNjZXNzZWQgTWF5IDEsIDIwMjQuPC9wPjwvbGk+PGxpPjxwPlNwbGFzaCBwcm8uIEF2YWlsYWJsZSBhdDombmJzcDs8YSByZWw9XCJub29wZW5lciBub3JlZmVycmVyIG5vb3BlbmVyIG5vcmVmZXJyZXIgbm9vcGVuZXIgbm9yZWZlcnJlciBub29wZW5lciBub3JlZmVycmVyIG5vb3BlbmVyIG5vcmVmZXJyZXIgbm9vcGVuZXIgbm9yZWZlcnJlciBub29wZW5lciBub3JlZmVycmVyIG5vb3BlbmVyIG5vcmVmZXJyZXIgbm9vcGVuZXIgbm9yZWZlcnJlciBub29wZW5lciBub3JlZmVycmVyIG5vb3BlbmVyIG5vcmVmZXJyZXIgbm9vcGVuZXIgbm9yZWZlcnJlciBub29wZW5lciBub3JlZmVycmVyIG5vb3BlbmVyIG5vcmVmZXJyZXIgbm9vcGVuZXIgbm9yZWZlcnJlciBub29wZW5lciBub3JlZmVycmVyIG5vb3BlbmVyIG5vcmVmZXJyZXIgbm9vcGVuZXIgbm9yZWZlcnJlciBub29wZW5lciBub3JlZmVycmVyIG5vb3BlbmVyIG5vcmVmZXJyZXIgbm9vcGVuZXIgbm9yZWZlcnJlciBub29wZW5lciBub3JlZmVycmVyIG5vb3BlbmVyIG5vcmVmZXJyZXIgbm9vcGVuZXIgbm9yZWZlcnJlciBub29wZW5lciBub3JlZmVycmVyIG5vb3BlbmVyIG5vcmVmZXJyZXIgbm9vcGVuZXIgbm9yZWZlcnJlciBub29wZW5lciBub3JlZmVycmVyIG5vb3BlbmVyIG5vcmVmZXJyZXIgbm9vcGVuZXIgbm9yZWZlcnJlciBub29wZW5lciBub3JlZmVycmVyIG5vb3BlbmVyIG5vcmVmZXJyZXIgbm9vcGVuZXIgbm9yZWZlcnJlciBub29wZW5lciBub3JlZmVycmVyIG5vb3BlbmVyIG5vcmVmZXJyZXIgbm9vcGVuZXIgbm9yZWZlcnJlciBub29wZW5lciBub3JlZmVycmVyIG5vb3BlbmVyIG5vcmVmZXJyZXIgbm9vcGVuZXIgbm9yZWZlcnJlciBub29wZW5lciBub3JlZmVycmVyIG5vb3BlbmVyIG5vcmVmZXJyZXIgbm9vcGVuZXIgbm9yZWZlcnJlciBub29wZW5lciBub3JlZmVycmVyIG5vb3BlbmVyIG5vcmVmZXJyZXIgbm9vcGVuZXIgbm9yZWZlcnJlciBub29wZW5lciBub3JlZmVycmVyIG5vb3BlbmVyIG5vcmVmZXJyZXIgbm9vcGVuZXIgbm9yZWZlcnJlciBub29wZW5lciBub3JlZmVycmVyIG5vb3BlbmVyIG5vcmVmZXJyZXIgbm9vcGVuZXIgbm9yZWZlcnJlciBub29wZW5lciBub3JlZmVycmVyIG5vb3BlbmVyIG5vcmVmZXJyZXIgbm9vcGVuZXIgbm9yZWZlcnJlciBub29wZW5lciBub3JlZmVycmVyIG5vb3BlbmVyIG5vcmVmZXJyZXIgbm9vcGVuZXIgbm9yZWZlcnJlclwiIHRhcmdldD1cIl9ibGFua1wiIGhyZWY9XCJodHRwczovL3d3dy5zcGxhc2htdXNpYy5jb20vc3BsYXNoLXByb1wiPmh0dHBzOi8vd3d3LnNwbGFzaG11c2ljLmNvbS9zcGxhc2gtcHJvPC9hPi4gUHVibGlzaGVkIDIwMjQuIEFjY2Vzc2VkIE1heSAxLCAyMDI0LjwvcD48L2xpPjxsaT48cD5BSVZBLiBBdmFpbGFibGUgYXQ6Jm5ic3A7PGEgcmVsPVwibm9vcGVuZXIgbm9yZWZlcnJlclwiIHRhcmdldD1cIl9ibGFua1wiIGhyZWY9XCJodHRwczovL3d3dy5haXZhLmFpL1wiPmh0dHBzOi8vd3d3LmFpdmEuYWkvPC9hPi4gUHVibGlzaGVkIDIwMjQuIEFjY2Vzc2VkIEFwcmlsIDMwLCAyMDI0LjwvcD48L2xpPjwvdWw+PGg0PkFydGljbGVzPC9oND48dWw+PGxpPjxwPk1hdGhlbnkgTSwgVGhhZGFuZXkgSXNyYW5pIFMsIEFobWVkIE0sIFdoaWNoZXIgRCwgZWRpdG9ycy4gQXJ0aWZpY2lhbCBJbnRlbGxpZ2VuY2UgaW4gSGVhbHRoIENhcmU6IFRoZSBIb3BlLCB0aGUgSHlwZSwgdGhlIFByb21pc2UsIHRoZSBQZXJpbC4gTkFNIFNwZWNpYWwgUHVibGljYXRpb24uIFdhc2hpbmd0b24sIERDOiBOYXRpb25hbCBBY2FkZW15IG9mIE1lZGljaW5lOyAyMDE5LiBBdmFpbGFibGUgZnJvbTogPGEgcmVsPVwibm9vcGVuZXIgbm9yZWZlcnJlclwiIHRhcmdldD1cIl9ibGFua1wiIGhyZWY9XCJodHRwczovL25hbS5lZHUvd3AtY29udGVudC91cGxvYWRzLzIwMTkvMTIvQUktaW4tSGVhbHRoLUNhcmUtUFJFUFVCLUZJTkFMLnBkZiZuYnNwO1wiPmh0dHBzOi8vbmFtLmVkdS93cC1jb250ZW50L3VwbG9hZHMvMjAxOS8xMi9BSS1pbi1IZWFsdGgtQ2FyZS1QUkVQVUItRklOQUwucGRmJm5ic3A7PC9hPjwvcD48L2xpPjxsaT48cD5Ub3BvbCBFSi4gSGlnaC1wZXJmb3JtYW5jZSBtZWRpY2luZTogdGhlIGNvbnZlcmdlbmNlIG9mIGh1bWFuIGFuZCBhcnRpZmljaWFsIGludGVsbGlnZW5jZS4gTmF0dXJlIG1lZGljaW5lLiAyMDE5OzI1KDEpOjQ0LTU2LiA8YSByZWw9XCJub29wZW5lciBub3JlZmVycmVyXCIgdGFyZ2V0PVwiX2JsYW5rXCIgaHJlZj1cImh0dHBzOi8vd3d3Lm5hdHVyZS5jb20vYXJ0aWNsZXMvczQxNTkxLTAxOC0wMzAwLTdcIj5kb2k6MTAuMTAzOC9zNDE1OTEtMDE4LTAzMDAtNzwvYT48L3A+PC9saT48bGk+PHA+U2FobmkgTlIsIENhcnJ1cyBCLiBBcnRpZmljaWFsIEludGVsbGlnZW5jZSBpbiBVLlMuIEhlYWx0aCBDYXJlIERlbGl2ZXJ5LiZuYnNwO1RoZSBOZXcgRW5nbGFuZCBqb3VybmFsIG9mIG1lZGljaW5lLiAyMDIzOzM4OSg0KTozNDgtMzU4LiA8YSByZWw9XCJub29wZW5lciBub3JlZmVycmVyXCIgdGFyZ2V0PVwiX2JsYW5rXCIgaHJlZj1cImh0dHBzOi8vd3d3Lm5lam0ub3JnL2RvaS9mdWxsLzEwLjEwNTYvTkVKTXJhMjIwNDY3M1wiPmRvaToxMC4xMDU2L05FSk1yYTIyMDQ2NzM8L2E+PC9wPjwvbGk+PC91bD48L2Rpdj4ifV0sImZhbWlseSI6InRleHQiLCJ2YXJpYW50IjoicGFyYWdyYXBoIiwic2V0dGluZ3MiOnsiY2FyZE1vZGUiOiJXSElURSIsInBhZGRpbmdUb3AiOjMsImFjY2VudENvbG9yIjpudWxsLCJxdW90ZXNJbmxpbmUiOmZhbHNlLCJwYWRkaW5nQm90dG9tIjozLCJwYWRkaW5nTGlua2VkIjp0cnVlLCJiYWNrZ3JvdW5kVHlwZSI6IkxJR0hUIiwiYmFja2dyb3VuZENvbG9yIjoiIiwiZW50cmFuY2VBbmltYXRpb24iOnRydWUsIm1hcmtlckNvbG9yQ29udHJhc3QiOiJBVVRPIiwic25pcHBldENvbG9yQ29udHJhc3QiOiJBVVRPIiwiY3VzdG9tQmFja2dyb3VuZENvbG9yQ29udHJhc3QiOiJBVVRPIn0sImJhY2tncm91bmQiOnsibWVkaWEiOnsiaW1hZ2UiOnsidHlwZSI6ImltYWdlIiwic291cmNlZEZyb20iOiJERUZBVUxUIiwidXNlQ3J1c2hlZEtleSI6ZmFsc2V9fX19LHsiaWQiOiJjbHVsb2EyaWgwMDVyM2I2eGR5bWVuZmlvIiwiZGF0YSI6e30sInR5cGUiOiJkaXZpZGVyIiwiaXRlbXMiOltdLCJmYW1pbHkiOiJkaXZpZGVyIiwidmFyaWFudCI6Im51bWJlcmVkIGRpdmlkZXIiLCJzZXR0aW5ncyI6eyJjYXJkTW9kZSI6IldISVRFIiwicGFkZGluZ1RvcCI6MywiYWNjZW50Q29sb3IiOm51bGwsInF1b3Rlc0lubGluZSI6ZmFsc2UsInBhZGRpbmdCb3R0b20iOjMsInBhZGRpbmdMaW5rZWQiOnRydWUsImJhY2tncm91bmRUeXBlIjoiTElHSFQiLCJiYWNrZ3JvdW5kQ29sb3IiOiIiLCJlbnRyYW5jZUFuaW1hdGlvbiI6dHJ1ZSwibWFya2VyQ29sb3JDb250cmFzdCI6IkFVVE8iLCJzbmlwcGV0Q29sb3JDb250cmFzdCI6IkFVVE8iLCJjdXN0b21CYWNrZ3JvdW5kQ29sb3JDb250cmFzdCI6IkFVVE8ifSwiYmFja2dyb3VuZCI6eyJtZWRpYSI6eyJpbWFnZSI6eyJ0eXBlIjoiaW1hZ2UiLCJ1c2VDcnVzaGVkS2V5IjpmYWxzZX19fX1dLCJtZWRpYSI6e30sInBpbGVzIjpbXSwic2V0dGluZ3MiOnt9LCJkdXBsaWNhdGVkRnJvbUlkIjoiIiwiZGVsZXRlZCI6ZmFsc2UsImNyZWF0ZWRBdCI6IjIwMjQtMDEtMzFUMTM6NDk6MTIuMzI3WiIsInVwZGF0ZWRBdCI6IjIwMjUtMDMtMDRUMTQ6NDU6MjcuMzUyWiIsImxhc3RVcGRhdGVkQnkiOiJhaWR8YWYwMzEzMjUtMDZkZS00NmJmLTk3YTQtMGUxZWU1NmM5ZDExIiwicmVhZHkiOnRydWUsInBvc2l0aW9uIjpudWxsLCJ0cmFuc2ZlcnJlZEF0IjpudWxsLCJpc1BhcnRuZXJDb250ZW50QXV0aG9yIjpmYWxzZSwiaGVhZGVySW1hZ2UiOnt9LCJzb3VyY2VMZXNzb25Mb2NhbGVJZCI6bnVsbCwiZXhwZXJpbWVudHMiOm51bGwsImRlc2NyaXB0aW9uIjoiIiwidGl0bGUiOiJTdW1tYXJ5IGFuZCBSZWZlcmVuY2VzIn0seyJpZCI6IlJnUThEVFR1WFoxTExWOFpMZm9XUDhhMk02NnFHN21zIiwib3JpZ2luYWxJZCI6bnVsbCwiYXV0aG9yIjoiYWlkfGFmMDMxMzI1LTA2ZGUtNDZiZi05N2E0LTBlMWVlNTZjOWQxMSIsInNlbGVjdGVkQXV0aG9ySWQiOiJub25lIiwiY291cnNlSWQiOiJWZHpaT2pLbHVFdURpNll2MWgyMm9nM3dKMEluUXl3RSIsInR5cGUiOiJzZWN0aW9uIiwiaWNvbiI6bnVsbCwiaXRlbXMiOltdLCJtZWRpYSI6e30sInBpbGVzIjpbXSwic2V0dGluZ3MiOnt9LCJkdXBsaWNhdGVkRnJvbUlkIjoiIiwiZGVsZXRlZCI6ZmFsc2UsImNyZWF0ZWRBdCI6IjIwMjQtMDEtMzFUMTM6NDk6MTIuMzI3WiIsInVwZGF0ZWRBdCI6IjIwMjQtMTAtMzBUMTU6MjU6MTIuMjY4WiIsImxhc3RVcGRhdGVkQnkiOm51bGwsInJlYWR5Ijp0cnVlLCJwb3NpdGlvbiI6bnVsbCwidHJhbnNmZXJyZWRBdCI6bnVsbCwiaXNQYXJ0bmVyQ29udGVudEF1dGhvciI6bnVsbCwiaGVhZGVySW1hZ2UiOnt9LCJzb3VyY2VMZXNzb25Mb2NhbGVJZCI6bnVsbCwiZXhwZXJpbWVudHMiOm51bGwsImRlc2NyaXB0aW9uIjoiIiwidGl0bGUiOiJDb25jbHVzaW9uIn0seyJpZCI6IlVITWlOaGNjV1lxU192d0RoSmVsdHFhdlJLR09xTmJJIiwib3JpZ2luYWxJZCI6bnVsbCwiYXV0aG9yIjoiYWlkfGFmMDMxMzI1LTA2ZGUtNDZiZi05N2E0LTBlMWVlNTZjOWQxMSIsInNlbGVjdGVkQXV0aG9ySWQiOiJub25lIiwiY291cnNlSWQiOiJWZHpaT2pLbHVFdURpNll2MWgyMm9nM3dKMEluUXl3RSIsInR5cGUiOiJxdWl6IiwiaWNvbiI6IlF1aXoiLCJpdGVtcyI6W3siaWQiOiJ6dXJNdG01MzRQdUowSnNpWUVVRGFMaVE4LUtlU19ReCIsInR5cGUiOiJNVUxUSVBMRV9DSE9JQ0UiLCJ0aXRsZSI6IjxwPldoYXQgaXMgTWFjaGluZSBMZWFybmluZyAoTUwpPzwvcD4iLCJhbnN3ZXJzIjpbeyJpZCI6ImNseGtyeWNxYjAwMGgzYjZ6bWtzNmltanoiLCJ0aXRsZSI6IjxwPkEgdHlwZSBvZiBhcnRpZmljaWFsIGludGVsbGlnZW5jZSB0aGF0IGltcHJvdmVzIHdpdGggZXhwZXJpZW5jZTwvcD4iLCJjb3JyZWN0Ijp0cnVlLCJmZWVkYmFjayI6IiJ9LHsiaWQiOiJjbHhrcnljcWIwMDBpM2I2emFrd2N5YTF2IiwidGl0bGUiOiI8cD5UaGUgcHJvY2VzcyBvZiBwcm9ncmFtbWluZyBjb21wdXRlcnMgdG8gZm9sbG93IHNwZWNpZmljIHJ1bGVzPC9wPiIsImZlZWRiYWNrIjoiIn0seyJpZCI6ImNseGtyemN6eDAwMG8zYjZ6c2FycGJwa3giLCJ0aXRsZSI6IjxwPkEgc3ViZmllbGQgb2YgY29tcHV0ZXIgc2NpZW5jZSBmb2N1c2VkIG9uIHRoZSBkZXZlbG9wbWVudCBvZiBpbnRlbGxpZ2VudCBtYWNoaW5lczwvcD4ifSx7ImlkIjoiY2x4a3J6ajZrMDAwcDNiNnpxbW83M3FkbSIsInRpdGxlIjoiPHA+QSB0ZWNobm9sb2d5IHVzZWQgc29sZWx5IGZvciBkYXRhIGFuYWx5c2lzPC9wPiJ9XSwiY29ycmVjdCI6ImNseGtyeWNxYjAwMGgzYjZ6bWtzNmltanoiLCJjb3JyZWN0cyI6WyJjbHhrcnljcWIwMDBoM2I2em1rczZpbWp6Il0sImZlZWRiYWNrIjoiPGRpdiBkYXRhLWVkaXRvci1pZD1cIjA3YTIwYWU4LTliNDgtNDM2Mi1iOTczLTNlM2U3YjMwN2QyNFwiPjxwPjxzcGFuIHN0eWxlPVwiZm9udC1zaXplOiAxLjNyZW1cIj48c3BhbiBzdHlsZT1cImNvbG9yOiByZ2IoMCwgMCwgMCk7IHRleHQtZGVjb3JhdGlvbjogaW5oZXJpdFwiPjxzcGFuIHN0eWxlPVwiYmFja2dyb3VuZC1jb2xvcjogcmdiKDI1NSwgMjU1LCAyNTUpXCI+PHNwYW4+TWFjaGluZSBMZWFybmluZyAoTUwpIGlzIGEgc3Vic2V0IG9mIGFydGlmaWNpYWwgaW50ZWxsaWdlbmNlIChBSSkgd2hlcmUgYWxnb3JpdGhtcyBsZWFybiBmcm9tIGRhdGEgdG8gbWFrZSBwcmVkaWN0aW9ucyBvciBkZWNpc2lvbnMgd2l0aG91dCBiZWluZyBleHBsaWNpdGx5IHByb2dyYW1tZWQgZm9yIGV2ZXJ5IHNjZW5hcmlvLiBVbmxpa2UgdHJhZGl0aW9uYWwgcHJvZ3JhbW1pbmcgdGhhdCBmb2xsb3dzIHNwZWNpZmljIHJ1bGVzIChpbmNvcnJlY3Qgb3B0aW9uKSwgTUwgc3lzdGVtcyBhZGFwdCBhbmQgaW1wcm92ZSBhcyB0aGV5IHByb2Nlc3MgbW9yZSBkYXRhLiBJdOKAmXMgbm90IHNvbGVseSBhIHRlY2hub2xvZ3kgZm9yIGRhdGEgYW5hbHlzaXMgb3IgdGhlIGJyb2FkZXIgZmllbGQgb2YgY29tcHV0ZXIgc2NpZW5jZSAoaW5jb3JyZWN0IG9wdGlvbnMpLCBidXQgYSBwcm9jZXNzIHRoYXQgc3BlY2lmaWNhbGx5IGVuYWJsZXMgY29tcHV0ZXIgc3lzdGVtcyB0byBsZWFybiBvdmVyIHRpbWUuJm5ic3A7PC9zcGFuPjwvc3Bhbj48L3NwYW4+PC9zcGFuPjwvcD48L2Rpdj4ifSx7ImlkIjoic3ZwTTY4Q3NKSkxXQXVFOGVSQTJVdUNiemE0RHRSRDgiLCJ0eXBlIjoiTVVMVElQTEVfQ0hPSUNFIiwidGl0bGUiOiI8cD5XaGljaCBvZiB0aGUgZm9sbG93aW5nIGlzIGFuIGV4YW1wbGUgb2YgQUkgbm90IHVzaW5nIG1hY2hpbmUgbGVhcm5pbmc/PC9wPiIsImFuc3dlcnMiOlt7ImlkIjoiY2x4a3J5Y3FiMDAwaDNiNnpta3M2aW1qeiIsInRpdGxlIjoiPHA+QWxwaGFHbyBkZWZlYXRpbmcgYSBwcm9mZXNzaW9uYWwgR28gcGxheWVyPC9wPiIsImNvcnJlY3QiOnRydWUsImZlZWRiYWNrIjoiIn0seyJpZCI6ImNseGtyeWNxYjAwMGkzYjZ6YWt3Y3lhMXYiLCJ0aXRsZSI6IjxwPklEeC1EUiBkZXRlY3RpbmcgZGlhYmV0aWMgcmV0aW5vcGF0aHk8L3A+IiwiZmVlZGJhY2siOiIifSx7ImlkIjoiY2x4a3J6Y3p4MDAwbzNiNnpzYXJwYnBreCIsInRpdGxlIjoiPHA+R29vZ2xlJnJzcXVvO3MgZWFybHkgc2VhcmNoIGFsZ29yaXRobTwvcD4ifSx7ImlkIjoiY2x4a3J6ajZrMDAwcDNiNnpxbW83M3FkbSIsInRpdGxlIjoiPHA+QUkgYXBwbGljYXRpb25zIGluIHNlbGYtZHJpdmluZyBjYXJzPC9wPiJ9XSwiY29ycmVjdCI6ImNseGtyemN6eDAwMG8zYjZ6c2FycGJwa3giLCJjb3JyZWN0cyI6WyJjbHhrcnljcWIwMDBoM2I2em1rczZpbWp6Il0sImZlZWRiYWNrIjoiPGRpdiBkYXRhLWVkaXRvci1pZD1cIjZkYjhhODg5LTc2Y2QtNDJhZi05YTA0LWE1MDBjNThhZDIwYlwiPjxwPjxzcGFuIHN0eWxlPVwiZm9udC1zaXplOiAxLjMzMzMzcmVtXCI+PHNwYW4gc3R5bGU9XCJjb2xvcjogcmdiKDAsIDAsIDApOyB0ZXh0LWRlY29yYXRpb246IGluaGVyaXRcIj48c3BhbiBzdHlsZT1cImJhY2tncm91bmQtY29sb3I6IHJnYigyNTUsIDI1NSwgMjU1KVwiPjxzcGFuPkdvb2dsZeKAmXMgZWFybHkgc2VhcmNoIGFsZ29yaXRobXMgcmVsaWVkIG9uIHByZWRlZmluZWQgcnVsZXMgYW5kIGtleXdvcmQgbWF0Y2hpbmcgcmF0aGVyIHRoYW4gbWFjaGluZSBsZWFybmluZyAoTUwpLiBBbHBoYUdvLCBJRHgtRFIsIGFuZCBzZWxmLWRyaXZpbmcgY2FyIGFwcGxpY2F0aW9ucyBhbGwgdXNlIE1MIGFsZ29yaXRobXMgdG8gcmVjb2duaXplIHBhdHRlcm5zLCBtYWtlIGRlY2lzaW9ucywgYW5kIGltcHJvdmUgYmFzZWQgb24gZGF0YS4gRWFybHkgc2VhcmNoIGFsZ29yaXRobXMgZGlkbuKAmXQgaGF2ZSB0aGlzIGFkYXB0YWJpbGl0eSwgZGlzdGluZ3Vpc2hpbmcgdGhlbSBhcyBub24tTUwgQUkuPC9zcGFuPjwvc3Bhbj48L3NwYW4+PC9zcGFuPjwvcD48L2Rpdj4ifSx7ImlkIjoiOXJEQ2UyRG1qSGlmbldaR0s1RURiRVctLWc3UEE3S00iLCJ0eXBlIjoiTVVMVElQTEVfQ0hPSUNFIiwidGl0bGUiOiI8cD48YnI+V2hhdCBpcyBHZW5lcmF0aXZlIEFJIChHZW5BSSkgcHJpbWFyaWx5IHVzZWQgZm9yPzwvcD4iLCJhbnN3ZXJzIjpbeyJpZCI6ImNseGtyeWNxYjAwMGgzYjZ6bWtzNmltanoiLCJ0aXRsZSI6IjxwPkVuaGFuY2luZyBodW1hbiBpbnRlbGxpZ2VuY2U8L3A+IiwiY29ycmVjdCI6dHJ1ZSwiZmVlZGJhY2siOiIifSx7ImlkIjoiY2x4a3J5Y3FiMDAwaTNiNnpha3djeWExdiIsInRpdGxlIjoiPHA+U3ludGhlc2l6aW5nIG5ldyBjb250ZW50IGxpa2UgdGV4dCwgaW1hZ2VzLCB2aWRlb3MsIGFuZCBhdWRpbzwvcD4iLCJmZWVkYmFjayI6IiJ9LHsiaWQiOiJjbHhrcnpjengwMDBvM2I2enNhcnBicGt4IiwidGl0bGUiOiI8cD5DcmVhdGluZyB2aXJ0dWFsIHJlYWxpdHkgZW52aXJvbm1lbnRzPC9wPiJ9LHsiaWQiOiJjbHhrcnpqNmswMDBwM2I2enFtbzczcWRtIiwidGl0bGUiOiI8cD5Tb2x2aW5nIGNvbXBsZXggbWF0aGVtYXRpY2FsIHByb2JsZW1zPC9wPiJ9XSwiY29ycmVjdCI6ImNseGtyeWNxYjAwMGkzYjZ6YWt3Y3lhMXYiLCJjb3JyZWN0cyI6WyJjbHhrcnljcWIwMDBoM2I2em1rczZpbWp6Il0sImZlZWRiYWNrIjoiPGRpdiBkYXRhLWVkaXRvci1pZD1cImRiOTJjNmFiLTQxODAtNDg3OC1iMTBhLWQ3NmNkMDNhYzRiZlwiPjxwPjxzcGFuIHN0eWxlPVwiZm9udC1zaXplOiAxLjNyZW1cIj48c3BhbiBzdHlsZT1cImNvbG9yOiByZ2IoMCwgMCwgMCk7IHRleHQtZGVjb3JhdGlvbjogaW5oZXJpdFwiPjxzcGFuIHN0eWxlPVwiYmFja2dyb3VuZC1jb2xvcjogcmdiKDI1NSwgMjU1LCAyNTUpXCI+PHNwYW4+R2VuZXJhdGl2ZSBBSSAoR2VuQUkpIG1vZGVscyBhcmUgZGVzaWduZWQgdG8gZ2VuZXJhdGUgbmV3IGNvbnRlbnQsIHdoZXRoZXIgaXQgYmUgdGV4dCwgaW1hZ2VzLCBvciBvdGhlciBtZWRpYSB0eXBlcy4gR2VuQUkgZG9lcyBub3QgZGlyZWN0bHkgY3JlYXRlIFZSIGVudmlyb25tZW50cyBvciBzb2x2ZSBjb21wbGV4IG1hdGhlbWF0aWNhbCBwcm9ibGVtcyAoaW5jb3JyZWN0IG9wdGlvbnMpOyBpbnN0ZWFkLCBpdCBpcyBwYXJ0aWN1bGFybHkgdmFsdWVkIGZvciBpdHMgYWJpbGl0eSB0byBzeW50aGVzaXplIGNvbnRlbnQuJm5ic3A7PC9zcGFuPjwvc3Bhbj48L3NwYW4+PC9zcGFuPjwvcD48L2Rpdj4ifSx7ImlkIjoiTlY4S2dzRFFQU1JDRi1QLUota3dxVVZBemcyM2x2VmsiLCJ0eXBlIjoiTVVMVElQTEVfQ0hPSUNFIiwidGl0bGUiOiI8cD5Ib3cgZG9lcyBBcnRpZmljaWFsIEludGVsbGlnZW5jZSAoQUkpIGVuaGFuY2UgdGhlIGV4cGVyaWVuY2UgaW4gVmlydHVhbCBSZWFsaXR5IChWUikgZW52aXJvbm1lbnRzPyZuYnNwOzwvcD4iLCJhbnN3ZXJzIjpbeyJpZCI6ImNseGtyeWNxYjAwMGgzYjZ6bWtzNmltanoiLCJ0aXRsZSI6IjxwPkJ5IGFsbG93aW5nIHBoeXNpY2FsIGludGVyYWN0aW9uIHdpdGggdGhlIHZpcnR1YWwgZW52aXJvbm1lbnQ8L3A+IiwiY29ycmVjdCI6dHJ1ZSwiZmVlZGJhY2siOiIifSx7ImlkIjoiY2x4a3J5Y3FiMDAwaTNiNnpha3djeWExdiIsInRpdGxlIjoiPHA+QnkgY3JlYXRpbmcgaW50ZWxsaWdlbnQgY2hhcmFjdGVycyBhbmQgdXNpbmcgbmF0dXJhbCBsYW5ndWFnZSBwcm9jZXNzaW5nIGZvciBpbnRlcmFjdGlvbjwvcD4iLCJmZWVkYmFjayI6IiJ9LHsiaWQiOiJjbHhrcnpjengwMDBvM2I2enNhcnBicGt4IiwidGl0bGUiOiI8cD5CeSBlbmFibGluZyByZWFsLXdvcmxkIG9iamVjdCBkZXRlY3Rpb248L3A+In0seyJpZCI6ImNseGtyemo2azAwMHAzYjZ6cW1vNzNxZG0iLCJ0aXRsZSI6IjxwPkJ5IHByb2plY3RpbmcgZGlnaXRhbCBlbGVtZW50cyBvbnRvIHRoZSByZWFsIHdvcmxkPC9wPiJ9XSwiY29ycmVjdCI6ImNseGtyeWNxYjAwMGkzYjZ6YWt3Y3lhMXYiLCJjb3JyZWN0cyI6WyJjbHhrcnljcWIwMDBoM2I2em1rczZpbWp6Il0sImZlZWRiYWNrIjoiPGRpdiBkYXRhLWVkaXRvci1pZD1cImVjODRjZDMwLTEyZGYtNDRjNy1hMzdjLWMxNzA1NDY2OWMyZFwiPjxwPjxzcGFuIHN0eWxlPVwiZm9udC1zaXplOiAxLjMzMzMzcmVtXCI+PHNwYW4gc3R5bGU9XCJjb2xvcjogcmdiKDAsIDAsIDApOyB0ZXh0LWRlY29yYXRpb246IGluaGVyaXRcIj48c3BhbiBzdHlsZT1cImJhY2tncm91bmQtY29sb3I6IHJnYigyNTUsIDI1NSwgMjU1KVwiPjxzcGFuPkluIFZSLCBBSSBpcyBvZnRlbiB1c2VkIHRvIGNyZWF0ZSByZWFsaXN0aWMsIGludGVyYWN0aXZlIGVsZW1lbnRzIHN1Y2ggYXMgaW50ZWxsaWdlbnQgY2hhcmFjdGVycyB0aGF0IHVzZXJzIGNhbiBpbnRlcmFjdCB3aXRoIG5hdHVyYWxseS4gVW5saWtlIHBoeXNpY2FsIGludGVyYWN0aW9uIG9yIG9iamVjdCBkZXRlY3Rpb24sIHdoaWNoIGZvY3VzIG9uIHNlbnNpbmcsIEFJ4oCZcyBwcmltYXJ5IGZ1bmN0aW9uIGluIFZSIGVudmlyb25tZW50cyBpcyB0byBlbmhhbmNlIGltbWVyc2lvbiBhbmQgcmVhbGlzbSB0aHJvdWdoIGludGVsbGlnZW50IGFuZCByZXNwb25zaXZlIGludGVyYWN0aW9ucy4gUGh5c2ljYWwgaW50ZXJhY3Rpb24gaW4gVlIsIGxpa2UgdXNpbmcgaGFuZCBjb250cm9sbGVycyBvciBWUiBnbG92ZXMsIGlzIG1vcmUgb2YgYSBoYXJkd2FyZSBmZWF0dXJlIHRoYW4gYW4gQUkgZnVuY3Rpb24uIEFJ4oCZcyByb2xlIGluIFZSIGlzIHR5cGljYWxseSBhYm91dCBjcmVhdGluZyByZWFsaXN0aWMsIHJlc3BvbnNpdmUgdmlydHVhbCBlbGVtZW50cywgcmF0aGVyIHRoYW4gZW5hYmxpbmcgZGlyZWN0IHBoeXNpY2FsIGludGVyYWN0aW9uIHdpdGggdGhlIGRpZ2l0YWwgZW52aXJvbm1lbnQuIFJlYWwtd29ybGQgb2JqZWN0IGRldGVjdGlvbiBpcyBtb3JlIGNvbW1vbmx5IGFzc29jaWF0ZWQgd2l0aCBBdWdtZW50ZWQgUmVhbGl0eSAoQVIpLCB3aGVyZSBkaWdpdGFsIGluZm9ybWF0aW9uIGlzIGxheWVyZWQgb250byB0aGUgcmVhbCB3b3JsZCBiYXNlZCBvbiB0aGUgb2JqZWN0cyBhcm91bmQgdGhlIHVzZXIuIEluIFZSLCB0aGUgZW52aXJvbm1lbnQgaXMgZW50aXJlbHkgZGlnaXRhbCwgc28gdGhlcmXigJlzIGxlc3MgZW1waGFzaXMgb24gZGV0ZWN0aW5nIHJlYWwtd29ybGQgb2JqZWN0cywgd2hpY2ggYXJlIG5vdCBwcmVzZW50IGluIHRoZSBmdWxseSBpbW1lcnNpdmUgdmlydHVhbCBzcGFjZS4gUHJvamVjdGluZyBkaWdpdGFsIGVsZW1lbnRzIG9udG8gdGhlIHJlYWwgd29ybGQgZGVzY3JpYmVzIEFSIHJhdGhlciB0aGFuIFZSLiBWUiBjb21wbGV0ZWx5IHJlcGxhY2VzIHRoZSByZWFsLXdvcmxkIHN1cnJvdW5kaW5ncyB3aXRoIGEgZGlnaXRhbCBlbnZpcm9ubWVudCwgc28gZGlnaXRhbCBlbGVtZW50cyBhcmUgY29uZmluZWQgdG8gdGhlIHZpcnR1YWwgc3BhY2UgYW5kIGFyZSBub3QgcHJvamVjdGVkIG9udG8gdGhlIHJlYWwgd29ybGQuPC9zcGFuPjwvc3Bhbj48L3NwYW4+PC9zcGFuPjwvcD48L2Rpdj4ifSx7ImlkIjoiekJLTjhCN2s2RVZpTVJCamxFUUFQVG9wbG9GcmNxVjIiLCJ0eXBlIjoiTVVMVElQTEVfQ0hPSUNFIiwidGl0bGUiOiI8cD48YnI+SW4gQXVnbWVudGVkIFJlYWxpdHkgKEFSKSwgd2hhdCByb2xlIGRvZXMgQUkgcGxheT8gJm5ic3A7PC9wPiIsImFuc3dlcnMiOlt7ImlkIjoiY2x4a3J5Y3FiMDAwaDNiNnpta3M2aW1qeiIsInRpdGxlIjoiPHA+SXQgY3JlYXRlcyBhIGZ1bGx5IGltbWVyc2l2ZSBlbnZpcm9ubWVudCBzZXBhcmF0ZSBmcm9tIHRoZSByZWFsIHdvcmxkLjwvcD4iLCJjb3JyZWN0Ijp0cnVlLCJmZWVkYmFjayI6IiJ9LHsiaWQiOiJjbHhrcnljcWIwMDBpM2I2emFrd2N5YTF2IiwidGl0bGUiOiI8cD5JdCBpcyB1c2VkIGZvciBjcmVhdGluZyB2aXJ0dWFsIHJlYWxpdHkgaGVhZHNldHMuPC9wPiIsImZlZWRiYWNrIjoiIn0seyJpZCI6ImNseGtyemN6eDAwMG8zYjZ6c2FycGJwa3giLCJ0aXRsZSI6IjxwPkl0IGFzc2lzdHMgaW4gaW1hZ2UgcmVjb2duaXRpb24gYW5kIG9iamVjdCBkZXRlY3Rpb24gdG8gb3ZlcmxheSBkaWdpdGFsIGluZm9ybWF0aW9uIGFjY3VyYXRlbHkuPC9wPiJ9LHsiaWQiOiJjbHhrcnpqNmswMDBwM2I2enFtbzczcWRtIiwidGl0bGUiOiI8cD5BSSBpcyBub3QgdXNlZCBpbiBBUi48L3A+In1dLCJjb3JyZWN0IjoiY2x4a3J6Y3p4MDAwbzNiNnpzYXJwYnBreCIsImNvcnJlY3RzIjpbImNseGtyeWNxYjAwMGgzYjZ6bWtzNmltanoiXSwiZmVlZGJhY2siOiI8ZGl2IGRhdGEtZWRpdG9yLWlkPVwiMzA0NDMzOWUtYjM0Yi00YWJiLWI5OTMtZTZjNzU2YmQ4MWQwXCI+PHA+PHNwYW4gc3R5bGU9XCJmb250LXNpemU6IDEuMzMzMzNyZW1cIj48c3BhbiBzdHlsZT1cImNvbG9yOiByZ2IoMCwgMCwgMCk7IHRleHQtZGVjb3JhdGlvbjogaW5oZXJpdFwiPjxzcGFuIHN0eWxlPVwiYmFja2dyb3VuZC1jb2xvcjogcmdiYSgwLCAwLCAwLCAwKVwiPjxzcGFuPkFJIGluIEFSIHR5cGljYWxseSBzdXBwb3J0cyB0aGUgcmVjb2duaXRpb24gb2YgcGh5c2ljYWwgb2JqZWN0cyBhbmQgdGhlaXIgc3BhdGlhbCBwb3NpdGlvbmluZywgYWxsb3dpbmcgZGlnaXRhbCBvdmVybGF5cyB0byBiZSBhY2N1cmF0ZWx5IGRpc3BsYXllZC4gVW5saWtlIGNyZWF0aW5nIGEgZnVsbHkgaW1tZXJzaXZlIGVudmlyb25tZW50IG9yIFZSIGhlYWRzZXRzIChpbmNvcnJlY3Qgb3B0aW9ucyksIEFJ4oCZcyByb2xlIGluIEFSIGNlbnRlcnMgb24gcHJvY2Vzc2luZyByZWFsLXdvcmxkIHZpc3VhbHMgdG8gZGlzcGxheSByZWxldmFudCBkaWdpdGFsIGluZm9ybWF0aW9uIGluIHJlYWwtdGltZS48L3NwYW4+PC9zcGFuPjwvc3Bhbj48L3NwYW4+PC9wPjwvZGl2PiJ9LHsiaWQiOiJYTHJsYU5EVlFmSnJWN05iOUlvTzIyeTNScnRvT0t4ViIsInR5cGUiOiJNVUxUSVBMRV9DSE9JQ0UiLCJ0aXRsZSI6IjxwPjxicj5XaGF0IGlzIGEga2V5IGZlYXR1cmUgb2YgTWl4ZWQgUmVhbGl0eSAoTVIpIHRoYXQgZGlmZmVyZW50aWF0ZXMgaXQgZnJvbSBBUiBhbmQgVlI/PC9wPiIsImFuc3dlcnMiOlt7ImlkIjoiY2x4a3J5Y3FiMDAwaDNiNnpta3M2aW1qeiIsInRpdGxlIjoiPHA+SXQgaXMgYSBmdWxseSBkaWdpdGFsIGVudmlyb25tZW50IHdpdGggbm8gcmVhbC13b3JsZCBlbGVtZW50cy48L3A+IiwiY29ycmVjdCI6dHJ1ZSwiZmVlZGJhY2siOiIifSx7ImlkIjoiY2x4a3J5Y3FiMDAwaTNiNnpha3djeWExdiIsInRpdGxlIjoiPHA+SXQgaW52b2x2ZXMgdGhlIGNvLWV4aXN0ZW5jZSBhbmQgaW50ZXJhY3Rpb24gb2YgcGh5c2ljYWwgYW5kIGRpZ2l0YWwgb2JqZWN0cyBpbiByZWFsLXRpbWUuPC9wPiIsImZlZWRiYWNrIjoiIn0seyJpZCI6ImNseGtyemN6eDAwMG8zYjZ6c2FycGJwa3giLCJ0aXRsZSI6IjxwPkl0IG9ubHkgb3ZlcmxheXMgZGlnaXRhbCBpbmZvcm1hdGlvbiB3aXRob3V0IGludGVyYWN0aW9uLjwvcD4ifSx7ImlkIjoiY2x4a3J6ajZrMDAwcDNiNnpxbW83M3FkbSIsInRpdGxlIjoiPHA+SXQgdXNlcyBBSSBzb2xlbHkgZm9yIHZvaWNlIHJlY29nbml0aW9uLjwvcD4ifV0sImNvcnJlY3QiOiJjbHhrcnljcWIwMDBpM2I2emFrd2N5YTF2IiwiY29ycmVjdHMiOlsiY2x4a3J5Y3FiMDAwaDNiNnpta3M2aW1qeiJdLCJmZWVkYmFjayI6IjxkaXYgZGF0YS1lZGl0b3ItaWQ9XCI4MjFlMWQyNS01NTUzLTRjNTAtOTkyMi0zOWM2YmM3MGY0MDdcIj48cD48c3BhbiBzdHlsZT1cImZvbnQtc2l6ZTogMS4zMzMzM3JlbVwiPjxzcGFuIHN0eWxlPVwiY29sb3I6IHJnYigwLCAwLCAwKTsgdGV4dC1kZWNvcmF0aW9uOiBpbmhlcml0XCI+PHNwYW4gc3R5bGU9XCJiYWNrZ3JvdW5kLWNvbG9yOiByZ2IoMjU1LCAyNTUsIDI1NSlcIj48c3Bhbj5NaXhlZCBSZWFsaXR5IChNUikgdW5pcXVlbHkgY29tYmluZXMgZWxlbWVudHMgb2YgdGhlIHJlYWwgYW5kIGRpZ2l0YWwgd29ybGRzLCBlbmFibGluZyB1c2VycyB0byBpbnRlcmFjdCB3aXRoIGRpZ2l0YWwgb2JqZWN0cyBhcyBpZiB0aGV5IHdlcmUgcGFydCBvZiB0aGUgcGh5c2ljYWwgZW52aXJvbm1lbnQuIFRoaXMgZGlmZmVyZW50aWF0ZXMgTVIgZnJvbSBBUiAod2hpY2ggbWVyZWx5IG92ZXJsYXlzIGluZm9ybWF0aW9uKSBhbmQgVlIgKHdoaWNoIGlzIGZ1bGx5IGRpZ2l0YWwgd2l0aG91dCByZWFsLXdvcmxkIGludGVyYWN0aW9uKS4gVm9pY2UgcmVjb2duaXRpb24sIGEgbW9yZSBnZW5lcmFsIEFJIGZ1bmN0aW9uLCBpc27igJl0IGEgZGVmaW5pbmcgZmVhdHVyZSBvZiBNUi48L3NwYW4+PC9zcGFuPjwvc3Bhbj48L3NwYW4+PC9wPjwvZGl2PiJ9LHsiaWQiOiIwSml3Ty1ENzVGdG1UVHhSQzNMeW45VkVjd2ZQVlBQQiIsInR5cGUiOiJNVUxUSVBMRV9DSE9JQ0UiLCJ0aXRsZSI6IjxwPjxicj48YnI+V2hpY2ggb2YgdGhlIGZvbGxvd2luZyBpcyBhbiBleGFtcGxlIG9mIGFuIGFwcGxpY2F0aW9uIG9mIEFJIGluIGhlYWx0aGNhcmU/PC9wPiIsImFuc3dlcnMiOlt7ImlkIjoiY2x4a3J5Y3FiMDAwaDNiNnpta3M2aW1qeiIsInRpdGxlIjoiPHA+SW50ZXJwcmV0YXRpb24gb2YgaW1hZ2luZyBzdHVkaWVzIHdpdGhvdXQgYW55IGh1bWFuIGlucHV0PC9wPiIsImNvcnJlY3QiOnRydWUsImZlZWRiYWNrIjoiIn0seyJpZCI6ImNseGtyeWNxYjAwMGkzYjZ6YWt3Y3lhMXYiLCJ0aXRsZSI6IjxwPlJlcGxhY2VtZW50IG9mIGh1bWFuIGludGVyYWN0aW9uIGluIHBzeWNob2xvZ2ljYWwgY291bnNlbGluZzwvcD4iLCJmZWVkYmFjayI6IiJ9LHsiaWQiOiJjbHhrcnpjengwMDBvM2I2enNhcnBicGt4IiwidGl0bGUiOiI8cD5JZGVudGlmaWNhdGlvbiBvZiBhcHByb3ByaWF0ZSBkaWFnbm9zaXMgY29kZXMgZm9yIG1lZGljYWwgY2xhaW1zPC9wPiJ9LHsiaWQiOiJjbHhrcnpqNmswMDBwM2I2enFtbzczcWRtIiwidGl0bGUiOiI8cD5BdXRvbWF0aW5nIHRoZSBlbnRpcmUgZGVjaXNpb24tbWFraW5nIHByb2Nlc3MgaW4gc3VyZ2ljYWwgcHJvY2VkdXJlPC9wPiJ9XSwiY29ycmVjdCI6ImNseGtyemN6eDAwMG8zYjZ6c2FycGJwa3giLCJjb3JyZWN0cyI6WyJjbHhrcnljcWIwMDBoM2I2em1rczZpbWp6Il0sImZlZWRiYWNrIjoiPGRpdiBkYXRhLWVkaXRvci1pZD1cIjVkODNhYjg0LWU3NjEtNDdkYi05OTdhLWQ2NTAwZTEyZmM4NVwiPjxwPjxzcGFuIHN0eWxlPVwiZm9udC1zaXplOiAxLjMzMzMzcmVtXCI+PHNwYW4gc3R5bGU9XCJjb2xvcjogcmdiKDAsIDAsIDApOyB0ZXh0LWRlY29yYXRpb246IGluaGVyaXRcIj48c3BhbiBzdHlsZT1cImJhY2tncm91bmQtY29sb3I6IHJnYigyNTUsIDI1NSwgMjU1KVwiPjxzcGFuPkFJIGlzIGNvbW1vbmx5IHVzZWQgdG8gc3RyZWFtbGluZSBhZG1pbmlzdHJhdGl2ZSB0YXNrcywgc3VjaCBhcyBtZWRpY2FsIGNvZGluZy4gRnVsbHkgYXV0b25vbW91cyBpbnRlcnByZXRhdGlvbiBvZiBpbWFnaW5nIHN0dWRpZXMgb3IgZGVjaXNpb24tbWFraW5nIGluIHN1cmdlcnkgaXMgcmFyZSwgYXMgdGhlc2UgYXBwbGljYXRpb25zIGdlbmVyYWxseSBpbnZvbHZlIGh1bWFuIG92ZXJzaWdodC4gUHN5Y2hvbG9naWNhbCBjb3Vuc2VsaW5nIGFsc28gcmVsaWVzIGhlYXZpbHkgb24gaHVtYW4gaW50ZXJhY3Rpb24sIG1ha2luZyByZXBsYWNlbWVudCBieSBBSSBpbmFwcHJvcHJpYXRlLjwvc3Bhbj48L3NwYW4+PC9zcGFuPjwvc3Bhbj48L3A+PC9kaXY+In0seyJpZCI6IjFXRFBvX0xtSlVxZHFlRDVFdkltVE13d2tqWlJObFZDIiwidHlwZSI6Ik1VTFRJUExFX0NIT0lDRSIsInRpdGxlIjoiPHA+V2hhdCBpcyBhIG1ham9yIGFwcGxpY2F0aW9uIG9mIEFJIGluIGVsZWN0cm9uaWMgaGVhbHRoIHJlY29yZHMgKEVIUnMpPyZuYnNwOzwvcD4iLCJhbnN3ZXJzIjpbeyJpZCI6ImNseGtyeWNxYjAwMGgzYjZ6bWtzNmltanoiLCJ0aXRsZSI6IjxwPkVsaW1pbmF0aW5nIHRoZSBuZWVkIGZvciBwYXRpZW50IHJlY29yZHM8L3A+IiwiY29ycmVjdCI6dHJ1ZSwiZmVlZGJhY2siOiIifSx7ImlkIjoiY2x4a3J5Y3FiMDAwaTNiNnpha3djeWExdiIsInRpdGxlIjoiPHA+UmVwbGFjaW5nIGRvY3RvcnMgaW4gZGVjaXNpb24gbWFraW5nPC9wPiIsImZlZWRiYWNrIjoiIn0seyJpZCI6ImNseGtyemN6eDAwMG8zYjZ6c2FycGJwa3giLCJ0aXRsZSI6IjxwPlZvaWNlLXRvLXRleHQgdHJhbnNsYXRpb24gZm9yIGVmZmljaWVudCBkb2N1bWVudGF0aW9uPC9wPiJ9LHsiaWQiOiJjbHhrcnpqNmswMDBwM2I2enFtbzczcWRtIiwidGl0bGUiOiI8cD5QcmVkaWN0aW5nIGZ1dHVyZSBoZWFsdGggb3V0Y29tZXMgd2l0aCAxMDAlIGFjY3VyYWN5PC9wPiJ9XSwiY29ycmVjdCI6ImNseGtyemN6eDAwMG8zYjZ6c2FycGJwa3giLCJjb3JyZWN0cyI6WyJjbHhrcnljcWIwMDBoM2I2em1rczZpbWp6Il0sImZlZWRiYWNrIjoiPGRpdiBkYXRhLWVkaXRvci1pZD1cIjQ5OWRkN2NhLTAzZTItNGZhMi04OGJhLTY3OTkxNmE3MjdkN1wiPjxwPjxzcGFuIHN0eWxlPVwiZm9udC1zaXplOiAxLjMzMzMzcmVtXCI+PHNwYW4gc3R5bGU9XCJjb2xvcjogcmdiKDAsIDAsIDApOyB0ZXh0LWRlY29yYXRpb246IGluaGVyaXRcIj48c3BhbiBzdHlsZT1cImJhY2tncm91bmQtY29sb3I6IHJnYigyNTUsIDI1NSwgMjU1KVwiPjxzcGFuPkFJIGFzc2lzdHMgd2l0aCB0aGUgdHJhbnNjcmlwdGlvbiBvZiBzcG9rZW4gaW5mb3JtYXRpb24gaW50byB0ZXh0LCBpbXByb3ZpbmcgdGhlIGVmZmljaWVuY3kgb2YgZG9jdW1lbnRhdGlvbiBpbiBFSFJzLiBBSSBkb2VzbuKAmXQgZWxpbWluYXRlIHRoZSBuZWVkIGZvciBwYXRpZW50IHJlY29yZHMgb3IgcmVwbGFjZSBkb2N0b3JzIChpbmNvcnJlY3Qgb3B0aW9ucykgYW5kIGNhbm5vdCBwcmVkaWN0IGhlYWx0aCBvdXRjb21lcyB3aXRoIHBlcmZlY3QgYWNjdXJhY3ksIHRob3VnaCBpdCBjYW4gYXNzaXN0IHdpdGggcmlzayBzdHJhdGlmaWNhdGlvbi48L3NwYW4+PC9zcGFuPjwvc3Bhbj48L3NwYW4+PC9wPjwvZGl2PiJ9LHsiaWQiOiJZSWl4TklqWERkR2Fnam1oYk5iTktWZzZYMjNjUU1GRyIsInR5cGUiOiJNVUxUSVBMRV9DSE9JQ0UiLCJ0aXRsZSI6IjxwPkEgcHJpbWFyeSBjYXJlIGNsaW5pYyBlbXBsb3lzIGFuIEFJIHRvb2wgZm9yIHJlbW90ZSBwYXRpZW50IG1vbml0b3JpbmcgaW4gY2hyb25pYyBkaXNlYXNlIG1hbmFnZW1lbnQuIFRoZSBtYWluIHB1cnBvc2Ugb2YgdGhpcyBBSSB0b29sIGlzIHRvOiZuYnNwOzwvcD4iLCJhbnN3ZXJzIjpbeyJpZCI6ImNseGtyeWNxYjAwMGgzYjZ6bWtzNmltanoiLCJ0aXRsZSI6IjxwPkF1dG9tYXRlIG1lZGljYXRpb24gcHJlc2NyaXB0aW9uLjwvcD4iLCJjb3JyZWN0Ijp0cnVlLCJmZWVkYmFjayI6IiJ9LHsiaWQiOiJjbHhrcnljcWIwMDBpM2I2emFrd2N5YTF2IiwidGl0bGUiOiI8cD5SZXBsYWNlIHRoZSBuZWVkIGZvciBpbi1wZXJzb24gZG9jdG9yIHZpc2l0cy48L3A+IiwiZmVlZGJhY2siOiIifSx7ImlkIjoiY2x4a3J6Y3p4MDAwbzNiNnpzYXJwYnBreCIsInRpdGxlIjoiPHA+UGVyZm9ybSBhbGwgZnVuY3Rpb25zIG9mIGEgcHJpbWFyeSBjYXJlIHBoeXNpY2lhbi48L3A+In0seyJpZCI6ImNseGtyemo2azAwMHAzYjZ6cW1vNzNxZG0iLCJ0aXRsZSI6IjxwPkFzc2lzdCBpbiBtYW5hZ2luZyBwYXRpZW50IGNhcmUgb3V0c2lkZSB0aGUgaGVhbHRoY2FyZSBzZXR0aW5nLjwvcD4ifV0sImNvcnJlY3QiOiJjbHhrcnpqNmswMDBwM2I2enFtbzczcWRtIiwiY29ycmVjdHMiOlsiY2x4a3J5Y3FiMDAwaDNiNnpta3M2aW1qeiJdLCJmZWVkYmFjayI6IjxkaXYgZGF0YS1lZGl0b3ItaWQ9XCJmYjU3OTFkNC1jMjRiLTRkYmYtYTQyNC0zNDhkNWI0M2I5NWVcIj48cD48c3BhbiBzdHlsZT1cImZvbnQtc2l6ZTogMS4zMzMzM3JlbVwiPjxzcGFuIHN0eWxlPVwiY29sb3I6IHJnYigwLCAwLCAwKTsgdGV4dC1kZWNvcmF0aW9uOiBpbmhlcml0XCI+PHNwYW4gc3R5bGU9XCJiYWNrZ3JvdW5kLWNvbG9yOiByZ2IoMjU1LCAyNTUsIDI1NSlcIj48c3Bhbj5BSSB0b29scyBmb3IgcmVtb3RlIHBhdGllbnQgbW9uaXRvcmluZyBhcmUgZGVzaWduZWQgdG8gc3VwcG9ydCB0aGUgb25nb2luZyBtYW5hZ2VtZW50IG9mIHBhdGllbnRz4oCZIGhlYWx0aCBvdXRzaWRlIHRoZSBjbGluaWMuIFRoZXNlIHRvb2xzIGhlbHAgdHJhY2sgaGVhbHRoIG1ldHJpY3MgKGUuZy4sIGJsb29kIHByZXNzdXJlLCBnbHVjb3NlIGxldmVscykgYW5kIHByb3ZpZGUgZGF0YSB0byBpbmZvcm0gY2xpbmljYWwgZGVjaXNpb25zLCBlbmhhbmNpbmcgY2FyZSB3aXRob3V0IHJlcGxhY2luZyBuZWNlc3NhcnkgaW4tcGVyc29uIHZpc2l0cyBvciBhdXRvbWF0aW5nIHBoeXNpY2lhbiB0YXNrcy4gVGhlIHRvb2wgZG9lc24ndCByZXBsYWNlIHBoeXNpY2lhbnMgYnV0IGluc3RlYWQgc3VwcG9ydHMgcGF0aWVudHMgaW4gdGhlaXIgZGFpbHkgbGl2ZXMsIGFsbG93aW5nIHByb2FjdGl2ZSBtYW5hZ2VtZW50IG9mIGNocm9uaWMgY29uZGl0aW9ucy48L3NwYW4+PC9zcGFuPjwvc3Bhbj48L3NwYW4+PC9wPjwvZGl2PiJ9LHsiaWQiOiJPR3p1S09YUUJPb1l0NGVWSGZiMXA1SWRIRTZFX2xNayIsInR5cGUiOiJNVUxUSVBMRV9DSE9JQ0UiLCJ0aXRsZSI6IjxwPkluIGEgaGVhbHRoY2FyZSBzeXN0ZW0sIEFJIGlzIHVzZWQgdG8gc3RyZWFtbGluZSB0aGUgcmVpbWJ1cnNlbWVudCBwcm9jZXNzLiBUaGlzIEFJIGFwcGxpY2F0aW9uIGlzIHByaW1hcmlseSBmb2N1c2VkIG9uOjwvcD4iLCJhbnN3ZXJzIjpbeyJpZCI6ImNseGtyeWNxYjAwMGgzYjZ6bWtzNmltanoiLCJ0aXRsZSI6IjxwPlJlcGxhY2luZyBhbGwgYWRtaW5pc3RyYXRpdmUgc3RhZmYuPC9wPiIsImNvcnJlY3QiOnRydWUsImZlZWRiYWNrIjoiIn0seyJpZCI6ImNseGtyeWNxYjAwMGkzYjZ6YWt3Y3lhMXYiLCJ0aXRsZSI6IjxwPkltcHJvdmluZyB0aGUgZWZmaWNpZW5jeSBhbmQgZWZmZWN0aXZlbmVzcyBvZiBhZG1pbmlzdHJhdGl2ZSBwcm9jZXNzZXMuPC9wPiIsImZlZWRiYWNrIjoiIn0seyJpZCI6ImNseGtyemN6eDAwMG8zYjZ6c2FycGJwa3giLCJ0aXRsZSI6IjxwPkRpYWdub3NpbmcgZGlzZWFzZXMgZm9yIGluc3VyYW5jZSBwdXJwb3Nlcy48L3A+In0seyJpZCI6ImNseGtyemo2azAwMHAzYjZ6cW1vNzNxZG0iLCJ0aXRsZSI6IjxwPlByZWRpY3RpbmcgZnV0dXJlIGhlYWx0aGNhcmUgY29zdHMgZm9yIHBhdGllbnRzLjwvcD4ifV0sImNvcnJlY3QiOiJjbHhrcnljcWIwMDBpM2I2emFrd2N5YTF2IiwiY29ycmVjdHMiOlsiY2x4a3J5Y3FiMDAwaDNiNnpta3M2aW1qeiJdLCJmZWVkYmFjayI6IjxkaXYgZGF0YS1lZGl0b3ItaWQ9XCI5Nzk5YTE2MS02YzRjLTRhODgtOTBlZi01MDI4ZjE3NmY5NjZcIj48cD48c3BhbiBzdHlsZT1cImZvbnQtc2l6ZTogMS4zMzMzM3JlbVwiPjxzcGFuIHN0eWxlPVwiY29sb3I6IHJnYigwLCAwLCAwKTsgdGV4dC1kZWNvcmF0aW9uOiBpbmhlcml0XCI+PHNwYW4gc3R5bGU9XCJiYWNrZ3JvdW5kLWNvbG9yOiByZ2IoMjU1LCAyNTUsIDI1NSlcIj48c3Bhbj5BSSBhcHBsaWNhdGlvbnMgaW4gcmVpbWJ1cnNlbWVudCBhaW0gdG8gYXV0b21hdGUgYW5kIGltcHJvdmUgYWRtaW5pc3RyYXRpdmUgd29ya2Zsb3dzLCBzdWNoIGFzIGNsYWltcyBwcm9jZXNzaW5nLCBjb2RpbmcsIGFuZCBpZGVudGlmeWluZyBwb3RlbnRpYWwgYmlsbGluZyBlcnJvcnMuIFRoaXMgcmVkdWNlcyBtYW51YWwgdGFza3MgYW5kIG1pbmltaXplcyBlcnJvcnMsIHN0cmVhbWxpbmluZyB0aGUgcHJvY2VzcyByYXRoZXIgdGhhbiByZXBsYWNpbmcgYWxsIHN0YWZmIG9yIHByZWRpY3RpbmcgaGVhbHRoY2FyZSBjb3N0cywgd2hpY2ggYXJlIHNlcGFyYXRlIGFwcGxpY2F0aW9ucy4gRGlhZ25vc2luZyBkaXNlYXNlcyBmb3IgaW5zdXJhbmNlIHB1cnBvc2VzIGlzbuKAmXQgdHlwaWNhbGx5IGEgZnVuY3Rpb24gb2YgQUkgaW4gcmVpbWJ1cnNlbWVudCwgYXMgZGlhZ25vc2lzIGlzIGEgY2xpbmljYWwgcmF0aGVyIHRoYW4gYW4gYWRtaW5pc3RyYXRpdmUgZnVuY3Rpb24uPC9zcGFuPjwvc3Bhbj48L3NwYW4+PC9zcGFuPjwvcD48L2Rpdj4ifV0sIm1lZGlhIjp7fSwicGlsZXMiOltdLCJzZXR0aW5ncyI6eyJyZXRyeUNvdW50IjotMSwicGFzc2luZ1Njb3JlIjo4MCwicmV2ZWFsQW5zd2VycyI6ImFsbCIsInNodWZmbGVBbnN3ZXJDaG9pY2VzIjpmYWxzZSwicmFuZG9taXplUXVlc3Rpb25PcmRlciI6ZmFsc2V9LCJkdXBsaWNhdGVkRnJvbUlkIjoiTGJaSUlveWZwTnFlVE1Vajl4bXRkYU9heEpKMkFnR1giLCJkZWxldGVkIjpmYWxzZSwiY3JlYXRlZEF0IjoiMjAyNC0wNi0xOFQxOTozMTo1NC4zODlaIiwidXBkYXRlZEF0IjoiMjAyNC0xMS0xOFQyMTozOTo1Ny4wOTZaIiwibGFzdFVwZGF0ZWRCeSI6ImFpZHxhZjAzMTMyNS0wNmRlLTQ2YmYtOTdhNC0wZTFlZTU2YzlkMTEiLCJyZWFkeSI6dHJ1ZSwicG9zaXRpb24iOjEsInRyYW5zZmVycmVkQXQiOm51bGwsImlzUGFydG5lckNvbnRlbnRBdXRob3IiOm51bGwsImhlYWRlckltYWdlIjp7fSwic291cmNlTGVzc29uTG9jYWxlSWQiOm51bGwsImV4cGVyaW1lbnRzIjpudWxsLCJkZXNjcmlwdGlvbiI6IjxkaXYgZGF0YS1lZGl0b3ItaWQ9XCJmNjBmMzYwYi1mMzQ0LTQxMjEtYWRjOS1mN2M0ZGQ4YTFlM2NcIj48cD48c3Ryb25nPkluc3RydWN0aW9uczo8L3N0cm9uZz4gPGVtPlBsZWFzZSBjb21wbGV0ZSB0aGUgZm9sbG93aW5nIFBvc3QtVGVzdC48L2VtPjwvcD48L2Rpdj4iLCJ0aXRsZSI6IkFJIE1vZHVsZSAtIFBvc3QtVGVzdCJ9LHsiaWQiOiJuVmkzMnJHOW5QUWlScGNqVE5GX3JGeTRZNXR1NnktMiIsIm9yaWdpbmFsSWQiOm51bGwsImF1dGhvciI6ImFpZHxhZjAzMTMyNS0wNmRlLTQ2YmYtOTdhNC0wZTFlZTU2YzlkMTEiLCJzZWxlY3RlZEF1dGhvcklkIjoibm9uZSIsImNvdXJzZUlkIjoiVmR6Wk9qS2x1RXVEaTZZdjFoMjJvZzN3SjBJblF5d0UiLCJ0eXBlIjoiYmxvY2tzIiwiaWNvbiI6IkFydGljbGUiLCJpdGVtcyI6W3siaWQiOiJjbHh4Z20wdDcwMDAzM2I3M3pxNDRuZW5sIiwiZGF0YSI6e30sInR5cGUiOiJ0ZXh0IiwiaXRlbXMiOlt7ImlkIjoiY2x4eGdtMHQ4MDAwOTNiNzN2Y3VzNGxhNyIsImhlYWRpbmciOiI8cD48c3Ryb25nPlRoYW5rIHlvdSE8L3N0cm9uZz48L3A+IiwicGFyYWdyYXBoIjoiPHA+VGhhbmsgeW91IGZvciBjb21wbGV0aW5nIHRoZSA8ZW0+QXBwbGljYXRpb25zIG9mIEFydGlmaWNpYWwgSW50ZWxsaWdlbmNlIFRvb2xzIGluIEhlYWx0aGNhcmU8L2VtPiBsZWFybmluZyBtb2R1bGUuPC9wPiJ9XSwiZmFtaWx5IjoidGV4dCIsInZhcmlhbnQiOiJoZWFkaW5nIHBhcmFncmFwaCIsInNldHRpbmdzIjp7ImNhcmRNb2RlIjoiV0hJVEUiLCJwYWRkaW5nVG9wIjozLCJhY2NlbnRDb2xvciI6bnVsbCwicXVvdGVzSW5saW5lIjpmYWxzZSwicGFkZGluZ0JvdHRvbSI6MywicGFkZGluZ0xpbmtlZCI6dHJ1ZSwiYmFja2dyb3VuZFR5cGUiOiJMSUdIVCIsImJhY2tncm91bmRDb2xvciI6IiIsImVudHJhbmNlQW5pbWF0aW9uIjp0cnVlLCJtYXJrZXJDb2xvckNvbnRyYXN0IjoiQVVUTyIsInNuaXBwZXRDb2xvckNvbnRyYXN0IjoiQVVUTyIsImN1c3RvbUJhY2tncm91bmRDb2xvckNvbnRyYXN0IjoiQVVUTyJ9LCJiYWNrZ3JvdW5kIjp7Im1lZGlhIjp7ImltYWdlIjp7InR5cGUiOiJpbWFnZSIsInVzZUNydXNoZWRLZXkiOmZhbHNlfX19fV0sIm1lZGlhIjp7fSwicGlsZXMiOltdLCJzZXR0aW5ncyI6e30sImR1cGxpY2F0ZWRGcm9tSWQiOiIiLCJkZWxldGVkIjpmYWxzZSwiY3JlYXRlZEF0IjoiMjAyNC0wNi0yN1QxNjowOTowMS40OTVaIiwidXBkYXRlZEF0IjoiMjAyNC0xMC0zMFQxNToyNToxMi4yNjhaIiwibGFzdFVwZGF0ZWRCeSI6ImFpZHxhZjAzMTMyNS0wNmRlLTQ2YmYtOTdhNC0wZTFlZTU2YzlkMTEiLCJyZWFkeSI6dHJ1ZSwicG9zaXRpb24iOjE1LCJ0cmFuc2ZlcnJlZEF0IjpudWxsLCJpc1BhcnRuZXJDb250ZW50QXV0aG9yIjpudWxsLCJoZWFkZXJJbWFnZSI6e30sInNvdXJjZUxlc3NvbkxvY2FsZUlkIjpudWxsLCJleHBlcmltZW50cyI6bnVsbCwiZGVzY3JpcHRpb24iOiIiLCJ0aXRsZSI6IkNvbmNsdXNpb24ifV0sImpvYnMiOltdLCJsYWJlbFNldElkIjoiIiwiZGVsZXRlZCI6ZmFsc2UsImNyZWF0ZWRBdCI6IjIwMjQtMTAtMzBUMTU6MjQ6NDguMDQ1WiIsInVwZGF0ZWRBdCI6IjIwMjUtMDMtMThUMDE6MDM6NDEuNTk4WiIsIm1hcmtDb21wbGV0ZSI6ZmFsc2UsImlzRGVmYXVsdCI6ZmFsc2UsInJlYWR5Ijp0cnVlLCJyZXZpZXdJZCI6IiIsImV4cG9ydFNldHRpbmdzIjp7InRpdGxlIjoiQXBwbGljYXRpb25zIG9mIEFydGlmaWNpYWwgSW50ZWxsaWdlbmNlIChBSSkgVG9vbHMgaW4gSGVhbHRoY2FyZSIsImZvcm1hdCI6InppcCIsInF1aXpJZCI6IlVITWlOaGNjV1lxU192d0RoSmVsdHFhdlJLR09xTmJJIiwidGFyZ2V0Ijoic2Nvcm0xMiIsInNoYXJlSWQiOiJvTVZrcGMtYS1kSkhnUExGNDllRnRsT2djZmhxS1JKWCIsImFjdGl2ZUxNUyI6MCwicmVwb3J0aW5nIjoicGFzc2VkLWluY29tcGxldGUiLCJleHBvcnRUeXBlIjoibG1zIiwiaWRlbnRpZmllciI6IlZkelpPaktsdUV1RGk2WXYxaDIyb2czd0owSW5ReXdFX3Jpc2UiLCJ0YXJnZXROYW1lIjoiU0NPUk0gMS4yIiwic3RvcnlsaW5lSWQiOm51bGwsImNvbXBsZXRlV2l0aCI6InJlcG9ydGluZyIsInF1aXpDb21wbGV0ZSI6ZmFsc2UsImFjdGl2ZUVkaXRpb24iOjAsImRpc2FibGVDb3ZlclBhZ2UiOmZhbHNlLCJlbmFibGVFeGl0Q291cnNlIjpmYWxzZSwicmVzZXRMZWFybmVyRGF0YSI6ZmFsc2UsInVwZGF0ZVJlc3VtZURhdGEiOnRydWUsInN0b3J5bGluZUNvbXBsZXRlIjpmYWxzZSwiY29tcGxldGlvblBlcmNlbnRhZ2UiOjEwMH0sImhlYWRpbmdUeXBlZmFjZUlkIjoiX3Z5OUlWcVJQd3o2d1FsS2kwd3NBOWRzWXBaN2dzUTMiLCJib2R5VHlwZWZhY2VJZCI6IldzdHUxbFZrUl9yVXNBdVU2eDFOX1VJbXdjaHp5Z2oyIiwidWlUeXBlZmFjZUlkIjoiX3Z5OUlWcVJQd3o2d1FsS2kwd3NBOWRzWXBaN2dzUTMiLCJzaWRlYmFyTW9kZSI6Im9wZW4iLCJ0ZW5hbnRJZCI6Ijc1OTk2YmZkLTc0NjUtNDUxOS05ZWQ4LTc3NzkyM2QwODQ5MSIsInNob3dMZXNzb25Db3VudCI6dHJ1ZSwic2hvd05hdmlnYXRpb25CdXR0b25zIjp0cnVlLCJhbGxvd1NlYXJjaCI6dHJ1ZSwiYW5pbWF0ZUJsb2NrRW50cmFuY2UiOnRydWUsInRyYW5zZmVycmVkQXQiOiIyMDI0LTAzLTI4VDE0OjQ5OjU2LjI3MFoiLCJhbGxvd0NvcHkiOmZhbHNlLCJlbmFibGVWaWRlb1BsYXliYWNrU3BlZWQiOnRydWUsImpvYlR5cGUiOm51bGwsInBhcnRuZXJDb250ZW50SWQiOm51bGwsImNhcmRJbWFnZSI6e30sInRoZW1lIjp7InRoZW1lSWQiOiJjbGFzc2ljIiwibmF2aWdhdGlvbiI6dHJ1ZSwic2hvd0F1dGhvciI6dHJ1ZSwiYWxsb3dTZWFyY2giOnRydWUsImNvbG9yQWNjZW50IjoiIzExMDA2OSIsImJsb2NrQ29ybmVycyI6IlJPVU5ERUQiLCJidXR0b25TY2hlbWUiOiJMSUdIVCIsInVpVHlwZWZhY2VJZCI6Il92eTlJVnFSUHd6NndRbEtpMHdzQTlkc1lwWjdnc1EzIiwiY292ZXJQYWdlVHlwZSI6IkxFRlRfT1ZFUkxBWSIsImhpZGVDb3ZlclBhZ2UiOmZhbHNlLCJhY2NlbnRDb250cmFzdCI6IkFVVE8iLCJib2R5VHlwZWZhY2VJZCI6IldzdHUxbFZrUl9yVXNBdVU2eDFOX1VJbXdjaHp5Z2oyIiwibmF2aWdhdGlvblR5cGUiOiJTSURFQkFSIiwiYmxvY2tQYWRkaW5nVG9wIjozMCwiY292ZXJJbWFnZUFscGhhIjo1MCwibmF2aWdhdGlvblN0eWxlIjoiTElHSFRfSU1BR0UiLCJzaG93TGVzc29uQ291bnQiOnRydWUsImxlc3NvbkhlYWRlclNpemUiOiJNRURJVU0iLCJidXR0b25JbmxpbmVTdHlsZSI6IlJPVU5ERUQiLCJjb3ZlckltYWdlRGVmYXVsdCI6Imh0dHBzOi8vYXJ0aWN1bGF0ZXVzZXJjb250ZW50LmNvbS9hc3NldHMvcmlzZS9hc3NldHMvdGhlbWVzL2NsYXNzaWMvY292ZXItaW1hZ2UvMjhfbmF0dXJlLmpwZyIsImhlYWRpbmdUeXBlZmFjZUlkIjoiX3Z5OUlWcVJQd3o2d1FsS2kwd3NBOWRzWXBaN2dzUTMiLCJoaWRlTGVzc29uSGVhZGVycyI6ZmFsc2UsImxlc3NvbkhlYWRlckNvbG9yIjpudWxsLCJsZXNzb25IZWFkZXJTdHlsZSI6IkxJR0hUIiwic2lkZWJhclN0YXJ0c09wZW4iOnRydWUsImJsb2NrUGFkZGluZ0JvdHRvbSI6MzAsImFuaW1hdGVCbG9ja0VudHJhbmNlIjp0cnVlLCJuYXZpZ2F0aW9uUmVzdHJpY3RlZCI6ZmFsc2UsImJ1dHRvbk5hdmlnYXRpb25TdHlsZSI6IkZVTEwiLCJzaG93TmF2aWdhdGlvbkJ1dHRvbnMiOnRydWUsImNvbXBhY3RTaG93TGVzc29uQ291bnQiOnRydWUsImxlc3NvbkhlYWRlckltYWdlQWxwaGEiOjAuNiwibGVzc29uSGVhZGVySW1hZ2VDb2xvciI6IkRBUksiLCJuYXZpZ2F0aW9uT3ZlcmxheUltYWdlIjoiaHR0cHM6Ly9hcnRpY3VsYXRldXNlcmNvbnRlbnQuY29tL2Fzc2V0cy9yaXNlL2Fzc2V0cy90aGVtZXMvZXhhbXBsZS1oZWFkZXItaW1hZ2UuanBnIiwiZW5hYmxlVmlkZW9QbGF5YmFja1NwZWVkIjp0cnVlLCJuYXZpZ2F0aW9uT3ZlcmxheUltYWdlQWxwaGEiOjAuNiwibmF2aWdhdGlvbk92ZXJsYXlJbWFnZUNvbG9yIjoiREFSSyIsImN1c3RvbUNvbG9yTGVzc29uSGVhZGVyQ29udHJhc3QiOiJBVVRPIn0sImxlc3NvbkhlYWRlckltYWdlIjp7fSwib3ZlcmxheU5hdmlnYXRpb25JbWFnZSI6e30sInR5cGUiOm51bGwsImxvY2FsZSI6bnVsbCwic291cmNlQ291cnNlTG9jYWxlSWQiOm51bGwsImV4cGVyaW1lbnRzIjpudWxsLCJzZXR0aW5ncyI6e30sImRlc2NyaXB0aW9uIjoiPGRpdiBkYXRhLWVkaXRvci1pZD1cIjY4M2Q1ODdkLTA2YWYtNGE2Ny1hODU5LTMwNmQxNmExOTRjMFwiPjxwPjxzcGFuIHN0eWxlPVwiZm9udC1zaXplOiAyLjhyZW1cIj48c3Ryb25nPldlbGNvbWU8L3N0cm9uZz48L3NwYW4+PGJyIGNsYXNzPVwiYnJlYWstd2hlbi10cmFpbGluZ1wiPjxiciBjbGFzcz1cImJyZWFrLXdoZW4tdHJhaWxpbmdcIj5XZWxjb21lIHRvIHRoaXMgbW9kdWxlIG9uIGFwcGxpY2F0aW9ucyBvZiBhcnRpZmljaWFsIGludGVsbGlnZW5jZSAoQUkpIGluIGhlYWx0aGNhcmUhIFdlIHdpbGwgcmV2aWV3IHNvbWUgPHN0cm9uZz5iYXNpYyB0ZXJtaW5vbG9neTwvc3Ryb25nPiwgZGlzY3VzcyBleGlzdGluZyBhbmQgZW1lcmdpbmcgYXBwbGljYXRpb25zIGluIGhlYWx0aGNhcmUsIGFuZCBleHBsb3JlIGhvdyBzb21lIHNwZWNpYWx0aWVzIGFyZSB1dGlsaXppbmcgYXJ0aWZpY2lhbCBpbnRlbGxpZ2VuY2UgaW4gdGhlaXIgcmVzZWFyY2ggYW5kIGNhcmUgb2YgcGF0aWVudHMuIE1vc3QgaW1wb3J0YW50bHksIHdlIGhvcGUgeW91IHJlZmxlY3Qgb24gdGhlIDxzdHJvbmc+YmVuZWZpdHMgYW5kIGxpbWl0YXRpb25zJm5ic3A7PC9zdHJvbmc+b2YgQUkgdG9vbHMgYW5kIGhvdyB5b3Ugd2lsbCBpbnRlZ3JhdGUgdGhlbSBpbnRvIHlvdXIgZnV0dXJlIHByYWN0aWNlLiBBcyB0aGlzIGlzIGEgcmFwaWRseSBldm9sdmluZyBmaWVsZCwgd2Ugd2lsbCBzaGFyZSBzb21lIDxzdHJvbmc+cmVzb3VyY2VzPC9zdHJvbmc+IDxzdHJvbmc+YW5kIGxpbmtzJm5ic3A7PC9zdHJvbmc+dG8gc2l0ZXMgdGhhdCB3aWxsIGFsbG93IHlvdSB0byBzdGF5IGN1cnJlbnQgb24gdGhlc2UgdGVjaG5vbG9naWVzIGFuZCB0aGVpciBhcHBsaWNhdGlvbnMuPC9wPjxwPlBsZWFzZSBwcmVzcyB0aGUgXCJCZWdpblwiIGJ1dHRvbiB0byBzdGFydCB0aGUgZXhwbG9yYXRpb24gb2YgdGhpcyBsZWFybmluZyBtb2R1bGUuPC9wPjxwPjwvcD48cD48c3ViPjxzdXA+VGhpcyBtb2R1bGUgd2FzIGN1cnJlbnQgYXMgb2YgTWFyY2ggMTUsIDIwMjUuPC9zdXA+PC9zdWI+PC9wPjxwPjwvcD48cD48c3BhbiBzdHlsZT1cImZvbnQtc2l6ZTogMi44cmVtXCI+PHN0cm9uZz5MZWFybmluZyBPYmplY3RpdmVzPC9zdHJvbmc+PC9zcGFuPjwvcD48cD48L3A+PHA+QXQgdGhlIGVuZCBvZiB0aGlzIGFjdGl2aXR5LCB5b3Ugd2lsbCBiZSBhYmxlIHRvOjwvcD48cD48L3A+PG9sPjxsaT48cD5EZWZpbmUgdGVybXMgc3VjaCBhcyBhcnRpZmljaWFsIGludGVsbGlnZW5jZSAoQUkpLCBtYWNoaW5lIGxlYXJuaW5nLCBkZWVwIGxlYXJuaW5nLCBhbmQgZ2VuZXJhdGl2ZSBBSS48L3A+PC9saT48bGk+PHA+RGVzY3JpYmUgdGhlIGFwcGxpY2F0aW9ucyBvZuKAr0FJ4oCvdG8gY2xpbmljYWwgaGVhbHRoIGNhcmUuPC9wPjwvbGk+PGxpPjxwPkRlc2NyaWJlIHRoZSBhcHBsaWNhdGlvbnMgb2YgQUkgdG8gbWVkaWNhbCBlZHVjYXRpb24gYW5kIHRyYWluaW5nLjwvcD48L2xpPjxsaT48cD5SZXZpZXcgY2FzZSBzdHVkaWVzIG9mIHRoZSB1c2Ugb2YgQUkgaW4gY2xpbmljYWwgY2FyZSBhbmQgZWR1Y2F0aW9uLiAmbmJzcDs8L3A+PC9saT48bGk+PHA+UmVmbGVjdCBvbiB0aGUgZXRoaWNhbCBhbmQgaHVtYW5pc3RpYyBpbXBsaWNhdGlvbnMgb2YgdXNpbmfigK9BSeKAr3Rvb2xzLjwvcD48L2xpPjxsaT48cD5SZWZsZWN0IG9uIHRoZSBmdXR1cmUgaW50ZWdyYXRpb24gb2bigK9BSeKAr3Rvb2xzLjwvcD48L2xpPjwvb2w+PHA+PHNwYW4gc3R5bGU9XCJmb250LXNpemU6IDIuOHJlbVwiPjxzdHJvbmc+QmFja2dyb3VuZCBzdXJ2ZXkgYW5kIFByZS1UZXN0PC9zdHJvbmc+PC9zcGFuPjwvcD48cD48YnIgY2xhc3M9XCJicmVhay13aGVuLXRyYWlsaW5nXCI+PHN0cm9uZz5JbnN0cnVjdGlvbnM6Jm5ic3A7PC9zdHJvbmc+PGVtPlBsZWFzZSBzdGFydCBieSBjbGlja2luZyBvbiB0aGUgQUkgTW9kdWxlIFByZS1UZXN0LjwvZW0+PC9wPjwvZGl2PiIsInRpdGxlIjoiQXBwbGljYXRpb25zIG9mIEFydGlmaWNpYWwgSW50ZWxsaWdlbmNlIChBSSkgVG9vbHMgaW4gSGVhbHRoY2FyZSIsImRlZmF1bHRMb2NhbGVJZCI6bnVsbCwiZmVhdHVyZXMiOnsicmlzZS1hLTExLXktaW1nLWdhbGxlcnktY2Fyb3VzZWwiOnRydWUsInJpc2UtYmxvY2stY29udHJvbHMtcGhhc2UtZm91ciI6dHJ1ZSwicmlzZS1ibG9jay1jb250cm9scy1waGFzZS1vbmUiOnRydWUsInJpc2UtYmxvY2stY29udHJvbHMtcGhhc2UtdGhyZWUiOnRydWUsInJpc2UtYmxvY2stY29udHJvbHMtcGhhc2UtdHdvIjp0cnVlLCJyaXNlLWNvdXJzZS1uYXZpZ2F0aW9uIjp0cnVlLCJyaXNlLWxhenktbG9hZC1pbWdzIjp0cnVlLCJyaXNlLW1hdGNoaW5nLWFjY2Vzc2liaWxpdHkiOnRydWUsInJpc2Utc2NlbmFyaW8tYS0xMS15Ijp0cnVlLCJyaXNlLXRpbWVkLXF1aXp6ZXMiOnRydWV9LCJhdXRob3JzIjpbeyJpZCI6ImFpZHxhZjAzMTMyNS0wNmRlLTQ2YmYtOTdhNC0wZTFlZTU2YzlkMTEiLCJhdXRob3JOYW1lIjoiRWR3aW4gTWVyY2VkIn0seyJpZCI6ImFpZHw5NDgyMmY1MC01ZTdmLTQxYmItOGQ5Ni0xMmY5ZTEwOGM3NjgiLCJhdXRob3JOYW1lIjoiS3Jpc3RpbiBDYXNoIn1dLCJtb25kcmlhbiI6e30sImJvZHlUeXBlZmFjZSI6Ik1lcnJpd2VhdGhlciIsImhlYWRpbmdUeXBlZmFjZSI6IkxhdG8iLCJ1aVR5cGVmYWNlIjoiTGF0byIsImxtc09wdGlvbnMiOnsiZW5hYmxlRXhpdENvdXJzZSI6ZmFsc2UsImRpc2FibGVDb3ZlclBhZ2UiOmZhbHNlfX0sImxhYmVsU2V0Ijp7ImlkIjoidmRGcF9zUGVYS0pBTHJwX0h2TEtuVWtkIiwiYXV0aG9yIjoiYWlkfGFmMDMxMzI1LTA2ZGUtNDZiZi05N2E0LTBlMWVlNTZjOWQxMSIsIm5hbWUiOiJFbmdsaXNoIiwiZGVmYXVsdElkIjoxLCJkZWZhdWx0U2V0Ijp0cnVlLCJsYWJlbHMiOnsiYTExeUFuc3dlckxpdmUiOiJZb3VyIGFuc3dlciIsImExMXlBdXRob3JQcmVmaXgiOiJCeSIsImExMXlCbG9ja0NoYXJ0QmFyIjoiQmFyIGNoYXJ0IiwiYTExeUJsb2NrQ2hhcnRMaW5lIjoiTGluZSBjaGFydCIsImExMXlCbG9ja0NoYXJ0UGllIjoiUGllIGNoYXJ0IiwiYTExeUJsb2NrQ29kZSI6IkNvZGUiLCJhMTF5QmxvY2tFbWJlZCI6IkVtYmVkZGVkIENvbnRlbnQiLCJhMTF5QmxvY2tGbGFzaGNhcmRCYWNrIjoiQmFjayBvZiBjYXJkIiwiYTExeUJsb2NrRmxhc2hjYXJkRnJvbnQiOiJGcm9udCBvZiBjYXJkIiwiYTExeUJsb2NrRmxhc2hjYXJkR3JpZCI6IkZsYXNoY2FyZCBncmlkIiwiYTExeUJsb2NrRmxhc2hjYXJkU3RhY2siOiJGbGFzaGNhcmQgY2Fyb3VzZWwiLCJhMTF5QmxvY2tGbGFzaGNhcmRTdGFja1JvbGVEZXNjcmlwdGlvbiI6IkNhcm91c2VsIiwiYTExeUJsb2NrRmxhc2hjYXJkU3RhY2tTbGlkZUNvbnRyb2xzIjoiU2xpZGUgY29udHJvbHMiLCJhMTF5QmxvY2tGbGFzaGNhcmRTdGFja1NsaWRlQ29udHJvbHNHb1RvTmV4dCI6IkdvIHRvIG5leHQgc2xpZGUiLCJhMTF5QmxvY2tGbGFzaGNhcmRTdGFja1NsaWRlQ29udHJvbHNHb1RvUHJldmlvdXMiOiJHbyB0byBwcmV2aW91cyBzbGlkZSIsImExMXlCbG9ja0ZsYXNoY2FyZFN0YWNrU2xpZGVDb250cm9sc0dvVG9TbGlkZSI6IkdvIHRvIHNsaWRlIiwiYTExeUJsb2NrRmxhc2hjYXJkU3RhY2tTbGlkZVByZXBvc2l0aW9uIjoib2YiLCJhMTF5QmxvY2tGbGFzaGNhcmRTdGFja1NsaWRlUm9sZURlc2NyaXB0aW9uIjoiU2xpZGUiLCJhMTF5QmxvY2tJbWFnZUNhcm91c2VsIjoiSW1hZ2UgQ2Fyb3VzZWwiLCJhMTF5QmxvY2tJbWFnZUNhcm91c2VsUm9sZURlc2NyaXB0aW9uIjoiQ2Fyb3VzZWwiLCJhMTF5QmxvY2tJbWFnZUNhcm91c2VsU2xpZGVDb250cm9scyI6IlNsaWRlIGNvbnRyb2xzIiwiYTExeUJsb2NrSW1hZ2VDYXJvdXNlbFNsaWRlQ29udHJvbHNHb1RvTmV4dCI6IkdvIHRvIG5leHQgc2xpZGUiLCJhMTF5QmxvY2tJbWFnZUNhcm91c2VsU2xpZGVDb250cm9sc0dvVG9QcmV2aW91cyI6IkdvIHRvIHByZXZpb3VzIHNsaWRlIiwiYTExeUJsb2NrSW1hZ2VDYXJvdXNlbFNsaWRlQ29udHJvbHNHb1RvU2xpZGUiOiJHbyB0byBzbGlkZSIsImExMXlCbG9ja0ltYWdlQ2Fyb3VzZWxTbGlkZVByZXBvc2l0aW9uIjoib2YiLCJhMTF5QmxvY2tJbWFnZUNhcm91c2VsU2xpZGVSb2xlRGVzY3JpcHRpb24iOiJTbGlkZSIsImExMXlCbG9ja0tub3dsZWRnZUNoZWNrIjoiS25vd2xlZGdlIGNoZWNrIiwiYTExeUJsb2NrS25vd2xlZGdlQ2hlY2tGSUIiOiJLbm93bGVkZ2UgY2hlY2s6IEZpbGwgaW4gdGhlIGJsYW5rIiwiYTExeUJsb2NrS25vd2xlZGdlQ2hlY2tNIjoiS25vd2xlZGdlIGNoZWNrOiBNYXRjaGluZyIsImExMXlCbG9ja0tub3dsZWRnZUNoZWNrTUMiOiJLbm93bGVkZ2UgY2hlY2s6IE11bHRpcGxlIGNob2ljZSIsImExMXlCbG9ja0tub3dsZWRnZUNoZWNrTVIiOiJLbm93bGVkZ2UgY2hlY2s6IE11bHRpcGxlIHJlc3BvbnNlIiwiYTExeUJsb2NrUHJvY2Vzc0Nhcm91c2VsIjoiQ2Fyb3VzZWwiLCJhMTF5QmxvY2tQcm9jZXNzUm9sZURlc2NyaXB0aW9uIjoiQ2Fyb3VzZWwiLCJhMTF5QmxvY2tQcm9jZXNzU2xpZGVDb250cm9scyI6IlNsaWRlIGNvbnRyb2xzIiwiYTExeUJsb2NrUHJvY2Vzc1NsaWRlQ29udHJvbHNHb1RvTmV4dCI6IkdvIHRvIG5leHQgc2xpZGUiLCJhMTF5QmxvY2tQcm9jZXNzU2xpZGVDb250cm9sc0dvVG9QcmV2aW91cyI6IkdvIHRvIHByZXZpb3VzIHNsaWRlIiwiYTExeUJsb2NrUHJvY2Vzc1NsaWRlQ29udHJvbHNHb1RvU2xpZGUiOiJHbyB0byBzbGlkZSIsImExMXlCbG9ja1Byb2Nlc3NTbGlkZVByZXBvc2l0aW9uIjoib2YiLCJhMTF5QmxvY2tQcm9jZXNzU2xpZGVSb2xlRGVzY3JpcHRpb24iOiJTbGlkZSIsImExMXlCbG9ja1F1b3RlQ2Fyb3VzZWwiOiJRdW90ZSBDYXJvdXNlbCIsImExMXlCbG9ja1F1b3RlQ2Fyb3VzZWxSb2xlRGVzY3JpcHRpb24iOiJDYXJvdXNlbCIsImExMXlCbG9ja1F1b3RlQ2Fyb3VzZWxTbGlkZUNvbnRyb2xzIjoiU2xpZGUgY29udHJvbHMiLCJhMTF5QmxvY2tRdW90ZUNhcm91c2VsU2xpZGVDb250cm9sc0dvVG9OZXh0IjoiR28gdG8gbmV4dCBzbGlkZSIsImExMXlCbG9ja1F1b3RlQ2Fyb3VzZWxTbGlkZUNvbnRyb2xzR29Ub1ByZXZpb3VzIjoiR28gdG8gcHJldmlvdXMgc2xpZGUiLCJhMTF5QmxvY2tRdW90ZUNhcm91c2VsU2xpZGVDb250cm9sc0dvVG9TbGlkZSI6IkdvIHRvIHNsaWRlIiwiYTExeUJsb2NrUXVvdGVDYXJvdXNlbFNsaWRlUHJlcG9zaXRpb24iOiJvZiIsImExMXlCbG9ja1F1b3RlQ2Fyb3VzZWxTbGlkZVJvbGVEZXNjcmlwdGlvbiI6IlNsaWRlIiwiYTExeUJsb2NrU3RvcnlsaW5lIjoiU3RvcnlsaW5lIiwiYTExeUJsb2NrVGltZWxpbmUiOiJUaW1lbGluZSIsImExMXlDYXJvdXNlbE5leHQiOiJOZXh0IiwiYTExeUNhcm91c2VsUHJldmlvdXMiOiJQcmV2aW91cyIsImExMXlDZXJ0aWZpY2F0ZURvd25sb2FkRmFpbGVkIjoiRmFpbGVkIHRvIGRvd25sb2FkIGNlcnRpZmljYXRlIiwiYTExeUNvcnJlY3RMaXZlIjoiQ29ycmVjdCBhbnN3ZXIiLCJhMTF5Q292ZXJDb3Vyc2VDb21wbGV0ZWQiOiJDb3Vyc2UgQ29tcGxldGVkIiwiYTExeUNvdmVyQ291cnNlTGVuZ3RoIjoiQ291cnNlIExlbmd0aCIsImExMXlDb3ZlclJlcXVpcmVtZW50Q29tcGxldGUiOiJSZXF1aXJlbWVudCBjb21wbGV0ZSIsImExMXlDb3ZlclJlcXVpcmVtZW50RmFpbGVkIjoiUmVxdWlyZW1lbnQgZmFpbGVkIiwiYTExeUNvdmVyUmVxdWlyZW1lbnRJbmNvbXBsZXRlIjoiUmVxdWlyZW1lbnQgaW5jb21wbGV0ZSIsImExMXlFeGNlbEljb24iOiJNaWNyb3NvZnQgRXhjZWwgc3ByZWFkc2hlZXQiLCJhMTF5RmlsZUljb24iOiJGaWxlIiwiYTExeUdyb3VwQXVkaW9QbGF5ZXIiOiJBdWRpbyBwbGF5ZXIiLCJhMTF5R3JvdXBTY2VuYXJpbyI6IkludGVyYWN0aXZlIHNjZW5hcmlvIiwiYTExeUdyb3VwVmlkZW9QbGF5ZXIiOiJWaWRlbyBwbGF5ZXIiLCJhMTF5TGFiZWxlZEdyYXBoaWNCbG9jayI6IkxhYmVsZWQgZ3JhcGhpYyIsImExMXlMYWJlbGVkR3JhcGhpY0J1dHRvbk1hcmtlciI6Ik1hcmtlciIsImExMXlMYWJlbGVkR3JhcGhpY0ljb25BcnJvd0Rvd24iOiJEb3duIGFycm93IiwiYTExeUxhYmVsZWRHcmFwaGljSWNvbkFycm93RG93bkxlZnQiOiJEb3duIGxlZnQgYXJyb3ciLCJhMTF5TGFiZWxlZEdyYXBoaWNJY29uQXJyb3dEb3duUmlnaHQiOiJEb3duIHJpZ2h0IGFycm93IiwiYTExeUxhYmVsZWRHcmFwaGljSWNvbkFycm93TGVmdCI6IkxlZnQgYXJyb3ciLCJhMTF5TGFiZWxlZEdyYXBoaWNJY29uQXJyb3dSaWdodCI6IlJpZ2h0IGFycm93IiwiYTExeUxhYmVsZWRHcmFwaGljSWNvbkFycm93VXAiOiJVcCBhcnJvdyIsImExMXlMYWJlbGVkR3JhcGhpY0ljb25BcnJvd1VwTGVmdCI6IlVwIGxlZnQgYXJyb3ciLCJhMTF5TGFiZWxlZEdyYXBoaWNJY29uQXJyb3dVcFJpZ2h0IjoiVXAgcmlnaHQgYXJyb3ciLCJhMTF5TGFiZWxlZEdyYXBoaWNJY29uQ2hlY2siOiJDaGVjayBtYXJrIiwiYTExeUxhYmVsZWRHcmFwaGljSWNvbkRvdCI6IkRvdCIsImExMXlMYWJlbGVkR3JhcGhpY0ljb25IZWFydCI6IkhlYXJ0IiwiYTExeUxhYmVsZWRHcmFwaGljSWNvbkluZm9ybWF0aW9uIjoiSW5mb3JtYXRpb24iLCJhMTF5TGFiZWxlZEdyYXBoaWNJY29uUGluIjoiTWFwIHBpbiIsImExMXlMYWJlbGVkR3JhcGhpY0ljb25QbHVzIjoiUGx1cyIsImExMXlMYWJlbGVkR3JhcGhpY0ljb25RdWVzdGlvbiI6IlF1ZXN0aW9uIG1hcmsiLCJhMTF5TGFiZWxlZEdyYXBoaWNJY29uWCI6IlgiLCJhMTF5TGFiZWxlZEdyYXBoaWNVbnZpZXdlZCI6Ik5vdCB2aWV3ZWQiLCJhMTF5TGFiZWxlZEdyYXBoaWNWaWV3ZWQiOiJWaWV3ZWQiLCJhMTF5TWVkaWFQYXVzZSI6IlBhdXNlIiwiYTExeU1lZGlhUGxheSI6IlBsYXkiLCJhMTF5TWVkaWFTZWVrIjoiU2VlayIsImExMXlOYXZpZ2F0aW9uTWVudUNsb3NlIjoiQ2xvc2UgbmF2aWdhdGlvbiBtZW51IiwiYTExeU5hdmlnYXRpb25NZW51T3BlbiI6Ik9wZW4gbmF2aWdhdGlvbiBtZW51IiwiYTExeU5vdGljZUxpbmtOZXdUYWIiOiIob3BlbnMgaW4gYSBuZXcgdGFiKSIsImExMXlQYWdlTWFya2VyIjoiVG9wIG9mIHBhZ2UiLCJhMTF5UERGSWNvbiI6IlBERiBmaWxlIiwiYTExeVBQVEljb24iOiJQb3dlclBvaW50IHByZXNlbnRhdGlvbiIsImExMXlQcm9ncmVzc1N1bW1hcnlSZXF1aXJlbWVudENvbXBsZXRlZCI6IlJlcXVpcmVtZW50IGNvbXBsZXRlZCwgY2hlY2sgbWFyayIsImExMXlQcm9ncmVzc1N1bW1hcnlSZXF1aXJlbWVudE5vdENvbXBsZXRlZCI6IlJlcXVpcmVtZW50IG5vdCBjb21wbGV0ZWQsIGVtcHR5IHNxdWFyZSIsImExMXlRdWl6RmFpbGVkIjoiRmFpbGVkIiwiYTExeVF1aXpGZWVkYmFjayI6IkZlZWRiYWNrIiwiYTExeVF1aXpQYXNzZWQiOiJQYXNzZWQiLCJhMTF5UXVpelJldmlld0NvcnJlY3RseUNoZWNrZWQiOiJDb3JyZWN0bHkgY2hlY2tlZCIsImExMXlRdWl6UmV2aWV3Q29ycmVjdGx5U2VsZWN0ZWQiOiJDb3JyZWN0bHkgc2VsZWN0ZWQiLCJhMTF5UXVpelJldmlld0NvcnJlY3RseVVuY2hlY2tlZCI6IkNvcnJlY3RseSB1bmNoZWNrZWQiLCJhMTF5UXVpelJldmlld0NvcnJlY3RseVVuc2VsZWN0ZWQiOiJDb3JyZWN0bHkgdW5zZWxlY3RlZCIsImExMXlRdWl6UmV2aWV3SW5jb3JyZWN0bHlDaGVja2VkIjoiSW5jb3JyZWN0bHkgY2hlY2tlZCIsImExMXlRdWl6UmV2aWV3SW5jb3JyZWN0bHlTZWxlY3RlZCI6IkluY29ycmVjdGx5IHNlbGVjdGVkIiwiYTExeVF1aXpSZXZpZXdJbmNvcnJlY3RseVVuY2hlY2tlZCI6IkluY29ycmVjdGx5IHVuY2hlY2tlZCIsImExMXlRdWl6UmV2aWV3SW5jb3JyZWN0bHlVbnNlbGVjdGVkIjoiSW5jb3JyZWN0bHkgdW5zZWxlY3RlZCIsImExMXlSZWdpb25NYWluTGVzc29uIjoiTGVzc29uIGNvbnRlbnQiLCJhMTF5UmVnaW9uTWFpbk92ZXJ2aWV3IjoiQ291cnNlIG92ZXJ2aWV3IiwiYTExeVJlZ2lvbk5hdkxlc3NvbiI6Ik5hdmlnYXRpb24gbWVudSIsImExMXlSZWdpb25OYXZPdmVydmlldyI6IlRhYmxlIG9mIGNvbnRlbnRzIiwiYTExeVJlc3RyaWN0ZWROYXYiOiJUaGlzIGxlc3NvbiBpcyBjdXJyZW50bHkgdW5hdmFpbGFibGUiLCJhMTF5UlRGSWNvbiI6IlJpY2ggVGV4dCBGaWxlIiwiYTExeVNlYXJjaENsb3NlIjoiQ2xvc2Ugc2VhcmNoIG1lbnUiLCJhMTF5U2VhcmNoSW5wdXQiOiJTZWFyY2giLCJhMTF5U2VhcmNoSW5wdXRDbGVhciI6ImNsZWFyIHNlYXJjaCB0ZXJtIiwiYTExeVNlYXJjaE9wZW4iOiJPcGVuIHNlYXJjaCBtZW51IiwiYTExeVN0YXR1c0FkZGl0aW9uYWxDb250ZW50IjoiQWRkaXRpb25hbCBjb250ZW50IGhhcyBiZWVuIGxvYWRlZCIsImExMXlTdGF0dXNDb250aW51ZWQiOiJDb250aW51ZWQiLCJhMTF5VW56b29tSW1hZ2UiOiJVbnpvb20gaW1hZ2UiLCJhMTF5V29yZEljb24iOiJNaWNyb3NvZnQgV29yZCBkb2N1bWVudCIsImExMXlaaXBJY29uIjoiWmlwIGZpbGUiLCJhMTF5Wm9vbUltYWdlIjoiWm9vbSBpbWFnZSIsImJsb2Nrc0NsaWNrVG9GbGlwIjoiQ2xpY2sgdG8gZmxpcCIsImJsb2Nrc1ByZXBvc2l0aW9uIjoib2YiLCJjZXJ0aWZpY2F0ZURvd25sb2FkIjoiRG93bmxvYWQgY2VydGlmaWNhdGUiLCJjZXJ0aWZpY2F0ZURvd25sb2FkSW5Qcm9ncmVzcyI6IkRvd25sb2FkaW5nLi4uIiwiY2VydGlmaWNhdGVSZXRyeURvd25sb2FkIjoiUmV0cnkgZG93bmxvYWQiLCJjb3Vyc2VFeGl0IjoiRVhJVCBDT1VSU0UiLCJjb3Vyc2VGaW5pc2giOiJGaW5pc2giLCJjb3Vyc2VIb21lIjoiSG9tZSIsImNvdXJzZVJlc3VtZSI6IlJFU1VNRSIsImNvdXJzZVNraXBUb0xlc3NvbiI6IlNLSVAgVE8gTEVTU09OIiwiY291cnNlU3RhcnQiOiJCRUdJTiIsImNvdmVyQ29tcGxldGVBbGxMZXNzb25zIjoiQ29tcGxldGUgYWxsIGxlc3NvbnMgaW4gdGhpcyBjb3Vyc2UiLCJjb3ZlckNvbXBsZXRlZCI6IkNvbXBsZXRlZCIsImNvdmVyQ29tcGxldGVMZXNzb25zSW5Db3Vyc2UiOiJsZXNzb25zIGluIHRoaXMgY291cnNlIiwiY292ZXJDb21wbGV0ZUxlc3NvbnNOYW1lIjoiQ29tcGxldGUiLCJjb3ZlckNvbXBsZXRlTGVzc29uc1ByZXBvc2l0aW9uIjoib2YiLCJjb3ZlckNvdXJzZVJlcXVpcmVtZW50cyI6IkNvdXJzZSBSZXF1aXJlbWVudHMiLCJjb3ZlckhvdXIiOiJIb3VyIiwiY292ZXJIb3VycyI6IkhvdXJzIiwiY292ZXJMZXNzb24iOiJMZXNzb24iLCJjb3Zlckxlc3NvbnMiOiJMZXNzb25zIiwiY292ZXJNaW51dGUiOiJNaW51dGUiLCJjb3Zlck1pbnV0ZXMiOiJNaW51dGVzIiwiY292ZXJOb0F0dGVtcHRzUmVtYWluaW5nIjoiTm8gYXR0ZW1wdHMgcmVtYWluaW5nIiwiY292ZXJQdWJsaXNoZWQiOiJQdWJsaXNoZWQiLCJjb3ZlclF1aXpQZXJjZW50T3JIaWdoZXIiOiIlIG9yIGhpZ2hlciIsImNvdmVyUXVpelNjb3JlT2YiOiJTY29yZSBvZiIsImN1cnRhaW5Mb2FkaW5nIjoiWW91ciBjb250ZW50IGlzIGxvYWRpbmcuIiwiY3VydGFpbk9mZmxpbmUiOiJZb3VyIGNvbXB1dGVyIGlzIG9mZmxpbmUuIiwiY3VydGFpbk9mZmxpbmVSZWNvbm5lY3RpbmciOiJBdHRlbXB0aW5nIHRvIHJlY29ubmVjdOKApiIsImN1cnRhaW5TZXNzaW9uVGltZWRPdXQiOiJZb3VyIHNlc3Npb24gaGFzIHRpbWVkIG91dC4iLCJjdXJ0YWluU2Vzc2lvblRpbWVkT3V0UmVmcmVzaCI6IlJlZnJlc2giLCJjdXJ0YWluU2Vzc2lvblRpbWVkT3V0UmVzdGFydCI6IkNsaWNrIHJlZnJlc2ggdG8gcmVzdGFydCB5b3VyIHNlc3Npb24uIiwiY3VydGFpblNvbWV0aGluZ1dyb25nIjoiU29tZXRoaW5nIHdlbnQgd3JvbmcuIiwiY3VydGFpblNvbWV0aGluZ1dyb25nUmVmcmVzaCI6IlJlZnJlc2giLCJjdXJ0YWluU29tZXRoaW5nV3JvbmdUcnlBZ2FpbiI6IkNsaWNrIHRvIHJlZnJlc2ggYW5kIHRyeSBhZ2Fpbi4iLCJlbWJlZExpbmtHcm91cCI6IkVtYmVkZGVkIHdlYiBjb250ZW50IiwiZW1iZWRQbGF5ZXJHcm91cCI6IkVtYmVkZGVkIG1lZGlhIHBsYXllciIsImVtYmVkUmVhZE1vcmUiOiJSZWFkIG1vcmUiLCJlbWJlZFZpZXdPbiI6IlZJRVcgT04iLCJleGl0TWVzc2FnZSI6IllvdSBtYXkgbm93IGxlYXZlIHRoaXMgcGFnZS4iLCJrbm93bGVkZ2VDaGVja0NvcnJlY3RBbnN3ZXJSZXF1aXJlZEJsb2NrIjoiUmVxdWlyZXMgYSBjb3JyZWN0IGFuc3dlciB0byBjb250aW51ZSIsImtub3dsZWRnZUNoZWNrQ29ycmVjdEFuc3dlclJlcXVpcmVkTmF2IjoiQ29tcGxldGUgcHJldmlvdXMga25vd2xlZGdlIGNoZWNrcyB0byB1bmxvY2sgdGhpcyBsZXNzb24iLCJrbm93bGVkZ2VDaGVja01heFJldHJpZXNSZWFjaGVkIjoiWW91IGhhdmUgcmVhY2hlZCB0aGUgbWF4aW11bSBhbW91bnQgb2YgcmV0cmllcy4iLCJrbm93bGVkZ2VDaGVja1JldHJpZXNBdHRlbXB0c1JlbWFpbmluZyI6IkF0dGVtcHRzIHJlbWFpbmluZzoiLCJsMTBuQ2hvb3NlTGFuZ3VhZ2UiOiJDaG9vc2UgeW91ciBjb3Vyc2UgbGFuZ3VhZ2UiLCJsMTBuQ2hvb3NlTGFuZ3VhZ2VDb250aW51ZSI6IkNvbnRpbnVlIiwibGFiZWxlZEdyYXBoaWNNYXJrZXJMYWJlbCI6IkxhYmVsZWQgZ3JhcGhpYyBtYXJrZXIiLCJsZXNzb25Db21wbGV0ZSI6IkNPTVBMRVRFIiwibGVzc29uTmFtZSI6Ikxlc3NvbiIsImxlc3NvblByZXBvc2l0aW9uIjoib2YiLCJsZXNzb25SZXN0cmljdGVkIjoiTGVzc29ucyBtdXN0IGJlIGNvbXBsZXRlZCBpbiBvcmRlciIsIm5vUmVzdWx0cyI6Ik5vIHJlc3VsdHMgZm9yIiwibnVtYmVyZWREaXZpZGVyR3JvdXAiOiJOdW1iZXJlZCBkaXZpZGVyIiwib3ZlcnZpZXdQYWdlVGl0bGVTdWZmaXgiOiJPdmVydmlldyIsInBhdXNlQnV0dG9uTGFiZWwiOiJQYXVzZSIsInBsYXlCdXR0b25MYWJlbCI6IlBsYXkiLCJwcm9jZXNzQ29tcGxldGUiOiJDb21wbGV0ZSIsInByb2Nlc3NMYW5kbWFyayI6IlByb2Nlc3MiLCJwcm9jZXNzTGVzc29uTmFtZSI6Ikxlc3NvbiIsInByb2Nlc3NOZXh0U3RlcCI6Ik5FWFQgU1RFUCIsInByb2Nlc3NTdGFydCI6IlNUQVJUIiwicHJvY2Vzc1N0YXJ0QWdhaW4iOiJTVEFSVCBBR0FJTiIsInByb2Nlc3NTdGVwTmFtZSI6IlN0ZXAiLCJwcm9jZXNzU3RlcFByZXBvc2l0aW9uIjoib2YiLCJwcm9jZXNzU3dpcGUiOiJTd2lwZSB0byBjb250aW51ZSIsInByb2dyZXNzUGllQ2xpY2tUb0NvbXBsZXRlIjoiQ2xpY2sgdG8gY29tcGxldGUiLCJwcm9ncmVzc1BpZUNsaWNrVG9SZXNldCI6IkNsaWNrIHRvIHJlc2V0IiwicHJvZ3Jlc3NQaWVDb21wbGV0ZWQiOiJDb21wbGV0ZWQiLCJwcm9ncmVzc1BpZVF1aXpGYWlsZWQiOiJGYWlsZWQiLCJwcm9ncmVzc1BpZVVuc3RhcnRlZCI6IlVuc3RhcnRlZCIsInByb2dyZXNzU3VtbWFyeSI6IlByb2dyZXNzIFN1bW1hcnkiLCJwcm9ncmVzc1N1bW1hcnlCYWNrVG9MZWFybmluZyI6IkJhY2sgdG8gbXkgbGVhcm5pbmciLCJwcm9ncmVzc1N1bW1hcnlDb21wbGV0ZWQiOiJDb21wbGV0ZWQ6IiwicHJvZ3Jlc3NTdW1tYXJ5Q29tcGxldGlvblJlcXVpcmVtZW50IjoiQ29tcGxldGlvbiBSZXF1aXJlbWVudCIsInByb2dyZXNzU3VtbWFyeUNvbmdyYXR1bGF0aW9ucyI6IkNvbmdyYXR1bGF0aW9ucyEiLCJwcm9ncmVzc1N1bW1hcnlOZXh0VXAiOiJOZXh0IHVwIiwicHJvZ3Jlc3NTdW1tYXJ5Tm9BdHRlbXB0c1JlbWFpbmluZyI6Ik5vIGF0dGVtcHRzIHJlbWFpbmluZy4iLCJwcm9ncmVzc1N1bW1hcnlOb1RpdGxlIjoiKE5vIFRpdGxlKSIsInByb2dyZXNzU3VtbWFyeVBlcmNlbnRDb21wbGV0ZSI6IiUgQ29tcGxldGUiLCJwcm9ncmVzc1N1bW1hcnlQZXJjZW50Q29tcGxldGlvbiI6IiUgQ29tcGxldGlvbiIsInByb2dyZXNzU3VtbWFyeVF1aXpSZXF1aXJlbWVudCI6IlF1aXogUmVxdWlyZW1lbnQiLCJwcm9ncmVzc1N1bW1hcnlSZXF1aXJlbWVudHNNZXQiOiJZb3UndmUgbWV0IGFsbCB0aGUgcmVxdWlyZW1lbnRzLiIsInByb2dyZXNzU3VtbWFyeVNjb3JlT2YiOiJTY29yZSBvZiIsInByb2dyZXNzU3VtbWFyeVNjb3JlT2ZQcmVwb3NpdGlvbiI6IiUgb24iLCJwcm9ncmVzc1N1bW1hcnlTdGFydE92ZXIiOiJTdGFydCBPdmVyIiwicHJvZ3Jlc3NTdW1tYXJ5Vmlld1F1aXoiOiJWaWV3IHF1aXoiLCJwcm9ncmVzc1N1bW1hcnlZb3VDb21wbGV0ZWQiOiJZb3UgY29tcGxldGVkOiIsInByb2dyZXNzU3VtbWFyeVlvdVNjb3JlZCI6IllvdSBzY29yZWQiLCJxdWl6QWNjZXB0YWJsZVJlc3BvbnNlcyI6IkFjY2VwdGFibGUgcmVzcG9uc2VzIiwicXVpekFuc3dlclBsYWNlaG9sZGVyIjoiVHlwZSB5b3VyIGFuc3dlciBoZXJlIiwicXVpekNvbnRpbnVlIjoiQ29udGludWUiLCJxdWl6Q29ycmVjdCI6IkNvcnJlY3QiLCJxdWl6SW5jb3JyZWN0IjoiSW5jb3JyZWN0IiwicXVpek5leHQiOiJORVhUIiwicXVpelBhc3NpbmciOiJQQVNTSU5HIiwicXVpelF1ZXN0aW9uIjoiIiwicXVpelJlcXVpcmVBbnN3ZXIiOiJQbGVhc2UgYW5zd2VyIHRoZSBxdWVzdGlvbiB0byBjb250aW51ZSIsInF1aXpSZXF1aXJlUGFzc2luZ1Njb3JlIjoiIiwicXVpelJlc3RhcnQiOiJSZXN0YXJ0IiwicXVpelJlc3VsdHMiOiIiLCJxdWl6U2NvcmUiOiJZb3VyIHNjb3JlIiwicXVpelN0YXJ0IjoiU1RBUlQgUVVJWiIsInF1aXpTdWJtaXQiOiJTVUJNSVQiLCJxdWl6VGFrZUFnYWluIjoiVFJZIEFHQUlOIiwicXVpelRpbWVyRWxhcHNlZCI6IlRpbWUgZWxhcHNlZCIsInF1aXpUaW1lckV4cGlyZWQiOiJUaW1lIGV4cGlyZWQiLCJxdWl6VGltZXJFeHBpcmVkQWN0aW9uIjoiT0siLCJxdWl6VGltZXJFeHBpcmVkTWVzc2FnZSI6IllvdSBoYXZlIHJlYWNoZWQgdGhlIHRpbWUgbGltaXQgZm9yIHRoaXMgcXVpei4gWW91ciByZXN1bHRzIHdpbGwgYmUgYXV0b21hdGljYWxseSBzdWJtaXR0ZWQiLCJxdWl6VGltZXJIaWRlIjoiSGlkZSIsInF1aXpUaW1lckxpbWl0IjoiVGltZSBsaW1pdCIsInF1aXpUaW1lck1pbnV0ZSI6Ik1pbnV0ZSIsInF1aXpUaW1lck1pbnV0ZVBsdXJhbCI6Ik1pbnV0ZXMiLCJxdWl6VGltZXJSZW1haW5pbmciOiJUaW1lIGxlZnQiLCJxdWl6VGltZXJTaG93IjoiU2hvdyB0aW1lciIsInJlc3VsdCI6InJlc3VsdCIsInJlc3VsdHMiOiJyZXN1bHRzIiwic2FsdXRhdGlvbiI6IvCfkYsgQnllISIsInNjZW5hcmlvQ29tcGxldGUiOiJTY2VuYXJpbyBDb21wbGV0ZSEiLCJzY2VuYXJpb0NvbnRpbnVlIjoiQ09OVElOVUUiLCJzY2VuYXJpb1N0YXJ0T3ZlciI6IlNUQVJUIE9WRVIiLCJzY2VuYXJpb1RyeUFnYWluIjoiVFJZIEFHQUlOIiwic2VhcmNoIjoic2VhcmNoIiwic2Vla1NsaWRlckxhYmVsIjoiU2VlayIsInNvcnRpbmdDYXJkc0NvcnJlY3QiOiJDYXJkcyBDb3JyZWN0Iiwic29ydGluZ0xhbmRtYXJrIjoiU29ydGluZyBBY3Rpdml0eSIsInNvcnRpbmdSZXBsYXkiOiJSRVBMQVkiLCJ0YWJHcm91cCI6IlRhYiIsImNvZGVHcm91cCI6IkNvZGUiLCJub3RlR3JvdXAiOiJOb3RlIiwicXVvdGVHcm91cCI6IlF1b3RlIiwiYnV0dG9uR3JvdXAiOiJCdXR0b24iLCJxdWl6TGFuZG1hcmsiOiJRdWl6IiwiY291cnNlRGV0YWlscyI6IkRFVEFJTFMiLCJmZWVkYmFja0dyb3VwIjoiRmVlZGJhY2siLCJhY2NvcmRpb25Hcm91cCI6IkFjY29yZGlvbiIsInN0YXRlbWVudEdyb3VwIjoiU3RhdGVtZW50Iiwic3RvcnlsaW5lR3JvdXAiOiJTdG9yeWxpbmUiLCJhdHRhY2htZW50R3JvdXAiOiJGaWxlIEF0dGFjaG1lbnQiLCJlbWJlZFBob3RvR3JvdXAiOiJFbWJlZGRlZCBwaG90byIsImVtYmVkVmlkZW9Hcm91cCI6IkVtYmVkZGVkIHZpZGVvIiwiYXVkaW9QbGF5ZXJHcm91cCI6IkF1ZGlvIHBsYXllciIsImJ1dHRvblN0YWNrR3JvdXAiOiJCdXR0b24gc3RhY2siLCJ0ZXh0T25JbWFnZUdyb3VwIjoiVGV4dCBvbiBpbWFnZSIsInRpbWVsaW5lTGFuZG1hcmsiOiJUaW1lbGluZSIsInVybEVtYmVkTGFuZG1hcmsiOiJVUkwvRW1iZWQiLCJ2aWRlb1BsYXllckdyb3VwIjoiVmlkZW8gcGxheWVyIiwiYnVsbGV0ZWRMaXN0R3JvdXAiOiJCdWxsZXRlZCBsaXN0IiwiY2hlY2tib3hMaXN0R3JvdXAiOiJDaGVja2JveCBsaXN0IiwiaW1hZ2VBbmRUZXh0R3JvdXAiOiJJbWFnZSBhbmQgdGV4dCIsImltYWdlR2FsbGVyeUdyb3VwIjoiSW1hZ2UgZ2FsbGVyeSIsIm51bWJlcmVkTGlzdEdyb3VwIjoiTnVtYmVyZWQgbGlzdCIsImZsYXNoY2FyZEJhY2tMYWJlbCI6IkZsYXNoY2FyZCBiYWNrIiwiZmxhc2hjYXJkR3JpZEdyb3VwIjoiRmxhc2hjYXJkIGdyaWQiLCJuZXh0Rmxhc2hDYXJkTGFiZWwiOiJOZXh0IGZsYXNoY2FyZCIsImZsYXNoY2FyZEZyb250TGFiZWwiOiJGbGFzaGNhcmQgZnJvbnQiLCJmbGFzaGNhcmRTdGFja0dyb3VwIjoiRmxhc2hjYXJkIHN0YWNrIiwia25vd2xlZGdlQ2hlY2tHcm91cCI6Iktub3dsZWRnZSBjaGVjayIsImExMXlab29tZWRJbWFnZU1vZGFsIjoiWm9vbWVkIGltYWdlIiwiaGFtYnVyZ2VyQnV0dG9uTGFiZWwiOiJDb3Vyc2UgT3ZlcnZpZXcgU2lkZWJhciIsImxlc3NvbkhlYWRlckxhbmRtYXJrIjoiTGVzc29uIEhlYWRlciIsImxlc3NvbkNvbnRlbnRMYW5kbWFyayI6Ikxlc3NvbiBDb250ZW50IiwibGVzc29uU2lkZWJhckxhbmRtYXJrIjoiTGVzc29uIFNpZGViYXIiLCJsYWJlbGVkR3JhcGhpY0xhbmRtYXJrIjoiTGFiZWxlZCBHcmFwaGljIiwicHJldmlvdXNGbGFzaENhcmRMYWJlbCI6IlByZXZpb3VzIGZsYXNoY2FyZCIsInRpbWVsaW5lQ2FyZEdyb3VwUHJlZml4IjoiVGltZWxpbmUgQ2FyZCIsImxhYmVsZWRHcmFwaGljQnViYmxlTGFiZWwiOiJMYWJlbGVkIGdyYXBoaWMgYnViYmxlIiwiYTExeU5hdmlnYXRpb25TZWN0aW9uVG9nZ2xlIjoiVG9nZ2xlIHNlY3Rpb24iLCJsYWJlbGVkR3JhcGhpY05leHRNYXJrZXJMYWJlbCI6Ik5leHQgbWFya2VyIiwibGFiZWxlZEdyYXBoaWNQcmV2aW91c01hcmtlckxhYmVsIjoiUHJldmlvdXMgbWFya2VyIn0sImRlbGV0ZWQiOmZhbHNlLCJjcmVhdGVkQXQiOiIyMDIyLTEyLTE5VDIwOjIxOjUwLjA3NFoiLCJ1cGRhdGVkQXQiOiIyMDI0LTExLTEwVDIzOjU0OjAzLjk1N1oiLCJpc282MzlDb2RlIjoiZW4iLCJ0cmFuc2ZlcnJlZEF0IjpudWxsfSwiZm9udHMiOlt7ImlkIjoiX3Z5OUlWcVJQd3o2d1FsS2kwd3NBOWRzWXBaN2dzUTMiLCJuYW1lIjoiTGF0byIsImRlZmF1bHQiOnRydWUsImtleSI6ImFzc2V0cy9yaXNlL2ZvbnRzL0xhdG8yLVJlZ3VsYXIud29mZiIsInN0eWxlIjoibm9ybWFsIiwid2VpZ2h0IjoiNDAwIn0seyJpZCI6Il92eTlJVnFSUHd6NndRbEtpMHdzQTlkc1lwWjdnc1EzIiwibmFtZSI6IkxhdG8iLCJkZWZhdWx0Ijp0cnVlLCJrZXkiOiJhc3NldHMvcmlzZS9mb250cy9MYXRvMi1MaWdodC53b2ZmIiwic3R5bGUiOiJub3JtYWwiLCJ3ZWlnaHQiOiIzMDAifSx7ImlkIjoiX3Z5OUlWcVJQd3o2d1FsS2kwd3NBOWRzWXBaN2dzUTMiLCJuYW1lIjoiTGF0byIsImRlZmF1bHQiOnRydWUsImtleSI6ImFzc2V0cy9yaXNlL2ZvbnRzL0xhdG8yLUl0YWxpYy53b2ZmIiwic3R5bGUiOiJpdGFsaWMiLCJ3ZWlnaHQiOiI0MDAifSx7ImlkIjoiX3Z5OUlWcVJQd3o2d1FsS2kwd3NBOWRzWXBaN2dzUTMiLCJuYW1lIjoiTGF0byIsImRlZmF1bHQiOnRydWUsImtleSI6ImFzc2V0cy9yaXNlL2ZvbnRzL0xhdG8yLUJvbGQud29mZiIsInN0eWxlIjoibm9ybWFsIiwid2VpZ2h0IjoiNzAwIn0seyJpZCI6Il92eTlJVnFSUHd6NndRbEtpMHdzQTlkc1lwWjdnc1EzIiwibmFtZSI6IkxhdG8iLCJkZWZhdWx0Ijp0cnVlLCJrZXkiOiJhc3NldHMvcmlzZS9mb250cy9MYXRvMi1CbGFjay53b2ZmIiwic3R5bGUiOiJub3JtYWwiLCJ3ZWlnaHQiOiI5MDAifSx7ImlkIjoiV3N0dTFsVmtSX3JVc0F1VTZ4MU5fVUltd2NoenlnajIiLCJuYW1lIjoiTWVycml3ZWF0aGVyIiwiZGVmYXVsdCI6dHJ1ZSwia2V5IjoiYXNzZXRzL3Jpc2UvZm9udHMvTWVycml3ZWF0aGVyLUJsYWNrLndvZmYiLCJzdHlsZSI6Im5vcm1hbCIsIndlaWdodCI6IjkwMCJ9LHsiaWQiOiJXc3R1MWxWa1JfclVzQXVVNngxTl9VSW13Y2h6eWdqMiIsIm5hbWUiOiJNZXJyaXdlYXRoZXIiLCJkZWZhdWx0Ijp0cnVlLCJrZXkiOiJhc3NldHMvcmlzZS9mb250cy9NZXJyaXdlYXRoZXItSXRhbGljLndvZmYiLCJzdHlsZSI6Iml0YWxpYyIsIndlaWdodCI6IjQwMCJ9LHsiaWQiOiJXc3R1MWxWa1JfclVzQXVVNngxTl9VSW13Y2h6eWdqMiIsIm5hbWUiOiJNZXJyaXdlYXRoZXIiLCJkZWZhdWx0Ijp0cnVlLCJrZXkiOiJhc3NldHMvcmlzZS9mb250cy9NZXJyaXdlYXRoZXItQm9sZC53b2ZmIiwic3R5bGUiOiJub3JtYWwiLCJ3ZWlnaHQiOiI3MDAifSx7ImlkIjoiV3N0dTFsVmtSX3JVc0F1VTZ4MU5fVUltd2NoenlnajIiLCJuYW1lIjoiTWVycml3ZWF0aGVyIiwiZGVmYXVsdCI6dHJ1ZSwia2V5IjoiYXNzZXRzL3Jpc2UvZm9udHMvTWVycml3ZWF0aGVyLVJlZ3VsYXIud29mZiIsInN0eWxlIjoibm9ybWFsIiwid2VpZ2h0IjoiNDAwIn0seyJpZCI6IldzdHUxbFZrUl9yVXNBdVU2eDFOX1VJbXdjaHp5Z2oyIiwibmFtZSI6Ik1lcnJpd2VhdGhlciIsImRlZmF1bHQiOnRydWUsImtleSI6ImFzc2V0cy9yaXNlL2ZvbnRzL01lcnJpd2VhdGhlci1MaWdodC53b2ZmIiwic3R5bGUiOiJub3JtYWwiLCJ3ZWlnaHQiOiIzMDAifV0sIm1lZGlhIjpbXX0=")
